# Supplementary material for: Systems Analysis of Early Host Gene Expression Provides Clues for Transient Mycobacterium avium ssp avium vs. Persistent Mycobacterium avium ssp paratuberculosis Intestinal Infections
Source: PLoS One. 2016 Sep 21;11(9):e0161946. doi: 10.1371/journal.pone.0161946 (PMC5031438; doi:10.1371/journal.pone.0161946)
Supplement: S1 Table — Complete listing of all Bayesian z-scored genes with variance smoothing and outlier removal for MAP infected host. Bayesian Z-score (filtered at |zscore| ≥ 1.96 with variance smoothing, outlier removal, and false discovery rate < = 0.5 (XLSX) [file pone.0161946.s003.xlsx]

## Sheet: Filtered_Gene_List-14
S1 Table. Complete list of Bayesian z-scored genes in MAP infected host
Probe_30	Symbol_30	Description_30	ZS:t=30	Qval:t=30	Probe_60	Symbol_60	Description_60	ZS:t=60	Qval:t=60	Probe_120	Symbol_120	Description_120	ZS:t=120	Qval:t=120	Probe_240	Symbol_240	Description_240	ZS:t=240	Qval:t=240	Probe_480	Symbol_480	Description_480	ZS:t=480	Qval:t=480	Probe_720	Symbol_720	Description_720	ZS:t=720	Qval:t=720
CR452960	Zic1	Zic family member 1	2.56	0	CR452037	TNFRSF11A	tumor necrosis factor receptor superfamily, member 11a, NFKB activator	6.04	0	CR452037	TNFRSF11A	tumor necrosis factor receptor superfamily, member 11a, NFKB activator	4.44	0	L27869	NRXN3	neurexin 3	2.33	0	L27869	NRXN3	neurexin 3	6.41	0	L27869	NRXN3	neurexin 3	2.65	0
CN441810	CN441810		2.52	0	CR452960	Zic1	Zic family member 1	4.85	0	CR452960	Zic1	Zic family member 1	4.96	0	CR553752	SIX2	SIX homeobox 2	5.37	0	CR451651	ANXA2	annexin A2	6.39	0	NM_174280	CNTN1	contactin 1	2.25	0
BM365993	GRAP2	GRB2-related adaptor protein 2	3.95	0	BM361940	LOC509574	leukocyte immunoglobulin-like receptor, subfamily B (with TM and ITIM domains), member 3-like	4.95	0	CN440126	NFASC	neurofascin	2.7	0	BF043281	GJB2	gap junction protein, beta 2, 26kDa	2.69	0	AW314824	GGT7	gamma-glutamyltransferase 7	5.75	0	CN436195	LOC785319		4.32	0
AW466013	RIPK1	receptor (TNFRSF)-interacting serine-threonine kinase 1	3.83	0	BM431662	SPINK1	serine peptidase inhibitor, Kazal type 1	-2.36	0.0002	CN441931	CN441931	CDNA FLJ36844 fis, clone ASTRO2012601	3.32	0	NM_174007	CCL8	chemokine (C-C motif) ligand 8	4.17	0	BF043281	GJB2	gap junction protein, beta 2, 26kDa	5.05	0	BF039090	ETV5	ets variant 5	2.99	0
CR451873	S100A9	S100 calcium binding protein A9	2.64	0	CR553026	HMGCR	3-hydroxy-3-methylglutaryl-Coenzyme A reductase	2.92	0	DR749425	LRP4	low density lipoprotein receptor-related protein 4	3.23	0	BF046065	IL6	interleukin 6 (interferon, beta 2)	4.09	0	NM_174280	CNTN1	contactin 1	5.04	0	AW463298	KRT14	keratin 14	2.35	0
BF041823	ICAM1	intercellular adhesion molecule 1	3.46	0	CR552990	SNRNP70	small nuclear ribonucleoprotein 70kDa (U1)	2.86	0	AW463298	KRT14	keratin 14	3.15	0	BM362989	RILPL1	Rab interacting lysosomal protein-like 1	2.46	0	CN439599	KCTD21	potassium channel tetramerisation domain containing 21	5.03	0	BM362743	SAA3	serum amyloid A 3	3.1	0
BF042633	UBE2L6	ubiquitin-conjugating enzyme E2L 6	3.46	0	CR454398	REPIN1	replication initiator 1	2.71	0	CN437566	Klhl9	kelch-like 9 (Drosophila)	3.05	0	CR451873	S100A9	S100 calcium binding protein A9	2.91	0	CN441810	CN441810		4.89	0	BM431662	SPINK1	serine peptidase inhibitor, Kazal type 1	3.06	0
CR455918	RHOF	ras homolog gene family, member F (in filopodia)	3.41	0	BF039555	WDR48	WD repeat domain 48	2.61	0	AW462887	LOC787809	zinc finger protein 64 homolog (mouse)-like	2.48	0	AW267060	LOC508666	C-C motif chemokine 23	3.51	0	CN432832	BT.89829	Transcribed locus, strongly similar to NP_001073835.1 protein LOC786612 [Bos taurus]	4.69	0	CN790410	CFHR3	complement factor H-like	3	0
AW461336	RBMS2	RNA binding motif, single stranded interacting protein 2	3.31	0	CN438259	DBN1	drebrin 1	2.55	0	CN435405	CN435405	Transcribed locus	2.88	0	BF044966	DDX41	DEAD (Asp-Glu-Ala-Asp) box polypeptide 41	-2.27	0	CN440126	NFASC	neurofascin	4.49	0	CN438217	LOC782818	similar to procollagen alpha 2(V)	2.82	0
BF039175	NDUFA4L2	NADH dehydrogenase (ubiquinone) 1 alpha subcomplex, 4-like 2	3.29	0	CR553843	GLCCI1	glucocorticoid induced transcript 1	2.52	0	CN437764	LOC784547	Kallmann syndrome protein-like	2.88	0	CR454550	RPL27A	ribosomal protein L27a	-2.38	0	AW462385	STX1A	syntaxin 1A (brain)	4.41	0	DR697598	KLF3	Kruppel-like factor 3 (basic)	2.75	0
BM362340	PDDC1	Parkinson disease 7 domain containing 1	3.27	0	BF043667	MBNL2	muscleblind-like 2 (Drosophila)	2.5	0	BM366604	ACCN2	amiloride-sensitive cation channel 2, neuronal	2.84	0	BM364825	KIRREL3	kin of IRRE like 3 (Drosophila)	-2.46	0	CN436195	LOC785319		4.07	0	DR749261	FSTL3	follistatin-like 3 (secreted glycoprotein)	2.72	0
AW461905	CFD	complement factor D (adipsin)	3.22	0	BM363749	DTNB	dystrobrevin, beta	2.48	0.0001	CN441918	SOBP	sine oculis binding protein homolog (Drosophila)	2.83	0	CK394182	LOC784120	hypothetical protein LOC784120	-2.46	0	CR451644	WIPI1	WD repeat domain, phosphoinositide interacting 1	4.26	0	BF042882	RAB25	RAB25, member RAS oncogene family	2.73	0
CR453213	TRIM38	tripartite motif containing 38	3.21	0	BM363567	STK16	serine/threonine kinase 16	2.32	0.0002	CR454534	DPYSL5	dihydropyrimidinase-like 5	2.83	0	CN437075	CTXN1	cortexin 1	2.65	0	AW464162	HSD3B1	hydroxy-delta-5-steroid dehydrogenase, 3 beta- and steroid delta-isomerase 1	4.07	0	BM363735	AIF1	allograft inflammatory factor 1	2.64	0
BM362903	RTP4	uncharacterized LOC532442	3.16	0	BF039878	IER3	immediate early response 3	2.3	0.0003	CN440082	LOC729309	Transcribed locus	2.82	0						CN438549	ZC4H2	zinc finger, C4H2 domain containing	3.98	0	CN434697	CN434697	Transcribed locus	2.57	0
CK772067	TDRD7	tudor domain containing 7	3.05	0	BF045344	BF045344		2.3	0.0003	DR697598	KLF3	Kruppel-like factor 3 (basic)	2.74	0						AW465268	PEG3	paternally expressed 3	3.92	0	CK946555	SULT1B1	sulfotransferase family, cytosolic, 1B, member 1	2.49	0
BM363619	TAF9B	TAF9B RNA polymerase II, TATA box binding protein (TBP)-associated factor, 31kDa	3.02	0	AW462133	EML5	echinoderm microtubule associated protein like 5	2.27	0.0003	BM363743	AMPH	amphiphysin	2.7	0						CR454754	LOC536342		3.81	0	AW462521	ABCG2	ATP-binding cassette, sub-family G (WHITE), member 2	2.47	0
CK949513	FLT3	fms-related tyrosine kinase 3	2.99	0	BI540051	CTNND2	catenin (cadherin-associated protein), delta 2	2.25	0.0004	AW461580	MKL1	megakaryoblastic leukemia (translocation) 1	2.67	0						CN437352	ACOT7	acyl-CoA thioesterase 7	3.8	0	NM_174410	P2RY1	purinergic receptor P2Y, G-protein coupled, 1	2.45	0
BF045655	LOC618422		2.97	0	CR453009	LSM1	LSM1 homolog, U6 small nuclear RNA associated (S. cerevisiae)	2.25	0.0004	CN442201	DPYSL2	dihydropyrimidinase-like 2	2.59	0						BF039090	ETV5	ets variant 5	3.73	0	CN437058	LARS2	leucyl-tRNA synthetase 2, mitochondrial	2.44	0
CR452588	TMEM159	transmembrane protein 159	2.97	0	BM363700	ITGB7	integrin, beta 7	-2.24	0.0004	AW463832	Fosb	FBJ osteosarcoma oncogene B	2.58	0						BM362989	RILPL1	Rab interacting lysosomal protein-like 1	3.71	0	NM_174143	PIGR	polymeric immunoglobulin receptor	2.44	0
AW462887	LOC787809	zinc finger protein 64 homolog (mouse)-like	2.93	0	AW464042	ARGLU1	arginine and glutamate rich 1	-2.25	0.0004	BF440176	STXBP3	syntaxin binding protein 3	2.58	0						CN440717	GPC3	glypican 3	3.63	0	BF045281	BF045281	Transcribed locus	2.4	0
BF041763	HEYL	hairy/enhancer-of-split related with YRPW motif-like	2.87	0	BM362246	BM362246		-2.26	0.0004	CN440204	PIP5K2B	phosphatidylinositol-4-phosphate 5-kinase, type II, beta	2.47	0						AW463413	ID1	inhibitor of DNA binding 1, dominant negative helix-loop-helix protein	3.62	0	CN439075	STK17A	serine/threonine kinase 17a	2.34	0
AW465535	MAN2A1	mannosidase, alpha, class 2A, member 1	2.86	0	CR451719	HEY1	hairy/enhancer-of-split related with YRPW motif 1	-2.26	0.0004	CN436238	SREK1IP1	SREK1-interacting protein 1	2.46	0						BM363326	C1H21orf2	chromosome 1 open reading frame, human C21orf2	3.62	0	BCAZ0022ee12	CDKL5	cyclin-dependent kinase-like 5	2.33	0
CK770943	CXCR5	chemokine (C-X-C motif) receptor 5	2.8	0	BF039597	BCL3	B-cell CLL/lymphoma 3	-2.27	0.0003	CN437184	SENP2	SUMO1/sentrin/SMT3 specific peptidase 2	2.44	0						CN439181	LOC512683	hypothetical LOC512683	3.59	0	BM364598	TVP23B	trans-golgi network vesicle protein 23 homolog B (S. cerevisiae)	2.31	0
CK771186	MYH14	myosin, heavy chain 14, non-muscle	2.78	0	CR455529	LOC789546	U2 small nuclear RNA auxiliary factor 2	-2.27	0.0003	CN441681	SOX2	SRY (sex determining region Y)-box 2	2.43	0						CR551098	MBP	myelin basic protein	3.58	0	CR451792	EDG2	lysophosphatidic acid receptor 1	2.29	0
BE810055	SLC39A13	solute carrier family 39 (zinc transporter), member 13	2.71	0	AW326160	COLEC12	collectin sub-family member 12	-2.28	0.0003	CN434928	CSNK2A2	casein kinase 2, alpha prime polypeptide	2.41	0						CR451873	S100A9	S100 calcium binding protein A9	3.57	0	BF042496	SEC24D	SEC24 family, member D (S. cerevisiae)	2.28	0
CN437285	NFATC4	nuclear factor of activated T-cells, cytoplasmic, calcineurin-dependent 4	2.71	0	BF043207	TRMT1	TRM1 tRNA methyltransferase 1 homolog (S. cerevisiae)	-2.31	0.0003	NM_174176	SCG2	secretogranin II	2.4	0						AW462631	AW462631		3.48	0	AW464150	TEP1	telomerase-associated protein 1	2.27	0
BM362445	LOC781418	hypothetical protein LOC781418	2.7	0	AW465181	TMPRSS4	transmembrane protease, serine 4	-2.32	0.0002	AW289251	ARL6IP1	ADP-ribosylation factor-like 6 interacting protein 1	2.36	0						BF039398	Bt.13202	Transcribed locus	3.48	0	BF045881	VASH1	vasohibin 1	2.26	0
CN437477	SETD5	SET domain containing 5	2.69	0	BF045022	INO80	INO80 homolog (S. cerevisiae)	-2.33	0.0002	CR452860	ARL14EP	chromosome 15 open reading frame, human C11orf46	2.36	0						CK959898	CXCL11	chemokine (C-X-C motif) ligand 11	3.42	0	AW466142	LOC387763	hypothetical LOC387763	2.25	0
AW462972	LOC789536		2.67	0	DR749352	Bt.22810		-2.33	0.0002	CR452135	NAA38	N(alpha)-acetyltransferase 38, NatC auxiliary subunit	2.29	0.0001						CN439577	ERC1	ELKS/RAB6-interacting/CAST family member 1	3.41	0	CN440242	ACE2	angiotensin I converting enzyme (peptidyl-dipeptidase A) 2	2.33	0
CR551518	ALAS2	aminolevulinate, delta-, synthase 2	2.66	0	CN437650	FZD2	frizzled family receptor 2	-2.38	0.0001	CN432403	CN432403	Connexin	2.27	0.0001						BM363088	BM363088	Transcribed locus	3.34	0	CR550811	CR550811	Transcribed locus	-2.67	0
BM363488	TMEM236	transmembrane protein 236	2.64	0	BM364448	PTPN6	protein tyrosine phosphatase, non-receptor type 6	-2.42	0.0001	CR454946	DEPTOR	DEP domain containing MTOR-interacting protein	2.27	0.0001						AW463139	WDR17	WD repeat domain 17	3.27	0	BF042727	IGFBP3	insulin-like growth factor binding protein 3	2.83	0
CR553504	ATG4A	ATG4 autophagy related 4 homolog A (S. cerevisiae)	2.64	0	CR551465	IARS2	isoleucyl-tRNA synthetase 2, mitochondrial	-2.43	0.0001	CN440963	GRHPR	glyoxylate reductase/hydroxypyruvate reductase	2.25	0.0001						BF043546	S100A2	S100 calcium binding protein A2	3.26	0
BM364871	FGL2	fibrinogen-like 2	2.62	0	CR452314	TRAF2	TNF receptor-associated factor 2	-2.46	0.0001	CR551868	LOC540026		2.24	0.0001						BM363720	IFT46	intraflagellar transport 46 homolog (Chlamydomonas)	3.26	0
CK959382	LOC788826		2.62	0	BE809292	RELB	v-rel avian reticuloendotheliosis viral oncogene homolog B	-2.48	0.0001	CN441833	SYNCRIP	synaptotagmin binding, cytoplasmic RNA interacting protein	-2.27	0.0001						BI540470	TIFA	TRAF-interacting protein with forkhead-associated domain	3.24	0
AW461939	ESPN	Transcribed locus, strongly similar to XP_001116537.1 PREDICTED: similar to espin [Macaca mulatta]	2.61	0	AV607093	NAALADL1	N-acetylated alpha-linked acidic dipeptidase-like 1	-2.52	0	CR452696	SEC61B	Sec61 beta subunit	-2.33	0						DR697599	PPL	periplakin	3.22	0
CR456138	ALMS1	Alstrom syndrome 1	2.61	0	AW462437	PPP6R2	protein phosphatase 6, regulatory subunit 2	-2.52	0	AW461357	SYNCRIP	synaptotagmin binding, cytoplasmic RNA interacting protein	-2.35	0						NM_174752	STATH	statherin	3.17	0
AJ512824	LOC668400	similar to Ig heavy chain V region PJ14 precursor	2.6	0	BM365043	POU5F1	POU class 5 homeobox 1	-2.52	0	BF041172	EIF5A	eukaryotic translation initiation factor 5A	-2.35	0						NM_174767	VSX1	visual system homeobox 1	3.14	0
BF040866	AP1M2	adaptor-related protein complex 1, mu 2 subunit	2.58	0	BM366314	LMO2	LIM domain only 2 (rhombotin-like 1)	-2.58	0	CR452840	ATIC	5-aminoimidazole-4-carboxamide ribonucleotide formyltransferase/IMP cyclohydrolase	-2.36	0						CK394158	Dido1	death inducer-obliterator 1	3.11	0
NM_174119	NCF1	neutrophil cytosolic factor 1	2.55	0	CK394010	CIST1	intestine-specific transcript 1 protein	-2.75	0	CR551508	ZNF576	zinc finger protein 576	-2.44	0						BCAZ0008an09	CR552622		3.1	0
AW430313	CUL7	cullin 7	2.54	0	BM362186	ITGA2B	integrin, alpha 2b (platelet glycoprotein IIb of IIb/IIIa complex, antigen CD41)	-3.06	0	BM364258	2015-09-06	septin 6	-2.83	0						BF044410	GGH	gamma-glutamyl hydrolase (conjugase, folylpolygammaglutamyl hydrolase)	3.09	0
BF039697	IFNAR2	interferon (alpha, beta and omega) receptor 2	2.53	0	BF040025	RBM39	RNA binding motif protein 39	-3.09	0	NM_174453	RPE65	retinal pigment epithelium-specific protein 65kDa	-2.84	0						NM_173898	CA6	carbonic anhydrase VI	3.07	0
BF044560	PLCB4	phospholipase C, beta 4	2.51	0	BM361943	MRPL28	mitochondrial ribosomal protein L28	-3.09	0	CB442833	SLC1A2	solute carrier family 1 (glial high affinity glutamate transporter), member 2	-5.17	0						BM431662	SPINK1	serine peptidase inhibitor, Kazal type 1	-2.46	0.0026
AY563720	AY563720		2.5	0	CR452925	TIMM17B	translocase of inner mitochondrial membrane 17 homolog B (yeast)	-3.1	0											CN441197	CALM1	calmodulin 1 (phosphorylase kinase, delta)	3.06	0
CK942034	CREB3L3	cAMP responsive element binding protein 3-like 3	2.48	0	BM362040	RFX5	regulatory factor X, 5 (influences HLA class II expression)	-3.22	0											CN432487	P4ha2	procollagen-proline, 2-oxoglutarate 4-dioxygenase (proline 4-hydroxylase), alpha II polypeptide	3.03	0.0001
BM363340	METTL16	methyltransferase like 16	2.47	0	BF041597	DDX23	DEAD (Asp-Glu-Ala-Asp) box polypeptide 23	-3.32	0											CN434866	D630040G17Rik	Transcribed locus	3.03	0.0001
BF040827	DCAF8	DDB1 and CUL4 associated factor 8	2.46	0	CN440595	PFKL	phosphofructokinase, liver	-3.45	0											CR454219	NNAT	neuronatin	3.02	0.0001
BM362045	SLAMF7	SLAM family member 7	2.45	0	NM_174272	CHRNE	cholinergic receptor, nicotinic, epsilon (muscle)	-3.75	0											AW267007	CTGF	connective tissue growth factor	2.97	0.0001
BM430399	SPINK4	serine peptidase inhibitor, Kazal type 4	2.44	0	BF440277	UBD	ubiquitin D	-3.86	0											CK845929	EXO1	exonuclease 1	2.96	0.0001
CR553303	SPAG7	sperm associated antigen 7	2.44	0	BM363176	HS.648467	trophoblast-derived noncoding RNA	-4.04	0											CN441431	CRYAB	crystallin, alpha B	2.93	0.0001
CR553912	MYL3	myosin, light chain 3, alkali; ventricular, skeletal, slow	2.44	0	CN441403	TMEM104	transmembrane protein 104	-4.18	0											AU275398	CX3CL1	chemokine (C-X3-C motif) ligand 1	2.9	0.0002
CN436090	C5	complement component 5	2.4	0	BF043681	LYZ	lysozyme	-4.69	0											CN434879	MYBPC1	myosin binding protein C, slow type	2.9	0.0002
NM_174567	OPN1SW	opsin 1 (cone pigments), short-wave-sensitive	2.4	0																CN438409	C20H5orf42	chromosome 20 open reading frame, human C5orf42	2.9	0.0002
CK960394	ATP10B	ATPase, Class V, type 10B	2.38	0																BF039457	PLAU	plasminogen activator, urokinase	2.88	0.0002
TC230217	SLC5A3	solute carrier family 5 (sodium/myo-inositol cotransporter), member 3	2.38	0																CN434124	CPE	carboxypeptidase E	2.88	0.0002
CK957606	LOC538702	glycerol kinase (EC:2.7.1.30)	2.37	0.0001																BF045794	TP53BP2	tumor protein p53 binding protein, 2	2.87	0.0002
BF040346	BCO2	beta-carotene oxygenase 2	2.36	0.0001																CN432266	CYP27C1	cytochrome P450, family 27, subfamily C, polypeptide 1	2.78	0.0004
BF044858	PRELID1	PRELI domain containing 1	2.36	0.0001																NM_181001	TYR	tyrosinase (oculocutaneous albinism IA)	2.77	0.0004
BM366934	BM366934		2.36	0.0001																CR454024	MRPL15	mitochondrial ribosomal protein L15	2.76	0.0004
AF081273	IL4R	interleukin 4 receptor	2.34	0.0001																DR749261	FSTL3	follistatin-like 3 (secreted glycoprotein)	2.75	0.0005
BF440410	RALGPS1	Ral GEF with PH domain and SH3 binding motif 1	2.34	0.0001																BF042845	BACE1	beta-site APP-cleaving enzyme 1	2.74	0.0005
CB468246	PELO	pelota homolog (Drosophila)	2.34	0.0001																CR455587	TPD52L1	tumor protein D52-like 1	2.74	0.0005
BF039468	RASL11A	RAS-like, family 11, member A	2.33	0.0001																CR452593	TMSL8	CDNA clone IMAGE:8067330	2.73	0.0005
BF043099	GSTK1	glutathione S-transferase kappa 1	2.31	0.0001																CN437363	GPR56	G-protein coupled receptor 56-like	2.72	0.0006
CN438746	LOC782657	thiosulfate sulfurtransferase/rhodanese-like domain-containing protein 1-like	2.3	0.0001																CR453378	HHIP	hedgehog interacting protein	2.72	0.0006
BF041239	BF041239		2.28	0.0001																CN435183	THBS2	thrombospondin 2	2.71	0.0006
DR749232	LIMS2	LIM and senescent cell antigen-like domains 2	2.28	0.0001																CN437435	TMEM182	transmembrane protein 182	2.71	0.0006
NM_174051	ESR2	estrogen receptor 2 (ER beta)	2.28	0.0001																CN438689	MAP1B	microtubule-associated protein 1B	2.7	0.0006
AW466177	INPP4A	inositol polyphosphate-4-phosphatase, type I, 107kDa	2.27	0.0001																CN432733	SLC1A4	solute carrier family 1 (glutamate/neutral amino acid transporter), member 4	2.69	0.0007
BF045177	C2	complement component 2	2.26	0.0001																CR454896	SPECC1L	sperm antigen with calponin homology and coiled-coil domains 1-like	2.69	0.0007
DR697569	DR697569	Transcribed locus	2.26	0.0001																BF041721	SOSTDC1	sclerostin domain containing 1	2.68	0.0007
CN436338	LOC514211		2.25	0.0002																BF046620	PRSS23	protease, serine, 23	2.68	0.0007
CN441299	ERP44	endoplasmic reticulum protein 44	2.25	0.0002																NM_175778	GUCY1A3	guanylate cyclase 1, soluble, alpha 3	2.68	0.0007
BM363500	HMGCL	3-hydroxymethyl-3-methylglutaryl-CoA lyase	2.24	0.0002																CN441479	SERPINE3	serpin peptidase inhibitor, clade E (nexin, plasminogen activator inhibitor type 1), member 3	2.67	0.0008
CR452441	TCAP	titin-cap (telethonin)	2.24	0.0002																CN437130	DRD1	dopamine receptor D1	2.66	0.0008
CR452513	SLC26A6	solute carrier family 26, member 6	2.24	0.0002																AW461549	ANK3	ankyrin 3, node of Ranvier (ankyrin G)	2.65	0.0008
CR551153	CYP2D14	cytochrome P450, family 2, subfamily D, polypeptide 6	2.24	0.0002																BF040649	PPYR1	pancreatic polypeptide receptor 1	2.64	0.0009
BM364322	YBX1	Y box binding protein 1	-2.33	0.0001																CN435532	APLN	apelin	2.64	0.0009
BF039459	TNC	tenascin C	-2.67	0																CR551732	D630045J12Rik	Transcribed locus	2.62	0.001
BF039265	PRDX5	peroxiredoxin 5	-2.77	0																AW465454	SFN	stratifin	2.61	0.0011
BF043800	MGP	matrix Gla protein	-2.87	0																CN438725	GJA9	gap junction membrane channel protein alpha 9	2.6	0.0011
CN437075	CTXN1	cortexin 1	-3.22	0																TC228444	PRSS16	protease, serine, 16 (thymus)	2.6	0.0011
																				BF041132	ITGB6	integrin, beta 6	2.59	0.0012
																				BM366262	MRPL17	mitochondrial ribosomal protein L17	2.59	0.0012
																				CN441783	STMN2	stathmin-like 2	2.58	0.0013
																				CN441880	DYNC1LI2	dynein, cytoplasmic 1, light intermediate chain 2	2.58	0.0013
																				CR553867	CNN3	calponin 3, acidic	2.58	0.0013
																				BF045222	GCA	grancalcin, EF-hand calcium binding protein	2.57	0.0013
																				BM366397	DOCK6	dedicator of cytokinesis 6	2.57	0.0013
																				CN439156	CD109	CD109 molecule	2.57	0.0013
																				CR452705	SUB1	SUB1 homolog (S. cerevisiae)	2.57	0.0013
																				U83046	ACVR2A	activin A receptor, type IIA	2.57	0.0013
																				BF045758	PHC2	polyhomeotic homolog 2 (Drosophila)	2.56	0.0014
																				CN435996	CN435996	Transcribed locus	2.55	0.0015
																				CN438067	FAM161A	family with sequence similarity 161, member A	2.55	0.0015
																				CN435489	HOXA6	homeobox A6	2.54	0.0016
																				CK951897	JAG1	jagged 1	2.53	0.0017
																				CN439978	TRIM37	tripartite motif containing 37	2.53	0.0017
																				BM363564	APLP2	amyloid beta (A4) precursor-like protein 2	2.52	0.0018
																				CN435725	MLLT11	myeloid/lymphoid or mixed-lineage leukemia (trithorax homolog, Drosophila); translocated to, 11	2.52	0.0018
																				CN439933	ARHGEF6	Rac/Cdc42 guanine nucleotide exchange factor (GEF) 6	2.5	0.002
																				BM363051	FABP3	fatty acid binding protein 3, muscle and heart (mammary-derived growth inhibitor)	2.46	0.0026
																				CN439527	AIF1L	allograft inflammatory factor 1-like	2.46	0.0026
																				DR697684	CAMKK2	calcium/calmodulin-dependent protein kinase kinase 2, beta	2.46	0.0026
																				CR455803	MAP7	microtubule-associated protein 7	2.44	0.003
																				CN436475	NECAP1	NECAP endocytosis associated 1	2.43	0.0032
																				CN442117	LOC407150		2.42	0.0034
																				CN436880	AKIP1	A kinase (PRKA) interacting protein 1	2.41	0.0036
																				CR550683	DAG1	dystroglycan 1 (dystrophin-associated glycoprotein 1)	2.41	0.0036
																				CO889854	BF040583	Transcribed locus	2.4	0.0038
																				AW465294	SLC17A7	solute carrier family 17 (sodium-dependent inorganic phosphate cotransporter), member 7	2.39	0.004
																				CR453951	Col9a3	collagen, type IX, alpha 3	2.39	0.004
																				CR550475	CR550475		2.39	0.004
																				BF046502	HEXIM2	hexamethylene bis-acetamide inducible 2	2.38	0.0043
																				CN442414	FABP4	fatty acid binding protein 4, adipocyte	2.38	0.0043
																				BF045427	EHF	ets homologous factor	2.37	0.0045
																				CB533173	PDK4	pyruvate dehydrogenase kinase, isozyme 4	2.37	0.0045
																				DR749302	FAM107A	family with sequence similarity 107, member A	2.36	0.0048
																				CN437394	ADAMTSL4	ADAMTS-like 4	2.35	0.005
																				BF044643	C18H19orf12	chromosome 18 open reading frame, human C19orf12	2.34	0.0053
																				CR552507	Klhl14	kelch-like 14 (Drosophila)	2.34	0.0053
																				BF046131	KCNK1	potassium channel, subfamily K, member 1	2.33	0.0056
																				BM362664	ST3GAL5	ST3 beta-galactoside alpha-2,3-sialyltransferase 5	2.33	0.0056
																				CN441101	LOC529707		2.33	0.0056
																				AW463075	TMEM161B	transmembrane protein 161B	2.32	0.0059
																				AW461449	IMPA2	inositol(myo)-1(or 4)-monophosphatase 2	2.31	0.0062
																				CN440934	GAS7	growth arrest-specific 7	2.31	0.0062
																				CR455522	BDH1	3-hydroxybutyrate dehydrogenase, type 1	2.31	0.0062
																				CR552665	GSTA4	glutathione S-transferase alpha 4	2.31	0.0062
																				BF040061	POLR2C	polymerase (RNA) II (DNA directed) polypeptide C, 33kDa	2.29	0.0069
																				CN441683	LDOC1	leucine zipper, down-regulated in cancer 1	2.29	0.0069
																				BCAZ0017ek20	ERRFI1	ERBB receptor feedback inhibitor 1	2.28	0.0072
																				AW462672	ANXA8L1	annexin A8-like 1	2.27	0.0076
																				CB425308	TM4SF1	transmembrane 4 L six family member 1	2.27	0.0076
																				CN432347	LOC530341		2.27	0.0076
																				CN441026	LOC63920	transposon-derived Buster3 transposase-like	2.27	0.0076
																				CR553375	DLC1	deleted in liver cancer 1	2.27	0.0076
																				AW463244	PNO1	partner of NOB1 homolog (S. cerevisiae)	2.26	0.008
																				BF043144	LAMB1	laminin, beta 1	2.25	0.0083
																				CR453638	NCAN	neurocan	2.25	0.0083
																				AW267077	STX2	syntaxin 2	2.24	0.0087
																				AW461932	PHLDA1	pleckstrin homology-like domain, family A, member 1	2.24	0.0087
																				BM365249	RNF185	ring finger protein 185	2.24	0.0087
																				BM366890	ANKMY2	ankyrin repeat and MYND domain containing 2	2.24	0.0087
																				CN436909	CN436909	Transcribed locus	2.24	0.0087
																				NM_174381	LHCGR	luteinizing hormone/choriogonadotropin receptor	2.24	0.0087
																				DR749362	LOC615874	hypothetical LOC615874	-2.26	0.008
																				AW464650	PLXNA3	plexin A3	-2.29	0.0069
																				BF039953	GGA2	Golgi associated, gamma adaptin ear containing, ARF binding protein 2	-2.29	0.0069
																				AW465275	SRGN	serglycin	-2.32	0.0059
																				BM363715	Prkab2	protein kinase, AMP-activated, beta 2 non-catalytic subunit	-2.34	0.0053
																				CF766726	CA13	carbonic anhydrase XIII	-2.34	0.0053
																				CN439214	DNAJC15	DnaJ (Hsp40) homolog, subfamily C, member 15	-2.34	0.0053
																				CN440242	ACE2	angiotensin I converting enzyme (peptidyl-dipeptidase A) 2	-2.35	0.005
																				CN442272	CN442272		-2.35	0.005
																				CK831818	JSP.1	MHC Class I JSP.1	-2.37	0.0045
																				BM363855	PLA2G2D4	calcium-dependent phospholipase A2 PLA2G2D4	-2.47	0.0025
																				BF042683	TSPAN14	tetraspanin 14	-2.51	0.0019
																				BM363755	MPEG1	macrophage expressed 1	-2.56	0.0014
																				CN434211	SLC25A36	solute carrier family 25, member 36	-2.58	0.0013
																				NM_001001175	APOC3	apolipoprotein C-III	-2.64	0.0009
																				BF039990	DNASE1L3	deoxyribonuclease I-like 3	-2.65	0.0008
																				BF440339	CTSS	cathepsin S	-2.68	0.0007
																				AJ535320	ITGAM	integrin, alpha M (complement component 3 receptor 3 subunit)	-2.81	0.0003
																				CN438773	NID1	nidogen 1	-2.82	0.0003
																				BF042727	IGFBP3	insulin-like growth factor binding protein 3	-2.91	0.0001
																				BF043800	MGP	matrix Gla protein	-3.01	0.0001
																				CN792196	SLC7A9	solute carrier family 7 (glycoprotein-associated amino acid transporter light chain, bo,+ system), member 9	-3.07	0
																				CK943568	AGR2	anterior gradient homolog 2 (Xenopus laevis)	-3.12	0
																				NM_174272	CHRNE	cholinergic receptor, nicotinic, epsilon (muscle)	-2.59	0.0012
																				BF440277	UBD	ubiquitin D	-2.68	0.0007
																				CK845888	HPGD	hydroxyprostaglandin dehydrogenase 15-(NAD)	-4.17	0
																				CB442833	SLC1A2	solute carrier family 1 (glial high affinity glutamate transporter), member 2	2.94	0.0001
