# Supplementary material for: Systems Analysis of Early Host Gene Expression Provides Clues for Transient Mycobacterium avium ssp avium vs. Persistent Mycobacterium avium ssp paratuberculosis Intestinal Infections
Source: PLoS One. 2016 Sep 21;11(9):e0161946. doi: 10.1371/journal.pone.0161946 (PMC5031438; doi:10.1371/journal.pone.0161946)
Supplement: S2 Table — (XLSX) [file pone.0161946.s004.xlsx]

## Sheet: Filtered_Gene_List-15
											S2 Table. Complete listing of all Bayesian z-scored genes in MAA infected host
Probe_30	Symbol_30	Description_30	ZS:t=30	Qval:t=30	Probe_60	Symbol_60	Description_60	ZS:t=60	Qval:t=60	Probe_120	Symbol_120	Description_120	ZS:t=120	Qval:t=120	Probe_240	Symbol_240	Description_240	ZS:t=240	Qval:t=240	Probe_480	Symbol_480	Description_480	ZS:t=480	Qval:t=480	Probe_720	Symbol_720	Description_720	ZS:t=720	Qval:t=720
CN441810	CN441810		2.67	0	CR452037	TNFRSF11A	tumor necrosis factor receptor superfamily, member 11a, NFKB activator	6.34	0	CR452037	TNFRSF11A	tumor necrosis factor receptor superfamily, member 11a, NFKB activator	11.94	0	CR452037	TNFRSF11A	tumor necrosis factor receptor superfamily, member 11a, NFKB activator	2.33	0	CR452960	Zic1	Zic family member 1	2.42	0	CR452037	TNFRSF11A	tumor necrosis factor receptor superfamily, member 11a, NFKB activator	-5.68	0
NM_174302	CYLC1	cylicin, basic protein of sperm head cytoskeleton 1	-2.01	0.0004	CR452960	Zic1	Zic family member 1	7.92	0	NM_174836	DNAJC6	DnaJ (Hsp40) homolog, subfamily C, member 6	6.08	0	CR453031	PI3	peptidase inhibitor 3, skin-derived (SKALP)	5.03	0	AW314824	GGT7	gamma-glutamyltransferase 7	2.4	0	CR453261	ARID3B	AT rich interactive domain 3B (BRIGHT-like)	6.79	0
CB428298	KRTCAP3	keratinocyte associated protein 3	3.66	0	AW314824	GGT7	gamma-glutamyltransferase 7	6.71	0	CN433476	EPHA4	EPH receptor A4	4.98	0	CR451873	S100A9	S100 calcium binding protein A9	3.04	0	CR451644	WIPI1	WD repeat domain, phosphoinositide interacting 1	5.46	0	BF041069	BF041069		5.89	0
BF041444	NFATC1	nuclear factor of activated T-cells, cytoplasmic, calcineurin-dependent 1	3.37	0	AW289251	ARL6IP1	ADP-ribosylation factor-like 6 interacting protein 1	4.08	0	CN437075	CTXN1	cortexin 1	4.67	0	BF042633	UBE2L6	ubiquitin-conjugating enzyme E2L 6	2.13	0.0001	BM362334	LAT	linker for activation of T cells	5.44	0	CN437676	AP1M1	adaptor-related protein complex 1, mu 1 subunit	5.03	0
CN437946	EMX1	empty spiracles homeobox 1	3.25	0	BM363326	C1H21orf2	chromosome 1 open reading frame, human C21orf2	3.01	0.0123	CN439886	GPM6B	glycoprotein M6B	4.04	0	AW463813	KDELR3	KDEL (Lys-Asp-Glu-Leu) endoplasmic reticulum protein retention receptor 3	-1.97	0.0009	CR551098	MBP	myelin basic protein	5.24	0	CR454488	CR454488	Transcribed locus	4.65	0
BF043099	GSTK1	glutathione S-transferase kappa 1	3	0	BF440542	NDFIP2	Nedd4 family interacting protein 2	3.56	0.0007	BF043291	DYNLT1	dynein, light chain, Tctex-type 1	3.94	0.0001	CR454550	RPL27A	ribosomal protein L27a	-2.01	0.0006	NM_205773	CCL11	chemokine (C-C motif) ligand 11	5.01	0	AW463915	KRT18	keratin 18	4.53	0
CV798854	TRIM11	tripartite motif containing 11	2.99	0	BM363749	DTNB	dystrobrevin, beta	3.31	0.003	CN434892	GDAP1	ganglioside-induced differentiation-associated protein 1	3.85	0.0001	CN433834	VSTM2L	V-set and transmembrane domain containing 2 like	-1.98	0.0008	AY563720	AY563720		4.92	0	NM_174302	CYLC1	cylicin, basic protein of sperm head cytoskeleton 1	4.22	0
CR453865	CR453865		2.79	0	CR553026	HMGCR	3-hydroxy-3-methylglutaryl-Coenzyme A reductase	3.17	0.0057	CN435987	STXBP1	syntaxin binding protein 1	3.82	0.0002	NM_176654	ATP6V1B1	ATPase, H+ transporting, lysosomal 56/58kDa, V1 subunit B1	-2.3	0	CN441810	CN441810		4.72	0	TC221923	ARMCX3	armadillo repeat containing, X-linked 3	4	0
AW466177	INPP4A	inositol polyphosphate-4-phosphatase, type I, 107kDa	2.63	0	AW462699	IFRD2	interferon-related developmental regulator 2	2.95	0.0162	CN440126	NFASC	neurofascin	3.79	0.0002	AW357083	MAP1A	microtubule-associated protein 1A	-2.33	0	AW267060	LOC508666	C-C motif chemokine 23	4.18	0	NM_173982	AGER	advanced glycosylation end product-specific receptor	3.97	0
DR749232	LIMS2	LIM and senescent cell antigen-like domains 2	2.62	0	CN436569	NFAT5	nuclear factor of activated T-cells 5, tonicity-responsive	2.8	0.0309	CN435333	LEC3	latrophilin 3	3.67	0.0004	BF039659	RPL19	ribosomal protein L19	-3.74	0	AW462385	STX1A	syntaxin 1A (brain)	4.18	0	BI542338	SYT7	synaptotagmin VII	3.91	0
BM430399	SPINK4	serine peptidase inhibitor, Kazal type 4	2.6	0	AW465307	Lpp	LIM domain containing preferred translocation partner in lipoma	2.77	0.0344	BF774434	PRKCE	protein kinase C, epsilon	3.48	0.0013						BM363326	C1H21orf2	chromosome 1 open reading frame, human C21orf2	4.08	0	AW463541	MARVELD3	MARVEL domain containing 3	3.9	0
BF044308	CK394138	Transcribed locus	2.53	0	AW464545	AP3M1	adaptor-related protein complex 3, mu 1 subunit	2.73	0.0393	CR453688	LOC789485		3.38	0.0022						CR553726	MYLK	myosin light chain kinase	4.07	0	CN435987	STXBP1	syntaxin binding protein 1	2.45	0.0001
CR551226	C28H10orf54	chromosome 28 open reading frame, human C10orf54	2.51	0	CN442427	LOC783184		2.72	0.0405	CN436118	MGC137041		3.35	0.0026						AW464513	CALML4	calmodulin-like 4	3.93	0	CN439768	NUMBL	numb homolog (Drosophila)-like	3.73	0
AW465736	SORD	sorbitol dehydrogenase	2.43	0	BF042654	ZMYM2	zinc finger, MYM-type 2	2.71	0.0417	CR551346	LOXL1	lysyl oxidase-like 1	3.34	0.0027						NM_205781	CLDN2	claudin 2	3.93	0	BF042649	ESRRA	estrogen-related receptor alpha	3.65	0
BF046097	EIF1AD	eukaryotic translation initiation factor 1A domain containing	2.38	0	BF440210	LOC614413	similar to Etr-3	2.71	0.0417	NM_174528	CSN1S2	casein alpha-S2	3.3	0.0032						BF039878	IER3	immediate early response 3	3.88	0	BM364277	NTRK2	neurotrophic tyrosine kinase, receptor, type 2	3.61	0
CR551153	CYP2D14	cytochrome P450, family 2, subfamily D, polypeptide 6	2.38	0	CR552780	PSMB1	proteasome (prosome, macropain) subunit, beta type, 1	-2.66	0.0478	CN434783	DGAT2	diacylglycerol O-acyltransferase 2	3.26	0.0038						CN434892	GDAP1	ganglioside-induced differentiation-associated protein 1	-2.21	0.0003	CN437764	LOC784547	Kallmann syndrome protein-like	3.61	0
CR451700	MLF2	myeloid leukemia factor 2	2.35	0	AV607093	NAALADL1	N-acetylated alpha-linked acidic dipeptidase-like 1	-2.67	0.0466	CR453574	TNIK	TRAF2 and NCK interacting kinase	3.26	0.0038						CK944574	GSDMB	gasdermin B	3.73	0	BM363899	UHRF1	ubiquitin-like with PHD and ring finger domains 1	3.55	0
BF044781	HS.592290	leucine-rich repeats and death domain containing	2.34	0	AW657028	PAG1	pregnancy-associated glycoprotein 1	-2.67	0.0466	CR553735	CCDC141	uncharacterized LOC530799	3.22	0.0044						NM_174543	GABRA4	gamma-aminobutyric acid (GABA) A receptor, alpha 4	3.69	0	U83008	ELAC1	elaC homolog 1 (E. coli)	3.46	0
BE810055	SLC39A13	solute carrier family 39 (zinc transporter), member 13	2.25	0	BF440277	UBD	ubiquitin D	-2.67	0.0466	CR452742	ENC1	ectodermal-neural cortex 1 (with BTB-like domain)	3.21	0.0045						CK394158	Dido1	death inducer-obliterator 1	3.67	0	CK959898	CXCL11	chemokine (C-X-C motif) ligand 11	-2.71	0
CV798806	MX2	myxovirus (influenza virus) resistance 2 (mouse)	2.25	0	BM362445	LOC781418	hypothetical protein LOC781418	-2.67	0.0466	CR551868	LOC540026		3.2	0.0047						BM364277	NTRK2	neurotrophic tyrosine kinase, receptor, type 2	-2.74	0	BF041444	NFATC1	nuclear factor of activated T-cells, cytoplasmic, calcineurin-dependent 1	2.02	0.003
DR697322	BNIP3	BCL2/adenovirus E1B 19kDa interacting protein 3	2.25	0	BF040540	PNPLA6	patatin-like phospholipase domain containing 6	-2.68	0.0454	BF044366	Kif5c	kinesin family member 5C	3.19	0.0048						CN434811	NUCB1	nucleobindin 1	3.52	0	CR455151	MMP11	matrix metallopeptidase 11 (stromelysin 3)	3.37	0
BM362903	RTP4	uncharacterized LOC532442	2.2	0.0001	BF042795	LOC788779		-2.71	0.0417	CN438496	GSTM3	glutathione S-transferase mu 3 (brain)	3.19	0.0048						X78567	MTTP	microsomal triglyceride transfer protein	3.52	0	NM_174748	ITGA4	integrin, alpha 4 (antigen CD49D, alpha 4 subunit of VLA-4 receptor)	3.37	0
CK394153	ATP13A1	ATPase type 13A1	2.2	0.0001	BM366314	LMO2	LIM domain only 2 (rhombotin-like 1)	-2.75	0.0368	CN439223	GPR27	G protein-coupled receptor 27	3.18	0.0049						CR454648	MM.220357	transportin 2 (importin 3, karyopherin beta 2b)	3.45	0	CR453289	GDPD5	glycerophosphodiester phosphodiesterase domain containing 5	3.24	0
CN437148	MMP14	matrix metallopeptidase 14 (membrane-inserted)	2.18	0.0001	CR453394	GNB2L1	guanine nucleotide binding protein (G protein), beta polypeptide 2-like 1	-2.76	0.0356	NM_174841	ITPR1	inositol 1,4,5-trisphosphate receptor, type 1	3.15	0.0057						CK959898	CXCL11	chemokine (C-X-C motif) ligand 11	3.41	0	AW669606	GABRD	gamma-aminobutyric acid (GABA) A receptor, delta	3.2	0
CR454046	NCAPG2	non-SMC condensin II complex, subunit G2	2.18	0.0001	CN440595	PFKL	phosphofructokinase, liver	-2.8	0.0309	NM_174280	CNTN1	contactin 1	3.12	0.0066						CN435449	MAP3K11	mitogen-activated protein kinase kinase kinase 11	3.38	0	BF043158	CDKL5	cyclin-dependent kinase-like 5	3.09	0
CN441928	RHOG	ras homolog gene family, member G (rho G)	2.17	0.0001	AW462984	PGLS	6-phosphogluconolactonase	-2.83	0.0275	BF041340	ME1	malic enzyme 1, NADP(+)-dependent, cytosolic	3.07	0.0082						BI540470	TIFA	TRAF-interacting protein with forkhead-associated domain	3.18	0	CR553024	ARHGAP10	Rho GTPase activating protein 10	3.06	0
AW462972	LOC789536		2.14	0.0001	CN441738	ACCN3	amiloride-sensitive cation channel 3	-2.83	0.0275	BF046034	SHF	Src homology 2 domain containing F	3.06	0.0086						BF040061	POLR2C	polymerase (RNA) II (DNA directed) polypeptide C, 33kDa	3.13	0	CN440884	CNTFR	ciliary neurotrophic factor receptor	3.03	0
CK942034	CREB3L3	cAMP responsive element binding protein 3-like 3	2.14	0.0001	AW465347	Tegt	testis enhanced gene transcript	-2.84	0.0265	CN432834	NEFL	neurofilament, light polypeptide	3.04	0.0093						NM_174280	CNTN1	contactin 1	1.99	0.0015	CR452719	Fras1	Fraser syndrome 1 homolog (human)	3.01	0
AW461672	FASTK	Fas-activated serine/threonine kinase	2.13	0.0001	BF040801	PCBP2	poly(rC) binding protein 2	-2.84	0.0265	CN436558	LOC789419	28S ribosomal RNA	3.04	0.0093						BF039907	FOS	FBJ murine osteosarcoma viral oncogene homolog	3.1	0	BM363337	EFCAB2	EF-hand calcium binding domain 2	3	0
CN437285	NFATC4	nuclear factor of activated T-cells, cytoplasmic, calcineurin-dependent 4	2.13	0.0001	BM362040	RFX5	regulatory factor X, 5 (influences HLA class II expression)	-2.95	0.0162	CN436195	LOC785319		3.03	0.0097						CN442300	HS.378836	hook homolog 1 (Drosophila)	3.05	0	BF042727	IGFBP3	insulin-like growth factor binding protein 3	2.95	0
CB223494	PLA2G2A	phospholipase A2, group IIA (platelets, synovial fluid)	2.12	0.0001	AW462073	PSMC1	proteasome (prosome, macropain) 26S subunit, ATPase, 1	-3	0.0129	BF039130	CTPS2	CTP synthase II	3.02	0.01						CN437571	SLC44A4	solute carrier family 44, member 4	3.04	0	CN440354	TMEM86B	transmembrane protein 86B	2.94	0
CK775924	EMILIN2	elastin microfibril interfacer 2	2.1	0.0002	CR551465	IARS2	isoleucyl-tRNA synthetase 2, mitochondrial	-3.03	0.0112	CR454360	CR454360	Transcribed locus	2.97	0.0124						CR451873	S100A9	S100 calcium binding protein A9	2.17	0.0004	NM_174410	P2RY1	purinergic receptor P2Y, G-protein coupled, 1	2.93	0
AW463930	CD74	CD74 molecule, major histocompatibility complex, class II invariant chain	2.08	0.0002	CN434910	CD81	CD81 molecule	-3.04	0.0107	CR553566	TSIX	X (inactive)-specific transcript, antisense	2.97	0.0124						BF040866	AP1M2	adaptor-related protein complex 1, mu 2 subunit	3.03	0	AW462521	ABCG2	ATP-binding cassette, sub-family G (WHITE), member 2	2.92	0
CN436618	EXD3	exonuclease 3'-5' domain containing 3	2.08	0.0002	CV798706	TCAP	titin-cap (telethonin)	-3.13	0.0068	BP109405	DLX2	distal-less homeobox 2	2.96	0.013						X02473	CHRND	cholinergic receptor, nicotinic, delta	3.03	0	CK964083	ACTG2	actin, gamma 2, smooth muscle, enteric	2.92	0
BF044806	LOC790866		2.07	0.0002	CN437375	PSMC3	proteasome (prosome, macropain) 26S subunit, ATPase, 3	-3.16	0.0059	DR697695	DR697695		2.94	0.0141						NM_174447	RAB3B	RAB3B, member RAS oncogene family	3.02	0	DR749452	AGXT2L2	alanine-glyoxylate aminotransferase 2-like 2	2.88	0
BF045655	LOC618422		2.07	0.0002	AW266934	CD81	CD81 molecule	-3.19	0.0052	CR551643	SCG3	secretogranin III	2.93	0.0148						BF043099	GSTK1	glutathione S-transferase kappa 1	2.49	0	DR697630	TSPAN1	tetraspanin 1	2.85	0
BI680681	SRGAP2	SLIT-ROBO Rho GTPase activating protein 2	2.07	0.0002	CR553773	LOC511472	similar to Proteasome subunit alpha type 2 (Proteasome component C3) (Macropain subunit C3) (Multicatalytic endopeptidase complex subunit C3)	-3.2	0.005	BF042139	LOC730005	similar to SEC14p-like protein TAP3	2.87	0.019						CR452053	SPTBN1	spectrin, beta, non-erythrocytic 1	2.95	0	AW464150	TEP1	telomerase-associated protein 1	2.83	0
CR452289	TMEM125	transmembrane protein 125	2.07	0.0002	CN435450	GAPDH	glyceraldehyde-3-phosphate dehydrogenase	-3.22	0.0046	BM364163	Gpr64	G protein-coupled receptor 64	2.85	0.0205						AW461756	ENTPD8	ectonucleoside triphosphate diphosphohydrolase 8	2.91	0	AW463832	Fosb	FBJ osteosarcoma oncogene B	2.82	0
BF046504	LOC788571	Hypothetical LOC788571	2.05	0.0003	BF041430	UCK1	uridine-cytidine kinase 1	-3.23	0.0044	CN438823	SDCCAG8	serologically defined colon cancer antigen 8	2.84	0.0213						AW462606	SMAD1	SMAD family member 1	2.9	0	CN440514	CN440514	Transcribed locus	2.79	0
BF776133	TRAK1	trafficking protein, kinesin binding 1	2.05	0.0003	BM361943	MRPL28	mitochondrial ribosomal protein L28	-3.41	0.0017	CK831091	AGT	angiotensinogen (serpin peptidase inhibitor, clade A, member 8)	2.83	0.0221						CN441431	CRYAB	crystallin, alpha B	2.9	0	CN439224	CAMK2A	calcium/calmodulin-dependent protein kinase II alpha	2.75	0
AJ512824	LOC668400	similar to Ig heavy chain V region PJ14 precursor	2.04	0.0003	CN441786	FAM129A	family with sequence similarity 129, member A	-3.42	0.0016	CR453360	CR453360		2.81	0.0237						AW461852	SLC27A2	solute carrier family 27 (fatty acid transporter), member 2	2.85	0	CN435411	CYB5R2	cytochrome b5 reductase 2	2.74	0
BF039697	IFNAR2	interferon (alpha, beta and omega) receptor 2	2.03	0.0003	AW465687	RPS4X	ribosomal protein S4, X-linked	-3.56	0.0007	NM_174176	SCG2	secretogranin II	2.81	0.0237						CN435970	CES2	carboxylesterase 2	2.84	0	DR697504	EIF3L	eukaryotic translation initiation factor 3, subunit L	2.74	0
BF039084	LOC789455	hypothetical protein LOC789455	2.02	0.0003	CR451649	MGST3	microsomal glutathione S-transferase 3	-3.6	0.0006	BM363508	TSPAN33	tetraspanin 33	2.8	0.0245						BF042819	ANKRD11	ankyrin repeat domain 11	2.75	0	CN437216	MYH11	myosin, heavy chain 11, smooth muscle	2.72	0
CR552354	ACTR1A	ARP1 actin-related protein 1 homolog A, centractin alpha (yeast)	2.02	0.0003	CR453397	RBM3	RNA binding motif (RNP1, RRM) protein 3	-4.4	0	CN437331	MAP6	microtubule-associated protein 6	2.79	0.0253						AW465268	PEG3	paternally expressed 3	2.31	0.0001	AV600880	ZNF331	zinc finger protein 331	2.7	0
AW465842	AVEN	apoptosis, caspase activation inhibitor	2.01	0.0004	CN441403	TMEM104	transmembrane protein 104	-5.36	0	CR551018	B230112C05Rik	Transcribed locus	2.78	0.0263						BM366568	C1QB	complement component 1, q subcomponent, B chain	2.68	0	CN437087	NEO1	neogenin 1	2.7	0
AW462580	CWC25	CWC25 spliceosome-associated protein homolog (S. cerevisiae)	2	0.0004	DR749215	Bt.80495	Transcribed locus	-5.79	0	CN437083	DDIT4L	DNA-damage-inducible transcript 4-like	2.77	0.0274						AW464819	LGALS9	lectin, galactoside-binding, soluble, 9	2.67	0	CR452945	COL1A1	collagen, type I, alpha 1	2.7	0
BF043897	BT.1489	Clone NG010006B21H04 mRNA, complete sequence	2	0.0004	NM_174272	CHRNE	cholinergic receptor, nicotinic, epsilon (muscle)	-6.09	0	BF042819	ANKRD11	ankyrin repeat domain 11	2.66	0.0409						BCAZ0008ai14	Bt.1411		2.66	0	CR550740	DPT	dermatopontin	2.69	0
CN435502	MAZ	MYC-associated zinc finger protein (purine-binding transcription factor)	2	0.0004	BF043681	LYZ	lysozyme	-7.22	0	CK769556	CD1B	CD1b molecule	2.75	0.0295						BF040254	EPB41L3	erythrocyte membrane protein band 4.1-like 3	2.66	0	BF042882	RAB25	RAB25, member RAS oncogene family	2.66	0
BM364131	CD3D	CD3d molecule, delta (CD3-TCR complex)	1.97	0.0005						BF039106	TFAP2A	transcription factor AP-2 alpha (activating enhancer binding protein 2 alpha)	2.74	0.0306						AW462817	Liph	lipase, member H	2.64	0	BM365682	CEPT1	choline/ethanolamine phosphotransferase 1	2.65	0
CR455805	RPAP1	RNA polymerase II associated protein 1	1.97	0.0005						CB467572	DPYS	dihydropyrimidinase	2.73	0.0318						CN439647	PRMT5	protein arginine methyltransferase 5	2.61	0	CN438651	ORAI2	ORAI calcium release-activated calcium modulator 2	2.63	0
DR749267	Bt.12628		1.97	0.0005						AW462406	EIF2AK1	eukaryotic translation initiation factor 2-alpha kinase 1	2.72	0.0329						BM362775	C11H2orf40	chromosome 11 open reading frame, human C2orf40	2.6	0	DR749227	B4GALNT2	beta-1,4-N-acetyl-galactosaminyl transferase 2	2.62	0
BM364829	ZNF385	zinc finger protein 385	1.96	0.0005						NM_174057	FMO3	flavin containing monooxygenase 3	2.72	0.0329						BF043518	BCL9L	B-cell CLL/lymphoma 9-like	2.58	0	CR453508	NHLH2	nescient helix loop helix 2	2.59	0
CN437582	SNRPB	small nuclear ribonucleoprotein polypeptides B and B1	1.96	0.0005						CN435328	RNF145	ring finger protein 145	2.71	0.0341						CN441614	ZNF70	zinc finger protein 70	2.58	0	CN440242	ACE2	angiotensin I converting enzyme (peptidyl-dipeptidase A) 2	2.58	0
CR453927	HMGN1	high mobility group nucleosome binding domain 1	-1.97	0.0005						CR452570	CR452570	Transcribed locus	2.71	0.0341						CK394157	LOC751574	secreted and transmembrane protein 1B	2.57	0	CN436614	FGFRL1	fibroblast growth factor receptor-like 1	2.57	0
CK846510	RIMS1	regulating synaptic membrane exocytosis 1	-1.98	0.0004						AW465268	PEG3	paternally expressed 3	2.68	0.0381						CR453770	C3	complement component 3	2.56	0	CN436749	HSPB8	heat shock 22kDa protein 8	2.56	0
BF041163	LOX	lysyl oxidase	-1.99	0.0004						BF046352	RCAN2	regulator of calcineurin 2	2.67	0.0395						CR456006	GNB2	guanine nucleotide binding protein (G protein), beta polypeptide 2	2.56	0	NM_173966	TNF	tumor necrosis factor	2.52	0.0001
BM364322	YBX1	Y box binding protein 1	-2	0.0004						BF046450	CCDC85B	coiled-coil domain containing 85B	2.65	0.0423						AW461430	WASH1	WAS protein family homolog 1	2.2	0.0003	BF045504	NBR1	neighbor of BRCA1 gene 1	2.5	0.0001
BF042604	FLJ20294	hypothetical protein FLJ20294	1.98	0.0004						CN440674	ABCC9	ATP-binding cassette, sub-family C (CFTR/MRP), member 9	2.63	0.0452						CR551844	SOX5	SRY (sex determining region Y)-box 5	2.54	0	AY563758	LOC784007	T-lymphocyte surface antigen Ly-9-like	2.43	0.0001
CN442255	WDR1	WD repeat domain 1	1.98	0.0004						NM_174490	VSNL1	visinin-like 1	2.63	0.0452						AW461452	MSX1	msh homeobox 1	2.53	0	BF043744	NPNT	nephronectin	2.43	0.0001
DR749458	KLC1	kinesin light chain 1	-2.06	0.0002						BM361940	LOC509574	leukocyte immunoglobulin-like receptor, subfamily B (with TM and ITIM domains), member 3-like	2.62	0.0466						BM363286	CAPN13	calpain 13	2.51	0	BF046516	ST14	suppression of tumorigenicity 14 (colon carcinoma)	2.43	0.0001
BF039459	TNC	tenascin C	-2.09	0.0002						AW464460	SBSPON	somatomedin B and thrombospondin, type 1 domain containing	2.61	0.0481						CN435159	DNMT1	DNA (cytosine-5-)-methyltransferase 1	2.51	0	BM366940	NPLOC4	nuclear protein localization 4 homolog (S. cerevisiae)	2.42	0.0002
CR552151	RAB2A	RAB2A, member RAS oncogene family	-2.11	0.0002						BM366196	BT.13432	Transcribed locus	2.61	0.0481						BM363642	FAM105B	family with sequence similarity 105, member B	2.5	0	AW670539	SH2D2A	SH2 domain containing 2A	2.41	0.0002
CN437858	SV2A	synaptic vesicle glycoprotein 2A	-2.13	0.0001						CN440187	BGN	biglycan	-2.62	0.0466						AW465810	ZFP36L2	zinc finger protein 36, C3H type-like 2	2.48	0	AW464210	DPP4	dipeptidyl-peptidase 4	2.39	0.0002
NM_174396	MYO1C	myosin IC	-2.14	0.0001						CN441088	KPNB2		-2.62	0.0466						AW465535	MAN2A1	mannosidase, alpha, class 2A, member 1	2.47	0	BF045987	ATP6V0D2	ATPase, H+ transporting, lysosomal 38kDa, V0 subunit d2	2.39	0.0002
BF041001	DRAP1	DR1-associated protein 1 (negative cofactor 2 alpha)	-2.22	0.0001						CR454867	HNRNPR	heterogeneous nuclear ribonucleoprotein R	-2.62	0.0466						BF046671	BLOC1S1	biogenesis of lysosomal organelles complex-1, subunit 1	2.45	0	CN434822	HDGFRP2	hepatoma-derived growth factor-related protein 2	2.38	0.0002
CN438948	PEX5L	peroxisomal biogenesis factor 5-like	-2.26	0						BM364565	C5H12orf35	chromosome 5 open reading frame, human C12orf35	-2.66	0.0409						CN433475	NOTCH1	notch 1	2.45	0	BF043702	CEACAM1	carcinoembryonic antigen-related cell adhesion molecule 1 (biliary glycoprotein)	2.36	0.0003
AW463871	AW463871		-2.27	0						BM431662	SPINK1	serine peptidase inhibitor, Kazal type 1	-2.68	0.0381						CN433629	TSC2	tuberous sclerosis 2	2.44	0	CN437139	SLC9A3R1	solute carrier family 9 (sodium/hydrogen exchanger), member 3 regulator 1	2.36	0.0003
AW466194	ITGA3	integrin, alpha 3 (antigen CD49C, alpha 3 subunit of VLA-3 receptor)	-2.3	0						CN442032	NCL	nucleolin	-2.79	0.0253						CR455803	MAP7	microtubule-associated protein 7	2.43	0	BF045137	SLC39A8	solute carrier family 39 (zinc transporter), member 8	-2.27	0.0005
CN438129	IGFBP2	insulin-like growth factor binding protein 2, 36kDa	-2.32	0						CK959210	SPI1	spleen focus forming virus (SFFV) proviral integration oncogene spi1	-2.81	0.0237						CB170517	LOC781663	complement C4-A-like	2.42	0	CK774482	SLC4A2	solute carrier family 4, anion exchanger, member 2 (erythrocyte membrane protein band 3-like 1)	2.32	0.0004
CR552451	CR552451	Transcribed locus	-2.38	0						CN434170	SPARC	secreted protein, acidic, cysteine-rich (osteonectin)	-2.81	0.0237						CN441608	RASSF1	Ras association (RalGDS/AF-6) domain family member 1	2.42	0	CR552504	CAPG	capping protein (actin filament), gelsolin-like	2.32	0.0004
BF440593	IGJ	immunoglobulin J polypeptide, linker protein for immunoglobulin alpha and mu polypeptides	-1.98	0.0004						CN440122	UHRF2	ubiquitin-like with PHD and ring finger domains 2	-2.84	0.0213						CN435826	ELP3	elongation protein 3 homolog (S. cerevisiae)	2.4	0	NM_174283	CPLX2	complexin 2	2.32	0.0004
CN441876	TOMM7	translocase of outer mitochondrial membrane 7 homolog (yeast)	-2.08	0.0002						BF044475	BF044475		-2.86	0.0197						NM_174483	VAMP2	vesicle-associated membrane protein 2 (synaptobrevin 2)	2.4	0	BM362927	GNG11	guanine nucleotide binding protein (G protein), gamma 11	2.31	0.0004
CR453525	LOC508628	ribosomal protein S6 pseudogene	-2.28	0						BF440161	BF440161	Transcribed locus	-3	0.011						CR553328	CHCHD7	coiled-coil-helix-coiled-coil-helix domain containing 7	2.36	0.0001	AW462672	ANXA8L1	annexin A8-like 1	2.08	0.0021
CN432337	ATP5F1	ATP synthase, H+ transporting, mitochondrial Fo complex, subunit B1	-2.52	0						CN440164	CSPG5	chondroitin sulfate proteoglycan 5 (neuroglycan C)	-3.07	0.0082						BF041406	GCGR	glucagon receptor	2.35	0.0001	BM362982	MRGPRF	MAS-related GPR, member F	2.3	0.0004
CR551959	CLSTN3	calsyntenin 3	-2.6	0						CN441870	VCAM1	vascular cell adhesion molecule 1	-3.22	0.0044						BF706855	MPO	myeloperoxidase	2.35	0.0001	CR452280	TNN	tenascin N	2.29	0.0005
BF043445	LOC786644	hypothetical protein LOC786644	-2.7	0						BF041172	EIF5A	eukaryotic translation initiation factor 5A	-3.57	0.0007						CR453715	FGB	fibrinogen beta chain	1.98	0.0016	CR553752	SIX2	SIX homeobox 2	2.29	0.0005
BF042927	LOC617764	hypothetical LOC617764	-2.71	0						BF440173	CR2	complement component (3d/Epstein Barr virus) receptor 2	-3.81	0.0002						CV798756	Bt.35845	Transcribed locus	2.35	0.0001	BF046512	SCNN1G	sodium channel, nonvoltage-gated 1, gamma	2.28	0.0005
CN433797	MAST1	microtubule associated serine/threonine kinase 1	-2.71	0						CB442833	SLC1A2	solute carrier family 1 (glial high affinity glutamate transporter), member 2	-4.5	0						AW267059	SULT1A1	sulfotransferase family, cytosolic, 1A, phenol-preferring, member 1	2.34	0.0001	CN436082	UBE4B	ubiquitination factor E4B	2.28	0.0005
CN437452	LEF1	lymphoid enhancer-binding factor 1	-2.74	0																CN442065	LOC528634	similar to hemicentin	2.34	0.0001	NM_174200	TNP2	transition protein 2 (during histone to protamine replacement)	2.28	0.0005
CN437301	DCUN1D1	DCN1, defective in cullin neddylation 1, domain containing 1 (S. cerevisiae)	-3.47	0																AW465454	SFN	stratifin	2.33	0.0001	BF042377	SULT1C4	sulfotransferase family, cytosolic, 1C, member 4	2.21	0.0009
NM_174073	GNG3	guanine nucleotide binding protein (G protein), gamma 3	-3.72	0																BF042221	ZNF664	zinc finger protein 664	2.33	0.0001	CN441913	GPR162	G protein-coupled receptor 162	2.2	0.001
																				NM_001001175	APOC3	apolipoprotein C-III	2.33	0.0001	NM_174566	OPSN		2.2	0.001
																				AW466100	SLC7A8	solute carrier family 7 (amino acid transporter light chain, L system), member 8	2.31	0.0001	BF043884	BF043884		2.18	0.0011
																				BP111364	LOC511430		2.31	0.0001	CB425696	CALCRL	calcitonin receptor-like	2.18	0.0011
																				AW462683	TNIK	TRAF2 and NCK interacting kinase	2.29	0.0001	CN435414	LAPTM4B	lysosomal protein transmembrane 4 beta	2.18	0.0011
																				CN438017	BEX4	brain expressed, X-linked 4	2.28	0.0001	CN438217	LOC782818	similar to procollagen alpha 2(V)	2.18	0.0011
																				CN439571	GPC2	glypican 2	2.28	0.0001	CR454815	LTB	lymphotoxin beta (TNF superfamily, member 3)	2.18	0.0011
																				AW463413	ID1	inhibitor of DNA binding 1, dominant negative helix-loop-helix protein	2.27	0.0002	CR551081	DHRS12	dehydrogenase/reductase (SDR family) member 12	2.18	0.0011
																				CN441328	APCDD1	adenomatosis polyposis coli down-regulated 1	2.26	0.0002	AY563760	SCARB2	scavenger receptor class B, member 2	2.17	0.0012
																				CR453254	LCAT	lecithin-cholesterol acyltransferase	2.26	0.0002	NM_174210	UCP3	uncoupling protein 3 (mitochondrial, proton carrier)	2.16	0.0013
																				DR749471	Bt.89940	Transcribed locus, moderately similar to XP_343160.3 similar to histone H3 methyltransferase DOT1 [Rattus norvegicus]	2.26	0.0002	AW464601	EFHC1	EF-hand domain (C-terminal) containing 1	2.14	0.0015
																				CN437987	CHCHD6	coiled-coil-helix-coiled-coil-helix domain containing 6	2.24	0.0002	BF042172	NCOR1	nuclear receptor corepressor 1	2.13	0.0016
																				CR553683	CR553683	Transcribed locus	2	0.0014	BI535499	UNC45A	unc-45 homolog A (C. elegans)	2.13	0.0016
																				AW463216	HMOX2	heme oxygenase (decycling) 2	2.2	0.0003	CN434779	TNRC18	trinucleotide repeat containing 18	2.13	0.0016
																				BM362212	STXBP2	syntaxin binding protein 2	2.19	0.0003	BCAZ0022ee12	CDKL5	cyclin-dependent kinase-like 5	2.12	0.0017
																				BF039557	LOC785314		2.18	0.0003	CB530674	TRPM8	transient receptor potential cation channel, subfamily M, member 8	2.12	0.0017
																				BF045427	EHF	ets homologous factor	2.17	0.0004	CN433518	CN433518	Transcribed locus	2.12	0.0017
																				U83016	YWHAE	tyrosine 3-monooxygenase/tryptophan 5-monooxygenase activation protein, epsilon polypeptide	2.17	0.0004	BF041443	TMEM200C	transmembrane protein 200C	2.11	0.0018
																				BF041637	GNPAT	glyceronephosphate O-acyltransferase	2.15	0.0004	BM363735	AIF1	allograft inflammatory factor 1	2.11	0.0018
																				BF041839	TLN2	talin 2	2.14	0.0005	CN434718	ZBTB24	zinc finger and BTB domain containing 24	2.11	0.0018
																				CK942034	CREB3L3	cAMP responsive element binding protein 3-like 3	2.11	0.0006	CN439297	HS.26612	phosphoglucomutase 2-like 1	2.11	0.0018
																				CN437637	CALR	calreticulin	2.13	0.0005	CR455508	TCEA2	transcription elongation factor A (SII), 2	2.11	0.0018
																				CR452275	LOC539716		2.12	0.0006	CV798817	MAF	v-maf musculoaponeurotic fibrosarcoma oncogene homolog (avian)	2.11	0.0018
																				BF040514	METRNL	meteorin, glial cell differentiation regulator-like	2.11	0.0006	CN441065	LMX1A	LIM homeobox transcription factor 1, alpha	2.1	0.0019
																				DR697687	LOC781206		2.11	0.0006	CN441330	TERF2IP	telomeric repeat binding factor 2, interacting protein	2.1	0.0019
																				CN440285	ZNF575	zinc finger protein 575	2.1	0.0006	CN439959	FZD7	frizzled family receptor 7	2.09	0.002
																				BF045408	ACAP2	ArfGAP with coiled-coil, ankyrin repeat and PH domains 2	2.09	0.0007	CN440255	CN440255	Transcribed locus	2.09	0.002
																				CN432733	SLC1A4	solute carrier family 1 (glutamate/neutral amino acid transporter), member 4	2.02	0.0012	BF045143	ANKRD49	ankyrin repeat domain 49	2.07	0.0023
																				CN436880	AKIP1	A kinase (PRKA) interacting protein 1	2.08	0.0008	BF046635	LOC518364	similar to OHCU decarboxylase	2.07	0.0023
																				CR551876	EIF4E2	eukaryotic translation initiation factor 4E family member 2	2.08	0.0008	CK776984	ABCC4	ATP-binding cassette, sub-family C (CFTR/MRP), member 4	2.07	0.0023
																				BF046056	LOC613444	RIKEN cDNA 2700097O09Rik-like	2.07	0.0008	CK940973	CASP9	caspase 9, apoptosis-related cysteine peptidase	2.07	0.0023
																				DR697621	DR697621	Clone NG010005B20G02 mRNA, complete sequence	2.07	0.0008	CK954948	ABCG8	ATP-binding cassette, sub-family G (WHITE), member 8	2.07	0.0023
																				BF046192	HSD11B2	hydroxysteroid (11-beta) dehydrogenase 2	2.06	0.0009	CR550762	LOC515578	uncharacterized LOC515578	2.06	0.0024
																				CN440850	EMB	embigin	2.06	0.0009	AJ535317	CR2	complement component (3d/Epstein Barr virus) receptor 2	2.05	0.0025
																				BM363782	CST7	cystatin F (leukocystatin)	2.05	0.0009	AW464162	HSD3B1	hydroxy-delta-5-steroid dehydrogenase, 3 beta- and steroid delta-isomerase 1	2.05	0.0025
																				CK778080	KLK10	kallikrein-related peptidase 10	2.05	0.0009	DR749455	RGS9	regulator of G-protein signaling 9	2.05	0.0025
																				CN442368	HEBP2	heme binding protein 2	2.05	0.0009	BM363855	PLA2G2D4	calcium-dependent phospholipase A2 PLA2G2D4	2.04	0.0027
																				DR697576	SETD8	SET domain containing (lysine methyltransferase) 8	2.05	0.0009	BM430972	FABP2	fatty acid binding protein 2, intestinal	2.04	0.0027
																				AW461498	PLA2G7	phospholipase A2, group VII (platelet-activating factor acetylhydrolase, plasma)	2.03	0.0011	CN434697	CN434697	Transcribed locus	2.04	0.0027
																				CR455688	FDX1L	ferredoxin 1-like	2.02	0.0012	CR550922	CCDC90A	coiled-coil domain containing 90A	2.04	0.0027
																				DR749245	CXCL16	chemokine (C-X-C motif) ligand 16	2.02	0.0012	BF440559	FBXO25	F-box protein 25	2.03	0.0028
																				NM_174498	ADRA1A	adrenergic, alpha-1A-, receptor	2.02	0.0012	CK945641	SLC13A2	solute carrier family 13 (sodium-dependent dicarboxylate transporter), member 2	2.03	0.0028
																				BF046620	PRSS23	protease, serine, 23	2.01	0.0013	CN435709	ZNF696	zinc finger and SCAN domain-containing protein 10-like	2.03	0.0028
																				CN434989	BMP5	bone morphogenetic protein 5	2.01	0.0013	CR552096	PGPEP1	pyroglutamyl-peptidase I	2.03	0.0028
																				CR550585	CR550585	Transcribed locus	2.01	0.0013	TC222073	DDX58	DEAD (Asp-Glu-Ala-Asp) box polypeptide 58	2.03	0.0028
																				AV614702	JSP.1	MHC Class I JSP.1	1.99	0.0015	CN435294	C6orf72	chromosome 6 open reading frame 72	2.02	0.003
																				CN791464	STAT6	signal transducer and activator of transcription 6, interleukin-4 induced	1.97	0.0017	CN435806	RCC2	regulator of chromosome condensation 2	2.02	0.003
																				CR451698	CR451698		1.97	0.0017	CR456108	SERTAD4	SERTA domain containing 4	2.02	0.003
																				CR551602	CRYGC	crystallin, gamma C	1.97	0.0017	CR552069	AUP1	ancient ubiquitous protein 1	2.02	0.003
																				CN440619	NAAA	N-acylethanolamine acid amidase	1.96	0.0018	BF041490	AHDC1	AT hook, DNA binding motif, containing 1	2.01	0.0032
																				CK953667	SYDE1	synapse defective 1, Rho GTPase, homolog 1 (C. elegans)	-1.96	0.0018	CN437058	LARS2	leucyl-tRNA synthetase 2, mitochondrial	2.01	0.0032
																				AW463394	SBF1	SET binding factor 1	-1.97	0.0017	AW463111	TRIM71	tripartite motif containing 71, E3 ubiquitin protein ligase	2	0.0034
																				CR553798	GPRASP2	G protein-coupled receptor associated sorting protein 2	-1.97	0.0017	BF041123	ADAMDEC1	ADAM-like, decysin 1	2	0.0034
																				BF045151	FARSB	phenylalanyl-tRNA synthetase, beta subunit pseudogene	-1.98	0.0016	CN438773	NID1	nidogen 1	2	0.0034
																				BF045453	CNOT11	TBC1 domain family, member 8 (with GRAM domain)	-1.98	0.0016	CN792099	CXCL13	chemokine (C-X-C motif) ligand 13	2	0.0034
																				CN436951	TAGLN3	transgelin 3	-1.98	0.0016	AW487381	KCNIP2	Kv channel interacting protein 2	1.99	0.0036
																				CN441800	BCL2	B-cell CLL/lymphoma 2	-1.98	0.0016	BF046452	TNFRSF12A	tumor necrosis factor receptor superfamily, member 12A	1.99	0.0036
																				CN433860	GOLGA7	golgin A7	-1.99	0.0015	CB456726	HS.651627	LAG1 homolog, ceramide synthase 6 (S. cerevisiae)	1.99	0.0036
																				CN434903	CN434903	Transcribed locus	-1.99	0.0015	DR697677	GSTM1	glutathione S-transferase M1	1.99	0.0036
																				CR551994	BRUNOL4	bruno-like 4, RNA binding protein (Drosophila)	-1.99	0.0015	AW465145	LOC339929	hypothetical protein LOC339929	1.98	0.0038
																				CR453258	ATP5G1	ATP synthase, H+ transporting, mitochondrial Fo complex, subunit C1 (subunit 9)	-2.02	0.0012	CB454977	B4GALT7	xylosylprotein beta 1,4-galactosyltransferase, polypeptide 7 (galactosyltransferase I)	1.98	0.0038
																				CR553774	PPP2R1B	protein phosphatase 2 (formerly 2A), regulatory subunit A, beta isoform	-2.02	0.0012	CR551658	CHCHD7	coiled-coil-helix-coiled-coil-helix domain containing 7	1.98	0.0038
																				CR551522	A030004J04Rik	CDNA clone IMAGE:8238174	-2.03	0.0011	BM366819	CD244	CD244 molecule, natural killer cell receptor 2B4	1.97	0.004
																				NM_205771	IGIP	IgA regulatory protein	-2.03	0.0011	CN441044	SMU1	smu-1 suppressor of mec-8 and unc-52 homolog (C. elegans)	1.97	0.004
																				CN438558	PET112	PET112 homolog (yeast)	-2.04	0.001	CR452251	SNCG	synuclein, gamma (breast cancer-specific protein 1)	1.97	0.004
																				BF043208	TSR1	TSR1, 20S rRNA accumulation, homolog (S. cerevisiae)	-2.05	0.0009	BF041960	LAPTM4B	lysosomal protein transmembrane 4 beta	1.96	0.0043
																				CN434959	TMX4	thioredoxin-related transmembrane protein 4	-2.05	0.0009	CR452935	MAP1LC3A	microtubule-associated protein 1 light chain 3 alpha	-1.96	0.0043
																				CN442223	TTC3	tetratricopeptide repeat domain 3	-2.05	0.0009	CR453903	LRRC41	leucine rich repeat containing 41	-1.96	0.0043
																				AW464504	MFGE8	milk fat globule-EGF factor 8 protein	-2.07	0.0008	DR697561	PARP14	poly (ADP-ribose) polymerase family, member 14	-1.97	0.004
																				BF045821	CTSB	cathepsin B	-2.08	0.0008	BF039564	IL8	interleukin 8	-1.98	0.0038
																				CN442167	RFX7	regulatory factor X, 7	-2.08	0.0008	CN794327	CIDEB	cell death-inducing DFFA-like effector b	-1.98	0.0038
																				AW267034	LOC531645	similar to ATP-binding cassette transporter C4	-2.09	0.0007	CR454216	SH3GL3	SH3-domain GRB2-like 3	-1.98	0.0038
																				BF040058	MAPK1	mitogen-activated protein kinase 1	-2.09	0.0007	BF039394	DGKH	diacylglycerol kinase, eta	-1.99	0.0036
																				BF041695	SPG21	spastic paraplegia 21 (autosomal recessive, Mast syndrome)	-2.11	0.0006	CR454316	TCTEX1D2	Tctex1 domain containing 2	-1.99	0.0036
																				CR552434	HNRNPA3	heterogeneous nuclear ribonucleoprotein A3	-2.12	0.0006	BF039606	MAD2L1	MAD2 mitotic arrest deficient-like 1 (yeast)	-2	0.0034
																				AW465505	WDR82	WD repeat domain 82	-2.13	0.0005	BF044918	LAMA5	laminin, alpha 5	-2.03	0.0028
																				CR454534	DPYSL5	dihydropyrimidinase-like 5	-2.14	0.0005	CN439090	FST	follistatin	-2.03	0.0028
																				CN437363	GPR56	G-protein coupled receptor 56-like	-2.17	0.0004	CR455437	CDK14	cyclin-dependent kinase 14	-2.03	0.0028
																				BF041613	Bt.20436	Transcribed locus	-2.18	0.0003	AW461879	LOC506239		-2.04	0.0027
																				CN437016	Tusc3	tumor suppressor candidate 3	-2.19	0.0003	CN434558	FABP7	fatty acid binding protein 7, brain	-2.04	0.0027
																				CK394139	CK394139	small nucleolar RNA, C/D box 114-25	-2.2	0.0003	CR551878	GJB1	gap junction protein, beta 1, 32kDa	-1.98	0.0038
																				AF111098	LPHN3	latrophilin 3	-2.21	0.0003	CB432437	ELOVL4	ELOVL fatty acid elongase 4	-2.06	0.0024
																				BF039695	PPP2R4	protein phosphatase 2A activator, regulatory subunit 4	-2.21	0.0003	CR550676	APRT	adenine phosphoribosyltransferase	-2.06	0.0024
																				AW463201	LOC614614	sesquipedalian-1-like	-2.22	0.0002	CR454587	CDH2	cadherin 2, type 1, N-cadherin (neuronal)	-2.07	0.0023
																				CN439639	LOC530341		-2.22	0.0002	CN432342	GGCT	gamma-glutamylcyclotransferase	2.01	0.0032
																				CN439605	CN439605		-2.24	0.0002	CN438671	PRKCH	protein kinase C, eta	-2.09	0.002
																				CB457045	TNFRSF18	tumor necrosis factor receptor superfamily, member 18	-2.25	0.0002	CN441490	SLC2A1	solute carrier family 2 (facilitated glucose transporter), member 1	-2.09	0.002
																				BF045617	LAMP2	lysosomal-associated membrane protein 2	-2.26	0.0002	AW463210	PLAUR	plasminogen activator, urokinase receptor	-2.12	0.0017
																				BF043032	DNAJC21	DnaJ (Hsp40) homolog, subfamily C, member 21	-2.27	0.0002	BF044612	TGFB2	transforming growth factor, beta 2	-2.12	0.0017
																				BM363699	GZMH	granzyme H (cathepsin G-like 2, protein h-CCPX)	-2.28	0.0001	CN433834	VSTM2L	V-set and transmembrane domain containing 2 like	-2.12	0.0017
																				CN434211	SLC25A36	solute carrier family 25, member 36	-2.29	0.0001	AW464001	PARD3	par-3 partitioning defective 3 homolog (C. elegans)	-1.96	0.0043
																				CN442419	RUVBL2	RuvB-like 2 (E. coli)	-2.31	0.0001	CR453873	CTSL	cathepsin L2	-2.15	0.0014
																				CN436093	SUSD2	sushi domain containing 2	-2.35	0.0001	NM_173963	SYP	synaptophysin	-2.17	0.0012
																				CO873210	OTOS	otospiralin	-2.35	0.0001	X12497	IL1A	interleukin 1, alpha	-2.17	0.0012
																				BF045188	OST4	oligosaccharyltransferase 4 homolog (S. cerevisiae)	2.18	0.0003	AW289233	FILIP1L	filamin A interacting protein 1-like	-2.19	0.001
																				CN437084	NR2F1	nuclear receptor subfamily 2, group F, member 1	-2.37	0.0001	BF043978	ARHGAP29	Rho GTPase activating protein 29	-2.19	0.001
																				BF440593	IGJ	immunoglobulin J polypeptide, linker protein for immunoglobulin alpha and mu polypeptides	-2.09	0.0007	AW462294	Nup50	nucleoporin 50	1.96	0.0043
																				BM363611	PARN	poly(A)-specific ribonuclease	-2.49	0	CN440403	ST8SIA3	ST8 alpha-N-acetyl-neuraminide alpha-2,8-sialyltransferase 3	-2.21	0.0009
																				CN438259	DBN1	drebrin 1	-2.5	0	AW463871	AW463871		-2.03	0.0028
																				CN433008	LYCAT	lysocardiolipin acyltransferase	-2.53	0	BM363920	AIF1L	allograft inflammatory factor 1-like	-2.27	0.0005
																				CR550906	EEF1A2	eukaryotic translation elongation factor 1 alpha 2	-2.04	0.001	NM_174300	CXCL6	chemokine (C-X-C motif) ligand 6 (granulocyte chemotactic protein 2)	-2.27	0.0005
																				BF041552	MYLPF	myosin light chain, phosphorylatable, fast skeletal muscle	-2.55	0	BM363699	GZMH	granzyme H (cathepsin G-like 2, protein h-CCPX)	2.08	0.0021
																				BF044895	PXDN	peroxidasin homolog (Drosophila)	-2.55	0	CN436066	LGI2	leucine-rich repeat LGI family, member 2	-2.29	0.0005
																				NM_174540	GABRA1	gamma-aminobutyric acid (GABA) A receptor, alpha 1	-2.57	0	AU232888	LINGO1	leucine rich repeat and Ig domain containing 1	-2.3	0.0004
																				BM363586	ALDOC	aldolase C, fructose-bisphosphate	-2.6	0	BCAZ0017ek20	ERRFI1	ERBB receptor feedback inhibitor 1	-2.36	0.0003
																				CN438358	MAPK10	mitogen-activated protein kinase 10	-2.61	0	CR454883	MEST	mesoderm specific transcript homolog (mouse)	-2.37	0.0002
																				CV798839	SRSF6	serine/arginine-rich splicing factor 6	-2.62	0	CR453582	SLC1A3	solute carrier family 1 (glial high affinity glutamate transporter), member 3	-2.41	0.0002
																				BF440277	UBD	ubiquitin D	-2.25	0.0002	CN433389	STX18	syntaxin 18	-2.48	0.0001
																				CR552521	HNRPDL	heterogeneous nuclear ribonucleoprotein D-like	-2.68	0	CR454940	ST3GAL6	ST3 beta-galactoside alpha-2,3-sialyltransferase 6	-2.51	0.0001
																				BF044105	ZNF239	zinc finger protein 45-like	-2.69	0	NM_174093	IL1B	interleukin 1, beta	-2.53	0.0001
																				BF039822	Trex1	three prime repair exonuclease 1	-2.73	0	CR452936	STMN3	stathmin-like 3	-2.59	0
																				BF044453	NCBP1	nuclear cap binding protein subunit 1, 80kDa	-2.74	0	CR456175	S100A10	S100 calcium binding protein A10	-2.62	0
																				BF039953	GGA2	Golgi associated, gamma adaptin ear containing, ARF binding protein 2	-2.76	0	CK771680	GABRA5	gamma-aminobutyric acid (GABA) A receptor, alpha 5	-2.63	0
																				CR552669	SPG20	spastic paraplegia 20 (Troyer syndrome)	-2.81	0	CR454738	AGAP3	ArfGAP with GTPase domain, ankyrin repeat and PH domain 3	-2.63	0
																				BF043887	SYNGR1	synaptogyrin 1	-2.82	0	BF440277	UBD	ubiquitin D	-2.3	0.0004
																				AW464650	PLXNA3	plexin A3	-2.84	0	CR453055	RTN1	Reticulon 1	-2.69	0
																				CN437452	LEF1	lymphoid enhancer-binding factor 1	-2.87	0	BF042927	LOC617764	hypothetical LOC617764	-2.63	0
																				CN439214	DNAJC15	DnaJ (Hsp40) homolog, subfamily C, member 15	-2.9	0	CN436567	RAB6B	RAB6B, member RAS oncogene family	-2.79	0
																				AU277432	PCSK1N	proprotein convertase subtilisin/kexin type 1 inhibitor	-3.06	0	BM364214	IL32	interleukin 32	-2.89	0
																				BF040920	Bt.17687	CDNA clone IMAGE:4820809	-3.16	0	CR452045	DKFZP761N09121	Transcribed locus	-2.95	0
																				AV598705	CRTC3	CREB regulated transcription coactivator 3	-3.2	0	BM365495	PLIN3	perilipin 3	-3.01	0
																				AY574996	CCR3	chemokine (C-C motif) receptor 3	-3.21	0	CN439283	PRRX1	paired related homeobox 1	2.04	0.0027
																				CK769594	COCH	coagulation factor C homolog, cochlin (Limulus polyphemus)	-3.22	0	NM_174073	GNG3	guanine nucleotide binding protein (G protein), gamma 3	3	0
																				BF045509	HS.644788	Mediator of RNA polymerase II transcription, subunit 28 homolog (S. cerevisiae)	-3.37	0	CR451761	MYOM2	myomesin (M-protein) 2, 165kDa	-3.79	0
																				CN439283	PRRX1	paired related homeobox 1	-3.65	0	BF045955	AGXT2L2	alanine-glyoxylate aminotransferase 2-like 2	-3.86	0
																				AW463522	UCHL1	ubiquitin carboxyl-terminal esterase L1 (ubiquitin thiolesterase)	-3.68	0	DR697554	SRD5A1	steroid-5-alpha-reductase, alpha polypeptide 1 (3-oxo-5 alpha-steroid delta 4-dehydrogenase alpha 1)	-4.02	0
																				AJ671670	FEZ1	fasciculation and elongation protein zeta 1 (zygin I)	-4.05	0	AW463787	SERTAD3	SERTA domain containing 3	-4.07	0
																				CN434039	MEF2C	myocyte enhancer factor 2C	-4.24	0	AW461649	PGA3	pepsinogen 3, group I (pepsinogen A)	-5.39	0
																				BF043800	MGP	matrix Gla protein	-4.95	0	CN436179	LOC781007		-5.65	0
																				DR749215	Bt.80495	Transcribed locus	-4.26	0	NM_174272	CHRNE	cholinergic receptor, nicotinic, epsilon (muscle)	5.19	0
																				NM_174272	CHRNE	cholinergic receptor, nicotinic, epsilon (muscle)	-2.5	0	CR550811	CR550811	Transcribed locus	-6.8	0
																									BF043681	LYZ	lysozyme	2.09	0.002
