# Supplementary material for: Systems Analysis of Early Host Gene Expression Provides Clues for Transient Mycobacterium avium ssp avium vs. Persistent Mycobacterium avium ssp paratuberculosis Intestinal Infections
Source: PLoS One. 2016 Sep 21;11(9):e0161946. doi: 10.1371/journal.pone.0161946 (PMC5031438; doi:10.1371/journal.pone.0161946)
Supplement: S3 Table — (XLSX) [file pone.0161946.s005.xlsx]

## Sheet: Pathway_Bayesian_Scores-22
S3 Table. Pathways surpassing a DBGGA |zscore| > 2.24 at any one time point for the MAP infected host versus PBS
Description	Category	t=30	t=60	t=120	t=240	t=480	t=720	Max_Score
Wnt signaling pathway	Signal transduction	4.2807	0	1.0957	1.0141	2.5403	3.2426	4.2807
Long-term depression	Nervous system	3.8595	0	2.8625	-0.1206	1.3543	-1.9844	3.8595
Steroid biosynthesis	Lipid metabolism	3.0945	0.3225	0.6284	1.327	2.2203	3.8503	3.8503
Drug metabolism - other enzymes	Xenobiotics biodegradation and metabolism	2.3747	0	0	0	0.5811	3.8347	3.8347
Endocytosis	Transport and catabolism	3.7039	0	0	0.3176	0.9137	2.7079	3.7039
Regulation of actin cytoskeleton	Cell motility	-1.8423	0	-2.4952	0.3131	-2.1453	3.64	3.64
Long-term potentiation	Nervous system	3.6199	0.3804	1.5055	0	-1.5393	2.8503	3.6199
Basal transcription factors	Transcription	3.6002	0	0	0	-0.3097	-2.6714	3.6002
Basal cell carcinoma	Cancers	-2.8646	0.3047	0	2.043	2.7922	3.5302	3.5302
PPAR signaling pathway	Endocrine system	1.7413	0	0.6001	0.8732	-1.9504	3.471	3.471
Malaria	Infectious diseases: Parasitic	2.9199	0	0	1.8535	2.1682	3.4427	3.4427
Dilated cardiomyopathy	Cardiovascular diseases	2.3007	0	0.0391	0.3506	1.2556	3.4103	3.4103
Hematopoietic cell lineage	Immune system	2.2546	0	0.1798	1.3591	0.5315	3.3952	3.3952
Complement and coagulation cascades	Immune system	3.1287	0	0	0.8081	1.7838	3.3472	3.3472
Arrhythmogenic right ventricular cardiomyopathy (ARVC)	Cardiovascular diseases	-2.0966	0	0	-0.0963	1.8402	3.2782	3.2782
Glycosaminoglycan biosynthesis - chondroitin sulfate	Glycan biosynthesis and metabolism	-1.6051	0.5758	1.3998	1.1634	1.8041	3.2713	3.2713
Hedgehog signaling pathway	Signal transduction	2.357	0.237	0	0.9874	2.753	3.2632	3.2632
Adipocytokine signaling pathway	Endocrine system	2.2395	0	0.8423	0.7449	1.9235	3.2553	3.2553
Calcium signaling pathway	Signal transduction	3.1481	0	0.162	0	2.1873	3.2066	3.2066
Gap junction	Cell communication	3.1967	0	0.6371	0	-0.1785	-1.9914	3.1967
Hypertrophic cardiomyopathy (HCM)	Cardiovascular diseases	2.2613	0	0	1.412	1.5159	3.196	3.196
Pancreatic cancer	Cancers	2.2499	0	-0.4419	0.2024	1.9077	3.1953	3.1953
Taste transduction	Sensory system	1.0838	0	1.7707	-0.3723	1.7258	3.1844	3.1844
ECM-receptor interaction	Signaling molecules and interaction	-1.7956	0.4198	0	0.5452	1.9702	3.1724	3.1724
Chemokine signaling pathway	Immune system	-2.698	0	0.1758	2.3382	-0.5501	3.1719	3.1719
Pentose and glucuronate interconversions	Carbohydrate metabolism	2.0719	0	0	1.159	1.2761	3.1698	3.1698
Vascular smooth muscle contraction	Circulatory system	-2.3383	0	3.1642	0.1684	1.3065	2.9387	3.1642
Pathways in cancer	Cancers	1.9687	0	0	1.1248	2.1649	3.1503	3.1503
MAPK signaling pathway	Signal transduction	2.6065	0	2.1984	0.2186	0.83	3.1458	3.1458
Thyroid cancer	Cancers	-2.4936	0	0	0.08	-1.1037	3.128	3.128
ABC transporters	Membrane transport	3.1075	0	0	0	0.9476	2.2655	3.1075
African trypanosomiasis	Infectious diseases: Parasitic	2.2048	0	0	1.6795	1.6948	3.079	3.079
One carbon pool by folate	Metabolism of cofactors and vitamins	-2.2816	0	-0.2797	0	0.8823	3.0653	3.0653
Galactose metabolism	Carbohydrate metabolism	1.6059	0	0	0	0.3913	3.0434	3.0434
Riboflavin metabolism	Metabolism of cofactors and vitamins	-2.4989	0	0	0.7286	0.9965	3.0331	3.0331
Ubiquitin mediated proteolysis	Folding, sorting and degradation	1.622	0	0	0	1.2234	3.0315	3.0315
Staphylococcus aureus infection	Infectious diseases: Bacterial	3.0295	0	0	0	1.1428	2.0791	3.0295
SNARE interactions in vesicular transport	Folding, sorting and degradation	2.831	0	0	0	2.4785	3.016	3.016
Pentose phosphate pathway	Carbohydrate metabolism	2.7676	0	0	0	0.2146	3.0109	3.0109
TGF-beta signaling pathway	Signal transduction	2.9477	0	0	0.6245	2.2245	2.9978	2.9978
Glycerolipid metabolism	Lipid metabolism	-1.6965	0	0	0	1.4311	2.9938	2.9938
RNA transport	Translation	2.9936	0	0	0.0612	0.5329	2.5605	2.9936
Axon guidance	Development	-2.7168	0	0.8301	0.7036	0.7294	2.9912	2.9912
Fructose and mannose metabolism	Carbohydrate metabolism	2.3114	0	0	0	0	2.9801	2.9801
Pancreatic secretion	Digestive system	-2.6332	0	0	0	1.8703	2.979	2.979
RNA degradation	Folding, sorting and degradation	2.387	0	0	0.2176	-0.3484	2.9571	2.9571
Neurotrophin signaling pathway	Nervous system	2.9429	0	0.2726	-0.0883	0.7735	-2.2655	2.9429
Glycosylphosphatidylinositol(GPI)-anchor biosynthesis	Glycan biosynthesis and metabolism	-1.8176	0	0	0	2.1927	2.94	2.94
Regulation of autophagy	Transport and catabolism	1.989	0	0	0	1.3561	2.93	2.93
Salivary secretion	Digestive system	-2.7233	0	0.0113	0	2.3043	2.9294	2.9294
Cytokine-cytokine receptor interaction	Signaling molecules and interaction	2.5025	0	0	1.1177	0.4818	2.9193	2.9193
Cardiac muscle contraction	Circulatory system	-2.687	0	0	0	1.2957	2.9169	2.9169
Type I diabetes mellitus	Endocrine and metabolic diseases	0.5035	0	0	0	1.6435	2.9139	2.9139
Porphyrin and chlorophyll metabolism	Metabolism of cofactors and vitamins	2.8283	0	0	0	0	2.8979	2.8979
Phagosome	Transport and catabolism	-1.8803	0	0	0.2196	2.1577	2.8911	2.8911
Mismatch repair	Replication and repair	0.9052	0	0	0	0.721	2.88	2.88
Focal adhesion	Cell communication	-1.9794	0	0.5584	0.7009	1.5247	2.8773	2.8773
Ribosome biogenesis in eukaryotes	Translation	1.8766	0	0	0	0.6596	2.8684	2.8684
GnRH signaling pathway	Endocrine system	2.8499	0	0.833	0	0.204	2.6179	2.8499
Cytosolic DNA-sensing pathway	Immune system	2.8464	0	0	2.2739	2.2838	2.6358	2.8464
Pertussis	Infectious diseases: Bacterial	-2.4232	0	0	0.8093	-0.8137	2.8406	2.8406
Non-homologous end-joining	Replication and repair	1.086	0	0	0	0	2.8394	2.8394
NOD-like receptor signaling pathway	Immune system	2.8283	0	0.0095	1.8044	-0.6231	2.739	2.8283
Leishmaniasis	Infectious diseases: Parasitic	1.9838	0	0	0	0.8904	2.8264	2.8264
Vasopressin-regulated water reabsorption	Excretory system	-2.7309	0	0	0.3051	2.6616	2.8173	2.8173
Fat digestion and absorption	Digestive system	1.9278	0	0	0	1.3972	2.7952	2.7952
Propanoate metabolism	Carbohydrate metabolism	2.7919	0	0	0	-0.255	-2.5059	2.7919
Bile secretion	Digestive system	-2.5887	0	0	0	0.6441	2.7702	2.7702
Phenylalanine, tyrosine and tryptophan biosynthesis	Amino acid metabolism	-0.6897	0	0	0	1.9999	2.7543	2.7543
Progesterone-mediated oocyte maturation	Endocrine system	1.7149	0	0.2237	0	0.6395	2.726	2.726
Neuroactive ligand-receptor interaction	Signaling molecules and interaction	1.8322	0	0	0.6217	-0.941	2.7197	2.7197
Proximal tubule bicarbonate reclamation	Excretory system	-1.9205	0	0.0356	0.3922	1.0498	2.7092	2.7092
Linoleic acid metabolism	Lipid metabolism	2.1908	0	0	0.5078	0.0587	2.7086	2.7086
Retinol metabolism	Metabolism of cofactors and vitamins	1.3075	0	0	-0.1285	2.7057	2.5255	2.7057
Nitrogen metabolism	Energy metabolism	-0.6546	0	0	0	2.3299	2.6947	2.6947
Chagas disease (American trypanosomiasis)	Infectious diseases: Parasitic	-1.9023	0	0	0.9763	-0.4428	2.6946	2.6946
mRNA surveillance pathway	Translation	2.302	0	0.109	0.545	-0.8908	2.6902	2.6902
Purine metabolism	Nucleotide metabolism	-2.3817	0	0	0	0.7017	2.6892	2.6892
Small cell lung cancer	Cancers	-0.7767	0	0	0	-0.7056	2.6331	2.6331
Pyrimidine metabolism	Nucleotide metabolism	-2.2668	0	0	0.0913	0.7581	2.6319	2.6319
Peroxisome	Transport and catabolism	2.6292	0	0	0.1484	-0.6455	-2.1374	2.6292
Other types of O-glycan biosynthesis	Glycan biosynthesis and metabolism	1.7819	0	0	0.0365	0.6381	2.6168	2.6168
T cell receptor signaling pathway	Immune system	1.2915	0	0.6627	0	-0.4173	2.6132	2.6132
Arachidonic acid metabolism	Lipid metabolism	2.0649	0	0.1431	0	0.6862	2.6114	2.6114
Inositol phosphate metabolism	Carbohydrate metabolism	1.835	0	0	0	0.9497	2.6093	2.6093
Cell adhesion molecules (CAMs)	Signaling molecules and interaction	1.6769	0	0	0.1851	1.2228	2.6048	2.6048
Olfactory transduction	Sensory system	2.3374	0	1.6601	0	1.9852	2.6037	2.6037
Jak-STAT signaling pathway	Signal transduction	1.6733	0	0	1.0631	-0.1922	2.5882	2.5882
Viral myocarditis	Cardiovascular diseases	2.5799	0	0	0	0.0677	2.1574	2.5799
alpha-Linolenic acid metabolism	Lipid metabolism	1.9621	0	0	0.9358	0.8918	2.5748	2.5748
Protein digestion and absorption	Digestive system	-1.5628	0	0	0	-1.0129	2.563	2.563
Ether lipid metabolism	Lipid metabolism	1.9869	0	0	0.4442	1.6699	2.5344	2.5344
Terpenoid backbone biosynthesis	Metabolism of terpenoids and polyketides	-2.108	0	0	0	0.0275	2.4833	2.4833
Type II diabetes mellitus	Endocrine and metabolic diseases	-1.1611	0	0	0	0	2.4507	2.4507
Lysine biosynthesis	Amino acid metabolism	-1.0541	0	0.598	2.2498	0	2.4426	2.4426
Apoptosis	Cell growth and death	-0.7525	0	0	0	0.6094	2.4395	2.4395
Renal cell carcinoma	Cancers	2.4304	0	0	0.8112	0.7004	-2.27	2.4304
Amino sugar and nucleotide sugar metabolism	Carbohydrate metabolism	2.2622	0	0	0	0.4363	2.4215	2.4215
Drug metabolism - cytochrome P450	Xenobiotics biodegradation and metabolism	1.2918	0	0.028	0.6947	2.3974	2.3145	2.3974
Steroid hormone biosynthesis	Lipid metabolism	2.3958	0	0	0	0.7438	1.8828	2.3958
Toxoplasmosis	Infectious diseases: Parasitic	-1.4742	0	0	0.5257	1.0201	2.3926	2.3926
Lysine degradation	Amino acid metabolism	-1.2743	0	0	0.3019	0.1251	2.3885	2.3885
Prostate cancer	Cancers	2.3866	0	0	1.138	-0.7664	-2.1041	2.3866
Metabolism of xenobiotics by cytochrome P450	Xenobiotics biodegradation and metabolism	1.121	0	0.1416	-0.6657	2.3786	2.3322	2.3786
Sphingolipid metabolism	Lipid metabolism	-0.1943	0	0	0	-0.4551	2.3785	2.3785
Influenza A	Infectious diseases: Viral	1.7748	0	0	0.4741	1.9441	2.375	2.375
Insulin signaling pathway	Endocrine system	-1.5513	0	0.2621	1.4606	-0.6653	2.3604	2.3604
Base excision repair	Replication and repair	2.358	0	0	-0.4839	-1.66	-1.8797	2.358
Amoebiasis	Infectious diseases: Parasitic	1.4858	0	0	0	0.2824	2.3546	2.3546
Glycerophospholipid metabolism	Lipid metabolism	2.0777	0	0	0	1.1907	2.3508	2.3508
Glycosaminoglycan biosynthesis - heparan sulfate	Glycan biosynthesis and metabolism	1.9665	0	0	1.2291	2.2553	2.3364	2.3364
Chronic myeloid leukemia	Cancers	2.0094	0	0	1.4123	-1.2603	2.3361	2.3361
Glycine, serine and threonine metabolism	Amino acid metabolism	-1.9713	0	0	0.3744	0.1558	2.3317	2.3317
Circadian rhythm - mammal	Environmental adaptation	-0.8525	0	0	0	1.2283	2.3276	2.3276
Notch signaling pathway	Signal transduction	2.3216	0	0	0	-0.7492	-1.6669	2.3216
Nicotinate and nicotinamide metabolism	Metabolism of cofactors and vitamins	2.3215	0	0	0	0	0.9758	2.3215
Phenylalanine metabolism	Amino acid metabolism	0.4132	0	0	0	1.1694	2.3171	2.3171
B cell receptor signaling pathway	Immune system	2.3139	0	0	0.2268	-0.2766	-2.0216	2.3139
Arginine and proline metabolism	Amino acid metabolism	2.211	0	0	0.4517	-0.1255	2.2782	2.2782
Tuberculosis	Infectious diseases: Bacterial	2.0823	0	0	0.651	1.0636	2.2775	2.2775
Tyrosine metabolism	Amino acid metabolism	0.2966	0	0	0	2.128	2.2737	2.2737
Mineral absorption	Digestive system	-1.6161	0	0	0	0.7562	2.2719	2.2719
Other glycan degradation	Glycan biosynthesis and metabolism	0.7272	0	0	0	0	2.2589	2.2589
Leukocyte transendothelial migration	Immune system	-2.2733	0	0	0	-0.3777	-2.1288	-2.2733
Glyoxylate and dicarboxylate metabolism	Carbohydrate metabolism	2.2804	0	0	0	0	-2.3763	-2.3763
Phototransduction	Sensory system	-1.6589	0	0	0.0528	0.1698	-2.4349	-2.4349
Hepatitis C	Infectious diseases: Viral	2.2113	0	0	0.7471	0	-2.4716	-2.4716
Carbohydrate digestion and absorption	Digestive system	1.0264	0	0	0	-0.6077	-2.4788	-2.4788
RNA polymerase	Transcription	-2.5602	0	0	0.3657	0.2092	2.0157	-2.5602
Protein processing in endoplasmic reticulum	Folding, sorting and degradation	-2.5624	0	0	0	0.8236	2.3021	-2.5624
Citrate cycle (TCA cycle)	Carbohydrate metabolism	-2.5934	0	0	0.7697	0.493	2.347	-2.5934
Colorectal cancer	Cancers	-2.6667	0	0	0.6054	0.624	2.4259	-2.6667
Melanoma	Cancers	0.8991	0.0017	0	0	0.6572	-2.6686	-2.6686
Ribosome	Translation	-2.6729	0	0	0	0	1.5769	-2.6729
Cell cycle	Cell growth and death	-2.7083	0	0	0.7681	1.2955	2.6188	-2.7083
Measles	Infectious diseases: Viral	1.8264	0	0	1.2262	1.8379	-2.7457	-2.7457
Proteasome	Folding, sorting and degradation	-2.2418	0	0	-0.0112	0.6383	-2.7824	-2.7824
Phosphatidylinositol signaling system	Signal transduction	-2.8227	0	0	-0.0559	-1.6213	-2.1072	-2.8227
Cysteine and methionine metabolism	Amino acid metabolism	-2.9104	0	-0.2753	0	0.8884	2.7191	-2.9104
Nucleotide excision repair	Replication and repair	-2.9203	0	0	0	0	1.8054	-2.9203
Tight junction	Cell communication	-2.9264	0	0	-0.9027	0.9423	2.8911	-2.9264
Osteoclast differentiation	Development	1.7165	0	0.0522	0.6184	-0.3708	-2.9594	-2.9594
ErbB signaling pathway	Signal transduction	2.1249	0	1.3162	0.7423	-0.2835	-2.9703	-2.9703
Glycolysis / Gluconeogenesis	Carbohydrate metabolism	-3.0107	0	0	-0.3137	1.9474	2.2266	-3.0107
Oocyte meiosis	Cell growth and death	-3.0407	0	0.4713	0	1.3909	2.8968	-3.0407
Toll-like receptor signaling pathway	Immune system	2.1212	0	0	1.1162	-0.434	-3.0407	-3.0407
Primary bile acid biosynthesis	Lipid metabolism	2.6164	0	0.7983	0.5088	0	-3.0694	-3.0694
RIG-I-like receptor signaling pathway	Immune system	2.9052	0	0.6169	1.0722	1.5143	-3.1311	-3.1311
Alzheimer's disease	Neurodegenerative diseases	-3.1448	0	0	0	0.8071	2.8527	-3.1448
Oxidative phosphorylation	Energy metabolism	-3.1514	0	0	0	0.068	2.4165	-3.1514
Pyruvate metabolism	Carbohydrate metabolism	-3.1801	0	0	1.1672	0.7461	2.5702	-3.1801
Protein export	Folding, sorting and degradation	-1.3002	0	0	0.1506	-1.5494	-3.1942	-3.1942
mTOR signaling pathway	Signal transduction	2.1451	0	0	0.248	1.0676	-3.1998	-3.1998
Spliceosome	Transcription	-3.3581	0	0	0	-0.839	2.9449	-3.3581
Huntington's disease	Neurodegenerative diseases	-3.3674	0	0	0	0.3544	2.5902	-3.3674
Cholinergic synapse	Nervous system	-3.4487	0	1.2544	0	1.2575	3.018	-3.4487
Parkinson's disease	Neurodegenerative diseases	-3.5544	0	0	0	0.2333	2.5396	-3.5544
Melanogenesis	Endocrine system	-3.5707	0	0.8933	0.965	2.971	3.5639	-3.5707
Endocrine and other factor-regulated calcium reabsorption	Excretory system	-3.6783	0	0	0	1.5436	2.9114	-3.6783
Gastric acid secretion	Digestive system	-3.8325	0	1.0943	0	0.8169	2.7881	-3.8325
Glutamatergic synapse	Nervous system	-3.8789	0	0.565	0.0345	1.6664	3.2407	-3.8789
Fatty acid biosynthesis	Lipid metabolism	-4.1835	0	0	1.6589	0	-1.0995	-4.1835
