# Supplementary material for: Systems Analysis of Early Host Gene Expression Provides Clues for Transient Mycobacterium avium ssp avium vs. Persistent Mycobacterium avium ssp paratuberculosis Intestinal Infections
Source: PLoS One. 2016 Sep 21;11(9):e0161946. doi: 10.1371/journal.pone.0161946 (PMC5031438; doi:10.1371/journal.pone.0161946)
Supplement: S4 Table — (XLSX) [file pone.0161946.s006.xlsx]

## Sheet: Pathway_Bayesian_Scores-23
S4 Table. Pathways surpassing a DBGGA |zscore| > 2.24 at any one time point for the MAAinfected host versus PBS
Description	Category	t=30	t=60	t=120	t=240	t=480	t=720	Max_Score
Wnt signaling pathway	Signal transduction	2.6069	-1.1596	-0.3845	3.1944	0	4.6108	4.6108
Cholinergic synapse	Nervous system	-1.9877	-0.3145	0	1.1855	0	3.9111	3.9111
Long-term potentiation	Nervous system	-2.0335	1.1516	-0.0637	-1.9231	0	3.7473	3.7473
Phosphatidylinositol signaling system	Signal transduction	-1.4363	-1.002	0	1.5835	0	3.6402	3.6402
Glycosylphosphatidylinositol(GPI)-anchor biosynthesis	Glycan biosynthesis and metabolism	1.6794	0	0	0	0	3.5982	3.5982
PPAR signaling pathway	Endocrine system	1.0676	0	2.3199	-2.7541	0	3.5762	3.5762
GnRH signaling pathway	Endocrine system	1.9104	0.59	0	1.5067	0.2189	3.4817	3.4817
Gastric acid secretion	Digestive system	-2.3382	0	0	0.657	0	3.4278	3.4278
Neuroactive ligand-receptor interaction	Signaling molecules and interaction	2.0441	0.3292	0.5147	0.1919	0	3.3677	3.3677
Vascular smooth muscle contraction	Circulatory system	2.4393	1.3128	1.8621	1.9575	0.5136	3.3384	3.3384
Neurotrophin signaling pathway	Nervous system	2.3372	0.4415	-0.0386	1.5469	0	3.2845	3.2845
Adipocytokine signaling pathway	Endocrine system	-0.9331	0	0.3419	1.6036	0	3.2795	3.2795
T cell receptor signaling pathway	Immune system	-1.8364	0.3591	0	1.4136	-0.0964	3.2637	3.2637
Oocyte meiosis	Cell growth and death	-2.4079	-0.6341	0	1.7395	0	3.2609	3.2609
Propanoate metabolism	Carbohydrate metabolism	-1.1443	0.6388	0	-1.1847	-0.0031	3.2374	3.2374
Calcium signaling pathway	Signal transduction	-1.76	0	0.3494	2.0997	0	3.237	3.237
Pentose phosphate pathway	Carbohydrate metabolism	-2.7877	0	0	0.5622	0	3.176	3.176
alpha-Linolenic acid metabolism	Lipid metabolism	2.3239	2.4008	1.6137	0.8893	1.8272	3.1757	3.1757
Ribosome biogenesis in eukaryotes	Translation	-1.6853	0.9429	0	1.7033	0	3.1751	3.1751
NOD-like receptor signaling pathway	Immune system	3.1472	1.4664	0.1098	2.6308	-0.1837	-2.8661	3.1472
Inositol phosphate metabolism	Carbohydrate metabolism	-2.428	1.4214	0	0.9462	0	3.059	3.059
Colorectal cancer	Cancers	1.7882	0.5091	-0.2262	3.0506	0	2.6568	3.0506
Dilated cardiomyopathy	Cardiovascular diseases	2.3821	0	0	2.9963	0	-1.8431	2.9963
Endocytosis	Transport and catabolism	-1.7569	-0.5469	0.0962	1.4163	0.3946	2.9764	2.9764
Spliceosome	Transcription	-2.6165	-1.1235	0	1.8873	0	2.9734	2.9734
Pancreatic cancer	Cancers	2.0889	0.984	-0.2964	2.3153	0.0025	2.9662	2.9662
SNARE interactions in vesicular transport	Folding, sorting and degradation	-1.5703	1.5467	0.5444	2.1404	0	2.9651	2.9651
mRNA surveillance pathway	Translation	2.6605	-1.1412	0.6043	0.8941	0	2.9489	2.9489
Salivary secretion	Digestive system	-1.8547	0	0	0.9913	0	2.9272	2.9272
ErbB signaling pathway	Signal transduction	-0.4177	0.0493	0	0.9783	-0.2525	2.924	2.924
Pertussis	Infectious diseases: Bacterial	-2.1686	1.3547	0	0.9172	0.4545	2.9208	2.9208
Basal cell carcinoma	Cancers	1.744	1.5877	1.0836	2.9096	0	-2.1054	2.9096
Hedgehog signaling pathway	Signal transduction	2.2895	0.9679	0.8663	2.8813	0	2.4765	2.8813
Non-homologous end-joining	Replication and repair	1.1692	1.1368	0	2.8755	0	1.8836	2.8755
Tuberculosis	Infectious diseases: Bacterial	1.9232	0.4242	0	1.5894	0	2.8344	2.8344
Long-term depression	Nervous system	-2.8053	-1.5269	2.8297	1.9078	-0.4661	2.7091	2.8297
Purine metabolism	Nucleotide metabolism	-2.0876	0.7139	0	1.5255	0	2.8231	2.8231
Chagas disease (American trypanosomiasis)	Infectious diseases: Parasitic	1.8627	0.9461	0	1.6105	0	2.7617	2.7617
Pyrimidine metabolism	Nucleotide metabolism	2.1869	0.9927	0.6392	1.6324	0	2.7597	2.7597
Taste transduction	Sensory system	0.733	0	0	0.9844	0	2.7055	2.7055
RNA transport	Translation	1.4975	-0.8036	0	1.518	0	2.7047	2.7047
Lysine degradation	Amino acid metabolism	-1.5933	0.3834	0.5602	1.3336	0	2.7041	2.7041
African trypanosomiasis	Infectious diseases: Parasitic	1.2032	0.9703	0	0.9314	0	2.6925	2.6925
RIG-I-like receptor signaling pathway	Immune system	2.2453	1.2436	-0.1902	1.828	0	2.6806	2.6806
Pancreatic secretion	Digestive system	-2.0186	0.3352	0	0.5186	0	2.6733	2.6733
Linoleic acid metabolism	Lipid metabolism	2.6224	2.0866	1.5773	0.1826	1.6604	2.22	2.6224
B cell receptor signaling pathway	Immune system	-2.3599	1.263	-0.6908	2.0955	-0.3767	2.6113	2.6113
Protein export	Folding, sorting and degradation	-2.0541	-1.2322	-1.9929	1.1837	0	2.5926	2.5926
Gap junction	Cell communication	-2.3098	-0.1078	0	1.8858	0	2.5661	2.5661
Focal adhesion	Cell communication	1.417	0.2491	0.0199	1.201	0	2.5629	2.5629
Bile secretion	Digestive system	-1.6426	0	0	0	0	2.5625	2.5625
Fc epsilon RI signaling pathway	Immune system	-2.0585	1.2797	0.4352	1.3135	-0.6993	2.5479	2.5479
TGF-beta signaling pathway	Signal transduction	-1.5699	0.8754	0	2.2142	0	2.5377	2.5377
Fructose and mannose metabolism	Carbohydrate metabolism	-1.8464	0	-0.0012	0.7257	0	2.5269	2.5269
Pyruvate metabolism	Carbohydrate metabolism	-1.6993	1.1411	0	1.7393	-0.1043	2.5209	2.5209
Insulin signaling pathway	Endocrine system	-1.7337	0.513	0.2306	2.098	0	2.5091	2.5091
Hypertrophic cardiomyopathy (HCM)	Cardiovascular diseases	1.998	0	0	2.5064	0	-1.172	2.5064
Osteoclast differentiation	Development	1.6354	0.7476	0.1502	2.1689	0.3274	2.5012	2.5012
Other types of O-glycan biosynthesis	Glycan biosynthesis and metabolism	-1.5257	0	0	1.0945	0	2.4802	2.4802
p53 signaling pathway	Cell growth and death	-1.6763	0	0	0.0979	0	2.4632	2.4632
Primary immunodeficiency	Immune diseases	-1.702	-0.9117	0	0.7946	0.2713	2.4569	2.4569
MAPK signaling pathway	Signal transduction	2.0067	0.4369	0.3602	1.3448	0	2.4551	2.4551
Rheumatoid arthritis	Immune diseases	1.4857	0	0	1.1697	0	2.4525	2.4525
Non-small cell lung cancer	Cancers	1.1234	0.9997	0	-0.6964	-0.1224	2.4233	2.4233
Thyroid cancer	Cancers	-1.4782	-0.7122	0.8611	-1.6258	0.5304	2.4217	2.4217
Base excision repair	Replication and repair	2.077	1.3247	0	2.359	0	2.4188	2.4188
Measles	Infectious diseases: Viral	2.1683	0.6194	0	0.2482	0	2.3928	2.3928
Ubiquitin mediated proteolysis	Folding, sorting and degradation	-1.8735	0.4604	0	1.9503	0	2.3921	2.3921
Regulation of autophagy	Transport and catabolism	-0.6022	0.0096	0	0	0	2.3903	2.3903
Glycerolipid metabolism	Lipid metabolism	1.0945	0	0	1.5619	0	2.3632	2.3632
Selenocompound metabolism	Metabolism of other amino acids	-0.9863	0	0	0	0	2.3563	2.3563
Leishmaniasis	Infectious diseases: Parasitic	1.5558	0	0	1.5821	0.118	2.3525	2.3525
Amino sugar and nucleotide sugar metabolism	Carbohydrate metabolism	2.0429	0.5408	0	1.0572	0	2.3458	2.3458
Influenza A	Infectious diseases: Viral	1.5936	0.4801	0	1.2757	0	2.3388	2.3388
Alanine, aspartate and glutamate metabolism	Amino acid metabolism	1.5504	0	0	0.1666	0	2.3353	2.3353
Nitrogen metabolism	Energy metabolism	2.2913	0.6703	0	0.6367	0	2.3288	2.3288
Glycosaminoglycan biosynthesis - keratan sulfate	Glycan biosynthesis and metabolism	-1.439	0	0	0.3479	0	2.3163	2.3163
Circadian rhythm - mammal	Environmental adaptation	-1.656	0	0	2.314	0	2.182	2.314
Hepatitis C	Infectious diseases: Viral	-1.5002	1.1089	0	1.1154	0	2.3006	2.3006
RNA polymerase	Transcription	-0.8538	1.533	0	1.8569	0	2.2889	2.2889
Pathways in cancer	Cancers	1.851	0.8976	0.33	1.981	0	2.2626	2.2626
Leukocyte transendothelial migration	Immune system	-1.8843	0.9091	0	1.1466	-0.0669	-2.2532	-2.2532
Steroid biosynthesis	Lipid metabolism	1.1355	0.4005	0	0.9719	0	-2.2815	-2.2815
Terpenoid backbone biosynthesis	Metabolism of terpenoids and polyketides	0.7658	-0.2988	0	1.3999	-0.2333	-2.3272	-2.3272
Phototransduction	Sensory system	-1.2271	-0.6319	0	0	0	-2.3374	-2.3374
Cytokine-cytokine receptor interaction	Signaling molecules and interaction	0.8561	0.0269	0	0.1406	0	-2.3515	-2.3515
Tight junction	Cell communication	-1.8872	-0.6747	0.6994	-0.9013	0.4816	-2.4108	-2.4108
Bacterial invasion of epithelial cells	Infectious diseases: Bacterial	-2.4136	0	0	0.7922	0	-2.425	-2.425
Endometrial cancer	Cancers	-1.0684	-0.8261	-0.3789	-2.4281	-0.2378	-2.3517	-2.4281
Cytosolic DNA-sensing pathway	Immune system	1.513	1.2456	0.142	1.7155	0	-2.4289	-2.4289
Vitamin B6 metabolism	Metabolism of cofactors and vitamins	-2.4492	-1.044	0	0.0203	-0.3523	0	-2.4492
Malaria	Infectious diseases: Parasitic	1.6853	1.1971	0.0233	1.6866	0	-2.4567	-2.4567
Cardiac muscle contraction	Circulatory system	-2.4653	0.0949	0.3706	-0.6023	0	1.5581	-2.4653
Phagosome	Transport and catabolism	-2.531	0.1878	0	1.6685	0	2.0694	-2.531
Lysine biosynthesis	Amino acid metabolism	-2.0484	0.1976	0.9539	0	0	-2.5446	-2.5446
Renal cell carcinoma	Cancers	1.4957	0.1633	0.0319	2.2859	-0.1209	-2.6105	-2.6105
Citrate cycle (TCA cycle)	Carbohydrate metabolism	-2.6609	1.3766	0	1.9845	0	1.01	-2.6609
Notch signaling pathway	Signal transduction	1.4006	-0.0463	0	0	0	-2.668	-2.668
Glioma	Cancers	-0.9141	0	0	-0.7934	-0.069	-2.6718	-2.6718
Endocrine and other factor-regulated calcium reabsorption	Excretory system	-2.7098	-0.2375	0	1.4432	0	2.5259	-2.7098
Histidine metabolism	Amino acid metabolism	1.2111	0	0	0	0	-2.732	-2.732
VEGF signaling pathway	Signal transduction	-1.9616	1.1755	1.0867	1.4542	-0.7056	-2.7897	-2.7897
Regulation of actin cytoskeleton	Cell motility	2.263	0.525	-0.7411	1.4547	-0.0149	-2.8111	-2.8111
Basal transcription factors	Transcription	-2.8133	-1.7634	0	0.7344	0	2.0446	-2.8133
Jak-STAT signaling pathway	Signal transduction	-1.7597	-0.2691	0	0.4757	0	-2.8197	-2.8197
Collecting duct acid secretion	Excretory system	-2.853	0	0	-0.4247	0	2.8271	-2.853
Type II diabetes mellitus	Endocrine and metabolic diseases	-1.5348	1.0252	1.0611	2.1421	-0.3522	-2.8536	-2.8536
Cell cycle	Cell growth and death	-2.8712	1.398	-0.2088	2.3811	0	2.554	-2.8712
Glycolysis / Gluconeogenesis	Carbohydrate metabolism	-2.8801	0	0.7217	1.9776	0	1.8473	-2.8801
Alzheimer's disease	Neurodegenerative diseases	-2.9044	-0.1476	0	1.3216	0	1.9895	-2.9044
RNA degradation	Folding, sorting and degradation	-2.9101	-1.2248	0	1.5	0	2.2052	-2.9101
Melanogenesis	Endocrine system	-1.8081	-1.2621	0.0372	2.071	0	-2.9273	-2.9273
Huntington's disease	Neurodegenerative diseases	-2.9291	-0.2879	0	1.4946	0	2.0393	-2.9291
Parkinson's disease	Neurodegenerative diseases	-2.9393	-0.174	0	1.3678	0	1.5367	-2.9393
Glycerophospholipid metabolism	Lipid metabolism	1.2899	0.3709	0.0081	1.8408	0.645	-2.9406	-2.9406
Caffeine metabolism	Biosynthesis of other secondary metabolites	-2.9533	-0.6907	0	-0.6511	1.4277	1.0345	-2.9533
Ribosome	Translation	-2.9956	0	0	0	0	-0.4237	-2.9956
DNA replication	Replication and repair	-3.0131	1.8168	0	2.4433	0.1675	2.7886	-3.0131
Oxidative phosphorylation	Energy metabolism	-3.0793	0	0	1.1111	0	1.7762	-3.0793
Glutamatergic synapse	Nervous system	2.2954	-1.0818	0	1.6121	-0.3099	-3.0978	-3.0978
D-Glutamine and D-glutamate metabolism	Metabolism of other amino acids	0.4185	0	0.9691	0	0	-3.1299	-3.1299
Olfactory transduction	Sensory system	-0.3905	0	0	1.6173	0	-3.1452	-3.1452
Complement and coagulation cascades	Immune system	1.1721	0.7485	1.2731	0.838	0.1279	-3.2468	-3.2468
Primary bile acid biosynthesis	Lipid metabolism	0	0	0.4657	0	0.3666	-3.2707	-3.2707
Drug metabolism - other enzymes	Xenobiotics biodegradation and metabolism	2.196	-0.1462	0.0336	-0.7545	0	-3.3075	-3.3075
Chemokine signaling pathway	Immune system	-2.1218	0.4723	-0.0359	1.3919	0	-3.3165	-3.3165
Fatty acid biosynthesis	Lipid metabolism	-3.3834	-0.1169	1.3386	0	0	3.3462	-3.3834
Axon guidance	Development	-2.4991	-0.4122	0.656	1.5411	0	-3.522	-3.522
