# Supplementary material for: Systems Analysis of Early Host Gene Expression Provides Clues for Transient Mycobacterium avium ssp avium vs. Persistent Mycobacterium avium ssp paratuberculosis Intestinal Infections
Source: PLoS One. 2016 Sep 21;11(9):e0161946. doi: 10.1371/journal.pone.0161946 (PMC5031438; doi:10.1371/journal.pone.0161946)
Supplement: S5 Table — (XLSX) [file pone.0161946.s007.xlsx]

## Sheet: Pathway_Gene_Bayesian_Scores-3
S5 Table. Mechanistic genes for all pathways in MAP infected host condition
Symbol	Description	t=30	t=60	t=120	t=240	t=480	t=720	Max_Score	Pathway_Description	Probes
ZAK	sterile alpha motif and leucine zipper containing kinase AZK	0	0	2.83	0	0	5.73	5.73	MAPK signaling pathway	CN442140
ZAK	sterile alpha motif and leucine zipper containing kinase AZK	0	0	2.82	0	0	5.71	5.71	Tight junction	CN442140
RPS6KA2	ribosomal protein S6 kinase, 90kDa, polypeptide 2 (EC:2.7.11.1)	5.35	-2.31	-2.11	-1.4	0	-1.53	5.35	mTOR signaling pathway	CR455690
RPS6KA2	ribosomal protein S6 kinase, 90kDa, polypeptide 2 (EC:2.7.11.1)	5.17	-2.24	-1.73	-0.97	0	-2.02	5.17	Neurotrophin signaling pathway	CR455690
RPS6KA2	ribosomal protein S6 kinase, 90kDa, polypeptide 2 (EC:2.7.11.1)	5.11	-2.09	-1.77	-0.79	0	-1.25	5.11	Oocyte meiosis	CR455690
RPS6KA2	ribosomal protein S6 kinase, 90kDa, polypeptide 2 (EC:2.7.11.1)	5.09	-2.09	-1.79	-0.84	0	-1.25	5.09	Progesterone-mediated oocyte maturation	CR455690
RPS6KA2	ribosomal protein S6 kinase, 90kDa, polypeptide 2 (EC:2.7.11.1)	5.09	-2.07	-1.85	-0.92	0	-1.23	5.09	Long-term potentiation	CR455690
RPS6KA2	ribosomal protein S6 kinase, 90kDa, polypeptide 2 (EC:2.7.11.1)	5.08	-2.07	-1.84	-0.92	0	-1.23	5.08	MAPK signaling pathway	CR455690
PPP1R12A	protein phosphatase 1, regulatory (inhibitor) subunit 12A	0.11	0	2.16	0	-2.71	5.04	5.04	Vascular smooth muscle contraction	AW464052
PPP1R12A	protein phosphatase 1, regulatory (inhibitor) subunit 12A	0.22	0	2.3	0	-2.32	5.02	5.02	Focal adhesion	AW464052
GNA11	guanine nucleotide binding protein (G protein), alpha 11 (Gq class)	-1.39	-0.13	4.84	0	1.13	0	4.84	Vascular smooth muscle contraction	CR456223
PLA2G4B	phospholipase A2, group IVB (cytosolic)	4.78	1.33	1.09	1.89	2.41	0.07	4.78	Long-term depression	BF041812
ARAP2	ArfGAP with RhoGAP domain, ankyrin repeat and PH domain 2	4.71	0	1.07	2.85	-0.04	0	4.71	Endocytosis	AY563777
TEC	tec protein tyrosine kinase (EC:2.7.10.1)	4.7	0	0.62	0	0	1.28	4.7	Osteoclast differentiation	AW461937
CCR1	chemokine (C-C motif) receptor 1	1.01	0	-1.97	-3.46	-1.04	4.65	4.65	Chemokine signaling pathway	AY575855
PLA2G4B	phospholipase A2, group IVB (cytosolic)	4.63	0.47	1.66	1.55	2.7	0.68	4.63	Glutamatergic synapse	BF041812
AMD1	adenosylmethionine decarboxylase 1	4.62	0	-2.91	0	0	-2.64	4.62	Arginine and proline metabolism	CR456298
AMD1	adenosylmethionine decarboxylase 1	4.62	0	-2.91	0	0	-2.64	4.62	Cysteine and methionine metabolism	CR456298
PLA2G4B	phospholipase A2, group IVB (cytosolic)	4.59	1.32	1.05	2.29	2.06	0.34	4.59	Fc epsilon RI signaling pathway	BF041812
PLA2G4B	phospholipase A2, group IVB (cytosolic)	4.59	1.32	1.05	2.29	2.06	0.34	4.59	MAPK signaling pathway	BF041812
FAU	Finkel-Biskis-Reilly murine sarcoma virus (FBR-MuSV) ubiquitously expressed	4.58	1.12	0	0	-0.55	0.82	4.58	Ribosome	AW465784
PPP1R12A	protein phosphatase 1, regulatory (inhibitor) subunit 12A	0.43	0	2.01	0	-1.39	4.53	4.53	Regulation of actin cytoskeleton	AW464052
PSD3		0	2.17	0	0	3.2	4.48	4.48	Endocytosis	BF043562
PPARD	peroxisome proliferator-activated receptor delta	4.48	0	3.26	-2.07	-2.54	-0.45	4.48	PPAR signaling pathway	AW445931
PLA2G4B	phospholipase A2, group IVB (cytosolic)	4.43	1.29	1.45	2.14	2.02	0.14	4.43	VEGF signaling pathway	BF041812
TGFBR1	transforming growth factor, beta receptor I (activin A receptor type II-like kinase, 53kDa)	0	0	0	0	2.17	4.42	4.42	Colorectal cancer	BF042726
TGFBR1	transforming growth factor, beta receptor I (activin A receptor type II-like kinase, 53kDa)	0	0	0	0	2.17	4.42	4.42	Chagas disease (American trypanosomiasis)	BF042726
IL1B	interleukin 1, beta	0	0	0	1.25	1.06	4.38	4.38	Graft-versus-host disease	NM_174093
IL1B	interleukin 1, beta	0	0	0	1.25	1.06	4.38	4.38	Rheumatoid arthritis	NM_174093
IL1B	interleukin 1, beta	0	0	0	1.24	1.06	4.38	4.38	Influenza A	NM_174093
IL1B	interleukin 1, beta	0	0	0	1.25	1.06	4.38	4.38	Measles	NM_174093
IL1B	interleukin 1, beta	0	0	0	1.25	1.06	4.38	4.38	Malaria	NM_174093
IL1B	interleukin 1, beta	0	0	0	1.25	1.06	4.38	4.38	African trypanosomiasis	NM_174093
IL1B	interleukin 1, beta	0	0	0	1.25	1.06	4.38	4.38	Chagas disease (American trypanosomiasis)	NM_174093
IL1B	interleukin 1, beta	0	0	0	1.25	1.06	4.38	4.38	Leishmaniasis	NM_174093
IL1B	interleukin 1, beta	0	0	0	1.25	1.06	4.38	4.38	Prion diseases	NM_174093
IL1B	interleukin 1, beta	0	0	0	1.25	1.06	4.38	4.38	Alzheimer's disease	NM_174093
IL1B	interleukin 1, beta	0	0	0	1.25	1.06	4.38	4.38	Type I diabetes mellitus	NM_174093
IL1B	interleukin 1, beta	0	0	0	1.25	1.06	4.38	4.38	Hematopoietic cell lineage	NM_174093
IL1B	interleukin 1, beta	0	0	0	1.25	1.06	4.38	4.38	Cytosolic DNA-sensing pathway	NM_174093
IL1B	interleukin 1, beta	0	0	0	1.25	1.06	4.38	4.38	NOD-like receptor signaling pathway	NM_174093
IL1B	interleukin 1, beta	0	0	0	1.84	1.1	4.37	4.37	Toll-like receptor signaling pathway	NM_174093
IL1B	interleukin 1, beta	0	0	0	1.23	1.06	4.34	4.34	Pertussis	NM_174093
CHRND	cholinergic receptor, nicotinic, delta polypeptide	0	0	0.42	4.33	0	0	4.33	Neuroactive ligand-receptor interaction	X02473
TGFBR1	transforming growth factor, beta receptor I (activin A receptor type II-like kinase, 53kDa)	0	0	0	0	2.46	4.27	4.27	Pathways in cancer	BF042726
RAP1B	RAP1B, member of RAS oncogene family	4.27	0.78	0	0	0	-3.14	4.27	Pancreatic secretion	BF040281
MAP3K1	mitogen-activated protein kinase kinase kinase 1	3.3	0	-2.36	-2.27	4.26	-2.22	4.26	Neurotrophin signaling pathway	CN440406
Vti1a	vesicle transport through interaction with t-SNAREs homolog 1A (yeast)	4.26	2.44	0	0	2.07	1.77	4.26	SNARE interactions in vesicular transport	CK970329
INPP4A	inositol polyphosphate-4-phosphatase, type I, 107kDa	2.49	-1.31	0	0	1.77	4.26	4.26	Inositol phosphate metabolism	BF045017
TGFBR1	transforming growth factor, beta receptor I (activin A receptor type II-like kinase, 53kDa)	0	0	0	0	2.28	4.2	4.2	Pancreatic cancer	BF042726
IL1B	interleukin 1, beta	0	0	0	1.24	1.08	4.19	4.19	Osteoclast differentiation	NM_174093
IL1B	interleukin 1, beta	0	0	0	1.49	1.35	4.19	4.19	Cytokine-cytokine receptor interaction	NM_174093
RAP1B	RAP1B, member of RAS oncogene family	4.18	0.59	0	0	0	-3.05	4.18	Renal cell carcinoma	BF040281
IL1B	interleukin 1, beta	0	0	0	1.41	1.28	4.17	4.17	Apoptosis	NM_174093
STAT5B	signal transducer and activator of transcription 5B	0	-2.01	0	3.83	-0.4	4.17	4.17	ErbB signaling pathway	CN434143
RAP1B	RAP1B, member of RAS oncogene family	4.16	0.62	0	0	0	-2.9	4.16	Neurotrophin signaling pathway	BF040281
GSTA4	glutathione S-transferase, alpha 4	0	0	-0.21	-1.05	4.14	2.94	4.14	Drug metabolism - cytochrome P450	CR552665
GSTA4	glutathione S-transferase, alpha 4	0	0	-0.21	-1.05	4.14	2.94	4.14	Metabolism of xenobiotics by cytochrome P450	CR552665
GSTA4	glutathione S-transferase, alpha 4	0	0	-0.21	-1.05	4.14	2.94	4.14	Glutathione metabolism	CR552665
ATP1A2	ATPase, Na+/K+ transporting, alpha 2 polypeptide	0	0	0	0	4.13	3.73	4.13	Mineral absorption	CN433042
ATP1A2	ATPase, Na+/K+ transporting, alpha 2 polypeptide	0	0	0	0	4.13	3.73	4.13	Bile secretion	CN433042
ATP1A2	ATPase, Na+/K+ transporting, alpha 2 polypeptide	0	0	0	0	4.13	3.73	4.13	Protein digestion and absorption	CN433042
ATP1A2	ATPase, Na+/K+ transporting, alpha 2 polypeptide	0	0	0	0	4.13	3.73	4.13	Carbohydrate digestion and absorption	CN433042
ATP1A2	ATPase, Na+/K+ transporting, alpha 2 polypeptide	0	0	0	0	4.13	3.73	4.13	Pancreatic secretion	CN433042
ATP1A2	ATPase, Na+/K+ transporting, alpha 2 polypeptide	0	0	0	0	4.13	3.73	4.13	Gastric acid secretion	CN433042
ATP1A2	ATPase, Na+/K+ transporting, alpha 2 polypeptide	0	0	0	0	4.13	3.73	4.13	Salivary secretion	CN433042
ATP1A2	ATPase, Na+/K+ transporting, alpha 2 polypeptide	0	0	0	0	4.13	3.73	4.13	Proximal tubule bicarbonate reclamation	CN433042
ATP1A2	ATPase, Na+/K+ transporting, alpha 2 polypeptide	0	0	0	0	4.13	3.73	4.13	Endocrine and other factor-regulated calcium reabsorption	CN433042
ATP1A2	ATPase, Na+/K+ transporting, alpha 2 polypeptide	0	0	0	0	4.13	3.73	4.13	Cardiac muscle contraction	CN433042
RAP1B	RAP1B, member of RAS oncogene family	4.12	1.51	0	0	0	-2.57	4.12	MAPK signaling pathway	BF040281
TEC	tec protein tyrosine kinase (EC:2.7.10.1)	4.09	0	0.29	0	0	1.85	4.09	T cell receptor signaling pathway	AW461937
WASF1	WAS protein family, member 1	0	0	0	2.2	4.08	0.89	4.08	Bacterial invasion of epithelial cells	AV664100
PLA2G1B	phospholipase A2, group IB (pancreas)	4.06	0	0	0	0.28	-2.63	4.06	VEGF signaling pathway	CR454154
IL1B	interleukin 1, beta	0	0	0	1.3	1.26	4	4	MAPK signaling pathway	NM_174093
IL1B	interleukin 1, beta	0	0	0	1.57	1.16	3.99	3.99	Tuberculosis	NM_174093
MAP3K1	mitogen-activated protein kinase kinase kinase 1	3.99	1.51	-1.78	-1.42	2.01	-1.54	3.99	MAPK signaling pathway	CN440406
PRKACB	protein kinase, cAMP-dependent, catalytic, beta	0	0	2.24	-1.41	2.62	3.98	3.98	Hedgehog signaling pathway	CV798801
HTR6	5-hydroxytryptamine (serotonin) receptor 6	2.92	0	0	1.32	-2.02	3.98	3.98	Neuroactive ligand-receptor interaction	BF039753
TGFBR1	transforming growth factor, beta receptor I (activin A receptor type II-like kinase, 53kDa)	0	0	0.51	0.51	2.31	3.97	3.97	Adherens junction	BF042726
STAT5B	signal transducer and activator of transcription 5B	0	-1.98	0	3.73	-0.15	3.94	3.94	Pathways in cancer	CN434143
PLA2G1B	phospholipase A2, group IB (pancreas)	3.94	0	0	0	0	-1.33	3.94	Long-term depression	CR454154
WNT10B	wingless-type MMTV integration site family, member 10B	3.93	0	1.38	2.69	0.92	2.02	3.93	Pathways in cancer	BF040286
STAT5B	signal transducer and activator of transcription 5B	0	-1.98	0	3.73	-0.14	3.92	3.92	Chronic myeloid leukemia	CN434143
CD14	CD14 molecule	3.91	0	0	-2.28	-2.06	-0.87	3.91	Tuberculosis	BF041869
CYB5R1	cytochrome b5 reductase 1	3.91	-0.08	0.09	-1.58	3.1	2.68	3.91	Amino sugar and nucleotide sugar metabolism	BE756419
RRAS	related RAS viral (r-ras) oncogene homolog	0	0	0	0	2.46	3.9	3.9	Regulation of actin cytoskeleton	BF043788
WASF1	WAS protein family, member 1	0	0	0	2.16	3.9	0.99	3.9	Fc gamma R-mediated phagocytosis	AV664100
RAB11FIP5		3.89	0.05	-1.84	1.1	2.05	0	3.89	Endocytosis	BF041889
HTR6	5-hydroxytryptamine (serotonin) receptor 6	2.99	0	0	1.42	-2.01	3.89	3.89	Calcium signaling pathway	BF039753
SORT1	sortilin 1	3.88	0	1.52	0	0	1.05	3.88	Neurotrophin signaling pathway	CN435501
PLA2G1B	phospholipase A2, group IB (pancreas)	3.88	0	0	0	0.67	-2.94	3.88	Fc epsilon RI signaling pathway	CR454154
ARAP1	ArfGAP with RhoGAP domain, ankyrin repeat and PH domain 1	3.19	3.88	0.47	1.2	0	-2.2	3.88	Endocytosis	BM362749
PLA2G1B	phospholipase A2, group IB (pancreas)	3.88	0	0	0	0.67	-2.94	3.88	MAPK signaling pathway	CR454154
RAD52	RAD52 homolog (S. cerevisiae)	0	0	0	0	0	3.88	3.88	Homologous recombination	BF039792
B4GALT7	xylosylprotein beta 1,4-galactosyltransferase, polypeptide 7 (galactosyltransferase I)	0	-0.11	0	3.85	0	1.21	3.85	Glycosaminoglycan biosynthesis - heparan sulfate	CN434922
B4GALT7	xylosylprotein beta 1,4-galactosyltransferase, polypeptide 7 (galactosyltransferase I)	0	-0.11	0	3.85	0	1.21	3.85	Glycosaminoglycan biosynthesis - chondroitin sulfate	CN434922
STAT5B	signal transducer and activator of transcription 5B	0	-1.83	0	3.66	-0.22	3.83	3.83	Acute myeloid leukemia	CN434143
WNT10B	wingless-type MMTV integration site family, member 10B	3.83	0	1.39	2.72	1	1.91	3.83	Basal cell carcinoma	BF040286
ITPA	inosine triphosphatase (nucleoside triphosphate pyrophosphatase)	2.06	0	0	0	-0.46	3.83	3.83	Drug metabolism - other enzymes	BF440471
ITPA	inosine triphosphatase (nucleoside triphosphate pyrophosphatase)	2.06	0	0	0	-0.46	3.83	3.83	Pyrimidine metabolism	BF440471
ITPA	inosine triphosphatase (nucleoside triphosphate pyrophosphatase)	2.06	0	0	0	-0.46	3.83	3.83	Purine metabolism	BF440471
MYL6B		0	0	-0.44	0	1.15	3.82	3.82	Vascular smooth muscle contraction	CB431008
CXCR5		3.82	0	0	1.08	0	0	3.82	Chemokine signaling pathway	CK770943
CTPS2	cytidine 5'-triphosphate synthase 2	0	0	2.15	3.79	0.45	2.97	3.79	Pyrimidine metabolism	BF039130
CCL5	chemokine (C-C motif) ligand 5	0	-1.75	2.51	3.78	0	0	3.78	Cytokine-cytokine receptor interaction	BM363499
PLCE1	phospholipase C, epsilon 1	0	0.72	0	0	0	3.78	3.78	Calcium signaling pathway	DR749206
CSNK1A1	casein kinase 1, alpha 1	1.87	0	-2.69	-1.9	-2.65	3.77	3.77	Hedgehog signaling pathway	BF042018
PPP1CA	protein phosphatase 1, catalytic subunit, alpha isoform (EC:3.1.3.16)	-2.29	2.65	2.74	3.76	-2.26	-2.1	3.76	Insulin signaling pathway	BM363515
INPP4A	inositol polyphosphate-4-phosphatase, type I, 107kDa	3.76	-1.7	-0.23	0	2.39	3.68	3.76	Phosphatidylinositol signaling system	BF045017
SRRM1	serine/arginine repetitive matrix 1	3.76	0.6	0	-0.31	-1.58	2.36	3.76	RNA transport	CN441379
BCL2L1	BCL2-like 1	-0.52	2.04	2.9	3.75	1.46	0.93	3.75	Pathways in cancer	CR452056
PPP1R12A	protein phosphatase 1, regulatory (inhibitor) subunit 12A	1.01	0	0	0	-1.34	3.75	3.75	Long-term potentiation	AW464052
RAP1B	RAP1B, member of RAS oncogene family	0.88	0	0	3.75	0	-0.66	3.75	Leukocyte transendothelial migration	BF040281
ADCY4	adenylate cyclase 4	0	0	0.78	-0.5	0.94	3.74	3.74	Taste transduction	CK773454
CBLC	Cas-Br-M (murine) ecotropic retroviral transforming sequence c	3.72	-0.28	-2.26	-0.94	-0.02	1.78	3.72	Endocytosis	AW463722
ARHGEF6	Rac/Cdc42 guanine nucleotide exchange factor (GEF) 6	-0.5	-2.45	-3.13	-0.58	3.18	3.71	3.71	Regulation of actin cytoskeleton	CN439933
NUP153	nucleoporin 153kDa	3.71	0	0	0	0.04	-0.59	3.71	RNA transport	AW426500
SETD2	SET domain containing 2	-0.35	0	0	0	3.58	3.71	3.71	Lysine degradation	CR454872
ANGPT1	angiopoietin 1	1.21	0	2.06	3.7	0	0	3.7	Rheumatoid arthritis	BM364122
PRKACB	protein kinase, cAMP-dependent, catalytic, beta	0	0.85	2.36	-0.58	0.21	3.7	3.7	Gastric acid secretion	CV798801
PIK3CB	phosphoinositide-3-kinase, catalytic, beta polypeptide	3.7	0	-0.35	0	0	0.36	3.7	Leukocyte transendothelial migration	CN437708
STAT5B	signal transducer and activator of transcription 5B	0	-2.53	-0.26	3.69	0	2.35	3.69	Jak-STAT signaling pathway	CN434143
LOC523542	similar to casein kinase I delta	-3.39	1.43	2.08	1.49	-2.78	3.69	3.69	Hedgehog signaling pathway	DR697480
PRKACB	protein kinase, cAMP-dependent, catalytic, beta	0	0.44	2.35	-0.74	0.49	3.69	3.69	Vascular smooth muscle contraction	CV798801
ALAS2	aminolevulinate, delta-, synthase 2	3.69	0	0	0	0	2.67	3.69	Porphyrin and chlorophyll metabolism	CR551518
ALAS2	aminolevulinate, delta-, synthase 2	3.69	0	0	0	0	2.67	3.69	Glycine, serine and threonine metabolism	CR551518
RASGRF1	Ras protein-specific guanine nucleotide-releasing factor 1	3.24	1.25	3.68	2.87	0	0.85	3.68	MAPK signaling pathway	DR697581
PLA2G1B	phospholipase A2, group IB (pancreas)	3.67	0	0	0	0	-2.48	3.67	Glutamatergic synapse	CR454154
TLR3	toll-like receptor 3	3.66	0	0.82	1.91	0	0.65	3.66	Hepatitis C	BM362881
MAP3K1	mitogen-activated protein kinase kinase kinase 1	2.87	0	-1.69	-2.35	3.66	-2.12	3.66	Ubiquitin mediated proteolysis	CN440406
PLA2G4B	phospholipase A2, group IVB (cytosolic)	3.65	1.16	0.32	1.41	1.3	0.82	3.65	Toxoplasmosis	BF041812
PLA2G4B	phospholipase A2, group IVB (cytosolic)	3.65	1.16	0.32	1.41	1.3	0.82	3.65	Fat digestion and absorption	BF041812
PLA2G4B	phospholipase A2, group IVB (cytosolic)	3.65	1.16	0.32	1.41	1.3	0.82	3.65	Pancreatic secretion	BF041812
PLA2G4B	phospholipase A2, group IVB (cytosolic)	3.65	1.16	0.32	1.41	1.3	0.82	3.65	GnRH signaling pathway	BF041812
ACSM1	acyl-CoA synthetase medium-chain family member 1	-0.72	1.02	0	0	2.53	3.65	3.65	Butanoate metabolism	NM_174682
PLA2G4B	phospholipase A2, group IVB (cytosolic)	3.65	1.16	0.32	1.41	1.3	0.82	3.65	alpha-Linolenic acid metabolism	BF041812
PLA2G4B	phospholipase A2, group IVB (cytosolic)	3.65	1.16	0.32	1.41	1.3	0.82	3.65	Linoleic acid metabolism	BF041812
PLA2G4B	phospholipase A2, group IVB (cytosolic)	3.65	1.16	0.32	1.41	1.3	0.82	3.65	Arachidonic acid metabolism	BF041812
PLA2G4B	phospholipase A2, group IVB (cytosolic)	3.65	1.16	0.32	1.41	1.3	0.82	3.65	Ether lipid metabolism	BF041812
PLA2G4B	phospholipase A2, group IVB (cytosolic)	3.65	1.16	0.32	1.41	1.3	0.82	3.65	Glycerophospholipid metabolism	BF041812
ATP1A2	ATPase, Na+/K+ transporting, alpha 2 polypeptide	0	0	0	0	3.64	3.51	3.64	Aldosterone-regulated sodium reabsorption	CN433042
PRKACB	protein kinase, cAMP-dependent, catalytic, beta	0	0.61	2.34	-0.97	0.37	3.63	3.63	Bile secretion	CV798801
RAB9A		3.62	-0.24	-0.65	1.91	1.49	0.7	3.62	Measles	BF043043
PRKACB	protein kinase, cAMP-dependent, catalytic, beta	0	0.32	2.31	-0.45	0.39	3.62	3.62	Cholinergic synapse	CV798801
PRKACB	protein kinase, cAMP-dependent, catalytic, beta	0	0.67	2.34	-0.99	0.5	3.61	3.61	GnRH signaling pathway	CV798801
CAMK2D	calcium/calmodulin-dependent protein kinase (CaM kinase) II delta	0	-1.12	3.61	0	1.51	2.72	3.61	Olfactory transduction	CN442154
PLCB4	phospholipase C, beta 4	3.61	0	1.59	0	0	0	3.61	Phosphatidylinositol signaling system	BF044560
SRRM1	serine/arginine repetitive matrix 1	3.61	0.63	0	-0.16	-1.39	2.54	3.61	mRNA surveillance pathway	CN441379
LAMB1	Laminin, beta 1	0	0	0	0	3.6	-0.82	3.6	Toxoplasmosis	BF043144
PRKACB	protein kinase, cAMP-dependent, catalytic, beta	0	0.55	2.33	-0.91	0.35	3.59	3.59	Glutamatergic synapse	CV798801
PRKACB	protein kinase, cAMP-dependent, catalytic, beta	0	0.44	2.33	-0.84	0.46	3.59	3.59	Oocyte meiosis	CV798801
STAT5B	signal transducer and activator of transcription 5B	0	-1.81	-0.19	3.58	0	2.11	3.58	Measles	CN434143
ADCY4	adenylate cyclase 4	0	0	0.96	0	0.87	3.58	3.58	Bile secretion	CK773454
CAMK2D	calcium/calmodulin-dependent protein kinase (CaM kinase) II delta	-2.96	-0.39	3.58	0	1.82	2.76	3.58	Cholinergic synapse	CN442154
PIGP	phosphatidylinositol glycan anchor biosynthesis, class P (EC:2.4.1.198)	0.94	0	0	0.41	0.81	3.58	3.58	Glycosylphosphatidylinositol(GPI)-anchor biosynthesis	CR552887
NCEH1	neutral cholesterol ester hydrolase 1	3.57	0	0.16	0	0	-1.85	3.57	Bile secretion	DR749370
AQP4	aquaporin 4	1.47	0	0	0	3.57	0.89	3.57	Bile secretion	NM_181003
AQP4	aquaporin 4	1.47	0	0	0	3.57	0.89	3.57	Vasopressin-regulated water reabsorption	NM_181003
CPT1A	carnitine palmitoyltransferase 1A (liver) (EC:2.3.1.21)	0	0	3.57	1.37	0	-0.86	3.57	PPAR signaling pathway	CN439924
PLCB4	phospholipase C, beta 4	3.57	0	0	0	0	1.82	3.57	Inositol phosphate metabolism	BF044560
GMPPB	GDP-mannose pyrophosphorylase B	3.57	-0.5	-0.34	0	0	3.24	3.57	Amino sugar and nucleotide sugar metabolism	BF045956
GMPPB	GDP-mannose pyrophosphorylase B	3.57	-0.5	-0.34	0	0	3.24	3.57	Fructose and mannose metabolism	BF045956
TLR3	toll-like receptor 3	3.56	0	0.42	1.65	0	0.95	3.56	Toll-like receptor signaling pathway	BM362881
CXCR2		0	0	0	2.51	-0.14	3.56	3.56	Endocytosis	NM_174360
IMPA2	inositol(myo)-1(or 4)-monophosphatase 2	0	0	0	0	3.56	-2.2	3.56	Phosphatidylinositol signaling system	AW461449
CPE	carboxypeptidase E	0	0	0	0.03	3.55	3.49	3.55	Type I diabetes mellitus	CN434124
CD14	CD14 molecule	3.55	0	0	-0.97	-1.2	-1.07	3.55	Regulation of actin cytoskeleton	BF041869
HTR2A	5-hydroxytryptamine (serotonin) receptor 2A	0	0	3.55	0	0	-0.17	3.55	Gap junction	NM_001001157
FLT1	fms-related tyrosine kinase 1 (vascular endothelial growth factor/vascular permeability factor recep	2.47	1.57	3.55	2.09	0	0	3.55	Focal adhesion	BM366594
SFRP4	secreted frizzled-related protein 4	0.39	0	0	0.84	2.62	3.55	3.55	Wnt signaling pathway	CR455148
SEC61A2	Sec61, alpha subunit 2 (S. cerevisiae)	-0.31	0.06	3.18	2.75	2.32	3.55	3.55	Protein processing in endoplasmic reticulum	CR453292
PSMA6	proteasome (prosome, macropain) subunit, alpha type, 6	-0.95	0	0	0	1.9	3.55	3.55	Proteasome	CR451922
PRKACB	protein kinase, cAMP-dependent, catalytic, beta	0	0.32	2.31	-0.38	0	3.54	3.54	Salivary secretion	CV798801
RASGRF1	Ras protein-specific guanine nucleotide-releasing factor 1	3.34	0.29	3.54	2.13	0	0	3.54	Focal adhesion	DR697581
PRKACB	protein kinase, cAMP-dependent, catalytic, beta	0	0.91	2.48	-0.92	0.21	3.54	3.54	Calcium signaling pathway	CV798801
RGS3	regulator of G-protein signaling 3	3.53	0	2.16	0	1.79	3.3	3.53	Axon guidance	CN439801
DDX5	DEAD (Asp-Glu-Ala-Asp) box polypeptide 5	3.53	2.33	0	-1.33	-2.11	-2.85	3.53	Spliceosome	BF041404
CREB3L3	cAMP responsive element binding protein 3-like 3	3.52	-0.3	1.91	0.56	0.65	-2.01	3.52	Prostate cancer	CK942034
BCL2L1	BCL2-like 1	-0.27	2.05	2.68	3.52	0.78	0.14	3.52	Pancreatic cancer	CR452056
CD14	CD14 molecule	3.52	0	0	-0.92	-1.15	-0.77	3.52	Amoebiasis	BF041869
PRKACB	protein kinase, cAMP-dependent, catalytic, beta	1.44	0	2.16	-1	1.25	3.52	3.52	Endocrine and other factor-regulated calcium reabsorption	CV798801
CNTN1	contactin 1	0	2.23	1.23	1.3	3.52	1.4	3.52	Cell adhesion molecules (CAMs)	NM_174280
RAP1B	RAP1B, member of RAS oncogene family	3.52	0.7	0.01	0	0	-1.9	3.52	Focal adhesion	BF040281
TPM2	tropomyosin 2 (beta)	1.29	-1.79	-1.81	-0.86	-1.18	3.52	3.52	Cardiac muscle contraction	CR451998
ARHGEF6	Rac/Cdc42 guanine nucleotide exchange factor (GEF) 6	0	-1.64	-3.22	0	3.07	3.51	3.51	Pancreatic cancer	CN439933
CD14	CD14 molecule	3.51	0	0	-0.67	-0.9	-1.09	3.51	Pertussis	BF041869
NDUFA4L2	NADH dehydrogenase (ubiquinone) 1 alpha subcomplex, 4-like 2	3.51	0	0	0	0	0.65	3.51	Huntington's disease	BF039175
NDUFA4L2	NADH dehydrogenase (ubiquinone) 1 alpha subcomplex, 4-like 2	3.51	0	0	0	0	0.65	3.51	Parkinson's disease	BF039175
NDUFA4L2	NADH dehydrogenase (ubiquinone) 1 alpha subcomplex, 4-like 2	3.51	0	0	0	0	0.65	3.51	Alzheimer's disease	BF039175
WNT10B	wingless-type MMTV integration site family, member 10B	3.51	0	1.32	2.62	0.93	1.78	3.51	Melanogenesis	BF040286
CHRNA3	cholinergic receptor, nicotinic, alpha 3	0	1.13	0.19	2.41	-1.79	3.51	3.51	Cholinergic synapse	CN440424
CD14	CD14 molecule	3.51	0	0	-0.67	-0.9	-1.09	3.51	Hematopoietic cell lineage	BF041869
CD14	CD14 molecule	3.51	0	0	-0.67	-0.9	-1.09	3.51	Phagosome	BF041869
CD14	CD14 molecule	3.51	0	0	-0.67	-0.9	-1.09	3.51	MAPK signaling pathway	BF041869
NDUFA4L2	NADH dehydrogenase (ubiquinone) 1 alpha subcomplex, 4-like 2	3.51	0	0	0	0	0.65	3.51	Oxidative phosphorylation	BF039175
CCR4	chemokine (C-C motif) receptor 4	3.5	0	0	0	0	1.26	3.5	Cytokine-cytokine receptor interaction	AY574995
TPM2	tropomyosin 2 (beta)	1.26	-1.79	-1.75	-0.86	-1.19	3.49	3.49	Dilated cardiomyopathy	CR451998
TPM2	tropomyosin 2 (beta)	1.26	-1.79	-1.75	-0.86	-1.19	3.49	3.49	Hypertrophic cardiomyopathy (HCM)	CR451998
PLA2G1B	phospholipase A2, group IB (pancreas)	3.49	0	0	0	0	-2.2	3.49	Toxoplasmosis	CR454154
PLA2G1B	phospholipase A2, group IB (pancreas)	3.49	0	0	0	0	-2.2	3.49	Fat digestion and absorption	CR454154
PLA2G1B	phospholipase A2, group IB (pancreas)	3.49	0	0	0	0	-2.2	3.49	Pancreatic secretion	CR454154
CAMKK1	calcium/calmodulin-dependent protein kinase kinase 1, alpha	0	1.47	1.33	-0.51	-1.08	3.49	3.49	Adipocytokine signaling pathway	BF042312
PLA2G1B	phospholipase A2, group IB (pancreas)	3.49	0	0	0	0	-2.2	3.49	GnRH signaling pathway	CR454154
PRKACB	protein kinase, cAMP-dependent, catalytic, beta	1.27	0.67	2.4	-1.66	1.28	3.49	3.49	Taste transduction	CV798801
STAT5B	signal transducer and activator of transcription 5B	0	-2.21	0	3.49	-0.3	3.01	3.49	Chemokine signaling pathway	CN434143
PLA2G1B	phospholipase A2, group IB (pancreas)	3.49	0	0	0	0	-2.2	3.49	alpha-Linolenic acid metabolism	CR454154
PLA2G1B	phospholipase A2, group IB (pancreas)	3.49	0	0	0	0	-2.2	3.49	Linoleic acid metabolism	CR454154
PLA2G1B	phospholipase A2, group IB (pancreas)	3.49	0	0	0	0	-2.2	3.49	Arachidonic acid metabolism	CR454154
PLA2G1B	phospholipase A2, group IB (pancreas)	3.49	0	0	0	0	-2.2	3.49	Ether lipid metabolism	CR454154
PLA2G1B	phospholipase A2, group IB (pancreas)	3.49	0	0	0	0	-2.2	3.49	Glycerophospholipid metabolism	CR454154
CD14	CD14 molecule	3.48	0	0	-0.71	-0.95	-1.15	3.48	Toll-like receptor signaling pathway	BF041869
FGF10	fibroblast growth factor 10	0	2.81	0	1.26	3.01	3.47	3.47	Melanoma	CN440582
PPARG	peroxisome proliferator activated receptor gamma	-0.22	0	0	1.92	1.73	3.47	3.47	Huntington's disease	BF043094
PRKACB	protein kinase, cAMP-dependent, catalytic, beta	1.16	0.11	2.2	-1.03	0.76	3.47	3.47	Olfactory transduction	CV798801
CREB3L3	cAMP responsive element binding protein 3-like 3	3.47	-0.47	1.82	0.02	0.13	-1.92	3.47	Cholinergic synapse	CK942034
PRKCA	protein kinase C, alpha	0	-0.49	0.59	-1.26	3.47	-0.29	3.47	Tight junction	NM_174435
RAPGEF1	Rap guanine nucleotide exchange factor (GEF) 1	0	0	0.23	3.47	0	0	3.47	Focal adhesion	BF043811
PPARG	peroxisome proliferator activated receptor gamma	-0.22	0	0	1.92	1.73	3.47	3.47	Osteoclast differentiation	BF043094
PABPC1	poly(A) binding protein, cytoplasmic 1	3.47	0	0	0	0	-1.76	3.47	RNA degradation	U83077
PPARG	peroxisome proliferator activated receptor gamma	-0.14	0	0	2.07	1.82	3.46	3.46	Thyroid cancer	BF043094
PPARG	peroxisome proliferator activated receptor gamma	-0.14	0	0	2.07	1.82	3.46	3.46	Pathways in cancer	BF043094
RAPGEF1	Rap guanine nucleotide exchange factor (GEF) 1	0	0	0.2	3.46	0	0	3.46	Neurotrophin signaling pathway	BF043811
PRKACB	protein kinase, cAMP-dependent, catalytic, beta	0	0.35	2.28	-0.75	0.5	3.46	3.46	Gap junction	CV798801
IL18RAP	interleukin 18 receptor accessory protein	2.68	0	1.72	2.41	1.45	3.46	3.46	Cytokine-cytokine receptor interaction	BM363093
FGF10	fibroblast growth factor 10	0	2.79	0	1.28	3	3.45	3.45	Pathways in cancer	CN440582
FGF10	fibroblast growth factor 10	0	2.79	0	1.24	3	3.45	3.45	Regulation of actin cytoskeleton	CN440582
ADCY4	adenylate cyclase 4	0	0	0.11	0	0.5	3.45	3.45	Cholinergic synapse	CK773454
NR1D1	nuclear receptor subfamily 1, group D, member 1	-1.73	1.52	0	1.23	3.45	2.65	3.45	Circadian rhythm - mammal	CK954882
DAB2	disabled homolog 2, mitogen-responsive phosphoprotein (Drosophila)	3.45	0	0	-1.66	-1.89	3.29	3.45	Endocytosis	BF040210
IDH3A	isocitrate dehydrogenase 3 (NAD+) alpha (EC:1.1.1.41)	0.22	0	0	0.01	3.45	-3.14	3.45	Citrate cycle (TCA cycle)	NM_174644
BTG3	B-cell translocation gene 3	3.44	0	-1.81	0	0	2.03	3.44	RNA degradation	CN441998
ABCC5	ATP-binding cassette, sub-family C (CFTR/MRP), member 5	3.44	0	0.56	0	0.44	1.53	3.44	ABC transporters	CN442024
CSNK1A1	casein kinase 1, alpha 1	1.69	0	-2.82	-0.57	-0.82	3.43	3.43	Wnt signaling pathway	BF042018
SIAH1	seven in absentia homolog 1 (Drosophila)	0	0	0	0	-1.58	3.43	3.43	Ubiquitin mediated proteolysis	CN441491
CDK4	cyclin-dependent kinase 4	-0.33	1.8	0	0.79	3.43	-3.04	3.43	Cell cycle	AW465448
F2	coagulation factor II (thrombin)	3.43	-1.54	1.51	1.98	0	1.46	3.43	Neuroactive ligand-receptor interaction	CN435355
FGF10	fibroblast growth factor 10	0	2.79	0	1.25	2.99	3.43	3.43	MAPK signaling pathway	CN440582
BCL2L1	BCL2-like 1	-0.66	1.92	2.8	3.42	1.82	0.37	3.42	Small cell lung cancer	CR452056
RAPGEF1	Rap guanine nucleotide exchange factor (GEF) 1	0	0	0.15	3.42	0	0	3.42	Renal cell carcinoma	BF043811
BCL2L1	BCL2-like 1	-0.66	1.92	2.8	3.42	1.82	0.37	3.42	Apoptosis	CR452056
FGF13	fibroblast growth factor 13	0	0.64	0	0	3.23	3.42	3.42	MAPK signaling pathway	CN441223
PPARG	peroxisome proliferator activated receptor gamma	0	0	0	2.57	0.37	3.42	3.42	PPAR signaling pathway	BF043094
SRSF9	SFRS9 protein	3.42	-1.28	-0.4	0	-0.06	-0.81	3.42	Spliceosome	CN437843
PRKCA	protein kinase C, alpha	3.41	-0.37	0	0	0.55	-0.88	3.41	Glutamatergic synapse	NM_174435
TXNDC5	thioredoxin domain containing 5	0	3.41	2.83	0	0	-2	3.41	Protein processing in endoplasmic reticulum	DR697499
PRKACB	protein kinase, cAMP-dependent, catalytic, beta	0	0.23	2.27	-0.67	0.37	3.4	3.4	Progesterone-mediated oocyte maturation	CV798801
PRKACB	protein kinase, cAMP-dependent, catalytic, beta	0	0.23	2.27	-0.67	0.37	3.4	3.4	Chemokine signaling pathway	CV798801
FGF13	fibroblast growth factor 13	0	0.81	0	0	3.25	3.39	3.39	Pathways in cancer	CN441223
IL1B	interleukin 1, beta	0	0	0	1.38	1.08	3.39	3.39	Amoebiasis	NM_174093
CREB3L3	cAMP responsive element binding protein 3-like 3	3.39	-0.3	1.86	0.43	0.52	-1.99	3.39	Huntington's disease	CK942034
CREB3L3	cAMP responsive element binding protein 3-like 3	3.39	-0.3	1.86	0.43	0.52	-1.99	3.39	Melanogenesis	CK942034
ATG5	ATG5 autophagy related 5 homolog (S. cerevisiae)	1.01	0	0	0	-1.74	3.39	3.39	RIG-I-like receptor signaling pathway	CF613563
MYBPC3	myosin binding protein C, cardiac	0	0.25	-0.1	2.92	3.37	-1.85	3.37	Dilated cardiomyopathy	TC228600
MYBPC3	myosin binding protein C, cardiac	0	0.25	-0.1	2.92	3.37	-1.85	3.37	Hypertrophic cardiomyopathy (HCM)	TC228600
LOC538702	glycerol kinase (EC:2.7.1.30)	3.37	0	0	0	-0.97	-2.89	3.37	PPAR signaling pathway	CK957606
Nup50	nucleoporin 50	0	0.21	0	-0.52	2.1	3.37	3.37	RNA transport	CN433263
MAP3K1	mitogen-activated protein kinase kinase kinase 1	3.03	0	-2.16	-2.29	3.36	-2.15	3.36	GnRH signaling pathway	CN440406
IL4R	interleukin 4 receptor	3.36	0	-2.2	-1.24	0	-3.32	3.36	Cytokine-cytokine receptor interaction	AF081273
PPP1CA	protein phosphatase 1, catalytic subunit, alpha isoform (EC:3.1.3.16)	-2.45	2.94	2.71	3.35	-1.79	-0.76	3.35	Long-term potentiation	BM363515
RIPK1	receptor (TNFRSF)-interacting serine-threonine kinase 1	3.35	0	0.85	0	0	0.3	3.35	Cytosolic DNA-sensing pathway	AW466013
FLT1	fms-related tyrosine kinase 1 (vascular endothelial growth factor/vascular permeability factor recep	1.75	1.39	3.34	1.89	0	0	3.34	Rheumatoid arthritis	BM366594
FGF13	fibroblast growth factor 13	0	0.87	0	0	3.22	3.34	3.34	Melanoma	CN441223
LAMB1	Laminin, beta 1	0	0	0	0	3.34	-1.05	3.34	Amoebiasis	BF043144
FGF13	fibroblast growth factor 13	0	0.81	0	0	3.05	3.34	3.34	Regulation of actin cytoskeleton	CN441223
FLT1	fms-related tyrosine kinase 1 (vascular endothelial growth factor/vascular permeability factor recep	2.1	1.27	3.34	1.88	0	0	3.34	Endocytosis	BM366594
STX1A	syntaxin 1A (brain)	0.98	0.62	0.41	-0.91	3.34	2.11	3.34	SNARE interactions in vesicular transport	AW462385
DRD5	dopamine receptor D5	2.35	-0.15	0	0	-1.43	3.34	3.34	Neuroactive ligand-receptor interaction	S80338
PDK1	pyruvate dehydrogenase kinase, isozyme 1 (EC:2.7.1.99)	-0.1	0	3.31	-1.68	-2.5	0.02	3.31	Hepatitis C	CR553374
RAPGEF1	Rap guanine nucleotide exchange factor (GEF) 1	0	-0.25	0.19	3.31	0	0	3.31	Insulin signaling pathway	BF043811
SORT1	sortilin 1	3.31	0	0	0	0	0.94	3.31	Lysosome	CN435501
CDC23	cell division cycle 23 homolog (S. cerevisiae)	0	0	0	0	0.61	3.31	3.31	Ubiquitin mediated proteolysis	BF041243
CDC23	cell division cycle 23 homolog (S. cerevisiae)	0	0	0	0	0.61	3.31	3.31	Oocyte meiosis	BF041243
CDC23	cell division cycle 23 homolog (S. cerevisiae)	0	0	0	0	0.61	3.31	3.31	Cell cycle	BF041243
TFPI	tissue factor pathway inhibitor (lipoprotein-associated coagulation inhibitor)	2.07	0	0	0.78	0.97	3.3	3.3	Complement and coagulation cascades	BF042459
LAMB1	Laminin, beta 1	-0.09	0	0	0	3.3	-0.29	3.3	ECM-receptor interaction	BF043144
LAMB1	Laminin, beta 1	0	0	0	0	3.3	-0.85	3.3	Focal adhesion	BF043144
IQSEC1	IQ motif and Sec7 domain 1	-0.4	0.02	0	0	1.15	3.3	3.3	Endocytosis	BF044223
DRD5	dopamine receptor D5	2.44	-0.19	0	0	-1.42	3.3	3.3	Calcium signaling pathway	S80338
GNL3L		3.3	-0.05	0	0.96	0.99	2.51	3.3	Ribosome biogenesis in eukaryotes	BF042000
GNAO1	guanine nucleotide binding protein (G protein), alpha activating activity polypeptide O	-2.23	2.12	1.18	2.34	3.29	2.82	3.29	Toxoplasmosis	CN437666
CREB3L3	cAMP responsive element binding protein 3-like 3	3.29	-0.74	2.14	0.76	0.41	-2.39	3.29	Vasopressin-regulated water reabsorption	CK942034
WNT10B	wingless-type MMTV integration site family, member 10B	3.29	0	1.94	2.73	1.14	1.33	3.29	Wnt signaling pathway	BF040286
FLT1	fms-related tyrosine kinase 1 (vascular endothelial growth factor/vascular permeability factor recep	2.36	1.11	3.29	2.03	-0.11	0.26	3.29	Cytokine-cytokine receptor interaction	BM366594
HSD3B1	hydroxy-delta-5-steroid dehydrogenase, 3 beta- and steroid delta-isomerase 1	-1.19	-0.01	1.49	1.72	3.29	2.37	3.29	Steroid hormone biosynthesis	AW464162
IL4	interleukin 4	-0.11	0	0	0.35	0	3.28	3.28	Leishmaniasis	NM_173921
WASF1	WAS protein family, member 1	0	0	0	1.72	3.28	0.65	3.28	Regulation of actin cytoskeleton	AV664100
PDK1	pyruvate dehydrogenase kinase, isozyme 1 (EC:2.7.1.99)	-0.11	0	3.28	-1.65	-2.45	0.04	3.28	Fc epsilon RI signaling pathway	CR553374
CDC6	cell division cycle 6 homolog (S. cerevisiae)	3.28	-1.08	0	-0.56	0	0	3.28	Cell cycle	AW357584
CPT1A	carnitine palmitoyltransferase 1A (liver) (EC:2.3.1.21)	0	0	3.27	1.46	0	-0.6	3.27	Adipocytokine signaling pathway	CN439924
PRKACB	protein kinase, cAMP-dependent, catalytic, beta	0.11	0.23	2.21	-0.3	0	3.27	3.27	Long-term potentiation	CV798801
CAMK2D	calcium/calmodulin-dependent protein kinase (CaM kinase) II delta	0	-1.49	3.26	0	1.35	3.2	3.26	Glioma	CN442154
CTNNB1	catenin (cadherin-associated protein), beta 1, 88kDa	-1.95	-0.15	0	3.26	0	0	3.26	Endometrial cancer	CN440643
PIK3CB	phosphoinositide-3-kinase, catalytic, beta polypeptide	0	-0.88	-2.51	0	-2.45	3.26	3.26	Pancreatic cancer	CN437708
CAMKK2	calcium/calmodulin-dependent protein kinase kinase 2, beta	0	0	3.26	0	0	0.79	3.26	Adipocytokine signaling pathway	DR697684
F11	coagulation factor XI (plasma thromboplastin antecedent)	3.26	0	1.07	0	0	1.82	3.26	Complement and coagulation cascades	AY569316
ADCY4	adenylate cyclase 4	-0.04	0	0	0	0.66	3.26	3.26	Vascular smooth muscle contraction	CK773454
LMAN2	lectin, mannose-binding 2	0	0.1	0	-1.64	-1.96	3.26	3.26	Protein processing in endoplasmic reticulum	CR452288
Gng5	guanine nucleotide binding protein (G protein), gamma 5	-2.29	0	0	0.06	2.42	3.25	3.25	Glutamatergic synapse	AW465466
CAMK2D	calcium/calmodulin-dependent protein kinase (CaM kinase) II delta	0	-1.25	3.09	0	1.22	3.25	3.25	Oocyte meiosis	CN442154
TAF9B	TAF9B RNA polymerase II, TATA box binding protein (TBP)-associated factor, 31kDa	3.25	0	1.67	2.45	1.25	0	3.25	Basal transcription factors	BM363619
ADCY4	adenylate cyclase 4	-0.16	0	0.33	0	0.9	3.24	3.24	Oocyte meiosis	CK773454
P2RX1	purinergic receptor P2X, ligand-gated ion channel, 1	0	1.66	-0.59	3.24	2.44	2.63	3.24	Neuroactive ligand-receptor interaction	CR452692
P2RX1	purinergic receptor P2X, ligand-gated ion channel, 1	0	1.66	-0.59	3.24	2.44	2.63	3.24	Calcium signaling pathway	CR452692
CAMK2D	calcium/calmodulin-dependent protein kinase (CaM kinase) II delta	0	-1.23	3.1	0	1.21	3.23	3.23	GnRH signaling pathway	CN442154
PLCB4	phospholipase C, beta 4	3.23	-0.13	2.04	-0.66	0	0	3.23	Wnt signaling pathway	BF044560
AKT3	v-akt murine thymoma viral oncogene homolog 3 (protein kinase B, gamma)	3.23	0	-0.71	0	0	-0.51	3.23	MAPK signaling pathway	CR456049
LSM1	LSM1 homolog, U6 small nuclear RNA associated (S. cerevisiae)	3.23	1.54	0	0	-0.22	0.76	3.23	RNA degradation	CR453009
LAMB1	Laminin, beta 1	0	0	0	0	3.22	-0.59	3.22	Small cell lung cancer	BF043144
LAMB1	Laminin, beta 1	0	0	0	0	3.22	-0.59	3.22	Pathways in cancer	BF043144
LDLR	low density lipoprotein receptor	0	0	0	0	0	3.22	3.22	Endocytosis	CR551180
ENOPH1	enolase-phosphatase 1	1.03	0	-0.78	0	2.14	3.22	3.22	Cysteine and methionine metabolism	CN434650
CAMK2D	calcium/calmodulin-dependent protein kinase (CaM kinase) II delta	0	-1.23	3.08	0	1.48	3.21	3.21	Neurotrophin signaling pathway	CN442154
F9	coagulation factor IX (plasma thromboplastic component, Christmas disease, hemophilia B)	3.2	1.86	2.17	0.71	-0.68	-0.22	3.2	Complement and coagulation cascades	A34676
WNT5B	wingless-type MMTV integration site family, member 5B	-0.22	0	0.95	-1.64	2.85	3.2	3.2	Hedgehog signaling pathway	CN437915
PHAX	GENE : likely ortholog of mouse phosphorylated adaptor for RNA export	0	0	0	0	3.2	2.34	3.2	RNA transport	BF041378
RFX5	regulatory factor X, 5 (influences HLA class II expression)	3.19	-2.32	0	0	0	0	3.19	Tuberculosis	BM362040
RAB7A	RAB7A, member RAS oncogene family	3.19	1.65	-0.51	0	0	0	3.19	Tuberculosis	CR456253
NOS2	nitric oxide synthase 2, inducible, macrophage	0.2	0	0	-0.99	0	3.19	3.19	Chagas disease (American trypanosomiasis)	BF041352
CD1B	CD1b molecule	0	0	2.61	3.19	2.59	-2.29	3.19	Hematopoietic cell lineage	CK769556
WASF1	WAS protein family, member 1	-0.24	0	0	1.58	3.19	1.28	3.19	Adherens junction	AV664100
ATG5	ATG5 autophagy related 5 homolog (S. cerevisiae)	0.52	0	0	0	-1.11	3.19	3.19	Regulation of autophagy	CF613563
CDC20	cell division cycle 20 homolog (S. cerevisiae)	3.19	-1.64	0	0	-0.42	0.15	3.19	Oocyte meiosis	CN434645
PRKACB	protein kinase, cAMP-dependent, catalytic, beta	0.21	0.14	2.22	-0.52	0.27	3.19	3.19	MAPK signaling pathway	CV798801
S100G	S100 calcium binding protein G	-0.08	0	0	0	0	3.18	3.18	Mineral absorption	DR697566
EIF4E2		0	0	0	0	0	3.18	3.18	mTOR signaling pathway	CR452563
TGFBR1	transforming growth factor, beta receptor I (activin A receptor type II-like kinase, 53kDa)	0	0	0	0	2.76	3.18	3.18	MAPK signaling pathway	BF042726
CAMK2D	calcium/calmodulin-dependent protein kinase (CaM kinase) II delta	0	-1.37	3.17	0	1.31	3.16	3.17	Gastric acid secretion	CN442154
BDNF	brain-derived neurotrophic factor	2.18	0	3.17	0	0	0	3.17	Neurotrophin signaling pathway	CR451812
ATG4A	ATG4 autophagy related 4 homolog A (S. cerevisiae)	3.17	0	0	0	0	-1.67	3.17	Regulation of autophagy	CR553504
FOS	v-fos FBJ murine osteosarcoma viral oncogene homolog	0	0	2.35	0	0	3.16	3.16	Colorectal cancer	BF039907
CAMK2D	calcium/calmodulin-dependent protein kinase (CaM kinase) II delta	0	-1.37	3.09	0	1.43	3.16	3.16	Tuberculosis	CN442154
AGRP	agouti related protein homolog (mouse)	2.5	0	-0.32	2.39	2.67	3.16	3.16	Adipocytokine signaling pathway	NM_173983
GNB3	guanine nucleotide binding protein (G protein), beta 3	0	0	-2.36	-0.25	3.16	0.27	3.16	Taste transduction	CR453998
FOS	v-fos FBJ murine osteosarcoma viral oncogene homolog	0	0	2.35	0	0	3.16	3.16	Cholinergic synapse	BF039907
RAPGEF3	Rap guanine nucleotide exchange factor (GEF) 3	-0.87	2.17	0	0	3.16	-0.5	3.16	Long-term potentiation	BF041304
CSTF1	cleavage stimulation factor, 3' pre-RNA, subunit 1, 50kDa	3.16	-0.22	1.54	0	0	0	3.16	mRNA surveillance pathway	CR453011
JUN	jun oncogene	-0.59	0	0.88	3.15	-0.13	-1.26	3.15	Pathways in cancer	CR552202
FYN	FYN oncogene related to SRC, FGR, YES	3.15	0	0	0	0	0	3.15	Measles	BF440404
IL17RB	interleukin 17 receptor B	3.15	0.19	0	0	0	2.01	3.15	Cytokine-cytokine receptor interaction	CK777102
EIF4E2		0	0	0	0	-0.09	3.15	3.15	RNA transport	CR452563
TGFBR1	transforming growth factor, beta receptor I (activin A receptor type II-like kinase, 53kDa)	0.87	0	0	0	1.85	3.14	3.14	Chronic myeloid leukemia	BF042726
PDK1	pyruvate dehydrogenase kinase, isozyme 1 (EC:2.7.1.99)	-0.53	0	3.14	-1.01	-1.69	0	3.14	Toxoplasmosis	CR553374
PRKCZ	protein kinase C, zeta	0	3.14	0	2.74	0	-0.92	3.14	Insulin signaling pathway	CN432274
EIF4E2		0	0	0	0	0	3.14	3.14	Insulin signaling pathway	CR452563
GNG3	guanine nucleotide binding protein (G protein), gamma 3	-0.27	0	3.14	1.84	1.39	1.18	3.14	Cholinergic synapse	NM_174073
GNG3	guanine nucleotide binding protein (G protein), gamma 3	-0.21	0	3.14	1.86	1.41	1.22	3.14	Glutamatergic synapse	NM_174073
PDK1	pyruvate dehydrogenase kinase, isozyme 1 (EC:2.7.1.99)	-0.42	0	3.14	-0.62	-1.99	1.5	3.14	T cell receptor signaling pathway	CR553374
RAP1B	RAP1B, member of RAS oncogene family	3.14	0.21	0	1.01	0.5	0	3.14	Chemokine signaling pathway	BF040281
TGFBR1	transforming growth factor, beta receptor I (activin A receptor type II-like kinase, 53kDa)	0.87	0	0	0	1.85	3.14	3.14	Cytokine-cytokine receptor interaction	BF042726
TGS1	trimethylguanosine synthase 1	0.24	0	0	3.14	0	0	3.14	RNA transport	BF040654
TGFBR1	transforming growth factor, beta receptor I (activin A receptor type II-like kinase, 53kDa)	0.91	0	0	0	1.84	3.13	3.13	Osteoclast differentiation	BF042726
PPP1CA	protein phosphatase 1, catalytic subunit, alpha isoform (EC:3.1.3.16)	-2.69	2.65	2.86	3.13	-1.83	-0.26	3.13	Oocyte meiosis	BM363515
EIF3I	Eukaryotic translation initiation factor 3, subunit I	3.13	1.89	-0.86	-3.04	-1.05	-1.62	3.13	RNA transport	BF046028
PLCE1	phospholipase C, epsilon 1	0	0.63	0	-0.02	-0.2	3.13	3.13	Inositol phosphate metabolism	DR749206
CAMK2D	calcium/calmodulin-dependent protein kinase (CaM kinase) II delta	0	-1.31	3.12	0	1.35	3	3.12	Melanogenesis	CN442154
ADCY4	adenylate cyclase 4	-0.62	0.05	0.09	0	0.93	3.12	3.12	GnRH signaling pathway	CK773454
CAMK2D	calcium/calmodulin-dependent protein kinase (CaM kinase) II delta	0	-1.29	2.85	0	1.55	3.12	3.12	Long-term potentiation	CN442154
FLT3	fms-related tyrosine kinase 3	2.86	0	0.41	0	-2.57	3.12	3.12	Hematopoietic cell lineage	CK949513
CD38	CD38 molecule	3.11	-0.76	0	0.43	0	-1.82	3.11	Pancreatic secretion	BF603065
HMGCL	3-hydroxymethyl-3-methylglutaryl-Coenzyme A lyase (hydroxymethylglutaricaciduria)	3.11	0	0	0	0	0.27	3.11	Peroxisome	BM363500
SH3GL3	SH3-domain GRB2-like 3	-1.3	2.07	0	3.11	0	-0.34	3.11	Endocytosis	CR454216
IL4	interleukin 4	-2.35	0	0	0.04	0.73	3.11	3.11	Cytokine-cytokine receptor interaction	NM_173921
ELK4	ELK4, ETS-domain protein (SRF accessory protein 1)	-0.7	3.11	-1.22	0	-0.6	1.62	3.11	MAPK signaling pathway	AW463194
HMGCL	3-hydroxymethyl-3-methylglutaryl-Coenzyme A lyase (hydroxymethylglutaricaciduria)	3.11	0	0	0	0	0.27	3.11	Butanoate metabolism	BM363500
HMGCL	3-hydroxymethyl-3-methylglutaryl-Coenzyme A lyase (hydroxymethylglutaricaciduria)	3.11	0	0	0	0	0.27	3.11	Valine, leucine and isoleucine degradation	BM363500
HMGCL	3-hydroxymethyl-3-methylglutaryl-Coenzyme A lyase (hydroxymethylglutaricaciduria)	3.11	0	0	0	0	0.27	3.11	Synthesis and degradation of ketone bodies	BM363500
PFKL	phosphofructokinase, liver	3.11	-1.23	0	0	0	0.13	3.11	Galactose metabolism	CN440595
PFKL	phosphofructokinase, liver	3.11	-1.23	0	0	0	0.13	3.11	Fructose and mannose metabolism	CN440595
PFKL	phosphofructokinase, liver	3.11	-1.23	0	0	0	0.13	3.11	Pentose phosphate pathway	CN440595
PFKL	phosphofructokinase, liver	3.11	-1.23	0	0	0	0.13	3.11	Glycolysis / Gluconeogenesis	CN440595
TGFBR1	transforming growth factor, beta receptor I (activin A receptor type II-like kinase, 53kDa)	0.9	0	0	0	1.64	3.1	3.1	Endocytosis	BF042726
IL18	interleukin 18 (interferon-gamma-inducing factor)	3.09	0	0	0.92	-1.1	2.21	3.09	Cytokine-cytokine receptor interaction	CN439026
WNT10B	wingless-type MMTV integration site family, member 10B	3.08	0	1.01	2.4	0.72	1.39	3.08	Hedgehog signaling pathway	BF040286
PPT2	palmitoyl-protein thioesterase 2	0	0	3.08	-1.68	-0.09	0	3.08	Lysosome	BF042031
SEC24A		3.08	0	0.54	0.43	0.04	0.47	3.08	Protein processing in endoplasmic reticulum	BF041917
LHCGR	luteinizing hormone/choriogonadotropin receptor	0	0	0	0	2.47	3.08	3.08	Neuroactive ligand-receptor interaction	NM_174381
PPT2	palmitoyl-protein thioesterase 2	0	0	3.08	-1.68	-0.09	0	3.08	Fatty acid elongation in mitochondria	BF042031
GAPDH	glyceraldehyde-3-phosphate dehydrogenase	3.08	0	0	0	0	0.39	3.08	Glycolysis / Gluconeogenesis	CN435450
RQCD1	RCD1 required for cell differentiation1 homolog (S. pombe)	-1.17	-0.21	0	3.07	0	0	3.07	RNA degradation	CN440267
ARPC2	actin related protein 2/3 complex, subunit 2, 34kDa	3.06	0	0	-1.59	-1.3	0	3.06	Bacterial invasion of epithelial cells	BM362455
PRKACB	protein kinase, cAMP-dependent, catalytic, beta	0.22	0.14	2.33	-0.22	0	3.06	3.06	Vasopressin-regulated water reabsorption	CV798801
GNA12	guanine nucleotide binding protein (G protein) alpha 12	1.56	2.65	3.06	1.32	0	-0.57	3.06	Long-term depression	AW464951
ADCY4	adenylate cyclase 4	-0.23	0	0	0	1.18	3.06	3.06	Glutamatergic synapse	CK773454
MAP3K1	mitogen-activated protein kinase kinase kinase 1	3.06	0	-1.62	-2.66	2.69	-2.02	3.06	RIG-I-like receptor signaling pathway	CN440406
FLT3	fms-related tyrosine kinase 3	2.87	0	0.35	0	-2.45	3.06	3.06	Cytokine-cytokine receptor interaction	CK949513
ABCC9	ATP-binding cassette, sub-family C (CFTR/MRP), member 9	0	0	0	0	3.06	1.89	3.06	ABC transporters	CN440674
UPP1	uridine phosphorylase 1	0	0	0.69	0	1.94	3.06	3.06	Drug metabolism - other enzymes	CN440928
UPP1	uridine phosphorylase 1	0	0	0.69	0	1.94	3.06	3.06	Pyrimidine metabolism	CN440928
CDK4	cyclin-dependent kinase 4	0	1.03	-0.52	1.58	3.05	-2.26	3.05	Pathways in cancer	AW465448
NOS2	nitric oxide synthase 2, inducible, macrophage	0.35	0	0	-1.92	0	3.05	3.05	Leishmaniasis	BF041352
GAPDH	glyceraldehyde-3-phosphate dehydrogenase	3.05	-0.16	0	0	0	0.51	3.05	Alzheimer's disease	CN435450
GNAO1	guanine nucleotide binding protein (G protein), alpha activating activity polypeptide O	-0.21	1.21	0.73	1.64	3.05	2.71	3.05	Long-term depression	CN437666
IL7	interleukin 7	1.44	0	0	0	-1.19	3.05	3.05	Hematopoietic cell lineage	NM_173924
IL7	interleukin 7	1.44	0	0	0	-1.19	3.05	3.05	Jak-STAT signaling pathway	NM_173924
CFD	complement factor D (adipsin)	3.05	0	0	-1.83	-0.98	0	3.05	Complement and coagulation cascades	AW461905
MAGI2	membrane-associated guanylate kinase, WW and PDZ domain-containing protein 2-like	0	0.72	3.05	0	2.01	2.51	3.05	Tight junction	CB427663
AKT1	v-akt murine thymoma viral oncogene homolog 1	0	0	-2.62	3.04	0.34	0	3.04	Prostate cancer	CR551625
SLC4A1	solute carrier family 4 (anion exchanger), member 1	0	0	0	0	-0.2	3.04	3.04	Collecting duct acid secretion	CR454312
GNA12	guanine nucleotide binding protein (G protein) alpha 12	1.95	2.56	3.03	1.35	0	-0.83	3.03	Regulation of actin cytoskeleton	AW464951
GNA12	guanine nucleotide binding protein (G protein) alpha 12	1.77	2.5	3.03	1.26	0	-0.93	3.03	Vascular smooth muscle contraction	AW464951
DYNC1LI2	dynein, cytoplasmic 1, light intermediate chain 2	0	0	0	-1.25	3.03	2.82	3.03	Phagosome	CN441880
GNA12	guanine nucleotide binding protein (G protein) alpha 12	1.52	2.52	3.03	1.33	0	-0.76	3.03	MAPK signaling pathway	AW464951
TOP3A	topoisomerase (DNA) III alpha	3.03	-1.53	0	0	0	0.85	3.03	Homologous recombination	CN433667
RALA	v-ral simian leukemia viral oncogene homolog A (ras related)	-1.45	0	0	0	0	3.02	3.02	Pancreatic cancer	CN436106
CTNNB1	catenin (cadherin-associated protein), beta 1, 88kDa	-1.88	-0.66	-0.33	3.02	0	-0.32	3.02	Colorectal cancer	CN440643
AKT3	v-akt murine thymoma viral oncogene homolog 3 (protein kinase B, gamma)	3.02	0	-0.24	0.5	0	-2.14	3.02	Measles	CR456049
MMP7	matrix metallopeptidase 7 (matrilysin, uterine)	0	0.77	3.02	0	0	1.09	3.02	Wnt signaling pathway	CK972696
NFKB2	nuclear factor of kappa light polypeptide gene enhancer in B-cells 2 (p49/p100)	0	0	0	0	-0.46	3.02	3.02	MAPK signaling pathway	CB451525
DYNC1LI2	dynein, cytoplasmic 1, light intermediate chain 2	0	0	0	-0.97	3.01	2.84	3.01	Vasopressin-regulated water reabsorption	CN441880
AGRN	agrin	-1.22	3.01	0	0	0	1.06	3.01	ECM-receptor interaction	BF044539
SIAH1	seven in absentia homolog 1 (Drosophila)	0	0	0	0	-1.76	3.01	3.01	Wnt signaling pathway	CN441491
PPP1CA	protein phosphatase 1, catalytic subunit, alpha isoform (EC:3.1.3.16)	-2.53	2.36	3.01	2.96	-1.66	-0.7	3.01	Vascular smooth muscle contraction	BM363515
KCNMA1	potassium large conductance calcium-activated channel, subfamily M, alpha member 1	0	1.18	3.01	0	-0.29	0	3.01	Vascular smooth muscle contraction	CN439071
PIK3CB	phosphoinositide-3-kinase, catalytic, beta polypeptide	3.01	0	0	0	0	0.73	3.01	mTOR signaling pathway	CN437708
LHCGR	luteinizing hormone/choriogonadotropin receptor	0	0	0	0	2.4	3.01	3.01	Calcium signaling pathway	NM_174381
APOA2	apolipoprotein A-II	3.01	-1.38	0.31	-0.12	-2.27	2.92	3.01	PPAR signaling pathway	CN441864
Rdh10	retinol dehydrogenase 10 (all-trans)	0	1.56	0	-0.36	3.01	2.52	3.01	Retinol metabolism	CN441367
MAPK10	mitogen-activated protein kinase 10	0.9	0	3	0	0	0	3	Toxoplasmosis	CN438358
SEC61A2	Sec61, alpha subunit 2 (S. cerevisiae)	-0.47	0	1.96	0.76	2.27	3	3	Phagosome	CR453292
CCR4	chemokine (C-C motif) receptor 4	3	0	0	0	-0.02	0	3	Chemokine signaling pathway	AY574995
SEC61A2	Sec61, alpha subunit 2 (S. cerevisiae)	-0.47	0	1.96	0.76	2.27	3	3	Protein export	CR453292
THOC5	THO complex 5	0	0	-0.01	0	1.11	3	3	RNA transport	BF043331
AKT1	v-akt murine thymoma viral oncogene homolog 1	0	0	-1.96	2.99	0.43	0	2.99	Pathways in cancer	CR551625
FLT3	fms-related tyrosine kinase 3	2.81	0	0.78	0	-2.27	2.99	2.99	Pathways in cancer	CK949513
CDC23	cell division cycle 23 homolog (S. cerevisiae)	0	0	0	0	0.07	2.99	2.99	Progesterone-mediated oocyte maturation	BF041243
NRXN3	neurexin 3	0	2.4	0.2	1.94	2.99	1.76	2.99	Cell adhesion molecules (CAMs)	L27869
PTCH2	patched homolog 2	-1.4	2.99	0	1.32	2.36	2.07	2.99	Hedgehog signaling pathway	CN441727
CXCR2		0	0	0	2.41	0	2.99	2.99	Cytokine-cytokine receptor interaction	NM_174360
IL4	interleukin 4	-0.34	0	0	0	0	2.98	2.98	Allograft rejection	NM_173921
IL4	interleukin 4	-0.34	0	0	0	0	2.98	2.98	Autoimmune thyroid disease	NM_173921
IL4	interleukin 4	-0.34	0	0	0	0	2.98	2.98	Asthma	NM_173921
IL4	interleukin 4	-0.34	0	0	0	0	2.98	2.98	Measles	NM_173921
MAPK10	mitogen-activated protein kinase 10	1.08	0	2.98	0	0	0	2.98	Adipocytokine signaling pathway	CN438358
IL4	interleukin 4	-0.34	0	0	0	0	2.98	2.98	Intestinal immune network for IgA production	NM_173921
IL4	interleukin 4	-0.34	0	0	0	0	2.98	2.98	Fc epsilon RI signaling pathway	NM_173921
IL4	interleukin 4	-0.34	0	0	0	0	2.98	2.98	T cell receptor signaling pathway	NM_173921
FYN	FYN oncogene related to SRC, FGR, YES	2.98	0	0	0	0	0	2.98	Natural killer cell mediated cytotoxicity	BF440404
IL4	interleukin 4	-0.34	0	0	0	0	2.98	2.98	Hematopoietic cell lineage	NM_173921
IL4	interleukin 4	-0.34	0	0	0	0	2.98	2.98	Jak-STAT signaling pathway	NM_173921
NFKBIB	nuclear factor of kappa light polypeptide gene enhancer in B-cells inhibitor, beta	2.98	0	0	-0.9	-1.16	0.04	2.98	RIG-I-like receptor signaling pathway	BF044586
MAPK10	mitogen-activated protein kinase 10	0.95	0.18	2.97	0	0	0.3	2.97	Pertussis	CN438358
PTPN1	protein tyrosine phosphatase, non-receptor type 1	1.4	0	0	0	-0.21	2.97	2.97	Adherens junction	BF040843
PPP1CA	protein phosphatase 1, catalytic subunit, alpha isoform (EC:3.1.3.16)	-2.12	2.33	2.97	2.9	-1.84	-1.06	2.97	Focal adhesion	BM363515
CACNA1G	calcium channel, voltage-dependent, T type, alpha 1G subunit	2.97	0	0.73	0	0	0	2.97	MAPK signaling pathway	CK846744
PDK1	pyruvate dehydrogenase kinase, isozyme 1 (EC:2.7.1.99)	0	0	2.96	-1.36	-1.76	1.14	2.96	Neurotrophin signaling pathway	CR553374
PRKACB	protein kinase, cAMP-dependent, catalytic, beta	1.36	0	2.14	-0.32	0.1	2.95	2.95	Insulin signaling pathway	CV798801
GNG3	guanine nucleotide binding protein (G protein), gamma 3	-0.43	0	2.95	1.66	1.05	0.69	2.95	Taste transduction	NM_174073
GNB3	guanine nucleotide binding protein (G protein), beta 3	0	0	0	0	2.86	2.95	2.95	Glutamatergic synapse	CR453998
CARS	cysteinyl-tRNA synthetase	0.7	0	0	0	2.95	-0.79	2.95	Aminoacyl-tRNA biosynthesis	CB450659
WNT7A	wingless-type MMTV integration site family, member 7A	-2.63	0	0	2.39	2.94	2.59	2.94	Melanogenesis	CR551218
GSN	gelsolin (amyloidosis, Finnish type)	1.47	0	0	0	0	2.94	2.94	Fc gamma R-mediated phagocytosis	CN439676
PIK3CB	phosphoinositide-3-kinase, catalytic, beta polypeptide	2.94	0	-1.6	0	0	0	2.94	Phosphatidylinositol signaling system	CN437708
NUP93	nucleoporin 93	2.94	0	1.94	0.99	0	-2.78	2.94	RNA transport	CR454552
GNB3	guanine nucleotide binding protein (G protein), beta 3	0	0	0	0	2.73	2.93	2.93	Cholinergic synapse	CR453998
CAMK2G	calcium/calmodulin-dependent protein kinase (CaM kinase) II gamma	1.04	0	0	0	2.93	1.22	2.93	Cholinergic synapse	BM363829
ACVR1	activin A receptor, type I	0.51	-1.35	0	1.79	1.49	2.93	2.93	TGF-beta signaling pathway	CR452592
SIAH1	seven in absentia homolog 1 (Drosophila)	0	0	0	0	-1.66	2.93	2.93	p53 signaling pathway	CN441491
SMG1		0	0	2.93	2.21	0	1.59	2.93	mRNA surveillance pathway	CB457955
RAP1B	RAP1B, member of RAS oncogene family	2.92	0.93	0	0.24	0	-1.73	2.92	Long-term potentiation	BF040281
RIPK1	receptor (TNFRSF)-interacting serine-threonine kinase 1	2.92	-0.33	1.6	-0.24	0.44	0.97	2.92	Apoptosis	AW466013
PRKDC	protein kinase, DNA-activated, catalytic polypeptide	-0.44	0.18	0	0	0.66	2.92	2.92	Non-homologous end-joining	BF606787
CYP26B1	cytochrome P450, family 26, subfamily B, polypeptide 1	2.92	1.23	0	0	-1.97	-1.69	2.92	Retinol metabolism	CR552541
GPX3	glutathione peroxidase 3 (plasma)	2.92	-0.03	0	0	0	0	2.92	Arachidonic acid metabolism	AW266929
GPX3	glutathione peroxidase 3 (plasma)	2.92	-0.03	0	0	0	0	2.92	Glutathione metabolism	AW266929
PSPH	phosphoserine phosphatase	2.18	-0.11	0	2.02	1.5	2.92	2.92	Glycine, serine and threonine metabolism	BF043883
WNT5B	wingless-type MMTV integration site family, member 5B	0	0	0	0	2.91	2.91	2.91	Basal cell carcinoma	CN437915
WNT5B	wingless-type MMTV integration site family, member 5B	0	0	0	0	2.9	2.91	2.91	Pathways in cancer	CN437915
MRC2	mannose receptor, C type 2	-1.5	0	0	0	2.91	-0.78	2.91	Tuberculosis	CN434116
THBS2	thrombospondin 2	-0.08	0	-0.32	2.91	2.55	2.39	2.91	Malaria	CN435183
BACE1	beta-site APP-cleaving enzyme 1	0	0	0	0	2.91	2.66	2.91	Alzheimer's disease	BF042845
WNT5B	wingless-type MMTV integration site family, member 5B	0	0	0	0	2.91	2.88	2.91	Melanogenesis	CN437915
SLIT2	slit homolog 2 (Drosophila)	2.91	0	1.97	0	0	0	2.91	Axon guidance	CR454484
THBS2	thrombospondin 2	-0.08	0	-0.32	2.91	2.55	2.39	2.91	TGF-beta signaling pathway	CN435183
THBS2	thrombospondin 2	-0.08	0	-0.32	2.91	2.55	2.39	2.91	Phagosome	CN435183
CES2	carboxylesterase 2	2.91	0	0	0	0.27	2.06	2.91	Drug metabolism - other enzymes	CN435970
COX11	COX11 homolog, cytochrome c oxidase assembly protein (yeast)	-0.55	0	0	0	0	2.91	2.91	Oxidative phosphorylation	CN441741
F2	coagulation factor II (thrombin)	2.9	0	0	0.81	0.78	2.07	2.9	Regulation of actin cytoskeleton	CN435355
Gng5	guanine nucleotide binding protein (G protein), gamma 5	-2.25	0	0	0.02	2.45	2.9	2.9	Cholinergic synapse	AW465466
FGA	fibrinogen alpha chain	0	0	0	0	2.9	2.62	2.9	Complement and coagulation cascades	CN438411
THBS2	thrombospondin 2	-0.04	0	-0.3	2.9	2.55	2.38	2.9	Focal adhesion	CN435183
AKT2	v-akt murine thymoma viral oncogene homolog 2	0	2.9	0	0.63	-2.15	-1.15	2.9	VEGF signaling pathway	CN437742
OLR1	oxidized low density lipoprotein (lectin-like) receptor 1	-1.62	2.9	1.31	1.3	2.5	0.34	2.9	Phagosome	NM_174132
PRPF18	PRP18 pre-mRNA processing factor 18 homolog (S. cerevisiae)	0	0	0	-0.15	-1.55	2.9	2.9	Spliceosome	CR455490
ALDH7A1	aldehyde dehydrogenase 7 family, member A1 (EC:1.2.1.31)	-0.79	0	0	0	0	2.9	2.9	Propanoate metabolism	CR455823
ALDH7A1	aldehyde dehydrogenase 7 family, member A1 (EC:1.2.1.31)	-0.79	0	0	0	0	2.9	2.9	Pyruvate metabolism	CR455823
ALDH7A1	aldehyde dehydrogenase 7 family, member A1 (EC:1.2.1.31)	-0.79	0	0	0	0	2.9	2.9	Glycerolipid metabolism	CR455823
ALDH7A1	aldehyde dehydrogenase 7 family, member A1 (EC:1.2.1.31)	-0.79	0	0	0	0	2.9	2.9	beta-Alanine metabolism	CR455823
ALDH7A1	aldehyde dehydrogenase 7 family, member A1 (EC:1.2.1.31)	-0.79	0	0	0	0	2.9	2.9	Tryptophan metabolism	CR455823
ALDH7A1	aldehyde dehydrogenase 7 family, member A1 (EC:1.2.1.31)	-0.79	0	0	0	0	2.9	2.9	Histidine metabolism	CR455823
ALDH7A1	aldehyde dehydrogenase 7 family, member A1 (EC:1.2.1.31)	-0.79	0	0	0	0	2.9	2.9	Arginine and proline metabolism	CR455823
ALDH7A1	aldehyde dehydrogenase 7 family, member A1 (EC:1.2.1.31)	-0.79	0	0	0	0	2.9	2.9	Lysine degradation	CR455823
ALDH7A1	aldehyde dehydrogenase 7 family, member A1 (EC:1.2.1.31)	-0.79	0	0	0	0	2.9	2.9	Lysine biosynthesis	CR455823
ALDH7A1	aldehyde dehydrogenase 7 family, member A1 (EC:1.2.1.31)	-0.79	0	0	0	0	2.9	2.9	Valine, leucine and isoleucine degradation	CR455823
ALDH7A1	aldehyde dehydrogenase 7 family, member A1 (EC:1.2.1.31)	-0.79	0	0	0	0	2.9	2.9	Glycine, serine and threonine metabolism	CR455823
ALDH7A1	aldehyde dehydrogenase 7 family, member A1 (EC:1.2.1.31)	-0.79	0	0	0	0	2.9	2.9	Fatty acid metabolism	CR455823
ALDH7A1	aldehyde dehydrogenase 7 family, member A1 (EC:1.2.1.31)	-0.79	0	0	0	0	2.9	2.9	Ascorbate and aldarate metabolism	CR455823
ALDH7A1	aldehyde dehydrogenase 7 family, member A1 (EC:1.2.1.31)	-0.79	0	0	0	0	2.9	2.9	Glycolysis / Gluconeogenesis	CR455823
PPP3CA	protein phosphatase 3 (formerly 2B), catalytic subunit, alpha isoform	0	0	0	0	0	2.89	2.89	Amyotrophic lateral sclerosis (ALS)	CR553604
KLK1	kallikrein 1-related peptidase b1	2.12	-2.78	0	0	0	2.89	2.89	Endocrine and other factor-regulated calcium reabsorption	AY290705
PLA2G12A	phospholipase A2, group XIIA	0	-0.44	2.32	2.89	-0.1	0	2.89	Glutamatergic synapse	CN439703
POLR3K	polymerase (RNA) III (DNA directed) polypeptide K, 12.3 kDa	-1.14	0	0	0	2.76	2.89	2.89	Cytosolic DNA-sensing pathway	CN433708
ROBO1	roundabout, axon guidance receptor, homolog 1 (Drosophila)	0	0	1.87	0.5	1.21	2.89	2.89	Axon guidance	CN433552
WNT5B	wingless-type MMTV integration site family, member 5B	0	0.45	0	-0.44	2.89	2.81	2.89	Wnt signaling pathway	CN437915
WNT7A	wingless-type MMTV integration site family, member 7A	-1.6	0	0	2.06	2.89	1.88	2.89	Wnt signaling pathway	CR551218
DAD1	defender against cell death 1 (EC:2.4.1.119)	-0.67	0	-2.18	0	0.82	2.89	2.89	Protein processing in endoplasmic reticulum	CR451662
CKAP4	cytoskeleton-associated protein 4	0.46	0	2.89	0.03	0	0	2.89	Protein processing in endoplasmic reticulum	CN433227
POLR3K	polymerase (RNA) III (DNA directed) polypeptide K, 12.3 kDa	-1.14	0	0	0	2.76	2.89	2.89	RNA polymerase	CN433708
XYLT2	xylosyltransferase II	0	0.64	1.97	0	2.53	2.89	2.89	Glycosaminoglycan biosynthesis - heparan sulfate	CN435990
XYLT2	xylosyltransferase II	0	0.64	1.97	0	2.53	2.89	2.89	Glycosaminoglycan biosynthesis - chondroitin sulfate	CN435990
POLR3K	polymerase (RNA) III (DNA directed) polypeptide K, 12.3 kDa	-1.14	0	0	0	2.76	2.89	2.89	Pyrimidine metabolism	CN433708
POLR3K	polymerase (RNA) III (DNA directed) polypeptide K, 12.3 kDa	-1.14	0	0	0	2.76	2.89	2.89	Purine metabolism	CN433708
SOAT1	sterol O-acyltransferase (acyl-Coenzyme A: cholesterol acyltransferase) 1	1.25	0	-0.22	0.13	-2.78	2.89	2.89	Steroid biosynthesis	DR697714
VEGFB	vascular endothelial growth factor B	2.88	0	0.6	-0.42	0	0	2.88	Pathways in cancer	CN434072
RALA	v-ral simian leukemia viral oncogene homolog A (ras related)	0	0	0	0	0	2.88	2.88	Pathways in cancer	CN436106
IL10	interleukin 10	0	0	0	0	0	2.88	2.88	Tuberculosis	NM_174088
ADCY1	adenylate cyclase 1 (brain)	0.43	0	0	0	1.22	2.88	2.88	Pancreatic secretion	NM_174229
MAPK10	mitogen-activated protein kinase 10	0.91	0.17	2.88	0	0.1	0	2.88	Progesterone-mediated oocyte maturation	CN438358
CCNA1	cyclin A1	0.89	-0.37	0	0.07	2.88	-1.98	2.88	Progesterone-mediated oocyte maturation	AW462793
RIPK1	receptor (TNFRSF)-interacting serine-threonine kinase 1	2.88	-0.15	2.7	0	0	0.37	2.88	RIG-I-like receptor signaling pathway	AW466013
MAPK10	mitogen-activated protein kinase 10	0.94	0	2.88	0	0	0	2.88	NOD-like receptor signaling pathway	CN438358
PRKDC	protein kinase, DNA-activated, catalytic polypeptide	-0.3	0.48	0	0	0.95	2.88	2.88	Cell cycle	BF606787
CCNA1	cyclin A1	0.89	-0.37	0	0.07	2.88	-1.98	2.88	Cell cycle	AW462793
EIF3B	eukaryotic translation initiation factor 3, subunit B	-0.19	1.12	0	0	2.44	2.88	2.88	RNA transport	CN437920
NNT	nicotinamide nucleotide transhydrogenase	2.88	0	0	0	1.56	-2.12	2.88	Nicotinate and nicotinamide metabolism	BM364482
ARSB	arylsulfatase B	1.4	0	0	0	2.88	-1.41	2.88	Glycosaminoglycan degradation	AW462172
RAC3	ras-related C3 botulinum toxin substrate 3 (rho family, small GTP binding protein Rac3)	2.87	-0.33	0	0	0	0	2.87	Pancreatic cancer	CR552385
MAPK10	mitogen-activated protein kinase 10	1.25	0.03	2.87	0	0	0.18	2.87	Hepatitis C	CN438358
MAPK10	mitogen-activated protein kinase 10	0.89	0	2.87	0	0	0	2.87	Fc epsilon RI signaling pathway	CN438358
THBS2	thrombospondin 2	-0.07	0	-0.29	2.87	2.54	2.37	2.87	ECM-receptor interaction	CN435183
CAMK2D	calcium/calmodulin-dependent protein kinase (CaM kinase) II delta	-1.42	-0.14	2.83	0	1.01	2.87	2.87	Wnt signaling pathway	CN442154
PRKACB	protein kinase, cAMP-dependent, catalytic, beta	1.82	0	2.04	0	0.14	2.87	2.87	Apoptosis	CV798801
MAPK10	mitogen-activated protein kinase 10	0.87	0	2.87	0	0	0	2.87	Protein processing in endoplasmic reticulum	CN438358
ACVR1	activin A receptor, type I	0.46	-1.31	0	1.75	1.52	2.87	2.87	Cytokine-cytokine receptor interaction	CR452592
HTR2A	5-hydroxytryptamine (serotonin) receptor 2A	-0.19	0	2.87	0	0	-0.95	2.87	Calcium signaling pathway	NM_001001157
SF3B1	splicing factor 3b, subunit 1, 155kDa	2.87	-0.01	0	1.57	-0.16	-2.09	2.87	Spliceosome	DR749436
HMBS	hydroxymethylbilane synthase	2.87	-0.04	0.93	-1.02	0	-1.17	2.87	Porphyrin and chlorophyll metabolism	CR552731
PGS1		2.87	0	1.33	0	0	1.07	2.87	Glycerophospholipid metabolism	AW465578
LDLR	low density lipoprotein receptor	-0.25	0	0	0	0	2.86	2.86	Hepatitis C	CR551180
IL6	interleukin 6 (interferon, beta 2)	2.14	0	1.71	2.86	0	1.04	2.86	Tuberculosis	BF046065
LDLR	low density lipoprotein receptor	-0.25	0	0	0	0	2.86	2.86	Toxoplasmosis	CR551180
IDE	insulin-degrading enzyme	0	0	0	0	0.26	2.86	2.86	Alzheimer's disease	CR454160
LDLR	low density lipoprotein receptor	-0.25	0	0	0	0	2.86	2.86	Bile secretion	CR551180
SLCO1B3		-0.29	0	0	0	0	2.86	2.86	Bile secretion	NM_205804
SLC17A7		-1.28	-0.56	0	1.69	2.46	2.86	2.86	Glutamatergic synapse	AW465294
PRKCZ	protein kinase C, zeta	0	2.45	0	2.86	0	-0.34	2.86	Chemokine signaling pathway	CN432274
PHGDH	phosphoglycerate dehydrogenase (EC:1.1.1.95)	-2.44	1.23	-1.34	0.71	2.37	2.86	2.86	Glycine, serine and threonine metabolism	CR455498
SC5DL	sterol-C5-desaturase (ERG3 delta-5-desaturase homolog, S. cerevisiae)-like	2.86	1.57	-1.34	-1.01	-2.33	-1.36	2.86	Steroid biosynthesis	CN436223
RPE	ribulose-5-phosphate-3-epimerase	1.3	-0.49	1.61	2.1	1.96	2.86	2.86	Pentose and glucuronate interconversions	CR453469
RPE	ribulose-5-phosphate-3-epimerase	1.3	-0.49	1.61	2.1	1.96	2.86	2.86	Pentose phosphate pathway	CR453469
FZD3	frizzled homolog 3 (Drosophila)	-0.3	0	0	2.39	0.45	2.85	2.85	Pathways in cancer	CR452307
MAPK10	mitogen-activated protein kinase 10	1	0	2.85	0	0	0	2.85	GnRH signaling pathway	CN438358
GNAO1	guanine nucleotide binding protein (G protein), alpha activating activity polypeptide O	0	1.29	0	1.79	2.85	2.76	2.85	Cholinergic synapse	CN437666
IL1R2	interleukin 1 receptor, type II	0	0	0	0	0.53	2.85	2.85	Hematopoietic cell lineage	BP104965
ITGB5	integrin, beta 5	0	0	0.38	0	2.53	2.85	2.85	ECM-receptor interaction	BM364905
WNT9A	wingless-type MMTV integration site family, member 9A	-2.63	0.92	2.09	-2.28	2.85	0	2.85	Wnt signaling pathway	CB428637
CALML5		0.38	0	2.21	2.85	-1.66	-1.89	2.85	Calcium signaling pathway	AW464722
MAPKAPK3	mitogen-activated protein kinase-activated protein kinase 3	-2.37	2.85	1.95	-2.69	-1.11	2.18	2.85	MAPK signaling pathway	BF045054
ME1	malic enzyme 1, NADP(+)-dependent, cytosolic	0	0	0	0	2.85	1.4	2.85	Pyruvate metabolism	CN437283
FZD3	frizzled homolog 3 (Drosophila)	-0.31	0	0	2.4	0.44	2.84	2.84	Basal cell carcinoma	CR452307
GLI3	GLI-Kruppel family member GLI3 (Greig cephalopolysyndactyly syndrome)	0	0	0	0	2.28	2.84	2.84	Basal cell carcinoma	CR452730
MAPK10	mitogen-activated protein kinase 10	0.88	0	2.84	0	0	0	2.84	Pancreatic cancer	CN438358
MAPK10	mitogen-activated protein kinase 10	1	0	2.84	0	0	0	2.84	Influenza A	CN438358
KCNJ1	potassium inwardly-rectifying channel, subfamily J, member 1	2.84	0	0	0	0	-0.3	2.84	Gastric acid secretion	AV604348
MAPK10	mitogen-activated protein kinase 10	1.05	0	2.84	0	0	0	2.84	Neurotrophin signaling pathway	CN438358
CD58	CD58 molecule	0	1.33	0	1.38	0	2.84	2.84	Cell adhesion molecules (CAMs)	DR749252
PRKACB	protein kinase, cAMP-dependent, catalytic, beta	0.55	0	1.99	-0.38	0.06	2.84	2.84	Wnt signaling pathway	CV798801
PRKCA	protein kinase C, alpha	0.23	0	0	-0.2	2.84	0	2.84	Wnt signaling pathway	NM_174435
GOSR1	golgi SNAP receptor complex member 1	0	0	0	-0.98	0	2.84	2.84	SNARE interactions in vesicular transport	AW465415
CNR1	cannabinoid receptor 1 (brain)	-0.59	0	0	0	0	2.84	2.84	Neuroactive ligand-receptor interaction	CN435472
HMGB1	high-mobility group box 1	0.19	0	-1.3	-1.63	2.84	-2.41	2.84	Base excision repair	CB535312
MAPK10	mitogen-activated protein kinase 10	0.85	0	2.83	0	0	0	2.83	Chagas disease (American trypanosomiasis)	CN438358
PGA5	pepsinogen 5, group I	2.54	0	0.17	0	0	2.83	2.83	Protein digestion and absorption	NM_001001600
DLG1	discs, large homolog 1 (Drosophila)	0	0	0	-0.67	0	2.83	2.83	T cell receptor signaling pathway	CN433767
EPB41L3		2.62	-0.52	-2.71	-1.96	-2.52	2.83	2.83	Tight junction	BF040254
CDK4	cyclin-dependent kinase 4	-2.37	0	0	0.82	2.83	-0.13	2.83	Tight junction	AW465448
ULK2	Unc-51 like kinase 2 (C. elegans)	2.83	-0.06	0	0	0.85	-1.82	2.83	Regulation of autophagy	CR456232
RBMX	RNA binding motif protein, X-linked	0	-2.03	-2.34	0	0.87	2.83	2.83	Spliceosome	CN436642
UPF1	UPF1 regulator of nonsense transcripts homolog (yeast)	1.04	0.73	0	0	0.05	2.83	2.83	RNA transport	CR453495
PRMT5	protein arginine methyltransferase 5	2.83	0	1.29	2.31	0	1.01	2.83	RNA transport	CN439647
AKR1B1	aldo-keto reductase family 1, member B1 (aldose reductase)	-1.61	0	0.09	2.83	2.24	2.6	2.83	Pyruvate metabolism	CR454468
AKR1B1	aldo-keto reductase family 1, member B1 (aldose reductase)	-1.61	0	0.09	2.83	2.24	2.6	2.83	Glycerolipid metabolism	CR454468
AKR1B1	aldo-keto reductase family 1, member B1 (aldose reductase)	-1.61	0	0.09	2.83	2.24	2.6	2.83	Galactose metabolism	CR454468
AKR1B1	aldo-keto reductase family 1, member B1 (aldose reductase)	-1.61	0	0.09	2.83	2.24	2.6	2.83	Fructose and mannose metabolism	CR454468
AKR1B1	aldo-keto reductase family 1, member B1 (aldose reductase)	-1.61	0	0.09	2.83	2.24	2.6	2.83	Pentose and glucuronate interconversions	CR454468
IL6	interleukin 6 (interferon, beta 2)	2.27	0.17	2.17	2.82	0	0.63	2.82	Pathways in cancer	BF046065
TLR3	toll-like receptor 3	2.82	0	0.99	0.41	0	0	2.82	Influenza A	BM362881
HHIP	Hedgehog-interacting protein	0	0.97	0.22	0	2.82	2.61	2.82	Hedgehog signaling pathway	CR453378
PRICKLE1	prickle homolog 1 (Drosophila)	2.82	1.32	0	0	2.21	0	2.82	Wnt signaling pathway	CN440519
RAC3	ras-related C3 botulinum toxin substrate 3 (rho family, small GTP binding protein Rac3)	2.82	-1.13	0.08	1.13	0	0	2.82	Wnt signaling pathway	CR552385
SFRP1	secreted frizzled-related protein 1	2.52	-1.72	-1.19	0	-2.75	2.82	2.82	Wnt signaling pathway	CN435991
MAPK10	mitogen-activated protein kinase 10	0.71	0	2.82	0	0	0	2.82	ErbB signaling pathway	CN438358
THOC3	THO complex 3	0	0	0	0	2.82	-0.99	2.82	Spliceosome	CR551649
THOC3	THO complex 3	0	0	0	0	2.82	-0.99	2.82	RNA transport	CR551649
CHST3	carbohydrate (chondroitin 6) sulfotransferase 3	0.97	0.29	0	-0.26	-0.68	2.82	2.82	Glycosaminoglycan biosynthesis - chondroitin sulfate	CB221963
PGM3	phosphoglucomutase 3	-0.43	0	0	0	0.77	2.82	2.82	Amino sugar and nucleotide sugar metabolism	BF046419
IL10	interleukin 10	0	0	0.11	-0.21	0	2.81	2.81	Chagas disease (American trypanosomiasis)	NM_174088
TNFRSF1B	tumor necrosis factor receptor superfamily, member 1B	2.81	0	-0.1	-0.75	0.49	0	2.81	Amyotrophic lateral sclerosis (ALS)	BF039324
JAM3	junction adhesion molecule 3	2.81	0	0.89	0	0	-2.3	2.81	Leukocyte transendothelial migration	BF044014
RAC3	ras-related C3 botulinum toxin substrate 3 (rho family, small GTP binding protein Rac3)	0	0	2.81	0	0	-0.55	2.81	Fc epsilon RI signaling pathway	CR552385
IL6	interleukin 6 (interferon, beta 2)	2.51	0	1.92	2.81	0	1.42	2.81	Toll-like receptor signaling pathway	BF046065
BMP4	bone morphogenetic protein 4	-0.66	-0.41	-0.27	0	0	2.81	2.81	TGF-beta signaling pathway	AW658280
WNT9A	wingless-type MMTV integration site family, member 9A	0	0	0	0	0	2.81	2.81	Hedgehog signaling pathway	CB428637
GSTK1	glutathione S-transferase kappa 1	2.81	-1.3	1.33	-0.59	1.4	1.72	2.81	Peroxisome	BF043099
RYR3	ryanodine receptor 3	0	0	0.96	0	2.81	-0.57	2.81	Calcium signaling pathway	CN434604
PAK1	p21/Cdc42/Rac1-activated kinase 1 (STE20 homolog, yeast)	0	0	0.43	2.81	1.61	0	2.81	MAPK signaling pathway	BE589956
GSTK1	glutathione S-transferase kappa 1	2.81	-1.3	1.33	-0.59	1.4	1.72	2.81	Drug metabolism - cytochrome P450	BF043099
GSTK1	glutathione S-transferase kappa 1	2.81	-1.3	1.33	-0.59	1.4	1.72	2.81	Metabolism of xenobiotics by cytochrome P450	BF043099
SUCLA2	succinate-CoA ligase, ADP-forming, beta subunit	-1.15	0	0	0	0.21	2.81	2.81	Propanoate metabolism	CN436112
GSTK1	glutathione S-transferase kappa 1	2.81	-1.3	1.33	-0.59	1.4	1.72	2.81	Glutathione metabolism	BF043099
PDE8B	phosphodiesterase 8B	0.35	0	0	0	0	2.81	2.81	Purine metabolism	AV598726
SUCLA2	succinate-CoA ligase, ADP-forming, beta subunit	-1.15	0	0	0	0.21	2.81	2.81	Citrate cycle (TCA cycle)	CN436112
AKT1	v-akt murine thymoma viral oncogene homolog 1	0	0	-1.88	2.8	0.74	0	2.8	Chronic myeloid leukemia	CR551625
AKT2	v-akt murine thymoma viral oncogene homolog 2	-0.61	2.8	0	0.35	-0.15	-0.32	2.8	Pancreatic cancer	CN437742
NDUFS6	NADH dehydrogenase (ubiquinone) Fe-S protein 6, 13kDa (NADH-coenzyme Q reductase)	0	0.08	0	-0.24	-0.21	2.8	2.8	Huntington's disease	CR452468
NDUFS6	NADH dehydrogenase (ubiquinone) Fe-S protein 6, 13kDa (NADH-coenzyme Q reductase)	0	0.08	0	-0.24	-0.21	2.8	2.8	Parkinson's disease	CR452468
NDUFS6	NADH dehydrogenase (ubiquinone) Fe-S protein 6, 13kDa (NADH-coenzyme Q reductase)	0	0.08	0	-0.24	-0.21	2.8	2.8	Alzheimer's disease	CR452468
ITGA2	integrin, alpha 2 (CD49B, alpha 2 subunit of VLA-2 receptor)	0	0	0	0.2	0	2.8	2.8	Regulation of actin cytoskeleton	L25886
PPP1CA	protein phosphatase 1, catalytic subunit, alpha isoform (EC:3.1.3.16)	-1.74	2.39	2.8	2.67	-1.59	-0.92	2.8	Regulation of actin cytoskeleton	BM363515
CCL25	chemokine (C-C motif) ligand 25	0.08	0.55	0	0.49	0	2.8	2.8	Intestinal immune network for IgA production	CR455547
IL6	interleukin 6 (interferon, beta 2)	2.53	0	1.87	2.8	0	0.37	2.8	Natural killer cell mediated cytotoxicity	BF046065
SERPINE1	serpin peptidase inhibitor, clade E (nexin, plasminogen activator inhibitor type 1), member 1	1.01	-1.09	0	2.8	0.64	2.17	2.8	Complement and coagulation cascades	BF044893
PXMP4	peroxisomal membrane protein 4	-0.94	0	0	0	0.5	2.8	2.8	Peroxisome	BF042390
CCL25	chemokine (C-C motif) ligand 25	0.08	0.55	0	0.49	0	2.8	2.8	Cytokine-cytokine receptor interaction	CR455547
IL6	interleukin 6 (interferon, beta 2)	2.47	0	1.87	2.8	0	0.48	2.8	Cytokine-cytokine receptor interaction	BF046065
SRSF6	serine/arginine-rich splicing factor 6	0	-0.96	-1.68	0	-0.58	2.8	2.8	Spliceosome	CV798839
FECH	ferrochelatase (protoporphyria) (EC:4.99.1.1)	2.8	0	-2.49	-0.81	0	-1.32	2.8	Porphyrin and chlorophyll metabolism	NM_174054
NDUFS6	NADH dehydrogenase (ubiquinone) Fe-S protein 6, 13kDa (NADH-coenzyme Q reductase)	0	0.08	0	-0.24	-0.21	2.8	2.8	Oxidative phosphorylation	CR452468
CXADR	coxsackievirus and adenovirus receptor	0	-0.13	0	0	0	2.79	2.79	Viral myocarditis	NM_174298
IL6	interleukin 6 (interferon, beta 2)	2.45	0	1.9	2.79	0	0.48	2.79	Influenza A	BF046065
IL6	interleukin 6 (interferon, beta 2)	2.49	0	1.89	2.79	0	0.51	2.79	Measles	BF046065
IL6	interleukin 6 (interferon, beta 2)	2.49	0	1.89	2.79	0	0.51	2.79	Hepatitis C	BF046065
RIPK1	receptor (TNFRSF)-interacting serine-threonine kinase 1	2.79	0	0.01	0	0	0	2.79	Toll-like receptor signaling pathway	AW466013
IL6	interleukin 6 (interferon, beta 2)	2.49	0	1.89	2.79	0	0.51	2.79	Osteoclast differentiation	BF046065
RPL13A	ribosomal protein L13a	2.79	0	0	0	0	0	2.79	Ribosome	CR454575
ITGA2	integrin, alpha 2 (CD49B, alpha 2 subunit of VLA-2 receptor)	0.03	0	0	0.27	0	2.78	2.78	Dilated cardiomyopathy	L25886
FLT3	fms-related tyrosine kinase 3	2.78	0	2.07	0	-1.14	2.69	2.78	Acute myeloid leukemia	CK949513
CFD	complement factor D (adipsin)	2.78	0	0	-2	-0.95	0	2.78	Staphylococcus aureus infection	AW461905
RYR3	ryanodine receptor 3	0	0	0.92	0	2.78	-0.54	2.78	Salivary secretion	CN434604
FZD3	frizzled homolog 3 (Drosophila)	-0.47	0	0	2.38	0	2.78	2.78	Melanogenesis	CR452307
IGF1R	insulin-like growth factor 1 receptor	-0.68	0.02	2.78	-0.23	0	0	2.78	Long-term depression	BF042921
MAPK10	mitogen-activated protein kinase 10	0.84	0	2.78	0	0	0	2.78	Toll-like receptor signaling pathway	CN438358
SGCA	sarcoglycan, alpha (dystrophin-associated glycoprotein)	1.08	-0.74	0	-0.11	0	2.77	2.77	Viral myocarditis	AW336555
SGCA	sarcoglycan, alpha (dystrophin-associated glycoprotein)	1.08	-0.74	0	-0.11	0	2.77	2.77	Dilated cardiomyopathy	AW336555
SGCA	sarcoglycan, alpha (dystrophin-associated glycoprotein)	1.08	-0.74	0	-0.11	0	2.77	2.77	Arrhythmogenic right ventricular cardiomyopathy (ARVC)	AW336555
ITGA2	integrin, alpha 2 (CD49B, alpha 2 subunit of VLA-2 receptor)	0	0	0	0.5	0	2.77	2.77	Arrhythmogenic right ventricular cardiomyopathy (ARVC)	L25886
SGCA	sarcoglycan, alpha (dystrophin-associated glycoprotein)	1.08	-0.74	0	-0.11	0	2.77	2.77	Hypertrophic cardiomyopathy (HCM)	AW336555
ITGA2	integrin, alpha 2 (CD49B, alpha 2 subunit of VLA-2 receptor)	0	0	0	0.5	0	2.77	2.77	Hypertrophic cardiomyopathy (HCM)	L25886
PSEN1	presenilin 1 (Alzheimer disease 3)	0	0	0	0	-0.83	2.77	2.77	Alzheimer's disease	BF041479
ITGA2	integrin, alpha 2 (CD49B, alpha 2 subunit of VLA-2 receptor)	0	0	0	0.5	0	2.77	2.77	Hematopoietic cell lineage	L25886
PVRL1	poliovirus receptor-related 1 (herpesvirus entry mediator C)	0.98	0	0	0	0	2.77	2.77	Cell adhesion molecules (CAMs)	BF440504
ZYX	zyxin	-0.01	-2.53	0.88	1.96	1.14	2.77	2.77	Focal adhesion	AW462325
ITGA2	integrin, alpha 2 (CD49B, alpha 2 subunit of VLA-2 receptor)	0	0	0	0.5	0	2.77	2.77	Phagosome	L25886
APC	adenomatous polyposis coli	2.76	0	0	1.3	0.97	2.69	2.76	Basal cell carcinoma	CO880410
APC	adenomatous polyposis coli	2.76	0	0	1.3	0.97	2.69	2.76	Endometrial cancer	CO880410
APC	adenomatous polyposis coli	2.76	0	0	1.3	0.97	2.69	2.76	Colorectal cancer	CO880410
HHIP	Hedgehog-interacting protein	0	0.36	0	-0.02	2.76	2.64	2.76	Pathways in cancer	CR453378
APC	adenomatous polyposis coli	2.76	0	0	1.3	0.97	2.69	2.76	Pathways in cancer	CO880410
GNAO1	guanine nucleotide binding protein (G protein), alpha activating activity polypeptide O	0	1.38	0.08	1.55	2.66	2.76	2.76	Chagas disease (American trypanosomiasis)	CN437666
ATP2B3	ATPase, Ca++ transporting, plasma membrane 3	-0.85	1.96	0	0.44	2.76	2.71	2.76	Pancreatic secretion	CB421587
ATP2B3	ATPase, Ca++ transporting, plasma membrane 3	-0.85	1.96	0	0.44	2.76	2.71	2.76	Salivary secretion	CB421587
SLC24A1	solute carrier family 24 (sodium/potassium/calcium exchanger), member 1	-1.12	-0.46	1.99	2.13	1.92	2.76	2.76	Phototransduction	NM_174655
CSNK1G2	casein kinase 1, gamma 2	2.76	-0.87	0.88	0	-1.44	0	2.76	Hedgehog signaling pathway	CN439207
PGF	placental growth factor	0	0	0	1.8	2.31	2.76	2.76	mTOR signaling pathway	CR454626
CCL25	chemokine (C-C motif) ligand 25	0.05	0.5	0	0.41	0	2.76	2.76	Chemokine signaling pathway	CR455547
ATP2B3	ATPase, Ca++ transporting, plasma membrane 3	-0.85	1.96	0	0.44	2.76	2.71	2.76	Calcium signaling pathway	CB421587
MAPK8IP1	mitogen-activated protein kinase 8 interacting protein 1	2.76	0	0.61	0.3	0	0	2.76	MAPK signaling pathway	CR551967
UCK1	uridine-cytidine kinase 1	2.76	-0.07	0	0	0	0	2.76	Drug metabolism - other enzymes	BF041430
SETD8	SET domain containing (lysine methyltransferase) 8	0	2.76	0	0	0	-0.15	2.76	Lysine degradation	BF042128
UCK1	uridine-cytidine kinase 1	2.76	-0.07	0	0	0	0	2.76	Pyrimidine metabolism	BF041430
HHIP	Hedgehog-interacting protein	0	0.39	0	-0.07	2.75	2.64	2.75	Basal cell carcinoma	CR453378
VEGFB	vascular endothelial growth factor B	2.75	-0.14	1.15	-0.27	0.23	0	2.75	Pancreatic cancer	CN434072
MAPK10	mitogen-activated protein kinase 10	1.25	0.23	2.75	0	0.55	0	2.75	RIG-I-like receptor signaling pathway	CN438358
MYH14	myosin, heavy chain 14	2.75	-0.13	-0.61	-0.23	-0.48	0	2.75	Tight junction	CK771186
PAK1	p21/Cdc42/Rac1-activated kinase 1 (STE20 homolog, yeast)	0	0	0	2.75	1.83	-0.47	2.75	Focal adhesion	BE589956
VPS4A	vacuolar protein sorting 4a (yeast)	2.75	0	0.34	0	0	-0.17	2.75	Endocytosis	BF044714
UBXN6	UBX domain protein 6	2.75	0	0	0	0	1.21	2.75	Protein processing in endoplasmic reticulum	BM366777
NXT1	NTF2-related export protein 1	-0.93	0	0	0.7	2.75	0.52	2.75	RNA transport	BM364378
EBP	emopamil binding protein (sterol isomerase)	0.26	0	0	0	0	2.75	2.75	Steroid biosynthesis	BF042614
CDK6	cyclin-dependent kinase 6	1.31	0	0	0	0	2.74	2.74	Non-small cell lung cancer	BM363007
CDK6	cyclin-dependent kinase 6	1.31	0	0	0	0	2.74	2.74	Small cell lung cancer	BM363007
CDK6	cyclin-dependent kinase 6	1.31	0	0	0	0	2.74	2.74	Chronic myeloid leukemia	BM363007
CDK6	cyclin-dependent kinase 6	1.31	0	0	0	0	2.74	2.74	Melanoma	BM363007
PTCH2	patched homolog 2	-2.31	2.74	0.55	1.09	2.36	2.2	2.74	Basal cell carcinoma	CN441727
CDK6	cyclin-dependent kinase 6	1.31	0	0	0	0	2.74	2.74	Glioma	BM363007
CDK6	cyclin-dependent kinase 6	1.31	0	0	0	0	2.74	2.74	Pancreatic cancer	BM363007
CDK6	cyclin-dependent kinase 6	1.31	0	0	0	0	2.74	2.74	Pathways in cancer	BM363007
PTCH2	patched homolog 2	-2.29	2.74	0.53	1.08	2.35	2.2	2.74	Pathways in cancer	CN441727
CDKN1B	cyclin-dependent kinase inhibitor 1B (p27, Kip1)	2.74	0	2.45	2.43	0.24	0	2.74	Pathways in cancer	CB226912
CDK6	cyclin-dependent kinase 6	1.31	0	0	0	0	2.74	2.74	Measles	BM363007
LIPF	lipase, gastric	2.4	0	2.74	0	-0.19	1.59	2.74	Fat digestion and absorption	NM_174103
BCL2L1	BCL2-like 1	0	1.59	2.74	2.53	0.22	1.89	2.74	Jak-STAT signaling pathway	CR452056
SUGT1	SGT1, suppressor of G2 allele of SKP1 (S. cerevisiae)	-0.69	0	-0.08	0.15	-0.9	2.74	2.74	NOD-like receptor signaling pathway	CR453538
CDH3	cadherin 3, type 1, P-cadherin (placental)	-0.34	0	0	0	0	2.74	2.74	Cell adhesion molecules (CAMs)	CN441952
CDK6	cyclin-dependent kinase 6	1.31	0	0	0	0	2.74	2.74	p53 signaling pathway	BM363007
CDK6	cyclin-dependent kinase 6	1.31	0	0	0	0	2.74	2.74	Cell cycle	BM363007
SNRNP200	small nuclear ribonucleoprotein 200kDa (U5)	2.74	0	1.77	2.04	0	0	2.74	Spliceosome	CR452808
PTDSS1	phosphatidylserine synthase 1	-1.19	0	0.11	0	2.74	-2.27	2.74	Glycerophospholipid metabolism	DR697488
LIPF	lipase, gastric	2.4	0	2.74	0	-0.19	1.59	2.74	Glycerolipid metabolism	NM_174103
CKS2	CDC28 protein kinase regulatory subunit 2	-0.02	0	0	2.73	0	-1.34	2.73	Small cell lung cancer	CN438362
CKS2	CDC28 protein kinase regulatory subunit 2	-0.02	0	0	2.73	0	-1.34	2.73	Pathways in cancer	CN438362
TGFB2	transforming growth factor, beta 2	2.73	0	0.63	2.09	1.61	0	2.73	Tuberculosis	CR551870
PRKACB	protein kinase, cAMP-dependent, catalytic, beta	1.64	0	2.3	-0.61	0	2.73	2.73	Melanogenesis	CV798801
ZFYVE20	zinc finger, FYVE domain containing 20	0.16	-0.89	-1.56	-0.78	2.73	2.51	2.73	Endocytosis	BF046365
CDKN1B	cyclin-dependent kinase inhibitor 1B (p27, Kip1)	2.73	0	2.21	2.42	0	0	2.73	Cell cycle	CB226912
CCNA2	cyclin A2	-1.02	-0.71	0	0.49	-0.45	2.73	2.73	Cell cycle	CR455944
PSMC1	proteasome (prosome, macropain) 26S subunit, ATPase, 1	2.73	0	0	0	0.28	1.45	2.73	Proteasome	AW462073
ADI1	acireductone dioxygenase 1	-0.1	1.25	-0.08	1.58	2.34	2.73	2.73	Cysteine and methionine metabolism	CR454947
IL6	interleukin 6 (interferon, beta 2)	2.44	0	1.64	2.72	0	0.21	2.72	Hypertrophic cardiomyopathy (HCM)	BF046065
IL6	interleukin 6 (interferon, beta 2)	2.44	0	1.64	2.72	0	0.21	2.72	Graft-versus-host disease	BF046065
IL6	interleukin 6 (interferon, beta 2)	2.44	0	1.64	2.72	0	0.21	2.72	Rheumatoid arthritis	BF046065
CDKN1B	cyclin-dependent kinase inhibitor 1B (p27, Kip1)	2.72	0	2.41	2.42	0.56	0	2.72	Prostate cancer	CB226912
WNT9A	wingless-type MMTV integration site family, member 9A	0	0	0	0	0.94	2.72	2.72	Pathways in cancer	CB428637
IL6	interleukin 6 (interferon, beta 2)	2.44	0	1.64	2.72	0	0.21	2.72	Amoebiasis	BF046065
IL6	interleukin 6 (interferon, beta 2)	2.44	0	1.64	2.72	0	0.21	2.72	Malaria	BF046065
IL6	interleukin 6 (interferon, beta 2)	2.44	0	1.64	2.72	0	0.21	2.72	African trypanosomiasis	BF046065
IL6	interleukin 6 (interferon, beta 2)	2.44	0	1.64	2.72	0	0.21	2.72	Chagas disease (American trypanosomiasis)	BF046065
IL6	interleukin 6 (interferon, beta 2)	2.44	0	1.64	2.72	0	0.21	2.72	Pertussis	BF046065
IL6	interleukin 6 (interferon, beta 2)	2.44	0	1.64	2.72	0	0.21	2.72	Prion diseases	BF046065
SLC1A5	solute carrier family 1 (neutral amino acid transporter), member 5	2.72	0	0.01	0	0	-0.86	2.72	Protein digestion and absorption	NM_174601
PCK2	phosphoenolpyruvate carboxykinase 2 (mitochondrial)	-2.66	-0.45	1.31	1.16	0.65	2.72	2.72	Proximal tubule bicarbonate reclamation	CN442447
PDE6A	phosphodiesterase 6A, cGMP-specific, rod, alpha	1.18	0	0.73	0.29	0	2.72	2.72	Phototransduction	NM_001001526
IL6	interleukin 6 (interferon, beta 2)	2.44	0	1.64	2.72	0	0.21	2.72	Intestinal immune network for IgA production	BF046065
PLA2G4A	phospholipase A2, group IVA (cytosolic, calcium-dependent)	-0.02	0	0	0	0	2.72	2.72	Fc epsilon RI signaling pathway	CR456077
IL6	interleukin 6 (interferon, beta 2)	2.44	0	1.64	2.72	0	0.21	2.72	Hematopoietic cell lineage	BF046065
IL6	interleukin 6 (interferon, beta 2)	2.44	0	1.64	2.72	0	0.21	2.72	Jak-STAT signaling pathway	BF046065
IL6	interleukin 6 (interferon, beta 2)	2.44	0	1.64	2.72	0	0.21	2.72	Cytosolic DNA-sensing pathway	BF046065
IL6	interleukin 6 (interferon, beta 2)	2.44	0	1.64	2.72	0	0.21	2.72	RIG-I-like receptor signaling pathway	BF046065
IL6	interleukin 6 (interferon, beta 2)	2.44	0	1.64	2.72	0	0.21	2.72	NOD-like receptor signaling pathway	BF046065
PRKCZ	protein kinase C, zeta	0	1.87	0	2.72	0	-0.49	2.72	Tight junction	CN432274
MAPK10	mitogen-activated protein kinase 10	2.01	0.7	2.72	0	0.13	0	2.72	Focal adhesion	CN438358
SEMA3F	sema domain, immunoglobulin domain (Ig), short basic domain, secreted, (semaphorin) 3F	-1.05	0	0	1	0	2.72	2.72	Axon guidance	CN433484
ARSB	arylsulfatase B	1.14	0	0	0	2.72	-1.14	2.72	Lysosome	AW462172
PTPN5	protein tyrosine phosphatase, non-receptor type 5 (striatum-enriched)	-0.71	0	2.72	0.24	-0.6	0	2.72	MAPK signaling pathway	CV576050
PLA2G4A	phospholipase A2, group IVA (cytosolic, calcium-dependent)	-0.02	0	0	0	0	2.72	2.72	MAPK signaling pathway	CR456077
PCK2	phosphoenolpyruvate carboxykinase 2 (mitochondrial)	-2.66	-0.45	1.31	1.16	0.65	2.72	2.72	Pyruvate metabolism	CN442447
CYP2U1	cytochrome P450, family 2, subfamily u, polypeptide 1	0.47	0	0	0	-1.64	2.72	2.72	Arachidonic acid metabolism	CK959431
PCK2	phosphoenolpyruvate carboxykinase 2 (mitochondrial)	-2.66	-0.45	1.31	1.16	0.65	2.72	2.72	Citrate cycle (TCA cycle)	CN442447
PCK2	phosphoenolpyruvate carboxykinase 2 (mitochondrial)	-2.66	-0.45	1.31	1.16	0.65	2.72	2.72	Glycolysis / Gluconeogenesis	CN442447
IL10	interleukin 10	0	0	0	-0.38	0	2.71	2.71	Leishmaniasis	NM_174088
TBPL1	TATA box binding protein-like 1	2.71	0	1.48	0	0.38	1.9	2.71	Huntington's disease	BF040723
ROCK2	Rho-associated, coiled-coil containing protein kinase 2	-0.52	2.71	1.13	0.73	0	-1.95	2.71	Leukocyte transendothelial migration	BF046300
JAM3	junction adhesion molecule 3	2.71	0	1.25	0	0	-2.12	2.71	Cell adhesion molecules (CAMs)	BF044014
MAPK10	mitogen-activated protein kinase 10	0.85	0	2.71	0	0	0.05	2.71	Osteoclast differentiation	CN438358
PPP3CA	protein phosphatase 3 (formerly 2B), catalytic subunit, alpha isoform	0	0	0	0	0	2.71	2.71	Wnt signaling pathway	CR553604
TBPL1	TATA box binding protein-like 1	2.71	0	1.48	0	0.38	1.9	2.71	Basal transcription factors	BF040723
BTG2	BTG family, member 2	0.56	0	0	1.63	-1.02	2.71	2.71	RNA degradation	BF043020
PIGH	phosphatidylinositol glycan anchor biosynthesis, class H	0	1.38	0	0	2.71	2.48	2.71	Glycosylphosphatidylinositol(GPI)-anchor biosynthesis	CR454654
SORD	sorbitol dehydrogenase	2.71	-0.87	0	0	-0.14	2.01	2.71	Fructose and mannose metabolism	AW465736
CDKN1B	cyclin-dependent kinase inhibitor 1B (p27, Kip1)	2.7	0	2.41	2.42	0.48	0	2.7	Chronic myeloid leukemia	CB226912
WNT9A	wingless-type MMTV integration site family, member 9A	0	0	0	0	0.95	2.7	2.7	Basal cell carcinoma	CB428637
LAMB2	laminin, gamma 1 (formerly LAMB2)	0.82	0	0	0	0	2.7	2.7	Amoebiasis	CN440529
GSK3B	glycogen synthase kinase 3 beta	1.61	2	0	2.7	0	0.2	2.7	Wnt signaling pathway	CN434016
PLA2R1		1.14	0.21	0	0	2.7	0.65	2.7	Phagosome	DR697639
HUWE1		0.77	-0.28	1.73	2.7	2.21	0	2.7	Ubiquitin mediated proteolysis	CN440547
SLC8A1	solute carrier family 8 (sodium/calcium exchanger), member 1	2.7	0	0	0	0.12	2.6	2.7	Calcium signaling pathway	NM_176632
PAK1	p21/Cdc42/Rac1-activated kinase 1 (STE20 homolog, yeast)	-0.09	0	1.32	2.7	0.6	-0.01	2.7	ErbB signaling pathway	BE589956
NXF1	nuclear RNA export factor 1 homolog (S. cerevisiae)	0.56	-0.34	0	0	-0.06	2.7	2.7	RNA transport	BF044015
IFNAR2	interferon (alpha, beta and omega) receptor 2	2.69	0	-0.58	0.12	-0.48	0.1	2.69	Measles	BF039697
ABCA1	ATP-binding cassette, sub-family A (ABC1), member 1	2.69	-0.86	0	1.7	0	1.67	2.69	Fat digestion and absorption	BF039264
DERL1		2.69	-1.71	-2.26	0.28	0.5	0.92	2.69	Protein processing in endoplasmic reticulum	BF044787
Gng5	guanine nucleotide binding protein (G protein), gamma 5	-1.91	2.1	0	0.5	2.69	1.74	2.69	Chemokine signaling pathway	AW465466
ABCA1	ATP-binding cassette, sub-family A (ABC1), member 1	2.69	-0.86	0	1.7	0	1.67	2.69	ABC transporters	BF039264
COX10	COX10 homolog, cytochrome c oxidase assembly protein, heme A: farnesyltransferase (yeast)	2.69	-0.93	0	0	-0.67	-2.28	2.69	Porphyrin and chlorophyll metabolism	BM257557
IMPA2	inositol(myo)-1(or 4)-monophosphatase 2	0	0	0	0	2.69	-0.99	2.69	Inositol phosphate metabolism	AW461449
INPP1	inositol polyphosphate-1-phosphatase	-0.34	0	0	-0.45	0.73	2.69	2.69	Inositol phosphate metabolism	NM_174364
COX10	COX10 homolog, cytochrome c oxidase assembly protein, heme A: farnesyltransferase (yeast)	2.69	-0.93	0	0	-0.67	-2.28	2.69	Oxidative phosphorylation	BM257557
SLC8A1	solute carrier family 8 (sodium/calcium exchanger), member 1	2.68	0	0	0	0	2.62	2.68	Protein digestion and absorption	NM_176632
TNFRSF1B	tumor necrosis factor receptor superfamily, member 1B	2.68	0	-0.36	-0.22	0.03	-0.45	2.68	Adipocytokine signaling pathway	BF039324
CD59	CD59 molecule, complement regulatory protein	2.68	0.21	2.42	-1.03	1.67	-1.08	2.68	Hematopoietic cell lineage	CK394213
CD59	CD59 molecule, complement regulatory protein	2.68	0.24	2.38	-1.1	1.67	-1.15	2.68	Complement and coagulation cascades	CK394213
TCF7L2	transcription factor 7-like 2 (T-cell specific, HMG-box)	-1.82	0	0	-0.74	-0.9	2.67	2.67	Acute myeloid leukemia	CN438656
MAPK10	mitogen-activated protein kinase 10	2.09	0.94	2.67	0	0.14	0	2.67	Colorectal cancer	CN438358
MAPK10	mitogen-activated protein kinase 10	2.09	0.94	2.67	0	0.14	0	2.67	Pathways in cancer	CN438358
PGF	placental growth factor	-0.7	0	0	2.43	2.33	2.67	2.67	Pathways in cancer	CR454626
PRKACB	protein kinase, cAMP-dependent, catalytic, beta	1.44	0	2.22	-0.2	0	2.67	2.67	Amoebiasis	CV798801
PRKACB	protein kinase, cAMP-dependent, catalytic, beta	1.14	0	2.05	-0.12	0	2.67	2.67	Prion diseases	CV798801
BCL2L1	BCL2-like 1	0	1.57	2.67	2.16	0	1.84	2.67	Amyotrophic lateral sclerosis (ALS)	CR452056
PAK1	p21/Cdc42/Rac1-activated kinase 1 (STE20 homolog, yeast)	0	-0.1	0	2.67	1.98	-1.51	2.67	Fc gamma R-mediated phagocytosis	BE589956
FZD3	frizzled homolog 3 (Drosophila)	-0.15	0	0	2.66	0	2.67	2.67	Wnt signaling pathway	CR452307
MAPK10	mitogen-activated protein kinase 10	2.09	0.94	2.67	0	0.14	0	2.67	Wnt signaling pathway	CN438358
SNAP25	synaptosomal-associated protein, 25kDa	0	0	0	0	2.67	2.07	2.67	SNARE interactions in vesicular transport	CN437421
PRSS2		-0.38	2.67	-2.02	2.2	-1.27	-1.68	2.67	Neuroactive ligand-receptor interaction	BM362929
CCL4	chemokine (C-C motif) ligand 4	0	0	0	2.67	-1.03	1.9	2.67	Cytokine-cytokine receptor interaction	BM364954
POMT1	protein-O-mannosyltransferase 1	2.67	-0.95	0	0	0	0	2.67	Other types of O-glycan biosynthesis	AW261140
TCF7L2	transcription factor 7-like 2 (T-cell specific, HMG-box)	-1.5	0	0	-1.45	-1.45	2.66	2.66	Arrhythmogenic right ventricular cardiomyopathy (ARVC)	CN438656
BCL2L1	BCL2-like 1	0	1.71	2.66	2.03	0	1.93	2.66	Chronic myeloid leukemia	CR452056
VEGFB	vascular endothelial growth factor B	2.66	0	0.52	-0.56	0	0	2.66	Bladder cancer	CN434072
TCF7L2	transcription factor 7-like 2 (T-cell specific, HMG-box)	-1.38	0	0	-1.37	-1.65	2.66	2.66	Pathways in cancer	CN438656
BCL2L1	BCL2-like 1	0	1.59	2.66	2.04	0	1.83	2.66	Toxoplasmosis	CR452056
CDK5	cyclin-dependent kinase 5 (EC:2.7.1.-)	0	0	0	-1.23	2.66	2.64	2.66	Alzheimer's disease	NM_174017
PAK1	p21/Cdc42/Rac1-activated kinase 1 (STE20 homolog, yeast)	0	0	0	2.66	0	0	2.66	Regulation of actin cytoskeleton	BE589956
ITPR3	inositol 1,4,5-triphosphate receptor, type 3	2.66	-0.21	-0.76	-0.61	0	0	2.66	Taste transduction	NM_174370
POLR3F	polymerase (RNA) III (DNA directed) polypeptide F, 39 kDa	2.66	0	0	0	0	0.72	2.66	Cytosolic DNA-sensing pathway	AV601608
PAK1	p21/Cdc42/Rac1-activated kinase 1 (STE20 homolog, yeast)	0	0	0.12	2.66	1.76	-0.44	2.66	Axon guidance	BE589956
CCL4	chemokine (C-C motif) ligand 4	0	0	0	2.66	-0.9	1.59	2.66	Chemokine signaling pathway	BM364954
CAMK2D	calcium/calmodulin-dependent protein kinase (CaM kinase) II delta	-0.34	-1.84	2.01	0	0.94	2.66	2.66	Calcium signaling pathway	CN442154
FGF2	fibroblast growth factor 2 (basic)	0	0	0	2.66	0	1.73	2.66	MAPK signaling pathway	NM_174056
POLR3F	polymerase (RNA) III (DNA directed) polypeptide F, 39 kDa	2.66	0	0	0	0	0.72	2.66	RNA polymerase	AV601608
CYP26C1	cytochrome P450, family 26, subfamily C, polypeptide 1	-0.22	0	0	-0.59	2.66	-0.53	2.66	Retinol metabolism	CK847294
POLR3F	polymerase (RNA) III (DNA directed) polypeptide F, 39 kDa	2.66	0	0	0	0	0.72	2.66	Pyrimidine metabolism	AV601608
POLR3F	polymerase (RNA) III (DNA directed) polypeptide F, 39 kDa	2.66	0	0	0	0	0.72	2.66	Purine metabolism	AV601608
ATP5J	ATP synthase, H+ transporting, mitochondrial F0 complex, subunit F6	0.83	0	0	0	2.29	2.66	2.66	Oxidative phosphorylation	CR452574
CTNNB1	catenin (cadherin-associated protein), beta 1, 88kDa	-1.37	-0.48	0	2.65	0	0	2.65	Thyroid cancer	CN440643
ADAR	adenosine deaminase, RNA-specific	0	0.17	0	0	2.65	0	2.65	Influenza A	CN439928
ADAR	adenosine deaminase, RNA-specific	0	0.17	0	0	2.65	0	2.65	Measles	CN439928
MAVS	mitochondrial antiviral-signaling protein	2.65	0	2.15	1.22	0	0	2.65	Measles	BF042052
UBE2L3	ubiquitin-conjugating enzyme E2L 3	2.65	0	0	0	0	-1.54	2.65	Parkinson's disease	BF039587
PTPN1	protein tyrosine phosphatase, non-receptor type 1	1.24	0	0	0	-0.45	2.65	2.65	Insulin signaling pathway	BF040843
SLC9A1	solute carrier family 9 (sodium/hydrogen exchanger), member 1 (antiporter, Na+/H+, amiloride sensiti	2.65	0	1.84	1.45	1.27	0	2.65	Regulation of actin cytoskeleton	NM_174833
CRHR1	corticotropin releasing hormone receptor 1	-0.26	0.02	2.65	0.44	0	-0.28	2.65	Long-term depression	NM_174287
ADAR	adenosine deaminase, RNA-specific	0	0.17	0	0	2.65	0	2.65	Cytosolic DNA-sensing pathway	CN439928
MAVS	mitochondrial antiviral-signaling protein	2.65	0	2.22	0.94	0	0	2.65	RIG-I-like receptor signaling pathway	BF042052
MAGI3	membrane associated guanylate kinase, WW and PDZ domain containing 3	2.65	0	0	-0.65	0.51	1.99	2.65	Tight junction	BF039256
Ulk3	unc-51-like kinase 3 (C. elegans)	-0.19	0	0.68	0	2.42	2.65	2.65	mTOR signaling pathway	BF041380
UBE2L3	ubiquitin-conjugating enzyme E2L 3	2.65	0	0	0	0	-1.54	2.65	Ubiquitin mediated proteolysis	BF039587
BMP2	bone morphogenetic protein 2	0.31	0	0	0	-1.27	2.64	2.64	Basal cell carcinoma	CK975082
RIPK2	receptor (TNFRSF)-interacting serine-threonine kinase 2	2.64	1.17	-1.13	-2.42	0.53	0	2.64	Tuberculosis	AW465726
PLA2R1		1.43	0.17	0	0	2.64	0.51	2.64	Tuberculosis	DR697639
SLC11A2	solute carrier family 11 (proton-coupled divalent metal ion transporters), member 2	0	0	0	2.64	-0.1	0	2.64	Mineral absorption	DR697324
GNAO1	guanine nucleotide binding protein (G protein), alpha activating activity polypeptide O	0	1.11	0	1.27	2.64	2.49	2.64	Glutamatergic synapse	CN437666
SLC11A2	solute carrier family 11 (proton-coupled divalent metal ion transporters), member 2	0	0	0	2.64	-0.1	0	2.64	Lysosome	DR697324
CX3CL1	chemokine (C-X3-C motif) ligand 1	0	0	0	0.76	2.64	2.46	2.64	Chemokine signaling pathway	AU275398
GNGT2	guanine nucleotide binding protein (G protein), gamma transducing activity polypeptide 2	2.64	0	0	-2.43	0	0.28	2.64	Chemokine signaling pathway	NM_174328
NXT1	NTF2-related export protein 1	-1.34	0	0	0	2.64	0.77	2.64	mRNA surveillance pathway	BM364378
RPS9	ribosomal protein S9	2.64	0	0	0	0	0.08	2.64	Ribosome	CR452309
TGFB2	transforming growth factor, beta 2	2.63	0	0.52	2.01	1.4	0	2.63	Dilated cardiomyopathy	CR551870
TGFB2	transforming growth factor, beta 2	2.63	0	0.52	2.01	1.4	0	2.63	Hypertrophic cardiomyopathy (HCM)	CR551870
TGFB2	transforming growth factor, beta 2	2.63	0	0.52	2.01	1.4	0	2.63	Rheumatoid arthritis	CR551870
TGFB2	transforming growth factor, beta 2	2.63	0	0.63	2.14	1.49	0.21	2.63	Renal cell carcinoma	CR551870
TGFB2	transforming growth factor, beta 2	2.63	0	0.52	2.01	1.4	0	2.63	Colorectal cancer	CR551870
AKT2	v-akt murine thymoma viral oncogene homolog 2	0	2.63	0	0.87	-1.71	-1.12	2.63	Pathways in cancer	CN437742
FGF2	fibroblast growth factor 2 (basic)	0	0	0	2.63	0	1.72	2.63	Pathways in cancer	NM_174056
FOS	v-fos FBJ murine osteosarcoma viral oncogene homolog	0	0	2.27	0	0	2.63	2.63	Pathways in cancer	BF039907
TGFB2	transforming growth factor, beta 2	2.63	0	0.52	2.01	1.4	0	2.63	Amoebiasis	CR551870
TGFB2	transforming growth factor, beta 2	2.63	0	0.52	2.01	1.4	0	2.63	Toxoplasmosis	CR551870
TGFB2	transforming growth factor, beta 2	2.63	0	0.52	2.01	1.4	0	2.63	Malaria	CR551870
TGFB2	transforming growth factor, beta 2	2.63	0	0.53	2.01	1.39	0	2.63	Leishmaniasis	CR551870
ATP5J	ATP synthase, H+ transporting, mitochondrial F0 complex, subunit F6	0.75	0	0	0	2.28	2.63	2.63	Huntington's disease	CR452574
ATP5J	ATP synthase, H+ transporting, mitochondrial F0 complex, subunit F6	0.75	0	0	0	2.28	2.63	2.63	Parkinson's disease	CR452574
ATP5J	ATP synthase, H+ transporting, mitochondrial F0 complex, subunit F6	0.75	0	0	0	2.28	2.63	2.63	Alzheimer's disease	CR452574
GNAO1	guanine nucleotide binding protein (G protein), alpha activating activity polypeptide O	-0.87	2.63	0.5	0.89	1.6	1.34	2.63	Melanogenesis	CN437666
AKT3	v-akt murine thymoma viral oncogene homolog 3 (protein kinase B, gamma)	0.69	0	0	0	2.63	-0.29	2.63	Insulin signaling pathway	CR456049
CLCA2	chloride channel calcium activated 2	0	0	0.78	0	2.5	2.63	2.63	Olfactory transduction	CB227228
RPS6KA6	ribosomal protein S6 kinase, 90kDa, polypeptide 6	2.63	0	0	-0.3	0	0	2.63	Neurotrophin signaling pathway	BF041311
PAK1	p21/Cdc42/Rac1-activated kinase 1 (STE20 homolog, yeast)	0	0	0.59	2.63	0.56	0	2.63	Natural killer cell mediated cytotoxicity	BE589956
CCL4	chemokine (C-C motif) ligand 4	0	0	0	2.63	-0.88	1.51	2.63	Cytosolic DNA-sensing pathway	BM364954
FOS	v-fos FBJ murine osteosarcoma viral oncogene homolog	0	0	2.52	0	0	2.63	2.63	Toll-like receptor signaling pathway	BF039907
ITGA2	integrin, alpha 2 (CD49B, alpha 2 subunit of VLA-2 receptor)	0.34	0	0	0.8	0	2.63	2.63	ECM-receptor interaction	L25886
PPP1CC	protein phosphatase 1, catalytic subunit, gamma isoform	0	-1.44	0	-0.91	-0.72	2.63	2.63	Focal adhesion	BF044357
WNT7A	wingless-type MMTV integration site family, member 7A	-2.44	0	0	1.07	2.63	1.91	2.63	Hedgehog signaling pathway	CR551218
APC	adenomatous polyposis coli	2.36	0.27	0	1.79	1.27	2.63	2.63	Wnt signaling pathway	CO880410
TGFB2	transforming growth factor, beta 2	2.63	0	0.52	2.01	1.4	0	2.63	Endocytosis	CR551870
TGFB2	transforming growth factor, beta 2	2.63	0	0.53	2.02	1.39	0	2.63	Cell cycle	CR551870
LTB4R	leukotriene B4 receptor	2.63	-0.78	0	0	0	1.31	2.63	Neuroactive ligand-receptor interaction	CB432832
CXCR2		0	-0.09	-1.19	2.57	0	2.63	2.63	Chemokine signaling pathway	NM_174360
OLR1	oxidized low density lipoprotein (lectin-like) receptor 1	-1.25	2.63	0.71	1.51	2.26	0	2.63	PPAR signaling pathway	NM_174132
RPL31	ribosomal protein L31	0	0	0.62	0	2.38	2.63	2.63	Ribosome	AW461813
BDH2	3-hydroxybutyrate dehydrogenase, type 2 (EC:1.1.1.30)	0	0	0	-0.76	2.63	1.3	2.63	Butanoate metabolism	BF039278
GOT1	glutamate oxaloacetate transaminase 1, soluble	0	0.5	0.29	-1.03	2.47	2.63	2.63	Phenylalanine, tyrosine and tryptophan biosynthesis	BF040502
GOT1	glutamate oxaloacetate transaminase 1, soluble	0	0.5	0.29	-1.03	2.47	2.63	2.63	Phenylalanine metabolism	BF040502
GOT1	glutamate oxaloacetate transaminase 1, soluble	0	0.5	0.29	-1.03	2.47	2.63	2.63	Tyrosine metabolism	BF040502
GOT1	glutamate oxaloacetate transaminase 1, soluble	0	0.5	0.29	-1.03	2.47	2.63	2.63	Arginine and proline metabolism	BF040502
BCKDHA	branched chain keto acid dehydrogenase E1, alpha polypeptide	2.63	-0.54	0	0	0.8	1.76	2.63	Valine, leucine and isoleucine degradation	BE663655
GOT1	glutamate oxaloacetate transaminase 1, soluble	0	0.5	0.29	-1.03	2.47	2.63	2.63	Cysteine and methionine metabolism	BF040502
GOT1	glutamate oxaloacetate transaminase 1, soluble	0	0.5	0.29	-1.03	2.47	2.63	2.63	Alanine, aspartate and glutamate metabolism	BF040502
BDH2	3-hydroxybutyrate dehydrogenase, type 2 (EC:1.1.1.30)	0	0	0	-0.76	2.63	1.3	2.63	Synthesis and degradation of ketone bodies	BF039278
ITGB5	integrin, beta 5	0	0	0	0	2.62	2.61	2.62	Hypertrophic cardiomyopathy (HCM)	BM364905
ITGA2	integrin, alpha 2 (CD49B, alpha 2 subunit of VLA-2 receptor)	0.39	0	0	1.18	0	2.62	2.62	Small cell lung cancer	L25886
TGFB2	transforming growth factor, beta 2	2.62	0	0.58	2.07	1.49	0	2.62	Pancreatic cancer	CR551870
PGF	placental growth factor	0	0	0	1.8	2.24	2.62	2.62	Renal cell carcinoma	CR454626
TCEB1	transcription elongation factor B (SIII), polypeptide 1 (15kDa, elongin C)	1.6	0.21	0	0	0	2.62	2.62	Renal cell carcinoma	CN433655
BMP2	bone morphogenetic protein 2	0.22	0	0	0	-1.21	2.62	2.62	Pathways in cancer	CK975082
ITGA2	integrin, alpha 2 (CD49B, alpha 2 subunit of VLA-2 receptor)	0.39	0	0	1.18	0	2.62	2.62	Pathways in cancer	L25886
TGFB2	transforming growth factor, beta 2	2.62	-0.04	0.7	2.2	1.58	0.25	2.62	Pathways in cancer	CR551870
RIPK1	receptor (TNFRSF)-interacting serine-threonine kinase 1	2.62	0	0	0	0	0	2.62	Hepatitis C	AW466013
TGFB2	transforming growth factor, beta 2	2.62	0	0.54	2	1.39	0	2.62	Chagas disease (American trypanosomiasis)	CR551870
FOS	v-fos FBJ murine osteosarcoma viral oncogene homolog	0	0	2.62	0	0	1.97	2.62	B cell receptor signaling pathway	BF039907
JAM3	junction adhesion molecule 3	2.62	0	1.34	0	0	0	2.62	Tight junction	BF044014
CRYAB	crystallin, alpha B	0.88	0	0	0	2.62	1.88	2.62	Protein processing in endoplasmic reticulum	CN441431
TCEB1	transcription elongation factor B (SIII), polypeptide 1 (15kDa, elongin C)	1.6	0.21	0	0	0	2.62	2.62	Ubiquitin mediated proteolysis	CN433655
STK3	serine/threonine kinase 3 (STE20 homolog, yeast)	2.62	0	0	0	-0.06	0	2.62	MAPK signaling pathway	DR697720
NAA38	LSM8 homolog, U6 small nuclear RNA associated	0	0	2.62	0	0	-2.6	2.62	Spliceosome	CR452135
TGFB2	transforming growth factor, beta 2	2.61	0	0.59	2.07	1.49	0	2.61	Chronic myeloid leukemia	CR551870
CTNNB1	catenin (cadherin-associated protein), beta 1, 88kDa	-1.71	-0.64	0	2.61	0	0	2.61	Basal cell carcinoma	CN440643
GLI3	GLI-Kruppel family member GLI3 (Greig cephalopolysyndactyly syndrome)	0	0	0	0	2.24	2.61	2.61	Pathways in cancer	CR452730
SELP	selectin P (granule membrane protein 140kDa, antigen CD62)	0.28	-0.68	-0.09	1.71	0.2	2.61	2.61	Staphylococcus aureus infection	CR454863
SELP	selectin P (granule membrane protein 140kDa, antigen CD62)	0.28	-0.68	-0.09	1.71	0.2	2.61	2.61	Malaria	CR454863
CTNNB1	catenin (cadherin-associated protein), beta 1, 88kDa	-1.72	-0.66	0	2.61	0	0	2.61	Melanogenesis	CN440643
RPS6KB2	ribosomal protein S6 kinase, 70kDa, polypeptide 2	2.61	-0.41	0	0	-0.91	1.03	2.61	Insulin signaling pathway	CN438197
FGG	fibrinogen gamma chain	2.53	0	0	0	0	2.61	2.61	Complement and coagulation cascades	CN433693
SELP	selectin P (granule membrane protein 140kDa, antigen CD62)	0.28	-0.68	-0.09	1.71	0.2	2.61	2.61	Cell adhesion molecules (CAMs)	CR454863
TGFB2	transforming growth factor, beta 2	2.61	0	0.6	2.08	1.5	0	2.61	Osteoclast differentiation	CR551870
MRC2	mannose receptor, C type 2	-1.71	0	0	0	2.61	-0.36	2.61	Phagosome	CN434116
ITPR2	inositol 1,4,5-triphosphate receptor, type 2	2.61	-1.44	0	-1	0	0.54	2.61	Oocyte meiosis	CR455736
TGFB2	transforming growth factor, beta 2	2.61	0	0.59	2.07	1.49	0	2.61	Cytokine-cytokine receptor interaction	CR551870
TGFB2	transforming growth factor, beta 2	2.61	0	0.59	2.07	1.49	0	2.61	MAPK signaling pathway	CR551870
CA3	carbonic anhydrase 3	0	0	0	0	2.61	1.26	2.61	Nitrogen metabolism	CN438145
NME7	non-metastatic cells 7, protein expressed in (nucleoside-diphosphate kinase)	-1.06	1	0	-0.46	2.5	2.61	2.61	Pyrimidine metabolism	DR749349
NME7	non-metastatic cells 7, protein expressed in (nucleoside-diphosphate kinase)	-1.06	1	0	-0.46	2.5	2.61	2.61	Purine metabolism	DR749349
PGF	placental growth factor	0	0	0	1.75	2.32	2.6	2.6	Bladder cancer	CR454626
PAK1	p21/Cdc42/Rac1-activated kinase 1 (STE20 homolog, yeast)	-0.89	0	0.31	2.6	1.84	0	2.6	Renal cell carcinoma	BE589956
MAP2K6	mitogen-activated protein kinase kinase 6	0	-0.15	2.6	0	0	0	2.6	Influenza A	BF039637
COL5A3	collagen, type V, alpha 3	0.14	0	0	0	0	2.6	2.6	Amoebiasis	BM256379
COL5A3	collagen, type V, alpha 3	0.14	0	0	0	0	2.6	2.6	Protein digestion and absorption	BM256379
MAVS	mitochondrial antiviral-signaling protein	2.6	0	1.63	0.89	0	0	2.6	Cytosolic DNA-sensing pathway	BF042052
LLGL1	lethal giant larvae homolog 1 (Drosophila)	2.08	0	1.73	-1.4	1.2	2.6	2.6	Tight junction	BM365366
CNTNAP2	contactin associated protein-like 2	2.1	0	2.6	0.6	1.34	1.09	2.6	Cell adhesion molecules (CAMs)	AV590463
PPP3CA	protein phosphatase 3 (formerly 2B), catalytic subunit, alpha isoform	-0.15	0	0	0	0	2.6	2.6	Osteoclast differentiation	CR553604
FZD1	frizzled homolog 1 (Drosophila)	2.6	0	0	0	0	0	2.6	Wnt signaling pathway	CR551238
VEGFB	vascular endothelial growth factor B	2.6	0	0.53	-0.62	0	0.04	2.6	mTOR signaling pathway	CN434072
PRKCZ	protein kinase C, zeta	0	1.83	0	2.6	0	0	2.6	Endocytosis	CN432274
BUB1	BUB1 budding uninhibited by benzimidazoles 1 homolog (yeast)	0	0	0	1.49	-2.5	2.6	2.6	Oocyte meiosis	AW477895
GSPT1	G1 to S phase transition 1	0	0	-0.35	0	0	2.6	2.6	mRNA surveillance pathway	AW462514
SARS	seryl-tRNA synthetase	2.6	0	0	0	0.86	-1.89	2.6	Aminoacyl-tRNA biosynthesis	BF440512
ITGB5	integrin, beta 5	-0.12	0	0	0	2.59	2.59	2.59	Dilated cardiomyopathy	BM364905
ITGB5	integrin, beta 5	-0.12	0	0	0	2.59	2.59	2.59	Arrhythmogenic right ventricular cardiomyopathy (ARVC)	BM364905
PDGFB	platelet-derived growth factor beta polypeptide (simian sarcoma viral (v-sis) oncogene homolog)	2.18	2.4	2.59	-1.51	0	-1.39	2.59	Prostate cancer	CR550549
FCAR		0.99	0.7	2.12	-2.01	2.59	-0.1	2.59	Staphylococcus aureus infection	AY247821
SOCS1	suppressor of cytokine signaling 1	1.49	-0.06	-0.17	-1.68	0	2.59	2.59	Type II diabetes mellitus	CR552572
ADIPOR1	adiponectin receptor 1	0	1.56	2.39	0.16	2.4	2.59	2.59	Adipocytokine signaling pathway	DR697475
ITGB5	integrin, beta 5	-0.03	0	0	0	2.59	2.59	2.59	Regulation of actin cytoskeleton	BM364905
ITGB5	integrin, beta 5	-0.12	0	0	0	2.59	2.59	2.59	Focal adhesion	BM364905
ITGB5	integrin, beta 5	-0.12	0	0	0	2.59	2.59	2.59	Phagosome	BM364905
FCAR		0.99	0.7	2.12	-2.01	2.59	-0.1	2.59	Phagosome	AY247821
Ulk3	unc-51-like kinase 3 (C. elegans)	-0.1	0	0.54	0	2.32	2.59	2.59	Regulation of autophagy	BF041380
PPP3CA	protein phosphatase 3 (formerly 2B), catalytic subunit, alpha isoform	0	0	-0.31	0	0	2.59	2.59	Oocyte meiosis	CR553604
PAK1	p21/Cdc42/Rac1-activated kinase 1 (STE20 homolog, yeast)	-0.91	0	0.36	2.59	1.81	0	2.59	Chemokine signaling pathway	BE589956
CCL8	chemokine (C-C motif) ligand 8	0	0	0.54	2.59	0	0.97	2.59	Chemokine signaling pathway	NM_174007
TAF7	TAF7 RNA polymerase II, TATA box binding protein (TBP)-associated factor, 55kDa	2.59	-0.63	1.57	0.28	0	-0.39	2.59	Basal transcription factors	CN441619
CERK	ceramide kinase	-0.08	-0.6	0	2.41	1.24	2.59	2.59	Sphingolipid metabolism	CR453361
POFUT2	protein O-fucosyltransferase 2	1.18	-0.4	0.42	0.83	0.89	2.59	2.59	Other types of O-glycan biosynthesis	AJ575655
MYH11	myosin, heavy chain 11, smooth muscle	0.66	0	0	0	-0.73	2.58	2.58	Viral myocarditis	CN437216
ADCY4	adenylate cyclase 4	0	0	0.52	0	0.41	2.58	2.58	Dilated cardiomyopathy	CK773454
CACNB2	calcium channel, voltage-dependent, beta 2 subunit	0	-0.33	-1.19	-2.1	2.58	2.54	2.58	Arrhythmogenic right ventricular cardiomyopathy (ARVC)	BM090095
CACNB2	calcium channel, voltage-dependent, beta 2 subunit	0	-0.33	-1.19	-2.1	2.58	2.54	2.58	Hypertrophic cardiomyopathy (HCM)	BM090095
PGF	placental growth factor	0	0	0	1.71	2.31	2.58	2.58	Rheumatoid arthritis	CR454626
PIAS1	protein inhibitor of activated STAT, 1	-0.87	0	-1.72	-1.4	-1.59	2.58	2.58	Small cell lung cancer	BF440257
FGF7	fibroblast growth factor 7 (keratinocyte growth factor)	0	0	0	0	-0.66	2.58	2.58	Melanoma	CK774648
CTNNB1	catenin (cadherin-associated protein), beta 1, 88kDa	-1.47	-0.47	0	2.58	0	0	2.58	Prostate cancer	CN440643
PIAS1	protein inhibitor of activated STAT, 1	-0.87	0	-1.72	-1.4	-1.59	2.58	2.58	Pathways in cancer	BF440257
PIAS1	protein inhibitor of activated STAT, 1	0	0	-1.41	-1.66	-2.54	2.58	2.58	Hepatitis C	BF440257
TLR2	toll-like receptor 2	-0.59	0	0	0	0	2.58	2.58	Leishmaniasis	TC229663
DYNLL1		2.58	0	0	0.72	0	0	2.58	Vasopressin-regulated water reabsorption	AW462996
GNGT2	guanine nucleotide binding protein (G protein), gamma transducing activity polypeptide 2	2.58	0	0.37	-2.36	0	1.51	2.58	Cholinergic synapse	NM_174328
FOS	v-fos FBJ murine osteosarcoma viral oncogene homolog	0	0	2.58	0	0	2.32	2.58	T cell receptor signaling pathway	BF039907
CD5	CD5 molecule	0	0	0	0	-0.27	2.58	2.58	Hematopoietic cell lineage	NM_173899
SPRED2	sprouty-related, EVH1 domain containing 2	0.64	0.75	0.62	0	0	2.58	2.58	Jak-STAT signaling pathway	DR749303
LOC536558	similar to heat shock 70kDa protein 4	1.43	-0.08	0	0	0.97	2.58	2.58	Antigen processing and presentation	BF040722
NFATC4	nuclear factor of activated T-cells, cytoplasmic, calcineurin-dependent 4	2.44	-0.16	0	2.58	-1.42	1.95	2.58	VEGF signaling pathway	CN437285
SEMA6C	sema domain, transmembrane domain (TM), and cytoplasmic domain, (semaphorin) 6C	0	0	0	2.28	2.58	-0.49	2.58	Axon guidance	CR551851
TGFB2	transforming growth factor, beta 2	2.58	-1.09	1.15	2.15	2.12	0	2.58	TGF-beta signaling pathway	CR551870
CACNB2	calcium channel, voltage-dependent, beta 2 subunit	0	-0.33	-1.19	-2.1	2.58	2.54	2.58	Cardiac muscle contraction	BM090095
PIAS1	protein inhibitor of activated STAT, 1	0	0	-1.38	-1.67	-2.53	2.58	2.58	Ubiquitin mediated proteolysis	BF440257
P2RY14	purinergic receptor P2Y, G-protein coupled, 14	0	0	0	0	0	2.58	2.58	Neuroactive ligand-receptor interaction	CB429439
EXO1	exonuclease 1	0	0.64	0	0	2.33	2.58	2.58	Mismatch repair	CK845929
ERCC5	excision repair cross-complementing rodent repair deficiency, complementation group 5	1.03	0	0	0	0	2.58	2.58	Nucleotide excision repair	CN442124
MECOM	MDS1 and EVI1 complex locus	0	0.16	0	2.16	2.57	2.35	2.57	Chronic myeloid leukemia	CN438060
FGF2	fibroblast growth factor 2 (basic)	0	0	0	2.57	0	1.67	2.57	Melanoma	NM_174056
MECOM	MDS1 and EVI1 complex locus	0	0.16	0	2.16	2.57	2.35	2.57	Pathways in cancer	CN438060
CAMK2G	calcium/calmodulin-dependent protein kinase (CaM kinase) II gamma	0.08	0	0	0	1.62	2.57	2.57	GnRH signaling pathway	BM363829
GNGT2	guanine nucleotide binding protein (G protein), gamma transducing activity polypeptide 2	2.57	0	0.35	-2.35	0	1.49	2.57	Glutamatergic synapse	NM_174328
TJP2	tight junction protein 2 (zona occludens 2)	0	0	0	0	0	2.57	2.57	Tight junction	AW462831
SEMA6D	sema domain, transmembrane domain (TM), and cytoplasmic domain, (semaphorin) 6D	-0.15	0	0	0	0	2.57	2.57	Axon guidance	CR552317
RAMP3	receptor (G protein-coupled) activity modifying protein 3	-0.18	-1.09	0	-1.73	1.23	2.57	2.57	Vascular smooth muscle contraction	CB454469
CX3CL1	chemokine (C-X3-C motif) ligand 1	0	0	0	0.6	2.57	2.48	2.57	Cytokine-cytokine receptor interaction	AU275398
PPP3CA	protein phosphatase 3 (formerly 2B), catalytic subunit, alpha isoform	-1.12	0	0	0	0	2.57	2.57	MAPK signaling pathway	CR553604
CACNB2	calcium channel, voltage-dependent, beta 2 subunit	0	-0.41	-1.25	-2.11	2.57	2.54	2.57	MAPK signaling pathway	BM090095
FGF7	fibroblast growth factor 7 (keratinocyte growth factor)	0	0	0	0	-0.89	2.57	2.57	MAPK signaling pathway	CK774648
NXT1	NTF2-related export protein 1	-0.73	0	0	0	2.57	0.64	2.57	Ribosome biogenesis in eukaryotes	BM364378
MGC134604		0	0	0	2.57	-1.16	0.86	2.57	Arginine and proline metabolism	CR551636
NXT1	NTF2-related export protein 1	-0.67	0	0	0	2.56	0.59	2.56	Influenza A	BM364378
ADCY1	adenylate cyclase 1 (brain)	0	0	0	0	1.01	2.56	2.56	Chagas disease (American trypanosomiasis)	NM_174229
PCK1	phosphoenolpyruvate carboxykinase 1 (soluble)	2.19	0	2.34	2.56	0	1.73	2.56	Adipocytokine signaling pathway	NM_174737
NFKBIB	nuclear factor of kappa light polypeptide gene enhancer in B-cells inhibitor, beta	2.56	0	0	-0.89	-0.98	0.1	2.56	Adipocytokine signaling pathway	BF044586
PFN2	profilin 2	0	0.02	0.05	1.97	2.56	1.67	2.56	Regulation of actin cytoskeleton	CN436843
FGF2	fibroblast growth factor 2 (basic)	0	0	0	2.56	0	1.64	2.56	Regulation of actin cytoskeleton	NM_174056
NFKBIB	nuclear factor of kappa light polypeptide gene enhancer in B-cells inhibitor, beta	2.56	0	0	-0.88	-1.04	0.1	2.56	B cell receptor signaling pathway	BF044586
NFKBIB	nuclear factor of kappa light polypeptide gene enhancer in B-cells inhibitor, beta	2.56	0	0	-0.88	-1.04	0.1	2.56	T cell receptor signaling pathway	BF044586
ARRB2	arrestin, beta 2	2.56	0	0	0	0.25	-2.5	2.56	Endocytosis	BF039067
RHOBTB1	Rho-related BTB domain containing 1	0	1.76	-0.51	-0.51	2.51	2.56	2.56	Ubiquitin mediated proteolysis	BF045122
MECOM	MDS1 and EVI1 complex locus	0	0.07	0	2	2.56	2.26	2.56	MAPK signaling pathway	CN438060
SULT1A1	sulfotransferase family 1A, phenol-preferring, member 1	1.87	0	2.56	0	1.5	1.86	2.56	Sulfur metabolism	AW267059
ADCY1	adenylate cyclase 1 (brain)	0	0	0	0	1.01	2.56	2.56	Purine metabolism	NM_174229
TCF7L1	transcription factor 7-like 1 (T-cell specific, HMG-box)	-1.86	2.55	0	-0.07	2.09	0.34	2.55	Arrhythmogenic right ventricular cardiomyopathy (ARVC)	CN437415
PARK7	Parkinson disease (autosomal recessive, early onset) 7	-2.4	0	1.03	0	0	2.55	2.55	Parkinson's disease	CR455631
ATP1B4	ATPase, (Na+)/K+ transporting, beta 4 polypeptide	2.55	0	0	0	0	1.4	2.55	Mineral absorption	BF776306
ATP1B4	ATPase, (Na+)/K+ transporting, beta 4 polypeptide	2.55	0	0	0	0	1.4	2.55	Bile secretion	BF776306
ATP1B4	ATPase, (Na+)/K+ transporting, beta 4 polypeptide	2.55	0	0	0	0	1.4	2.55	Protein digestion and absorption	BF776306
ATP1B4	ATPase, (Na+)/K+ transporting, beta 4 polypeptide	2.55	0	0	0	0	1.4	2.55	Carbohydrate digestion and absorption	BF776306
ATP1B4	ATPase, (Na+)/K+ transporting, beta 4 polypeptide	2.55	0	0	0	0	1.4	2.55	Pancreatic secretion	BF776306
ATP1B4	ATPase, (Na+)/K+ transporting, beta 4 polypeptide	2.55	0	0	0	0	1.4	2.55	Gastric acid secretion	BF776306
ATP1B4	ATPase, (Na+)/K+ transporting, beta 4 polypeptide	2.55	0	0	0	0	1.4	2.55	Salivary secretion	BF776306
ATP1B4	ATPase, (Na+)/K+ transporting, beta 4 polypeptide	2.55	0	0	0	0	1.4	2.55	Proximal tubule bicarbonate reclamation	BF776306
ATP1B4	ATPase, (Na+)/K+ transporting, beta 4 polypeptide	2.55	0	0	0	0	1.4	2.55	Endocrine and other factor-regulated calcium reabsorption	BF776306
ATP1B4	ATPase, (Na+)/K+ transporting, beta 4 polypeptide	2.55	0	0	0	0	1.53	2.55	Aldosterone-regulated sodium reabsorption	BF776306
SLC9A3R2	solute carrier family 9 (sodium/hydrogen exchanger), member 3 regulator 2	0.37	0.97	0	1.47	2.55	0.56	2.55	Aldosterone-regulated sodium reabsorption	CR453063
MAP2K6	mitogen-activated protein kinase kinase 6	0	0	2.55	0	0	0	2.55	GnRH signaling pathway	BF039637
PLA2G4A	phospholipase A2, group IVA (cytosolic, calcium-dependent)	0	0	0	0	0	2.55	2.55	Glutamatergic synapse	CR456077
CXCL9	chemokine (C-X-C motif) ligand 9	2.52	2.55	0	0	0.88	0.47	2.55	Toll-like receptor signaling pathway	BM362452
ATP1B4	ATPase, (Na+)/K+ transporting, beta 4 polypeptide	2.55	0	0	0	0	1.4	2.55	Cardiac muscle contraction	BF776306
PPP3CA	protein phosphatase 3 (formerly 2B), catalytic subunit, alpha isoform	0	0	0	0	0	2.55	2.55	Apoptosis	CR553604
SERPINE1	serpin peptidase inhibitor, clade E (nexin, plasminogen activator inhibitor type 1), member 1	2.08	-0.85	0	2.55	0.38	2.37	2.55	p53 signaling pathway	BF044893
CXCL9	chemokine (C-X-C motif) ligand 9	2.5	2.55	-0.22	0	0.46	0	2.55	Chemokine signaling pathway	BM362452
TRIM39	tripartite motif-containing 39	2.55	0	0.11	1.33	0	0.72	2.55	RNA transport	BM363497
ST3GAL2	ST3 beta-galactoside alpha-2,3-sialyltransferase 2 (EC:2.4.99.4)	1.85	0	0.32	0	0	2.55	2.55	Glycosphingolipid biosynthesis - ganglio series	NM_001002892
ST3GAL2	ST3 beta-galactoside alpha-2,3-sialyltransferase 2 (EC:2.4.99.4)	1.85	0	0.32	0	0	2.55	2.55	Glycosphingolipid biosynthesis - globo series	NM_001002892
ST3GAL2	ST3 beta-galactoside alpha-2,3-sialyltransferase 2 (EC:2.4.99.4)	1.85	0	0.32	0	0	2.55	2.55	Glycosaminoglycan biosynthesis - keratan sulfate	NM_001002892
ST3GAL2	ST3 beta-galactoside alpha-2,3-sialyltransferase 2 (EC:2.4.99.4)	1.85	0	0.32	0	0	2.55	2.55	Mucin type O-Glycan biosynthesis	NM_001002892
OPLAH	5-oxoprolinase (ATP-hydrolysing)	1	0	0	0	0	2.55	2.55	Glutathione metabolism	BF042792
TM7SF2	transmembrane 7 superfamily member 2	0	0	-0.53	0.99	2.55	2.41	2.55	Steroid biosynthesis	NM_174622
LAMC2	laminin, gamma 2	0	0.09	0	0	1.07	2.54	2.54	Amoebiasis	BF041482
MYD88	myeloid differentiation primary response gene (88)	0	0	0	-0.76	2.06	2.54	2.54	Toxoplasmosis	AW417858
MYD88	myeloid differentiation primary response gene (88)	0	0	0	-0.76	2.06	2.54	2.54	Leishmaniasis	AW417858
GIT1	G protein-coupled receptor kinase interactor 1	-2.05	1.78	0	2.54	0.21	1.04	2.54	Regulation of actin cytoskeleton	AW463852
RIPK2	receptor (TNFRSF)-interacting serine-threonine kinase 2	2.54	0.82	-1.34	-1.84	0.34	0	2.54	Neurotrophin signaling pathway	AW465726
MYD88	myeloid differentiation primary response gene (88)	0	0	0	-0.95	1.2	2.54	2.54	Toll-like receptor signaling pathway	AW417858
MPZL1	myelin protein zero-like 1	0	0	0	0	2.54	0	2.54	Cell adhesion molecules (CAMs)	CN432624
PLCB4	phospholipase C, beta 4	2.54	-0.3	0	0	0	1.16	2.54	Chemokine signaling pathway	BF044560
EXOSC9	exosome component 9	0	0	0	0	-0.28	2.54	2.54	RNA degradation	CN433078
CNOT2	CCR4-NOT transcription complex, subunit 2	2.03	-0.32	0	0	2.01	2.54	2.54	RNA degradation	CR453663
B4galt2	UDP-Gal:betaGlcNAc beta 1,4- galactosyltransferase, polypeptide 2	-0.99	-0.46	0	0.19	1.7	2.54	2.54	Glycosphingolipid biosynthesis - lacto and neolacto series	CR551283
B4galt2	UDP-Gal:betaGlcNAc beta 1,4- galactosyltransferase, polypeptide 2	-0.99	-0.46	0	0.19	1.7	2.54	2.54	Glycosaminoglycan biosynthesis - keratan sulfate	CR551283
B4galt2	UDP-Gal:betaGlcNAc beta 1,4- galactosyltransferase, polypeptide 2	-0.99	-0.46	0	0.19	1.7	2.54	2.54	Other types of O-glycan biosynthesis	CR551283
B4galt2	UDP-Gal:betaGlcNAc beta 1,4- galactosyltransferase, polypeptide 2	-0.99	-0.46	0	0.19	1.7	2.54	2.54	Galactose metabolism	CR551283
TCF7L1	transcription factor 7-like 1 (T-cell specific, HMG-box)	-1.84	2.53	0.02	-0.11	2.1	0.29	2.53	Pathways in cancer	CN437415
BMP4	bone morphogenetic protein 4	-1.74	-0.3	0	0	0	2.53	2.53	Pathways in cancer	AW658280
MYD88	myeloid differentiation primary response gene (88)	0	0	0	-0.28	1.88	2.53	2.53	Influenza A	AW417858
MYD88	myeloid differentiation primary response gene (88)	0	0	0	-0.8	1.43	2.53	2.53	Measles	AW417858
CD3E	CD3e molecule, epsilon (CD3-TCR complex)	2.53	0	0	0	0	-1.23	2.53	Measles	BM362094
C5	complement component 5	2.53	0	-0.23	-0.13	0.92	0.57	2.53	Pertussis	CN436090
FOS	v-fos FBJ murine osteosarcoma viral oncogene homolog	0	0	1.94	0	0	2.53	2.53	Pertussis	BF039907
BEST2		2.53	0	0	0	0	0	2.53	Salivary secretion	CN441078
ADCY4	adenylate cyclase 4	0	0	0.4	0	0.44	2.53	2.53	Salivary secretion	CK773454
MAPK10	mitogen-activated protein kinase 10	0.75	0.04	2.53	0	0	0	2.53	Insulin signaling pathway	CN438358
CCR9	chemokine (C-C motif) receptor 9	0	0	0	0	0	2.53	2.53	Intestinal immune network for IgA production	BE750964
MAP2K6	mitogen-activated protein kinase kinase 6	-0.13	0	2.53	0	0.38	0	2.53	Fc epsilon RI signaling pathway	BF039637
RIPK2	receptor (TNFRSF)-interacting serine-threonine kinase 2	2.53	0.22	-1.18	-2.24	0	-0.82	2.53	NOD-like receptor signaling pathway	AW465726
CCL24	chemokine (C-C motif) ligand 24	-0.88	0	-0.77	1.4	2.43	2.53	2.53	Chemokine signaling pathway	BF604847
CCR9	chemokine (C-C motif) receptor 9	0	0	0	0	0	2.53	2.53	Cytokine-cytokine receptor interaction	BE750964
CACNA1B	calcium channel, voltage-dependent, N type, alpha 1B subunit	0	0	0	0	2.53	1.22	2.53	MAPK signaling pathway	NM_174632
FABP3	fatty acid binding protein 3, muscle and heart	2.42	0	2.53	1.36	0	0	2.53	PPAR signaling pathway	BM363051
RBM25		-1.36	0	-0.06	-0.25	-1.73	2.53	2.53	Spliceosome	CN441392
CKM	creatine kinase, muscle	2.53	0	0	0	-0.3	2.16	2.53	Arginine and proline metabolism	CN440305
TCF7L1	transcription factor 7-like 1 (T-cell specific, HMG-box)	-1.91	2.52	0.03	0	2.11	0.2	2.52	Acute myeloid leukemia	CN437415
GSK3B	glycogen synthase kinase 3 beta	0.44	1.61	0	2.52	0	0	2.52	Basal cell carcinoma	CN434016
TCF7L2	transcription factor 7-like 2 (T-cell specific, HMG-box)	-1.68	0	0	-1.87	-0.94	2.52	2.52	Basal cell carcinoma	CN438656
BMP4	bone morphogenetic protein 4	-1.75	-0.3	0	0	0	2.52	2.52	Basal cell carcinoma	AW658280
TCF7L2	transcription factor 7-like 2 (T-cell specific, HMG-box)	-1.68	0	0	-1.87	-0.94	2.52	2.52	Prostate cancer	CN438656
TCF7L2	transcription factor 7-like 2 (T-cell specific, HMG-box)	-1.53	0	0	-1.81	-1.2	2.52	2.52	Colorectal cancer	CN438656
FGF1	fibroblast growth factor 1 (acidic)	0	0.6	0	0	0.15	2.52	2.52	Pathways in cancer	DR697481
FGF7	fibroblast growth factor 7 (keratinocyte growth factor)	0	0	0	0	-0.83	2.52	2.52	Pathways in cancer	CK774648
FGG	fibrinogen gamma chain	2.52	0	0	0	0	2.08	2.52	Staphylococcus aureus infection	CN433693
TRPC1	transient receptor potential cation channel, subfamily C, member 1	-1.3	0	0	0	0	2.52	2.52	Pancreatic secretion	BF046685
TCF7L2	transcription factor 7-like 2 (T-cell specific, HMG-box)	-1.72	0	0	-1.8	-0.83	2.52	2.52	Melanogenesis	CN438656
PIGR	polymeric immunoglobulin receptor	-0.53	0	-2.24	-0.95	0	2.52	2.52	Intestinal immune network for IgA production	NM_174143
POLR3C	polymerase (RNA) III (DNA directed) polypeptide C	2.52	-0.75	1.62	1.49	0.76	-0.85	2.52	Cytosolic DNA-sensing pathway	CN436241
IFIH1	interferon induced with helicase C domain 1	0	0	0	0	2.47	2.52	2.52	RIG-I-like receptor signaling pathway	CK940246
TACR2	tachykinin receptor 2	2.52	0	0.04	0	-0.32	1.15	2.52	Neuroactive ligand-receptor interaction	NM_174469
RASA1	RAS p21 protein activator (GTPase activating protein) 1	-1.66	0	0	0	0	2.52	2.52	MAPK signaling pathway	BF043013
POLR3C	polymerase (RNA) III (DNA directed) polypeptide C	2.52	-0.75	1.62	1.49	0.76	-0.85	2.52	RNA polymerase	CN436241
CTH	cystathionase (cystathionine gamma-lyase)	-0.55	0	0	0	0	2.52	2.52	Nitrogen metabolism	CR453287
CTH	cystathionase (cystathionine gamma-lyase)	-0.55	0	0	0	0	2.52	2.52	Selenocompound metabolism	CR453287
CTH	cystathionase (cystathionine gamma-lyase)	-0.55	0	0	0	0	2.52	2.52	Cysteine and methionine metabolism	CR453287
CTH	cystathionase (cystathionine gamma-lyase)	-0.55	0	0	0	0	2.52	2.52	Glycine, serine and threonine metabolism	CR453287
POLR3C	polymerase (RNA) III (DNA directed) polypeptide C	2.52	-0.75	1.62	1.49	0.76	-0.85	2.52	Pyrimidine metabolism	CN436241
POLR3C	polymerase (RNA) III (DNA directed) polypeptide C	2.52	-0.75	1.62	1.49	0.76	-0.85	2.52	Purine metabolism	CN436241
TCF7L2	transcription factor 7-like 2 (T-cell specific, HMG-box)	-1.47	0	0	-1.72	-1.15	2.51	2.51	Thyroid cancer	CN438656
TCF7L2	transcription factor 7-like 2 (T-cell specific, HMG-box)	-1.47	0	0	-1.72	-1.15	2.51	2.51	Endometrial cancer	CN438656
PRKCA	protein kinase C, alpha	2.01	-0.32	0.79	0	2.51	0	2.51	Long-term depression	NM_174435
NFKBIB	nuclear factor of kappa light polypeptide gene enhancer in B-cells inhibitor, beta	2.51	0	0	-0.88	-1.06	0.06	2.51	Cytosolic DNA-sensing pathway	BF044586
EPB41L1		2.03	0	-0.53	2.51	-1.16	0	2.51	Tight junction	AW463421
PAK7	p21(CDKN1A)-activated kinase 7	1.58	0	2.51	1.45	0	2.39	2.51	Focal adhesion	CO881840
PAK7	p21(CDKN1A)-activated kinase 7	1.59	0	2.51	1.45	0	2.39	2.51	Axon guidance	CO881840
ETV6	ets variant gene 6 (TEL oncogene)	0	0	0	0	0	2.51	2.51	Dorso-ventral axis formation	BM362708
MVB12A	family with sequence similarity 125, member A	-1.1	0	0	0	1.35	2.51	2.51	Endocytosis	BF039417
BNIP1	BCL2/adenovirus E1B 19kDa interacting protein 1	2.51	0	0	0	0	1.79	2.51	SNARE interactions in vesicular transport	BF044949
CXCL9	chemokine (C-X-C motif) ligand 9	2.4	2.51	0	0	0.17	0	2.51	Cytokine-cytokine receptor interaction	BM362452
ABCC6	ATP-binding cassette, sub-family C (CFTR/MRP), member 6	2.51	0	0	0	0	0	2.51	ABC transporters	BF042063
INPP5A	inositol polyphosphate-5-phosphatase, 40kDa	0	0	0	0.53	2.51	-0.88	2.51	Inositol phosphate metabolism	BM363737
IL18	interleukin 18 (interferon-gamma-inducing factor)	2.5	0	0	0	-1.14	2.09	2.5	Rheumatoid arthritis	CN439026
GSK3B	glycogen synthase kinase 3 beta	0.54	1.44	0	2.5	0	0	2.5	Pathways in cancer	CN434016
LAMC2	laminin, gamma 2	0	0	0	0	0.26	2.5	2.5	Toxoplasmosis	BF041482
IL18	interleukin 18 (interferon-gamma-inducing factor)	2.5	0	0	0	-1.14	2.09	2.5	Malaria	CN439026
IL18	interleukin 18 (interferon-gamma-inducing factor)	2.5	0	0	0	-1.14	2.09	2.5	African trypanosomiasis	CN439026
MYD88	myeloid differentiation primary response gene (88)	0	0	0	-0.6	2.1	2.5	2.5	Pertussis	AW417858
COX6B2	cytochrome c oxidase subunit VIb polypeptide 2 (testis)	-1.63	0.08	-2.09	2.5	-1.16	-1	2.5	Huntington's disease	CN441214
COX6B2	cytochrome c oxidase subunit VIb polypeptide 2 (testis)	-1.63	0.08	-2.09	2.5	-1.16	-1	2.5	Parkinson's disease	CN441214
COX6B2	cytochrome c oxidase subunit VIb polypeptide 2 (testis)	-1.63	0.08	-2.09	2.5	-1.16	-1	2.5	Alzheimer's disease	CN441214
SOS1	son of sevenless homolog 1 (Drosophila)	0	2.21	2.5	0	-1.2	-2.25	2.5	Regulation of actin cytoskeleton	CR451896
PRKCA	protein kinase C, alpha	2.5	-1.07	0.39	0	0.16	-0.19	2.5	Long-term potentiation	NM_174435
IL18	interleukin 18 (interferon-gamma-inducing factor)	2.5	0	0	0	-1.14	2.09	2.5	Cytosolic DNA-sensing pathway	CN439026
IL18	interleukin 18 (interferon-gamma-inducing factor)	2.5	0	0	0	-1.14	2.09	2.5	NOD-like receptor signaling pathway	CN439026
ITGA2	integrin, alpha 2 (CD49B, alpha 2 subunit of VLA-2 receptor)	0.76	-0.39	0	0.23	0	2.5	2.5	Focal adhesion	L25886
NFKB2	nuclear factor of kappa light polypeptide gene enhancer in B-cells 2 (p49/p100)	0	0	0	0	-0.53	2.5	2.5	Osteoclast differentiation	CB451525
COX6B2	cytochrome c oxidase subunit VIb polypeptide 2 (testis)	-1.63	0.08	-2.09	2.5	-1.16	-1	2.5	Cardiac muscle contraction	CN441214
FABP4	fatty acid binding protein 4, adipocyte	0	0	1.19	0.51	2.46	2.5	2.5	PPAR signaling pathway	CN442414
FARSA	phenylalanyl-tRNA synthetase, alpha subunit	2.5	0	1.84	1.29	0.38	1.18	2.5	Aminoacyl-tRNA biosynthesis	AW465478
CTPS	CTP synthase	-1.77	0	0	0	2.5	0	2.5	Pyrimidine metabolism	CR453244
COX6B2	cytochrome c oxidase subunit VIb polypeptide 2 (testis)	-1.63	0.08	-2.09	2.5	-1.16	-1	2.5	Oxidative phosphorylation	CN441214
CDKN1B	cyclin-dependent kinase inhibitor 1B (p27, Kip1)	2.49	0	2.36	2.44	1.02	0	2.49	Measles	CB226912
MYD88	myeloid differentiation primary response gene (88)	0	0	-0.02	-0.86	1.58	2.49	2.49	Malaria	AW417858
Col9a3	collagen, type IX, alpha 3	-1.97	0.65	0	0	1.95	2.49	2.49	Protein digestion and absorption	CR453951
MAPK10	mitogen-activated protein kinase 10	0.8	0	2.49	0	0	0	2.49	Type II diabetes mellitus	CN438358
CPT1C	carnitine palmitoyltransferase 1C	0	0	0	0	2.49	1.72	2.49	Adipocytokine signaling pathway	CR454069
ADCY1	adenylate cyclase 1 (brain)	0	0	0	0	0.99	2.49	2.49	Melanogenesis	NM_174229
FGF7	fibroblast growth factor 7 (keratinocyte growth factor)	0	0	0	0	-0.73	2.49	2.49	Regulation of actin cytoskeleton	CK774648
LIMK1	LIM domain kinase 1	-0.74	0	1.8	0	1.92	2.49	2.49	Fc gamma R-mediated phagocytosis	CR452106
RAB13	RAB13, member RAS oncogene family	0	0	0	1.86	2.47	2.49	2.49	Tight junction	CN439331
VEGFB	vascular endothelial growth factor B	2.49	0	1.41	-0.01	0	0	2.49	Focal adhesion	CN434072
ID3	inhibitor of DNA binding 3, dominant negative helix-loop-helix protein	0.14	0	0	0	0	2.49	2.49	TGF-beta signaling pathway	CN441335
RAD23B	RAD23 homolog B (S. cerevisiae)	-2.36	0	0.53	2.37	0	2.49	2.49	Protein processing in endoplasmic reticulum	CN433123
DNAJA1	DnaJ (Hsp40) homolog, subfamily A, member 1	-0.66	0.22	0	0	1.1	2.49	2.49	Protein processing in endoplasmic reticulum	CN441141
ARRB2	arrestin, beta 2	2.49	0	0	0	0.05	-1.53	2.49	Chemokine signaling pathway	BF039067
PAK7	p21(CDKN1A)-activated kinase 7	1.82	0	2.49	1.3	0	2.45	2.49	ErbB signaling pathway	CO881840
DUSP16	dual specificity phosphatase 16	-0.81	0.55	2.49	0	1.23	0	2.49	MAPK signaling pathway	BF046413
NDST1	N-deacetylase/N-sulfotransferase (heparan glucosaminyl) 1	0.3	0	0	0	2.49	0	2.49	Glycosaminoglycan biosynthesis - heparan sulfate	CN433128
AKT2	v-akt murine thymoma viral oncogene homolog 2	0	2.48	0	1.48	-1.1	-0.62	2.48	Acute myeloid leukemia	CN437742
IFIH1	interferon induced with helicase C domain 1	-0.27	0	0	0	2.44	2.48	2.48	Influenza A	CK940246
PRSS2		-0.71	2.48	-0.73	2.18	-1.65	-2.15	2.48	Influenza A	BM362929
MAVS	mitochondrial antiviral-signaling protein	2.48	0	2.09	1.07	0	0	2.48	Influenza A	BF042052
IFIH1	interferon induced with helicase C domain 1	-0.27	0	0	0	2.44	2.48	2.48	Measles	CK940246
ELMO1	engulfment and cell motility 1, ced-12 homolog (C. elegans)	-2.33	0	2.48	1.38	0	-0.05	2.48	Bacterial invasion of epithelial cells	CR453942
AGPAT2	1-acylglycerol-3-phosphate O-acyltransferase 2 (lysophosphatidic acid acyltransferase, beta)	0	0	0	0	2.48	-2.41	2.48	Fat digestion and absorption	CN436883
PRSS2		-0.71	2.48	-0.73	2.18	-1.65	-2.15	2.48	Protein digestion and absorption	BM362929
PRSS2		-0.71	2.48	-0.73	2.18	-1.65	-2.15	2.48	Pancreatic secretion	BM362929
KCNMA1	potassium large conductance calcium-activated channel, subfamily M, alpha member 1	0	1.05	2.48	0	0	0	2.48	Salivary secretion	CN439071
PAK7	p21(CDKN1A)-activated kinase 7	1.64	0	2.48	1.53	0	2.42	2.48	Regulation of actin cytoskeleton	CO881840
PAK7	p21(CDKN1A)-activated kinase 7	1.91	0	2.48	1.32	0	2.45	2.48	T cell receptor signaling pathway	CO881840
F8	coagulation factor VIII, procoagulant component (hemophilia A)	2.48	1.18	0	-0.04	0.41	-1.99	2.48	Complement and coagulation cascades	BM363112
CLDN5	claudin 5 (transmembrane protein deleted in velocardiofacial syndrome)	2.48	0	0	-0.04	0	-0.08	2.48	Cell adhesion molecules (CAMs)	CR453007
CTNNB1	catenin (cadherin-associated protein), beta 1, 88kDa	-0.18	0	0	2.48	0	0	2.48	Wnt signaling pathway	CN440643
CHMP7		2.48	0	0	0	0	1.32	2.48	Endocytosis	AW462990
DHX38	DEAH (Asp-Glu-Ala-His) box polypeptide 38	2.48	0	0	0	-0.5	2.26	2.48	Spliceosome	BM366313
NAT10		0	-0.56	0	0	2.1	2.48	2.48	Ribosome biogenesis in eukaryotes	BF440432
AADAT	aminoadipate aminotransferase	-0.7	0	1.55	2.48	0.87	0.43	2.48	Tryptophan metabolism	CN438605
AADAT	aminoadipate aminotransferase	-0.7	0	1.55	2.48	0.87	0.43	2.48	Lysine degradation	CN438605
AADAT	aminoadipate aminotransferase	-0.7	0	1.55	2.48	0.87	0.43	2.48	Lysine biosynthesis	CN438605
SLAMF1	signaling lymphocytic activation molecule family member 1	1.38	1.26	0.37	-0.4	1.93	2.47	2.47	Measles	NM_174184
MAPK10	mitogen-activated protein kinase 10	0	0	2.47	0	0	0.5	2.47	Tuberculosis	CN438358
PPIF	peptidylprolyl isomerase F (cyclophilin F)	-0.51	0	1.63	2.47	2.21	0	2.47	Toxoplasmosis	CN441079
MYD88	myeloid differentiation primary response gene (88)	0	0	0	-0.22	1.49	2.47	2.47	African trypanosomiasis	AW417858
PLCB4	phospholipase C, beta 4	2.47	-0.64	0	0	0	0.39	2.47	African trypanosomiasis	BF044560
SLC11A1	solute carrier family 11 (proton-coupled divalent metal ion transporters), member 1	0	-0.65	1.97	0.79	-1.31	2.47	2.47	Mineral absorption	BM363129
PCK1	phosphoenolpyruvate carboxykinase 1 (soluble)	2.05	0	2.29	2.47	0	1.96	2.47	Insulin signaling pathway	NM_174737
RNF125		0	0	0	0	2.47	2.28	2.47	RIG-I-like receptor signaling pathway	BF046212
SPN	sialophorin	2.47	-0.71	0	1.9	-0.62	1.97	2.47	Cell adhesion molecules (CAMs)	BM365758
MPV17	MpV17 mitochondrial inner membrane protein	0	0.56	2.47	2.06	0	1.88	2.47	Peroxisome	BF039206
SLC11A1	solute carrier family 11 (proton-coupled divalent metal ion transporters), member 1	0	-0.65	1.97	0.79	-1.31	2.47	2.47	Lysosome	BM363129
DEGS1	degenerative spermatocyte homolog 1, lipid desaturase (Drosophila) (EC:1.14.-.-)	-1.58	0	0	0	0	2.47	2.47	Sphingolipid metabolism	BF039216
MYD88	myeloid differentiation primary response gene (88)	0	0	0	-0.82	0.67	2.46	2.46	Tuberculosis	AW417858
IL18	interleukin 18 (interferon-gamma-inducing factor)	2.46	0	-0.27	0	-0.85	2.13	2.46	Tuberculosis	CN439026
IL1R2	interleukin 1 receptor, type II	0	0	0	0	0.95	2.46	2.46	Amoebiasis	BP104965
SNCAIP	synuclein, alpha interacting protein (synphilin)	2.46	0	0.71	0.35	0	-0.93	2.46	Parkinson's disease	CB442814
VAMP2	vesicle-associated membrane protein 2	0.76	0.09	0	0.48	1.01	2.46	2.46	Vasopressin-regulated water reabsorption	NM_174483
CAMK2G	calcium/calmodulin-dependent protein kinase (CaM kinase) II gamma	0.35	0	0	0	1.77	2.46	2.46	Neurotrophin signaling pathway	BM363829
SDC4	syndecan 4	-0.44	0	-0.57	1.09	0	2.46	2.46	ECM-receptor interaction	AW464191
LAMC2	laminin, gamma 2	0	0.14	0	0	0.92	2.46	2.46	Focal adhesion	BF041482
PPARD	peroxisome proliferator-activated receptor delta	2.46	0	0.02	0	0	0	2.46	Wnt signaling pathway	AW445931
VAMP2	vesicle-associated membrane protein 2	0.76	0.09	0	0.48	1.01	2.46	2.46	SNARE interactions in vesicular transport	NM_174483
UBE2Q2	ubiquitin-conjugating enzyme E2Q (putative) 2	-0.58	0	0	0	0.53	2.46	2.46	Ubiquitin mediated proteolysis	AW463916
CDC20	cell division cycle 20 homolog (S. cerevisiae)	2.46	-0.34	-0.08	0	0	1.23	2.46	Ubiquitin mediated proteolysis	CN434645
SLC8A3	solute carrier family 8 (sodium-calcium exchanger), member 3	0	0	2.27	0.08	2.26	2.46	2.46	Calcium signaling pathway	CN441413
LIG1	ligase I, DNA, ATP-dependent (EC:6.5.1.1)	2.46	-0.43	0	0	-0.27	-1.34	2.46	Mismatch repair	CN433185
CETN2	centrin, EF-hand protein, 2	2.46	0	0	1.1	0	0	2.46	Nucleotide excision repair	CN441043
LIG1	ligase I, DNA, ATP-dependent (EC:6.5.1.1)	2.46	-0.43	0	0	-0.27	-1.34	2.46	Nucleotide excision repair	CN433185
LIG1	ligase I, DNA, ATP-dependent (EC:6.5.1.1)	2.46	-0.43	0	0	-0.27	-1.34	2.46	Base excision repair	CN433185
RNASEH2A	ribonuclease H2, large subunit	0	-0.48	0	0.58	0	2.46	2.46	DNA replication	CN439265
LIG1	ligase I, DNA, ATP-dependent (EC:6.5.1.1)	2.46	-0.43	0	0	-0.27	-1.34	2.46	DNA replication	CN433185
DPYS	dihydropyrimidinase	0	0	0	2.46	1.35	1.63	2.46	Drug metabolism - other enzymes	CB467572
PPOX	protoporphyrinogen oxidase (EC:1.3.3.4)	0	0	0	0	0	2.46	2.46	Porphyrin and chlorophyll metabolism	CR453686
DPYS	dihydropyrimidinase	0	0	0	2.46	1.35	1.63	2.46	Pantothenate and CoA biosynthesis	CB467572
DPYS	dihydropyrimidinase	0	0	0	2.46	1.35	1.63	2.46	beta-Alanine metabolism	CB467572
DPYS	dihydropyrimidinase	0	0	0	2.46	1.35	1.63	2.46	Pyrimidine metabolism	CB467572
AKR1D1	aldo-keto reductase family 1, member D1 (delta 4-3-ketosteroid-5-beta-reductase)	2.46	0	2.46	1.91	0	0	2.46	Steroid hormone biosynthesis	CN436352
AKR1D1	aldo-keto reductase family 1, member D1 (delta 4-3-ketosteroid-5-beta-reductase)	2.46	0	2.41	1.87	0	0	2.46	Primary bile acid biosynthesis	CN436352
SLC8A3	solute carrier family 8 (sodium-calcium exchanger), member 3	0	0	2.27	0.08	2.26	2.45	2.45	Protein digestion and absorption	CN441413
GSK3B	glycogen synthase kinase 3 beta	1.6	1.08	0	2.45	0	0.1	2.45	Melanogenesis	CN434016
TYR	tyrosinase (oculocutaneous albinism IA)	-0.45	0.54	0	0	2.31	2.45	2.45	Melanogenesis	NM_181001
APC	adenomatous polyposis coli	2.26	0.51	0	1.67	2.14	2.45	2.45	Regulation of actin cytoskeleton	CO880410
PRKG1	protein kinase, cGMP-dependent, type I	2.45	0	0	0	0	0	2.45	Olfactory transduction	NM_174436
CAMK2G	calcium/calmodulin-dependent protein kinase (CaM kinase) II gamma	0.16	0	0	0	2.45	1.59	2.45	Olfactory transduction	BM363829
MAP2K6	mitogen-activated protein kinase kinase 6	0	0	2.45	0	0	0	2.45	Toll-like receptor signaling pathway	BF039637
FOS	v-fos FBJ murine osteosarcoma viral oncogene homolog	0	0	1.3	0	0	2.45	2.45	Osteoclast differentiation	BF039907
ITPR3	inositol 1,4,5-triphosphate receptor, type 3	2.45	0	-0.01	-0.84	0	0	2.45	Phosphatidylinositol signaling system	NM_174370
IL1R2	interleukin 1 receptor, type II	0	0	0	0	1.25	2.45	2.45	Cytokine-cytokine receptor interaction	BP104965
IL1R2	interleukin 1 receptor, type II	0	0	0	0	1.26	2.45	2.45	MAPK signaling pathway	BP104965
ELAC1	elaC homolog 1 (E. coli)	0.19	0	0	0	0	2.45	2.45	RNA transport	CN437641
ACP6	acid phosphatase 6, lysophosphatidic (EC:3.1.3.2)	1.21	0	1.09	2.45	0.19	0.53	2.45	Riboflavin metabolism	AW464959
ALDH1B1	aldehyde dehydrogenase 1 family, member B1	-0.43	0	0	0	0	2.45	2.45	Propanoate metabolism	S61045
ALDH1B1	aldehyde dehydrogenase 1 family, member B1	-0.43	0	0	0	0	2.45	2.45	Pyruvate metabolism	S61045
ALDH1B1	aldehyde dehydrogenase 1 family, member B1	-0.43	0	0	0	0	2.45	2.45	Glycerolipid metabolism	S61045
ALDH1B1	aldehyde dehydrogenase 1 family, member B1	-0.43	0	0	0	0	2.45	2.45	beta-Alanine metabolism	S61045
ALDH1B1	aldehyde dehydrogenase 1 family, member B1	-0.43	0	0	0	0	2.45	2.45	Tryptophan metabolism	S61045
ALDH1B1	aldehyde dehydrogenase 1 family, member B1	-0.43	0	0	0	0	2.45	2.45	Histidine metabolism	S61045
ALDH1B1	aldehyde dehydrogenase 1 family, member B1	-0.43	0	0	0	0	2.45	2.45	Arginine and proline metabolism	S61045
ALDH1B1	aldehyde dehydrogenase 1 family, member B1	-0.43	0	0	0	0	2.45	2.45	Lysine degradation	S61045
ALDH1B1	aldehyde dehydrogenase 1 family, member B1	-0.43	0	0	0	0	2.45	2.45	Valine, leucine and isoleucine degradation	S61045
PDE8A	phosphodiesterase 8A	1.11	0	2.45	-0.02	0	0.3	2.45	Purine metabolism	CV798828
ALDH1B1	aldehyde dehydrogenase 1 family, member B1	-0.43	0	0	0	0	2.45	2.45	Fatty acid metabolism	S61045
ALDH1B1	aldehyde dehydrogenase 1 family, member B1	-0.43	0	0	0	0	2.45	2.45	Ascorbate and aldarate metabolism	S61045
ALDH1B1	aldehyde dehydrogenase 1 family, member B1	-0.43	0	0	0	0	2.45	2.45	Pentose and glucuronate interconversions	S61045
ALDH1B1	aldehyde dehydrogenase 1 family, member B1	-0.43	0	0	0	0	2.45	2.45	Glycolysis / Gluconeogenesis	S61045
PAK7	p21(CDKN1A)-activated kinase 7	1.53	0	2.44	1.01	0	2.37	2.44	Renal cell carcinoma	CO881840
NFKBIB	nuclear factor of kappa light polypeptide gene enhancer in B-cells inhibitor, beta	2.44	0	0	-0.89	-1.1	0	2.44	Toxoplasmosis	BF044586
PLA2G4A	phospholipase A2, group IVA (cytosolic, calcium-dependent)	-0.16	0	0	0	0	2.44	2.44	Toxoplasmosis	CR456077
DERL1		2.44	-1.6	-2.04	0.34	0	1.16	2.44	Amyotrophic lateral sclerosis (ALS)	BF044787
PLA2G4A	phospholipase A2, group IVA (cytosolic, calcium-dependent)	-0.16	0	0	0	0	2.44	2.44	Fat digestion and absorption	CR456077
PLA2G4A	phospholipase A2, group IVA (cytosolic, calcium-dependent)	-0.16	0	0	0	0	2.44	2.44	Pancreatic secretion	CR456077
PLA2G4A	phospholipase A2, group IVA (cytosolic, calcium-dependent)	-0.16	0	0	0	0	2.44	2.44	GnRH signaling pathway	CR456077
ARRB2	arrestin, beta 2	2.44	0	0	0	0	-1.46	2.44	Phototransduction	BF039067
NFKBIB	nuclear factor of kappa light polypeptide gene enhancer in B-cells inhibitor, beta	2.44	0	0	-0.89	-1.1	0	2.44	NOD-like receptor signaling pathway	BF044586
NFYB	nuclear transcription factor-Y beta	0	0	0.67	-1.16	-0.02	2.44	2.44	Antigen processing and presentation	CN432459
F2	coagulation factor II (thrombin)	2.2	-1.63	0.33	0.35	0.6	2.44	2.44	Complement and coagulation cascades	CN435355
NFKBIB	nuclear factor of kappa light polypeptide gene enhancer in B-cells inhibitor, beta	2.44	0	0	-0.89	-1.1	0	2.44	Chemokine signaling pathway	BF044586
AMH	anti-Mullerian hormone	2.44	-1.21	0	0	0	0	2.44	Cytokine-cytokine receptor interaction	NM_173890
FOS	v-fos FBJ murine osteosarcoma viral oncogene homolog	0	0	2.04	0	0	2.44	2.44	MAPK signaling pathway	BF039907
NUP107	nucleoporin 107	2.44	0	0	0	0	1.88	2.44	RNA transport	BF044757
TYR	tyrosinase (oculocutaneous albinism IA)	-0.46	0.55	0	0	2.3	2.44	2.44	Riboflavin metabolism	NM_181001
ACO2	aconitase 2, mitochondrial	2.44	0.22	0	0	0	-1.71	2.44	Glyoxylate and dicarboxylate metabolism	CR551335
PLA2G4A	phospholipase A2, group IVA (cytosolic, calcium-dependent)	-0.16	0	0	0	0	2.44	2.44	alpha-Linolenic acid metabolism	CR456077
PLA2G4A	phospholipase A2, group IVA (cytosolic, calcium-dependent)	-0.16	0	0	0	0	2.44	2.44	Linoleic acid metabolism	CR456077
PLA2G4A	phospholipase A2, group IVA (cytosolic, calcium-dependent)	-0.16	0	0	0	0	2.44	2.44	Arachidonic acid metabolism	CR456077
PLA2G4A	phospholipase A2, group IVA (cytosolic, calcium-dependent)	-0.16	0	0	0	0	2.44	2.44	Ether lipid metabolism	CR456077
AGPAT2	1-acylglycerol-3-phosphate O-acyltransferase 2 (lysophosphatidic acid acyltransferase, beta)	0	0	0	0	2.44	-2.35	2.44	Glycerophospholipid metabolism	CN436883
PLA2G4A	phospholipase A2, group IVA (cytosolic, calcium-dependent)	-0.16	0	0	0	0	2.44	2.44	Glycerophospholipid metabolism	CR456077
AGPAT2	1-acylglycerol-3-phosphate O-acyltransferase 2 (lysophosphatidic acid acyltransferase, beta)	0	0	0	0	2.44	-2.35	2.44	Glycerolipid metabolism	CN436883
TYR	tyrosinase (oculocutaneous albinism IA)	-0.46	0.55	0	0	2.3	2.44	2.44	Tyrosine metabolism	NM_181001
ACO2	aconitase 2, mitochondrial	2.44	0.22	0	0	0	-1.71	2.44	Citrate cycle (TCA cycle)	CR551335
AKT2	v-akt murine thymoma viral oncogene homolog 2	0	2.43	0	0	-1.57	-1.25	2.43	Glioma	CN437742
CLTB	clathrin, light chain (Lcb)	-1.32	0	0.51	0	1.55	2.43	2.43	Bacterial invasion of epithelial cells	NM_174277
CLTB	clathrin, light chain (Lcb)	-1.32	0	0.51	0	1.55	2.43	2.43	Huntington's disease	NM_174277
MAP2K6	mitogen-activated protein kinase kinase 6	0	0	2.43	0	0	0	2.43	Amyotrophic lateral sclerosis (ALS)	BF039637
CLTB	clathrin, light chain (Lcb)	-1.32	0	0.51	0	1.55	2.43	2.43	Endocrine and other factor-regulated calcium reabsorption	NM_174277
PLCB4	phospholipase C, beta 4	2.43	-0.43	0	0	0	0.51	2.43	Endocrine and other factor-regulated calcium reabsorption	BF044560
KCNJ1	potassium inwardly-rectifying channel, subfamily J, member 1	2.43	0	0	0.26	0	-0.65	2.43	Aldosterone-regulated sodium reabsorption	AV604348
FGD3	FYVE, RhoGEF and PH domain containing 3	2.43	0	0	0	-1.65	0	2.43	Regulation of actin cytoskeleton	BF440347
PLD1	phospholipase D1, phosphatidylcholine-specific	2.43	0	0	0	0	1.97	2.43	Glutamatergic synapse	DR749371
ARPC2	actin related protein 2/3 complex, subunit 2, 34kDa	2.43	0	0	-1.35	-1.1	0	2.43	Fc gamma R-mediated phagocytosis	BM362455
SV2A	synaptic vesicle glycoprotein 2 a	2.43	-0.01	0	0	0.11	0	2.43	ECM-receptor interaction	CN437858
BMP2	bone morphogenetic protein 2	0	0	0	0	-1.14	2.43	2.43	TGF-beta signaling pathway	CK975082
MYD88	myeloid differentiation primary response gene (88)	0	0	0	-0.48	2.2	2.43	2.43	Apoptosis	AW417858
CLTB	clathrin, light chain (Lcb)	-1.32	0	0.51	0	1.55	2.43	2.43	Endocytosis	NM_174277
CLTB	clathrin, light chain (Lcb)	-1.32	0	0.51	0	1.55	2.43	2.43	Lysosome	NM_174277
SOCS1	suppressor of cytokine signaling 1	0	0	0	0	0	2.43	2.43	Ubiquitin mediated proteolysis	CR552572
ESPL1	extra spindle pole bodies homolog 1 (S. cerevisiae)	-1.63	-0.04	0	0	2.41	2.43	2.43	Oocyte meiosis	CN441860
TNFRSF18	tumor necrosis factor receptor superfamily, member 18	2.43	-0.52	-0.14	0	0	-1.73	2.43	Cytokine-cytokine receptor interaction	CB457045
AARS	alanyl-tRNA synthetase	0.92	-0.11	0	1.74	2.43	2.2	2.43	Aminoacyl-tRNA biosynthesis	CN441874
PDE6H	phosphodiesterase 6H, cGMP-specific, cone, gamma	1.03	0	0	0	0	2.43	2.43	Purine metabolism	NM_174422
FOS	v-fos FBJ murine osteosarcoma viral oncogene homolog	0	0	2.42	0	0	2.31	2.42	Rheumatoid arthritis	BF039907
GSK3B	glycogen synthase kinase 3 beta	0.81	1.11	0	2.42	0	0	2.42	Measles	CN434016
GSK3B	glycogen synthase kinase 3 beta	0.81	1.11	0	2.42	0	0	2.42	Hepatitis C	CN434016
SDC4	syndecan 4	-1.16	0	-0.94	0.17	0	2.42	2.42	Malaria	AW464191
FOS	v-fos FBJ murine osteosarcoma viral oncogene homolog	0	0	1.99	0	0	2.42	2.42	Chagas disease (American trypanosomiasis)	BF039907
GSK3B	glycogen synthase kinase 3 beta	0.81	1.11	0	2.42	0	0	2.42	Insulin signaling pathway	CN434016
RDX	radixin	-2.39	1.63	-1.49	-0.29	0	2.42	2.42	Regulation of actin cytoskeleton	CN440749
GSK3B	glycogen synthase kinase 3 beta	0.81	1.11	0	2.42	0	0	2.42	Neurotrophin signaling pathway	CN434016
PTPN11	protein tyrosine phosphatase, non-receptor type 11 (Noonan syndrome 1)	0.44	0	0	0	2.42	-2.38	2.42	Neurotrophin signaling pathway	BF045545
GSK3B	glycogen synthase kinase 3 beta	0.81	1.11	0	2.42	0	0	2.42	B cell receptor signaling pathway	CN434016
CISH	cytokine inducible SH2-containing protein	0	0	0.34	0	2.16	2.42	2.42	Jak-STAT signaling pathway	CO261450
SDC4	syndecan 4	-1.16	0	-0.94	0.17	0	2.42	2.42	Cell adhesion molecules (CAMs)	AW464191
RPS6KB2	ribosomal protein S6 kinase, 70kDa, polypeptide 2	2.28	-0.99	0	0	-0.79	2.42	2.42	TGF-beta signaling pathway	CN438197
IDH1	isocitrate dehydrogenase 1 (NADP+), soluble	0.61	0	2.42	0	0	0.96	2.42	Peroxisome	AW462719
STX18	syntaxin 18	-0.78	0	0	2.42	0	0	2.42	SNARE interactions in vesicular transport	CR453321
CDC20	cell division cycle 20 homolog (S. cerevisiae)	2.42	-0.72	0	0	0	0	2.42	Cell cycle	CN434645
GSK3B	glycogen synthase kinase 3 beta	0.81	1.11	0	2.42	0	0	2.42	Chemokine signaling pathway	CN434016
GSK3B	glycogen synthase kinase 3 beta	0.81	1.11	0	2.42	0	0	2.42	ErbB signaling pathway	CN434016
PCK1	phosphoenolpyruvate carboxykinase 1 (soluble)	1.9	0	1.87	2.42	0	1.09	2.42	PPAR signaling pathway	NM_174737
PSMC2	proteasome (prosome, macropain) 26S subunit, ATPase 2	-1.53	0	0	0.04	2.24	2.42	2.42	Proteasome	BM365916
GPLD1	glycosylphosphatidylinositol specific phospholipase D1	1.88	0	0	0	0	2.42	2.42	Glycosylphosphatidylinositol(GPI)-anchor biosynthesis	NM_174816
IDH1	isocitrate dehydrogenase 1 (NADP+), soluble	0.61	0	2.42	0	0	0.96	2.42	Glutathione metabolism	AW462719
IDH1	isocitrate dehydrogenase 1 (NADP+), soluble	0.61	0	2.42	0	0	0.96	2.42	Citrate cycle (TCA cycle)	AW462719
GSK3B	glycogen synthase kinase 3 beta	0.94	1.1	0	2.41	0	0	2.41	Colorectal cancer	CN434016
GSK3B	glycogen synthase kinase 3 beta	1.58	1.67	0	2.41	0	0.86	2.41	Influenza A	CN434016
IL2RG	interleukin 2 receptor, gamma (severe combined immunodeficiency)	2.41	0.82	0	0	-0.19	-0.79	2.41	Measles	NM_174359
PLCB4	phospholipase C, beta 4	2.41	0	0.79	0	0	0.49	2.41	Chagas disease (American trypanosomiasis)	BF044560
UBE2J2	ubiquitin-conjugating enzyme E2, J2 (UBC6 homolog, yeast)	0	0	0.17	1.25	0	2.41	2.41	Parkinson's disease	BM361936
GSK3B	glycogen synthase kinase 3 beta	0.94	1.1	0	2.41	0	0	2.41	Focal adhesion	CN434016
SOCS1	suppressor of cytokine signaling 1	0	0	0	-0.55	-0.01	2.41	2.41	Osteoclast differentiation	CR552572
STX18	syntaxin 18	-1.14	0	0	2.41	0	0.12	2.41	Phagosome	CR453321
COLEC12	collectin sub-family member 12	2.41	-0.38	0	0	0	1.24	2.41	Phagosome	AW326160
UBE2J2	ubiquitin-conjugating enzyme E2, J2 (UBC6 homolog, yeast)	0	0	0.17	1.25	0	2.41	2.41	Ubiquitin mediated proteolysis	BM361936
ESPL1	extra spindle pole bodies homolog 1 (S. cerevisiae)	-1.59	0	0	0	2.39	2.41	2.41	Cell cycle	CN441860
HS3ST3B1	heparan sulfate (glucosamine) 3-O-sulfotransferase 3B1	2.41	-0.08	0	0	0	0.6	2.41	Glycosaminoglycan biosynthesis - heparan sulfate	CN435593
GMPR	guanosine monophosphate reductase	-0.94	-0.02	0	2.14	2.41	2.14	2.41	Purine metabolism	DR749290
SOAT2	sterol O-acyltransferase 2	2.41	0	1.87	1.9	0.93	0.9	2.41	Steroid biosynthesis	CR454296
TNFRSF11A	tumor necrosis factor receptor superfamily, member 11a, NFKB activator	0	0	0	1.61	2.4	2.17	2.4	Rheumatoid arthritis	CR452037
VEGFB	vascular endothelial growth factor B	2.4	0	0.44	-0.75	0	0.14	2.4	Renal cell carcinoma	CN434072
NDUFA10	NADH dehydrogenase (ubiquinone) 1 alpha subcomplex, 10, 42kDa	-0.49	-0.48	2.4	0	0	0.14	2.4	Huntington's disease	CR453596
NDUFA10	NADH dehydrogenase (ubiquinone) 1 alpha subcomplex, 10, 42kDa	-0.49	-0.48	2.4	0	0	0.14	2.4	Parkinson's disease	CR453596
NDUFA10	NADH dehydrogenase (ubiquinone) 1 alpha subcomplex, 10, 42kDa	-0.49	-0.48	2.4	0	0	0.14	2.4	Alzheimer's disease	CR453596
ADCY2	adenylate cyclase 2 (brain)	0	0.73	2.22	0	0	2.4	2.4	Bile secretion	CN435015
ADCY2	adenylate cyclase 2 (brain)	0	0.84	2.24	0	0	2.4	2.4	GnRH signaling pathway	CN435015
ARRB2	arrestin, beta 2	2.4	0	0	0	0	-1.28	2.4	Olfactory transduction	BF039067
GSK3B	glycogen synthase kinase 3 beta	0.73	1.28	0	2.4	0	0	2.4	T cell receptor signaling pathway	CN434016
PDGFB	platelet-derived growth factor beta polypeptide (simian sarcoma viral (v-sis) oncogene homolog)	1.08	1.86	2.4	0	0	-0.23	2.4	Gap junction	CR550549
ICAM1	intercellular adhesion molecule 1	2.4	0	0	0.84	0	0	2.4	Cell adhesion molecules (CAMs)	BF041823
LIMK2	LIM domain kinase 2	2.4	-0.14	0	0	0	0	2.4	Axon guidance	BF043855
DNAJC6		0	0	1.41	1.72	2.4	-0.97	2.4	Endocytosis	NM_174836
TNFRSF11A	tumor necrosis factor receptor superfamily, member 11a, NFKB activator	0	0	0	1.61	2.4	2.17	2.4	Cytokine-cytokine receptor interaction	CR452037
ARRB2	arrestin, beta 2	2.4	0	0	0	0	-0.4	2.4	MAPK signaling pathway	BF039067
PPP2R5D	protein phosphatase 2, regulatory subunit B (B56), delta isoform	2.4	0	0	-0.89	0.16	0.4	2.4	mRNA surveillance pathway	CN439486
PDHA1	pyruvate dehydrogenase (lipoamide) alpha 1	0	0	0	2.4	1.03	1.15	2.4	Butanoate metabolism	BF045636
PDHA1	pyruvate dehydrogenase (lipoamide) alpha 1	0	0	0	2.4	1.03	1.15	2.4	Pyruvate metabolism	BF045636
PDHA1	pyruvate dehydrogenase (lipoamide) alpha 1	0	0	0	2.4	1.03	1.15	2.4	Valine, leucine and isoleucine biosynthesis	BF045636
NDUFA10	NADH dehydrogenase (ubiquinone) 1 alpha subcomplex, 10, 42kDa	-0.49	-0.48	2.4	0	0	0.14	2.4	Oxidative phosphorylation	CR453596
PDHA1	pyruvate dehydrogenase (lipoamide) alpha 1	0	0	0	2.4	1.03	1.15	2.4	Citrate cycle (TCA cycle)	BF045636
PDHA1	pyruvate dehydrogenase (lipoamide) alpha 1	0	0	0	2.4	1.03	1.15	2.4	Glycolysis / Gluconeogenesis	BF045636
MAP2K6	mitogen-activated protein kinase kinase 6	0	-0.08	2.39	0	0	0	2.39	Toxoplasmosis	BF039637
PRL	prolactin	2.39	0.47	0	0	0.13	0	2.39	Jak-STAT signaling pathway	DR697593
PRKCA	protein kinase C, alpha	2.39	-0.87	1.46	-0.35	1.09	0	2.39	VEGF signaling pathway	NM_174435
WNT6	wingless-type MMTV integration site family, member 6	2.39	0	-1.97	-2.17	-1.95	0.57	2.39	Wnt signaling pathway	AW461838
SEC61A1	Sec61 alpha 1 subunit (S. cerevisiae)	2.39	0	-0.49	0	0	1.6	2.39	Protein processing in endoplasmic reticulum	BF042396
TSHR	thyroid stimulating hormone receptor	0	0	0	0	0	2.39	2.39	Neuroactive ligand-receptor interaction	NM_174206
TRPC1	transient receptor potential cation channel, subfamily C, member 1	-1.34	0	0	0	0	2.39	2.39	Calcium signaling pathway	BF046685
FGF1	fibroblast growth factor 1 (acidic)	0	0.48	0	0	0	2.39	2.39	MAPK signaling pathway	DR697481
ALYREF	THO complex 4	0.97	0	0	0	0	2.39	2.39	Spliceosome	AW465033
SPR	sepiapterin reductase (7,8-dihydrobiopterin:NADP+ oxidoreductase)	-0.2	0	0.93	-1.49	0.6	2.39	2.39	Folate biosynthesis	CR454003
EXT2	exostoses (multiple) 2	-0.75	0	0	-0.3	0	2.39	2.39	Glycosaminoglycan biosynthesis - heparan sulfate	BF044395
IGF1R	insulin-like growth factor 1 receptor	-1.24	1.12	2.38	-0.39	0	0	2.38	Glioma	BF042921
TRPC1	transient receptor potential cation channel, subfamily C, member 1	-1.1	0	0	0	0.74	2.38	2.38	Glutamatergic synapse	BF046685
CLDN5	claudin 5 (transmembrane protein deleted in velocardiofacial syndrome)	2.38	0	0	-0.02	0	-0.43	2.38	Leukocyte transendothelial migration	CR453007
PLD1	phospholipase D1, phosphatidylcholine-specific	2.21	0	0	0	0	2.38	2.38	Fc gamma R-mediated phagocytosis	DR749371
FYN	FYN oncogene related to SRC, FGR, YES	2.38	0	0	0	0	0	2.38	Fc epsilon RI signaling pathway	BF440404
POLR1D	polymerase (RNA) I polypeptide D, 16kDa	-0.98	0	0	2.38	-0.41	0	2.38	Cytosolic DNA-sensing pathway	BF044999
AMH	anti-Mullerian hormone	2.38	-1.37	0	0	0	0	2.38	TGF-beta signaling pathway	NM_173890
SNRPB2	small nuclear ribonucleoprotein polypeptide B''	-1.84	2.38	-0.25	-1.67	-2.33	0.8	2.38	Spliceosome	CN441824
POLR1D	polymerase (RNA) I polypeptide D, 16kDa	-0.98	0	0	2.38	-0.41	0	2.38	RNA polymerase	BF044999
RPS3A	ribosomal protein S3A	2.38	0	0	0	0	0.39	2.38	Ribosome	CR456038
CD38	CD38 molecule	2.38	0	0	0	0	-1.24	2.38	Nicotinate and nicotinamide metabolism	BF603065
CDO1	cysteine dioxygenase 1, cytosolic	0	0	0	0	0	2.38	2.38	Taurine and hypotaurine metabolism	CR452277
CDO1	cysteine dioxygenase 1, cytosolic	0	0	0	0	0	2.38	2.38	Cysteine and methionine metabolism	CR452277
POLR1D	polymerase (RNA) I polypeptide D, 16kDa	-0.98	0	0	2.38	-0.41	0	2.38	Pyrimidine metabolism	BF044999
POLR1D	polymerase (RNA) I polypeptide D, 16kDa	-0.98	0	0	2.38	-0.41	0	2.38	Purine metabolism	BF044999
ATP6V1H	ATPase, H+ transporting, lysosomal V1 subunit H	-0.82	0	0	2.37	0	0	2.37	Rheumatoid arthritis	CN441757
CDK4	cyclin-dependent kinase 4	-1.68	0	0	0.57	2.37	-1.43	2.37	Chronic myeloid leukemia	AW465448
CDK4	cyclin-dependent kinase 4	-1.68	0	0	0.57	2.37	-1.43	2.37	Bladder cancer	AW465448
FGFR3	fibroblast growth factor receptor 3 (achondroplasia, thanatophoric dwarfism)	0	0	2.37	0	0	-0.15	2.37	Bladder cancer	CN442012
GNAI1	guanine nucleotide binding protein (G protein), alpha inhibiting activity polypeptide 1	0	0	0	0	2.37	-1.83	2.37	Melanogenesis	CR553314
BCL2	B-cell CLL/lymphoma 2	0	0	0	-0.1	2.37	-0.41	2.37	Cholinergic synapse	CN441800
AKT2	v-akt murine thymoma viral oncogene homolog 2	-0.16	2.37	0	0.14	-0.57	-0.72	2.37	Neurotrophin signaling pathway	CN437742
ITPR3	inositol 1,4,5-triphosphate receptor, type 3	2.37	-0.31	-0.58	-0.32	0	0	2.37	Long-term potentiation	NM_174370
ASAP3	ArfGAP with SH3 domain, ankyrin repeat and PH domain 3	-2.11	1.43	0	1.87	2.37	-0.62	2.37	Fc gamma R-mediated phagocytosis	BM364166
EPB41	erythrocyte membrane protein band 4.1 (elliptocytosis 1, RH-linked)	-0.32	0	0	0	0	2.37	2.37	Tight junction	CN440455
SDC1	syndecan 1	0	2.37	0	-1.19	0	-0.63	2.37	ECM-receptor interaction	CR454542
GUCY1B3	guanylate cyclase 1, soluble, beta 3 (EC:4.6.1.2)	0	0	0	0	2.37	-0.3	2.37	Vascular smooth muscle contraction	NM_174641
ATP6V1H	ATPase, H+ transporting, lysosomal V1 subunit H	-0.82	0	0	2.37	0	0	2.37	Phagosome	CN441757
ASAP3	ArfGAP with SH3 domain, ankyrin repeat and PH domain 3	-2.05	1.35	0	1.82	2.37	-0.67	2.37	Endocytosis	BM364166
ATP6V1H	ATPase, H+ transporting, lysosomal V1 subunit H	-0.82	0	0	2.37	0	0	2.37	Lysosome	CN441757
CDK4	cyclin-dependent kinase 4	-1.68	0	0	0.57	2.37	-1.43	2.37	p53 signaling pathway	AW465448
PRL	prolactin	2.37	0.51	0	0	0.03	0	2.37	Neuroactive ligand-receptor interaction	DR697593
PRL	prolactin	2.37	0.51	0	0	0.03	0	2.37	Cytokine-cytokine receptor interaction	DR697593
LTA4H	leukotriene A4 hydrolase	1.58	0.41	2.37	1.42	-2.28	0.43	2.37	Arachidonic acid metabolism	BF039594
PDE6A	phosphodiesterase 6A, cGMP-specific, rod, alpha	1.12	0	0	0	0	2.37	2.37	Purine metabolism	NM_001001526
GUCY1B3	guanylate cyclase 1, soluble, beta 3 (EC:4.6.1.2)	0	0	0	0	2.37	-0.3	2.37	Purine metabolism	NM_174641
PRPS2	phosphoribosyl pyrophosphate synthetase 2 (EC:2.7.6.1 2.4.2.17)	-1.99	0	0	0	0	2.37	2.37	Purine metabolism	BF045108
ATP6V1H	ATPase, H+ transporting, lysosomal V1 subunit H	-0.82	0	0	2.37	0	0	2.37	Oxidative phosphorylation	CN441757
PRPS2	phosphoribosyl pyrophosphate synthetase 2 (EC:2.7.6.1 2.4.2.17)	-1.99	0	0	0	0	2.37	2.37	Pentose phosphate pathway	BF045108
CDK4	cyclin-dependent kinase 4	-1.35	0	0	0.71	2.36	-1.57	2.36	Glioma	AW465448
ATP6V1H	ATPase, H+ transporting, lysosomal V1 subunit H	-0.54	0	0	2.36	0	0	2.36	Tuberculosis	CN441757
GUCY1B3	guanylate cyclase 1, soluble, beta 3 (EC:4.6.1.2)	0	0	0	0	2.36	-0.29	2.36	Salivary secretion	NM_174641
GUCY1B3	guanylate cyclase 1, soluble, beta 3 (EC:4.6.1.2)	0	0	0	0	2.36	-0.29	2.36	Long-term depression	NM_174641
RPS6KB2	ribosomal protein S6 kinase, 70kDa, polypeptide 2	2.02	-0.47	0	0	-1.07	2.36	2.36	mTOR signaling pathway	CN438197
ACSL5	acyl-CoA synthetase long-chain family member 5	-0.64	0	0	0	0	2.36	2.36	Peroxisome	CN432297
INPP5A	inositol polyphosphate-5-phosphatase, 40kDa	0	0.28	0	0.29	2.36	-0.26	2.36	Phosphatidylinositol signaling system	BM363737
TACR2	tachykinin receptor 2	2.36	0	0.2	0	-0.31	1.09	2.36	Calcium signaling pathway	NM_174469
DIS3	exosome complex exonuclease DIS3/RRP44 [EC:3.1.13.-]	0	2.36	0	0	-0.83	-0.46	2.36	RNA degradation	CR551132
ALYREF	THO complex 4	2.36	-1.14	0	2.05	0.95	1.88	2.36	mRNA surveillance pathway	AW465033
RNMT	RNA (guanine-7-) methyltransferase	2.31	0	0	0	0	2.36	2.36	mRNA surveillance pathway	BF045086
GSTA5	glutathione S-transferase alpha 5	0	0	1.79	2.36	1.27	2.2	2.36	Drug metabolism - cytochrome P450	CN438461
GSTA5	glutathione S-transferase alpha 5	0	0	1.79	2.36	1.27	2.2	2.36	Metabolism of xenobiotics by cytochrome P450	CN438461
GSTA5	glutathione S-transferase alpha 5	0	0	1.79	2.36	1.27	2.2	2.36	Glutathione metabolism	CN438461
ACSL5	acyl-CoA synthetase long-chain family member 5	-0.64	0	0	0	0	2.36	2.36	Fatty acid metabolism	CN432297
PRKACB	protein kinase, cAMP-dependent, catalytic, beta	0	0.94	2.35	-0.87	1.07	1.92	2.35	Dilated cardiomyopathy	CV798801
BCL2	B-cell CLL/lymphoma 2	0	0	0	0	2.35	-1.14	2.35	Small cell lung cancer	CN441800
LAMC2	laminin, gamma 2	0	0.01	0	0	0.34	2.35	2.35	Small cell lung cancer	BF041482
PDGFB	platelet-derived growth factor beta polypeptide (simian sarcoma viral (v-sis) oncogene homolog)	1.16	0	2.35	-0.98	0	0	2.35	Melanoma	CR550549
CAMK2A	calcium/calmodulin-dependent protein kinase (CaM kinase) II alpha	2.1	0	2.35	-0.25	0	0.58	2.35	Glioma	CN439224
LAMC2	laminin, gamma 2	0	0.01	0	0	0.34	2.35	2.35	Pathways in cancer	BF041482
BCL2	B-cell CLL/lymphoma 2	0	0	0	0	2.35	-1.14	2.35	Toxoplasmosis	CN441800
PLB1		0.94	0	-0.17	-0.06	0	2.35	2.35	Vitamin digestion and absorption	AW462527
COL12A1	UI-H-ED0-awz-h-17-0-UIs1 NCI_CGAP_ED0 cDNA clone IMAGE:5825728 3'	0	0	0	0	0	2.35	2.35	Protein digestion and absorption	CN435002
PLD1	phospholipase D1, phosphatidylcholine-specific	2.35	0	0	0	0	2.22	2.35	GnRH signaling pathway	DR749371
SSH2	slingshot homolog 2 (Drosophila)	0.93	0	0	0	-0.08	2.35	2.35	Regulation of actin cytoskeleton	BF043986
BCL2	B-cell CLL/lymphoma 2	0	0	0	0	2.35	-1.14	2.35	Neurotrophin signaling pathway	CN441800
CREBBP	CREB binding protein (Rubinstein-Taybi syndrome)	1.23	0	0	-1.03	2.35	0	2.35	Wnt signaling pathway	CB538010
SLC27A2	solute carrier family 27 (fatty acid transporter), member 2	2.35	0	0	0	-0.89	-1.01	2.35	Peroxisome	AW461852
GIT1	G protein-coupled receptor kinase interactor 1	-2.11	0.18	0	1.18	2.17	2.35	2.35	Endocytosis	AW463852
PLD1	phospholipase D1, phosphatidylcholine-specific	2.35	0	0	0	0	2.22	2.35	Endocytosis	DR749371
IMPA1	inositol(myo)-1(or 4)-monophosphatase 1	0	0	2.35	-1.13	0	1.29	2.35	Phosphatidylinositol signaling system	CN442205
SLC27A2	solute carrier family 27 (fatty acid transporter), member 2	2.35	0	0	0	-0.89	-1.01	2.35	PPAR signaling pathway	AW461852
PLB1		0.94	0	-0.17	-0.06	0	2.35	2.35	alpha-Linolenic acid metabolism	AW462527
PLB1		0.94	0	-0.17	-0.06	0	2.35	2.35	Linoleic acid metabolism	AW462527
PLB1		0.94	0	-0.17	-0.06	0	2.35	2.35	Arachidonic acid metabolism	AW462527
PLB1		0.94	0	-0.17	-0.06	0	2.35	2.35	Ether lipid metabolism	AW462527
PLD1	phospholipase D1, phosphatidylcholine-specific	2.35	0	0	0	0	2.22	2.35	Ether lipid metabolism	DR749371
PLB1		0.94	0	-0.17	-0.06	0	2.35	2.35	Glycerophospholipid metabolism	AW462527
PLD1	phospholipase D1, phosphatidylcholine-specific	2.35	0	0	0	0	2.22	2.35	Glycerophospholipid metabolism	DR749371
CCL20	chemokine (C-C motif) ligand 20	0	0	0	0	-0.23	2.34	2.34	Rheumatoid arthritis	NM_174263
DNAJC3	clone IMAGE:1542282	-1.34	0	0	0.9	2.1	2.34	2.34	Influenza A	BF039325
CAMK2A	calcium/calmodulin-dependent protein kinase (CaM kinase) II alpha	2.25	0	2.34	0	0	0.97	2.34	Tuberculosis	CN439224
GSK3B	glycogen synthase kinase 3 beta	1.28	1.58	0	2.34	0	2.16	2.34	Alzheimer's disease	CN434016
EDNRB	endothelin receptor type B	2.34	0	0	0.34	0	0	2.34	Melanogenesis	NM_174309
ITGAE	integrin, alpha E (antigen CD103, human mucosal lymphocyte antigen 1; alpha polypeptide)	-0.71	0	0	0	-1.79	2.34	2.34	Regulation of actin cytoskeleton	CN441239
A2M	alpha-2-macroglobulin	-2.17	-0.48	-0.07	1.27	0	2.34	2.34	Complement and coagulation cascades	CR454313
PTPRM	protein tyrosine phosphatase, receptor type, M	1.11	0	0.8	2.34	0	0	2.34	Adherens junction	CR453767
FYN	FYN oncogene related to SRC, FGR, YES	2.34	0	0	0	0	0	2.34	Adherens junction	BF440404
PGF	placental growth factor	0	0	0	1.98	2.34	2.22	2.34	Focal adhesion	CR454626
MAP2K6	mitogen-activated protein kinase kinase 6	-0.05	-0.76	2.34	0	0	0	2.34	Osteoclast differentiation	BF039637
GSK3B	glycogen synthase kinase 3 beta	1.5	1.53	0	2.34	0	1.89	2.34	Hedgehog signaling pathway	CN434016
CAMK2A	calcium/calmodulin-dependent protein kinase (CaM kinase) II alpha	1.63	0	2.34	0	0	0.95	2.34	Wnt signaling pathway	CN439224
CHMP5		2.23	-1.11	0	1.21	1.27	2.34	2.34	Endocytosis	BF041658
CCL20	chemokine (C-C motif) ligand 20	0	0	0	0	-0.23	2.34	2.34	Cytokine-cytokine receptor interaction	NM_174263
TAF9	TAF9 RNA polymerase II, TATA box binding protein (TBP)-associated factor, 32kDa	2.21	0	0	-1.71	-1.46	2.34	2.34	Basal transcription factors	CR553715
TAF9	TAF9 RNA polymerase II, TATA box binding protein (TBP)-associated factor, 32kDa	2.21	0	0	-1.71	-1.46	2.34	2.34	Ribosome biogenesis in eukaryotes	CR553715
FUCA1	fucosidase, alpha-L- 1, tissue	2.34	0	0	0	0.04	1.26	2.34	Other glycan degradation	BF045505
TSHR	thyroid stimulating hormone receptor	0	0	0	0	0	2.33	2.33	Autoimmune thyroid disease	NM_174206
RXRG	retinoid X receptor, gamma	-0.98	0	0	0	0	2.33	2.33	Non-small cell lung cancer	CN432840
RXRG	retinoid X receptor, gamma	-0.98	0	0	0	0	2.33	2.33	Small cell lung cancer	CN432840
TCEB1	transcription elongation factor B (SIII), polypeptide 1 (15kDa, elongin C)	1.4	0.33	0	0	0	2.33	2.33	Pathways in cancer	CN433655
AKT3	v-akt murine thymoma viral oncogene homolog 3 (protein kinase B, gamma)	2.33	0	0	0	0	-1.81	2.33	Hepatitis C	CR456049
CEBPB	CCAAT/enhancer binding protein (C/EBP), beta	0.11	0	0	0	0	2.33	2.33	Tuberculosis	AW461572
CAMK2A	calcium/calmodulin-dependent protein kinase (CaM kinase) II alpha	2.03	0	2.33	0	0	1.01	2.33	Gastric acid secretion	CN439224
PCK1	phosphoenolpyruvate carboxykinase 1 (soluble)	1.88	0	1.89	2.33	0	1.11	2.33	Proximal tubule bicarbonate reclamation	NM_174737
RXRG	retinoid X receptor, gamma	-0.98	0	0	0	0	2.33	2.33	Adipocytokine signaling pathway	CN432840
PLCB4	phospholipase C, beta 4	2.33	0	0	0	1.04	0.24	2.33	Melanogenesis	BF044560
ABI2	abl interactor 2	0	0.04	1.11	2.33	1.82	-0.7	2.33	Regulation of actin cytoskeleton	BF039032
PRKCA	protein kinase C, alpha	2.05	0	0.11	0	2.33	0	2.33	Fc gamma R-mediated phagocytosis	NM_174435
CD1E	CD1e molecule	-0.06	0	0	0	0	2.33	2.33	Hematopoietic cell lineage	BI898529
PRKG1	protein kinase, cGMP-dependent, type I	2.33	0	0	0	0	0	2.33	Gap junction	NM_174436
PTPRM	protein tyrosine phosphatase, receptor type, M	1.14	0	0.76	2.33	0	0	2.33	Cell adhesion molecules (CAMs)	CR453767
PLA2G4B	phospholipase A2, group IVB (cytosolic)	0.72	0.65	1.18	2.33	2.1	1.24	2.33	Vascular smooth muscle contraction	BF041812
TUBA1A	tubulin, alpha 1a	0.76	1.1	-0.06	2.33	-1.3	-0.32	2.33	Phagosome	CR552693
IL7	interleukin 7	1.29	0	0	0	-0.38	2.33	2.33	Cytokine-cytokine receptor interaction	NM_173924
RXRG	retinoid X receptor, gamma	-0.98	0	0	0	0	2.33	2.33	PPAR signaling pathway	CN432840
PCK1	phosphoenolpyruvate carboxykinase 1 (soluble)	1.88	0	1.89	2.33	0	1.11	2.33	Pyruvate metabolism	NM_174737
PAFAH1B3	platelet-activating factor acetylhydrolase, isoform Ib, gamma subunit 29kDa	-0.46	0.5	0	1.46	2.33	1.99	2.33	Ether lipid metabolism	CR553886
PCK1	phosphoenolpyruvate carboxykinase 1 (soluble)	1.88	0	1.89	2.33	0	1.11	2.33	Citrate cycle (TCA cycle)	NM_174737
PCK1	phosphoenolpyruvate carboxykinase 1 (soluble)	1.88	0	1.89	2.33	0	1.11	2.33	Glycolysis / Gluconeogenesis	NM_174737
GSK3B	glycogen synthase kinase 3 beta	1.31	1.58	0	2.32	0	2.31	2.32	Endometrial cancer	CN434016
FOS	v-fos FBJ murine osteosarcoma viral oncogene homolog	0	0	1.9	0	0	2.32	2.32	Leishmaniasis	BF039907
LPL	lipoprotein lipase	0	0	0	-0.92	-0.34	2.32	2.32	Alzheimer's disease	CN438021
CPA1	carboxypeptidase A1	0	0	0	1.32	-0.74	2.32	2.32	Protein digestion and absorption	NM_174750
CPA1	carboxypeptidase A1	0	0	0	1.32	-0.74	2.32	2.32	Pancreatic secretion	NM_174750
CAMK2G	calcium/calmodulin-dependent protein kinase (CaM kinase) II gamma	0.1	0	0	0	1.7	2.32	2.32	Gastric acid secretion	BM363829
PRKAG2	protein kinase, AMP-activated, gamma 2 non-catalytic subunit	0	1.38	0	0.78	2.32	-2.17	2.32	Adipocytokine signaling pathway	BF045918
ARPC2	actin related protein 2/3 complex, subunit 2, 34kDa	2.32	0	0	-1.31	-1	0	2.32	Regulation of actin cytoskeleton	BM362455
PPP2R1A	protein phosphatase 2 (formerly 2A), regulatory subunit A , alpha isoform	-1.06	0	0	0	0.62	2.32	2.32	Long-term depression	CN441717
STK11	serine/threonine kinase 11	0.71	0	0	0	0	2.32	2.32	mTOR signaling pathway	DR697399
Tusc3	tumor suppressor candidate 3	2.32	0	0.38	0	0.81	-0.63	2.32	Protein processing in endoplasmic reticulum	CN437016
GSK3B	glycogen synthase kinase 3 beta	1.27	1.54	0	2.32	0	2.18	2.32	Cell cycle	CN434016
MAPK10	mitogen-activated protein kinase 10	1.37	0	2.32	0	0	0	2.32	MAPK signaling pathway	CN438358
XPA	xeroderma pigmentosum, complementation group A	0.74	0	0	0	0	2.32	2.32	Nucleotide excision repair	BF440398
LPL	lipoprotein lipase	0	0	0	-0.92	-0.34	2.32	2.32	Glycerolipid metabolism	CN438021
BCL2	B-cell CLL/lymphoma 2	0	0	0	0	2.31	-0.69	2.31	Tuberculosis	CN441800
CAMK2G	calcium/calmodulin-dependent protein kinase (CaM kinase) II gamma	0	0	0	0	1.56	2.31	2.31	Tuberculosis	BM363829
ITGB2	integrin, beta 2 (complement component 3 receptor 3 and 4 subunit)	0	0	0	0	2.31	0	2.31	Leukocyte transendothelial migration	BM364415
SCIN	scinderin	0.28	0	1.28	0	0.32	2.31	2.31	Fc gamma R-mediated phagocytosis	NM_174177
SOCS3	suppressor of cytokine signaling 3	0	-0.45	0	1.92	2.31	0	2.31	Jak-STAT signaling pathway	NM_174466
GSK3B	glycogen synthase kinase 3 beta	1.3	1.54	0	2.31	0	2.15	2.31	Axon guidance	CN434016
DKK4	dickkopf homolog 4 (Xenopus laevis)	2.31	-0.52	0	0.06	0	0.67	2.31	Wnt signaling pathway	AW461367
PLCB4	phospholipase C, beta 4	2.31	0	1.52	-1.18	2.06	0	2.31	Vascular smooth muscle contraction	BF044560
TUBA4A	tubulin, alpha 4a	0	0	0	2.31	0	-0.32	2.31	Phagosome	CF614370
LOC616364	c-C motif chemokine 3-like	0	1.15	1.75	2.31	0	1.11	2.31	Chemokine signaling pathway	BM363968
LOC616364	c-C motif chemokine 3-like	0	1.19	1.85	2.31	0	1.2	2.31	Cytokine-cytokine receptor interaction	BM363968
MAP2K6	mitogen-activated protein kinase kinase 6	0	0	2.31	-0.1	0	0	2.31	MAPK signaling pathway	BF039637
RAD51B	RAD51 homolog B (S. cerevisiae)	0	0	1.24	2.31	0.2	0.73	2.31	Homologous recombination	CK770264
POMP	proteasome maturation protein	2.31	-0.84	-0.81	0.39	0	0.46	2.31	Proteasome	CN432701
LOC616364	c-C motif chemokine 3-like	0	1.15	1.77	2.3	0	1.18	2.3	Rheumatoid arthritis	BM363968
GSK3B	glycogen synthase kinase 3 beta	0.62	0.41	0	2.3	0	0	2.3	Prostate cancer	CN434016
CLDN6	claudin 6	0	0	0	2.3	0	1.85	2.3	Hepatitis C	AW463423
BOLA-DYB	major histocompatibility complex, class II, DQ beta 1	-1.24	0	0	0	2.3	0	2.3	Tuberculosis	AJ580584
LOC616364	c-C motif chemokine 3-like	0	1.15	1.77	2.3	0	1.18	2.3	Chagas disease (American trypanosomiasis)	BM363968
PPAP2A	phosphatidic acid phosphatase 2a	-2.21	0	0	0	0	2.3	2.3	Fat digestion and absorption	CN437671
CD72	CD72 molecule	2.3	0	0	0	0	0	2.3	B cell receptor signaling pathway	BM363272
PLA2G12A	phospholipase A2, group XIIA	0	0	2.3	1.74	0	0	2.3	VEGF signaling pathway	CN439703
UBA3	ubiquitin-like modifier activating enzyme 3	0.35	-0.84	0	0	0	2.3	2.3	Ubiquitin mediated proteolysis	AW289243
GLP1R	glucagon-like peptide 1 receptor	2.3	0	0	0.24	0	0	2.3	Neuroactive ligand-receptor interaction	DR749448
INPP4B	inositol polyphosphate-4-phosphatase, type II, 105kDa	0	0	-0.25	0	1.69	2.3	2.3	Phosphatidylinositol signaling system	BF045124
PPP2R1A	protein phosphatase 2 (formerly 2A), regulatory subunit A , alpha isoform	-1.29	0	0	0	0.31	2.3	2.3	mRNA surveillance pathway	CN441717
SENP2	SUMO1/sentrin/SMT3 specific peptidase 2	0.78	1.23	2.3	-0.09	0.56	2.03	2.3	RNA transport	CN437184
EIF3E	Eukaryotic translation initiation factor 3, subunit E	2.13	0	2.3	0	-1.29	2.04	2.3	RNA transport	CN434717
UCKL1	uridine-cytidine kinase 1-like 1	0	0	0	2.3	2.01	2.06	2.3	Drug metabolism - other enzymes	CN436102
RDH5	retinol dehydrogenase 5	2.3	0	0	0	-0.57	-0.78	2.3	Retinol metabolism	NM_174166
UCKL1	uridine-cytidine kinase 1-like 1	0	0	0	2.3	2.01	2.06	2.3	Pyrimidine metabolism	CN436102
H2AFY2	H2A histone family, member Y3	2.29	0	0	0.37	0	0	2.29	Systemic lupus erythematosus	CR550655
AKT2	v-akt murine thymoma viral oncogene homolog 2	0	2.29	0	0.32	-1.79	-1.46	2.29	Melanoma	CN437742
ARNT2	aryl hydrocarbon receptor nuclear translocator 2	0	0	0	2.29	1.27	-0.15	2.29	Pathways in cancer	CN436457
PLCB4	phospholipase C, beta 4	2.29	-0.09	0.25	-0.08	0	0.61	2.29	Amoebiasis	BF044560
SOCS1	suppressor of cytokine signaling 1	0	0	0	-0.37	0	2.29	2.29	Toxoplasmosis	CR552572
COX5B	cytochrome c oxidase subunit Vb	1.49	0	0	0	-0.45	2.29	2.29	Huntington's disease	BM365799
COX5B	cytochrome c oxidase subunit Vb	1.49	0	0	0	-0.45	2.29	2.29	Parkinson's disease	BM365799
PPP3CA	protein phosphatase 3 (formerly 2B), catalytic subunit, alpha isoform	0	0	-0.21	0	0	2.29	2.29	Alzheimer's disease	CR553604
COX5B	cytochrome c oxidase subunit Vb	1.49	0	0	0	-0.45	2.29	2.29	Alzheimer's disease	BM365799
CAMK2A	calcium/calmodulin-dependent protein kinase (CaM kinase) II alpha	2	0	2.29	0	0	0.59	2.29	Melanogenesis	CN439224
CAMK2A	calcium/calmodulin-dependent protein kinase (CaM kinase) II alpha	1.7	0	2.29	0	0	0.88	2.29	GnRH signaling pathway	CN439224
CAMK2A	calcium/calmodulin-dependent protein kinase (CaM kinase) II alpha	1.93	0	2.29	0	0	0.94	2.29	Neurotrophin signaling pathway	CN439224
AKT3	v-akt murine thymoma viral oncogene homolog 3 (protein kinase B, gamma)	0.6	0	0	0.28	2.29	0	2.29	Neurotrophin signaling pathway	CR456049
PLA2G4A	phospholipase A2, group IVA (cytosolic, calcium-dependent)	-0.23	0	0	0	0	2.29	2.29	VEGF signaling pathway	CR456077
SEMA6A	sema domain, transmembrane domain (TM), and cytoplasmic domain, (semaphorin) 6A	2.29	0	2.23	0	0	0	2.29	Axon guidance	CB426401
COX5B	cytochrome c oxidase subunit Vb	1.49	0	0	0	-0.45	2.29	2.29	Cardiac muscle contraction	BM365799
ITPR2	inositol 1,4,5-triphosphate receptor, type 2	2.29	-1.34	0	-1.32	-0.12	0.87	2.29	Phosphatidylinositol signaling system	CR455736
CAMK2A	calcium/calmodulin-dependent protein kinase (CaM kinase) II alpha	1.5	0	2.29	0	0	1.22	2.29	Calcium signaling pathway	CN439224
BDNF	brain-derived neurotrophic factor	2.29	0	1.72	0	0	1.48	2.29	MAPK signaling pathway	CR451812
PPIE	peptidylprolyl isomerase E (cyclophilin E) (EC:5.2.1.8)	2.29	-0.21	0	0	-2.01	0	2.29	Spliceosome	BE487710
RPL22L1	ribosomal protein L22-like 1	2.29	0	0	0	-0.52	1.03	2.29	Ribosome	CR550814
CBR3	carbonyl reductase 3	0	0	0	0.04	0.52	2.29	2.29	Arachidonic acid metabolism	CB430750
LPCAT1	lysophosphatidylcholine acyltransferase 1	-0.05	0	0	0	2.08	2.29	2.29	Ether lipid metabolism	CN434048
LPCAT1	lysophosphatidylcholine acyltransferase 1	-0.05	0	0	0	2.08	2.29	2.29	Glycerophospholipid metabolism	CN434048
COX5B	cytochrome c oxidase subunit Vb	1.49	0	0	0	-0.45	2.29	2.29	Oxidative phosphorylation	BM365799
ADA	adenosine deaminase	-0.32	0	0	-0.12	2.28	1.67	2.28	Primary immunodeficiency	BF044970
RPS6KB2	ribosomal protein S6 kinase, 70kDa, polypeptide 2	2.28	-0.69	0	0	-1.35	1.86	2.28	Acute myeloid leukemia	CN438197
THBS1	thrombospondin 1	-0.76	0.96	2.15	0	2.28	2	2.28	Malaria	CR454665
ADIPOR2	adiponectin receptor 2	-0.8	0	-1.02	0	2.28	-0.55	2.28	Adipocytokine signaling pathway	CR452539
MAP3K2	mitogen-activated protein kinase kinase kinase 2	0	0	0	0	0	2.28	2.28	GnRH signaling pathway	CK776454
AKT2	v-akt murine thymoma viral oncogene homolog 2	0	2.28	0	0	-1.75	-0.95	2.28	Fc gamma R-mediated phagocytosis	CN437742
RPS6KB2	ribosomal protein S6 kinase, 70kDa, polypeptide 2	2.28	-0.69	0	0	-1.35	1.86	2.28	Fc gamma R-mediated phagocytosis	CN438197
NFATC4	nuclear factor of activated T-cells, cytoplasmic, calcineurin-dependent 4	1.82	-0.6	0	2.28	-1.73	0.98	2.28	T cell receptor signaling pathway	CN437285
THBS1	thrombospondin 1	0	1.46	1.72	0	1.02	2.28	2.28	Focal adhesion	CR454665
THBS1	thrombospondin 1	-0.76	0.96	2.15	0	2.28	2	2.28	TGF-beta signaling pathway	CR454665
SENP2	SUMO1/sentrin/SMT3 specific peptidase 2	0.56	1.3	2.28	0	0.97	2.04	2.28	Wnt signaling pathway	CN437184
THBS1	thrombospondin 1	-0.76	0.96	2.15	0	2.28	2	2.28	Phagosome	CR454665
AP1S2	adaptor-related protein complex 1, sigma 2 subunit	0	0	2.28	-0.29	0	0.45	2.28	Lysosome	CR453772
NPC1	Niemann Pick type C1	0.64	0	0	0	0	2.28	2.28	Lysosome	AW462405
ANAPC5	anaphase promoting complex subunit 5	-0.18	0	0	2.28	-1.2	0.88	2.28	Ubiquitin mediated proteolysis	CN439170
ANAPC5	anaphase promoting complex subunit 5	-0.18	0	0	2.28	-1.2	0.88	2.28	Oocyte meiosis	CN439170
CAMK2G	calcium/calmodulin-dependent protein kinase (CaM kinase) II gamma	0.16	0	0	0	1.61	2.28	2.28	Oocyte meiosis	BM363829
ANAPC5	anaphase promoting complex subunit 5	-0.18	0	0	2.28	-1.2	0.88	2.28	Cell cycle	CN439170
TNNC2	troponin C type 2 (fast)	2.28	0	0	0.18	1.15	0.71	2.28	Calcium signaling pathway	CN439363
RPS6KB2	ribosomal protein S6 kinase, 70kDa, polypeptide 2	2.28	-0.69	0	0	-1.35	1.86	2.28	ErbB signaling pathway	CN438197
ADA	adenosine deaminase	-0.32	0	0	-0.12	2.28	1.67	2.28	Purine metabolism	BF044970
MTMR2	myotubularin related protein 2	0	0	0	0	0	2.28	2.28	Fructose and mannose metabolism	CO000227
MYC	v-myc myelocytomatosis viral oncogene homolog (avian)	-1.42	0	0	0.59	0.8	2.27	2.27	Chronic myeloid leukemia	AJ695438
ARNT2	aryl hydrocarbon receptor nuclear translocator 2	-0.06	0	0	2.27	1.25	-0.07	2.27	Renal cell carcinoma	CN436457
C5	complement component 5	2.27	0	0	-1.11	1.43	0.1	2.27	Staphylococcus aureus infection	CN436090
MYD88	myeloid differentiation primary response gene (88)	0	0	0	-0.63	0.58	2.27	2.27	Chagas disease (American trypanosomiasis)	AW417858
ITPR3	inositol 1,4,5-triphosphate receptor, type 3	2.27	-0.27	-0.57	-0.44	0	0	2.27	Alzheimer's disease	NM_174370
ITPR3	inositol 1,4,5-triphosphate receptor, type 3	2.27	-0.27	-0.57	-0.44	0	0	2.27	Pancreatic secretion	NM_174370
ITPR3	inositol 1,4,5-triphosphate receptor, type 3	2.27	-0.27	-0.57	-0.44	0	0	2.27	Gastric acid secretion	NM_174370
ITPR3	inositol 1,4,5-triphosphate receptor, type 3	2.27	-0.27	-0.57	-0.44	0	0	2.27	Salivary secretion	NM_174370
ITPR3	inositol 1,4,5-triphosphate receptor, type 3	2.27	-0.27	-0.57	-0.44	0	0	2.27	Cholinergic synapse	NM_174370
GAB1	GRB2-associated binding protein 1	1.46	2.27	-1.41	-1.68	0	-1.61	2.27	Neurotrophin signaling pathway	CV798841
CAMK2A	calcium/calmodulin-dependent protein kinase (CaM kinase) II alpha	1.8	0	2.27	0	0	1.13	2.27	Long-term potentiation	CN439224
SYK	spleen tyrosine kinase	2.27	0	-0.38	-0.92	-2.14	0	2.27	Fc gamma R-mediated phagocytosis	BF074924
LAMC2	laminin, gamma 2	0	0.19	0	0	1.06	2.27	2.27	ECM-receptor interaction	BF041482
BCL2	B-cell CLL/lymphoma 2	0.64	0	0	0	2.27	-0.79	2.27	Focal adhesion	CN441800
KIT	v-kit Hardy-Zuckerman 4 feline sarcoma viral oncogene homolog	0	0	0	0.47	0.69	2.27	2.27	Endocytosis	AW266987
RAB22A	RAB22A, member RAS oncogene family	2.27	0	-0.7	0.58	0.8	0.41	2.27	Endocytosis	BF042740
CACNA1B	calcium channel, voltage-dependent, N type, alpha 1B subunit	0	0	0	0	2.27	0.73	2.27	Calcium signaling pathway	NM_174632
CAMK2G	calcium/calmodulin-dependent protein kinase (CaM kinase) II gamma	0.24	0	0	0	2.27	1.31	2.27	Calcium signaling pathway	BM363829
PSMA4	proteasome (prosome, macropain) subunit, alpha type, 4 (EC:3.4.25.1)	-1.03	0	0.19	-0.34	0	2.27	2.27	Proteasome	AW462247
ACAT1	acetyl-Coenzyme A acetyltransferase 1 (acetoacetyl Coenzyme A thiolase)	2.27	0	0	0	0.19	0.65	2.27	Terpenoid backbone biosynthesis	CR452497
ACAT1	acetyl-Coenzyme A acetyltransferase 1 (acetoacetyl Coenzyme A thiolase)	2.27	0	0	0	0.19	0.65	2.27	Butanoate metabolism	CR452497
ACAT1	acetyl-Coenzyme A acetyltransferase 1 (acetoacetyl Coenzyme A thiolase)	2.27	0	0	0	0.19	0.65	2.27	Propanoate metabolism	CR452497
ACAT1	acetyl-Coenzyme A acetyltransferase 1 (acetoacetyl Coenzyme A thiolase)	2.27	0	0	0	0.19	0.65	2.27	Glyoxylate and dicarboxylate metabolism	CR452497
ACAT1	acetyl-Coenzyme A acetyltransferase 1 (acetoacetyl Coenzyme A thiolase)	2.27	0	0	0	0.19	0.65	2.27	Pyruvate metabolism	CR452497
ACAT1	acetyl-Coenzyme A acetyltransferase 1 (acetoacetyl Coenzyme A thiolase)	2.27	0	0	0	0.19	0.65	2.27	Tryptophan metabolism	CR452497
ACAT1	acetyl-Coenzyme A acetyltransferase 1 (acetoacetyl Coenzyme A thiolase)	2.27	0	0	0	0.19	0.65	2.27	Lysine degradation	CR452497
ACAT1	acetyl-Coenzyme A acetyltransferase 1 (acetoacetyl Coenzyme A thiolase)	2.27	0	0	0	0.19	0.65	2.27	Valine, leucine and isoleucine degradation	CR452497
Episterol		0.42	2.17	-0.37	2.07	2.27	1.4	2.27	Steroid biosynthesis	DR749374
ACAT1	acetyl-Coenzyme A acetyltransferase 1 (acetoacetyl Coenzyme A thiolase)	2.27	0	0	0	0.19	0.65	2.27	Synthesis and degradation of ketone bodies	CR452497
ACAT1	acetyl-Coenzyme A acetyltransferase 1 (acetoacetyl Coenzyme A thiolase)	2.27	0	0	0	0.19	0.65	2.27	Fatty acid metabolism	CR452497
AKT2	v-akt murine thymoma viral oncogene homolog 2	0	2.26	0	0.71	-1.72	-1.25	2.26	Chronic myeloid leukemia	CN437742
WNT9A	wingless-type MMTV integration site family, member 9A	0	0.9	1.12	-0.85	0	2.26	2.26	Melanogenesis	CB428637
WASF2	WAS protein family, member 2	0	0	0.95	0	0.47	2.26	2.26	Regulation of actin cytoskeleton	CN436353
PPP1CC	protein phosphatase 1, catalytic subunit, gamma isoform	-0.04	-1.49	0	-0.65	-0.95	2.26	2.26	Regulation of actin cytoskeleton	BF044357
SOCS2	suppressor of cytokine signaling 2	0	-0.24	1.76	2.26	0	0.96	2.26	Jak-STAT signaling pathway	CN442083
PVRL4	poliovirus receptor-related 4	-1.02	-0.91	0	2.26	1.55	0	2.26	Adherens junction	BF039791
TBL1XR1	transducin (beta)-like 1 X-linked receptor 1	2.26	0	-0.7	2.18	0	-0.12	2.26	Wnt signaling pathway	CR452172
ADCY2	adenylate cyclase 2 (brain)	0	0.43	2.24	0	0	2.26	2.26	Vascular smooth muscle contraction	CN435015
PDIA4	protein disulfide isomerase family A, member 4	0	-0.55	0	0.21	1.18	2.26	2.26	Protein processing in endoplasmic reticulum	CR454689
CAMK2A	calcium/calmodulin-dependent protein kinase (CaM kinase) II alpha	1.81	0	2.26	0	0	0.73	2.26	Oocyte meiosis	CN439224
GSTA2	glutathione S-transferase, alpha 2 (Yc2)	-0.18	0.25	0	0	0	2.26	2.26	Drug metabolism - cytochrome P450	CN439032
GSTA2	glutathione S-transferase, alpha 2 (Yc2)	-0.18	0.25	0	0	0	2.26	2.26	Metabolism of xenobiotics by cytochrome P450	CN439032
PANK3	pantothenate kinase 3	0.5	-0.12	0	0	2.26	0.74	2.26	Pantothenate and CoA biosynthesis	CB455047
GSTA2	glutathione S-transferase, alpha 2 (Yc2)	-0.18	0.25	0	0	0	2.26	2.26	Glutathione metabolism	CN439032
TAT	tyrosine aminotransferase (EC:2.6.1.5)	-0.03	0	0	0	0	2.26	2.26	Phenylalanine, tyrosine and tryptophan biosynthesis	CB531989
TAT	tyrosine aminotransferase (EC:2.6.1.5)	-0.03	0	0	0	0	2.26	2.26	Phenylalanine metabolism	CB531989
MIF	macrophage migration inhibitory factor (glycosylation-inhibiting factor)	2.26	0	0	0	0.71	0	2.26	Phenylalanine metabolism	CR452765
TAT	tyrosine aminotransferase (EC:2.6.1.5)	-0.03	0	0	0	0	2.26	2.26	Tyrosine metabolism	CB531989
MIF	macrophage migration inhibitory factor (glycosylation-inhibiting factor)	2.26	0	0	0	0.71	0	2.26	Tyrosine metabolism	CR452765
PYCR2	pyrroline-5-carboxylate reductase family, member 2	0	1.06	0	0.22	0	2.26	2.26	Arginine and proline metabolism	BF039051
MLL5	myeloid/lymphoid or mixed-lineage leukemia 5 (trithorax homolog, Drosophila)	0	0	0	-1.18	2.26	-2.14	2.26	Lysine degradation	BM362765
TAT	tyrosine aminotransferase (EC:2.6.1.5)	-0.03	0	0	0	0	2.26	2.26	Cysteine and methionine metabolism	CB531989
TAT	tyrosine aminotransferase (EC:2.6.1.5)	-0.03	0	0	0	0	2.26	2.26	Ubiquinone and other terpenoid-quinone biosynthesis	CB531989
BOLA-DYB	major histocompatibility complex, class II, DQ beta 1	-0.96	0	0	0	2.25	0	2.25	Viral myocarditis	AJ580584
BOLA-DYB	major histocompatibility complex, class II, DQ beta 1	-0.96	0	0	0	2.25	0	2.25	Graft-versus-host disease	AJ580584
BOLA-DYB	major histocompatibility complex, class II, DQ beta 1	-0.96	0	0	0	2.25	0	2.25	Allograft rejection	AJ580584
BOLA-DYB	major histocompatibility complex, class II, DQ beta 1	-0.96	0	0	0	2.25	0	2.25	Rheumatoid arthritis	AJ580584
BOLA-DYB	major histocompatibility complex, class II, DQ beta 1	-0.96	0	0	0	2.25	0	2.25	Systemic lupus erythematosus	AJ580584
BOLA-DYB	major histocompatibility complex, class II, DQ beta 1	-0.96	0	0	0	2.25	0	2.25	Autoimmune thyroid disease	AJ580584
BOLA-DYB	major histocompatibility complex, class II, DQ beta 1	-0.96	0	0	0	2.25	0	2.25	Asthma	AJ580584
BOLA-DYB	major histocompatibility complex, class II, DQ beta 1	-0.96	0	0	0	2.25	0	2.25	Influenza A	AJ580584
PPP3CA	protein phosphatase 3 (formerly 2B), catalytic subunit, alpha isoform	0	0	-0.02	0	0	2.25	2.25	Tuberculosis	CR553604
BOLA-DYB	major histocompatibility complex, class II, DQ beta 1	-0.96	0	0	0	2.25	0	2.25	Staphylococcus aureus infection	AJ580584
BOLA-DYB	major histocompatibility complex, class II, DQ beta 1	-0.96	0	0	0	2.25	0	2.25	Toxoplasmosis	AJ580584
MAPK13	mitogen-activated protein kinase 13	0	0	1.68	0	0	2.25	2.25	Chagas disease (American trypanosomiasis)	BF046665
BOLA-DYB	major histocompatibility complex, class II, DQ beta 1	-0.96	0	0	0	2.25	0	2.25	Leishmaniasis	AJ580584
BDNF	brain-derived neurotrophic factor	2.25	0	1.8	0	0	1.42	2.25	Huntington's disease	CR451812
BOLA-DYB	major histocompatibility complex, class II, DQ beta 1	-0.96	0	0	0	2.25	0	2.25	Type I diabetes mellitus	AJ580584
ANAPC5	anaphase promoting complex subunit 5	0	0	0	2.25	-0.37	0.34	2.25	Progesterone-mediated oocyte maturation	CN439170
ADCY8	adenylate cyclase 8 (brain)	0.4	0	-0.89	0	0	2.25	2.25	Taste transduction	AW415585
PPP3CA	protein phosphatase 3 (formerly 2B), catalytic subunit, alpha isoform	0	0	-0.02	0	0	2.25	2.25	Long-term potentiation	CR553604
BOLA-DYB	major histocompatibility complex, class II, DQ beta 1	-0.96	0	0	0	2.25	0	2.25	Intestinal immune network for IgA production	AJ580584
FGB	fibrinogen beta chain	0	0	0	2.25	0	1.13	2.25	Complement and coagulation cascades	CR453715
EPB41L2		0	0.47	0	0	0	2.25	2.25	Tight junction	BF045982
PVRL1	poliovirus receptor-related 1 (herpesvirus entry mediator C)	0	0	0	1.33	2.25	1	2.25	Adherens junction	BF440504
VTN	vitronectin	1.26	2.25	0	0	0.3	-1.77	2.25	Focal adhesion	CR550711
MAPKAPK3	mitogen-activated protein kinase-activated protein kinase 3	-2.22	2.25	1.63	-1.36	0	1.93	2.25	VEGF signaling pathway	BF045054
BOLA-DYB	major histocompatibility complex, class II, DQ beta 1	-0.96	0	0	0	2.25	0	2.25	Phagosome	AJ580584
GAA	glucosidase, alpha; acid (Pompe disease, glycogen storage disease type II)	2.25	0	0	0	0	0	2.25	Lysosome	AW462517
UBE2R2	ubiquitin-conjugating enzyme E2R 2	0	0	0	0	0	2.25	2.25	Ubiquitin mediated proteolysis	CN438810
ABL1	c-abl oncogene 1, receptor tyrosine kinase	0.98	-1.16	0	2.25	1.58	1.65	2.25	Cell cycle	CN440114
INPP5D	inositol polyphosphate-5-phosphatase, 145kDa	0	2.25	-1.06	1.01	-0.93	0	2.25	Phosphatidylinositol signaling system	BF045363
GAA	glucosidase, alpha; acid (Pompe disease, glycogen storage disease type II)	2.25	0	0	0	0	0	2.25	Starch and sucrose metabolism	AW462517
CPT1C	carnitine palmitoyltransferase 1C	-1.55	0	0	0	1.32	2.25	2.25	Fatty acid metabolism	CR454069
GAA	glucosidase, alpha; acid (Pompe disease, glycogen storage disease type II)	2.25	0	0	0	0	0	2.25	Galactose metabolism	AW462517
MYH14	myosin, heavy chain 14	2.24	0	-0.95	0	-0.44	0	2.24	Viral myocarditis	CK771186
ADCY2	adenylate cyclase 2 (brain)	0	0.29	2.24	-0.37	0	1.24	2.24	Gastric acid secretion	CN435015
CAMK2A	calcium/calmodulin-dependent protein kinase (CaM kinase) II alpha	2.05	0	2.24	0	0.36	0.58	2.24	Olfactory transduction	CN439224
Klre1		0.73	0	-1.38	2.24	0	0	2.24	Antigen processing and presentation	BF440400
F2R	coagulation factor II (thrombin) receptor	1.49	-0.41	-1.1	2.24	1.07	-0.09	2.24	Complement and coagulation cascades	AJ693807
RAB3B	RAB3B, member RAS oncogene family	0	0	0	0.33	2.24	1.75	2.24	Tight junction	NM_174447
ITGB2	integrin, beta 2 (complement component 3 receptor 3 and 4 subunit)	-0.13	0	0	0	2.24	1.41	2.24	Cell adhesion molecules (CAMs)	BM364415
NEO1	neogenin homolog 1 (chicken)	-0.8	-0.92	1.84	1.09	2.05	2.24	2.24	Cell adhesion molecules (CAMs)	CN437087
TNFRSF11A	tumor necrosis factor receptor superfamily, member 11a, NFKB activator	2.24	0	0	1.4	0.61	0.51	2.24	Osteoclast differentiation	CR452037
TRAF6	TNF receptor-associated factor 6	2.24	0	1.22	0	0	-1.27	2.24	Ubiquitin mediated proteolysis	BM363529
ITPR3	inositol 1,4,5-triphosphate receptor, type 3	2.24	0	-0.11	-0.99	0	0	2.24	Calcium signaling pathway	NM_174370
ADIPOQ	adiponectin, C1Q and collagen domain containing	-1.64	0.48	2.07	-1.02	0.37	2.24	2.24	PPAR signaling pathway	NM_174742
ACACA	acetyl-Coenzyme A carboxylase alpha	2.24	0	0	2.08	0.02	0	2.24	Propanoate metabolism	NM_174224
ACACA	acetyl-Coenzyme A carboxylase alpha	2.24	0	0	2.08	0.02	0	2.24	Pyruvate metabolism	NM_174224
GUK1	guanylate kinase 1	2.24	0	0	0	0	-1.15	2.24	Purine metabolism	BM364206
ACACA	acetyl-Coenzyme A carboxylase alpha	2.24	0	0	2.08	0.02	0	2.24	Fatty acid biosynthesis	NM_174224
PIK3R1	phosphoinositide-3-kinase, regulatory subunit 1 (alpha)	0	0	0	-0.07	0	-2.24	-2.24	Small cell lung cancer	CR454927
PIK3R1	phosphoinositide-3-kinase, regulatory subunit 1 (alpha)	0	0.14	0	0	0.34	-2.24	-2.24	Hepatitis C	CR454927
ATP5D	ATP synthase, H+ transporting, mitochondrial F1 complex, delta subunit	-2.24	-0.07	0	0	0	0	-2.24	Huntington's disease	BF040393
ATP5D	ATP synthase, H+ transporting, mitochondrial F1 complex, delta subunit	-2.24	-0.07	0	0	0	0	-2.24	Parkinson's disease	BF040393
ATP5D	ATP synthase, H+ transporting, mitochondrial F1 complex, delta subunit	-2.24	-0.07	0	0	0	0	-2.24	Alzheimer's disease	BF040393
ADRB3	adrenergic, beta-3-, receptor	0	0	1.83	0	0	-2.24	-2.24	Salivary secretion	NM_174232
RPS6KA3	ribosomal protein S6 kinase, 90kDa, polypeptide 3	-0.15	0	0	0	0	-2.24	-2.24	Progesterone-mediated oocyte maturation	CR454066
CLDN3	claudin 3	1.24	0	0	0	-0.1	-2.24	-2.24	Leukocyte transendothelial migration	AW462608
SMAD2	SMAD family member 2	2.01	-0.61	-2.24	0.99	0	0	-2.24	TGF-beta signaling pathway	CB455931
RFNG	RFNG O-fucosylpeptide 3-beta-N-acetylglucosaminyltransferase	0.47	0.44	0	0	0	-2.24	-2.24	Notch signaling pathway	BF043746
HACL1	2-hydroxyacyl-CoA lyase 1	0.91	1.56	-0.73	-2.24	-0.87	0	-2.24	Peroxisome	BM432487
SYVN1	synovial apoptosis inhibitor 1, synoviolin	-2.24	0	0	0	-0.32	-0.18	-2.24	Ubiquitin mediated proteolysis	BF042564
DET1		0	0	0	0	-0.79	-2.24	-2.24	Ubiquitin mediated proteolysis	CN441257
RPS6KA3	ribosomal protein S6 kinase, 90kDa, polypeptide 3	-0.12	0	0	0	0	-2.24	-2.24	Oocyte meiosis	CR454066
HYAL2	hyaluronoglucosaminidase 2	-2.12	1.07	0.8	-2.24	0.89	0	-2.24	Glycosaminoglycan degradation	NM_174347
SLC25A6	solute carrier family 25 (mitochondrial carrier; adenine nucleotide translocator), member 6	0	1.38	0.5	0	-2.25	1.28	-2.25	Parkinson's disease	CR454794
ATP2A3	ATPase, Ca++ transporting, ubiquitous	0	-0.69	0	0	-2.25	0	-2.25	Alzheimer's disease	AW289347
ATP2A3	ATPase, Ca++ transporting, ubiquitous	0	-0.69	0	0	-2.25	0	-2.25	Pancreatic secretion	AW289347
PRKCG	protein kinase C, gamma	-2.25	0	-0.95	-1.3	-1.2	-0.94	-2.25	Glutamatergic synapse	BF039435
VWF	Von Willebrand factor homolog	1.83	-1.34	-0.12	-1.92	-2.25	-1.91	-2.25	Complement and coagulation cascades	CR453618
PARD3	par-3 partitioning defective 3 homolog (C. elegans)	0	0.18	0	0	0	-2.25	-2.25	Neuroactive ligand-receptor interaction	BF040740
SRSF3	serine/arginine-rich splicing factor 3	-2.25	0	-0.85	0	-0.75	-1.24	-2.25	Spliceosome	AW289216
NFS1	nitrogen fixation gene 1 (S. cerevisiae)	0	0	1.97	1.57	-0.46	-2.25	-2.25	Thiamine metabolism	CN442237
MAPK1	mitogen-activated protein kinase 1	-2.26	-1.03	0	1.36	0	0	-2.26	Melanoma	BF040058
JAK1	Janus kinase 1 (a protein tyrosine kinase)	-2.26	0	0	0	0	0	-2.26	Hepatitis C	CR550505
PKM2	pyruvate kinase, muscle	-2.26	0	0	0	1.57	-1.53	-2.26	Type II diabetes mellitus	BF041684
CLDN4	claudin 4	1.43	-1.67	1.27	-0.87	-2.26	-1.55	-2.26	Leukocyte transendothelial migration	AW463750
BTK	Bruton agammaglobulinemia tyrosine kinase (EC:2.7.10.1)	-2.26	-0.01	-1.91	-0.22	0	0.01	-2.26	Fc epsilon RI signaling pathway	BI541046
PIK3R1	phosphoinositide-3-kinase, regulatory subunit 1 (alpha)	0	0	-0.05	0	0	-2.26	-2.26	B cell receptor signaling pathway	CR454927
MAP2K7	mitogen-activated protein kinase kinase 7	0.41	0.18	0	-0.48	-2.26	-0.63	-2.26	T cell receptor signaling pathway	CR452170
PIK3CA	phosphoinositide-3-kinase, catalytic, alpha polypeptide	0.69	0	-2.11	-2.26	-1.84	-1.19	-2.26	Apoptosis	NM_174574
ATP6V1E1	VATPase, H+ transporting, lysosomal V1 subunit E1	0	0	0	0	1.02	-2.27	-2.27	Rheumatoid arthritis	BF042098
FGF11	fibroblast growth factor 11	0	0	0	0	0	-2.27	-2.27	Melanoma	CN440167
RHOA	ras homolog gene family, member A	-1.78	0	0	-0.08	-2.27	0	-2.27	Tuberculosis	AW464331
JAK1	Janus kinase 1 (a protein tyrosine kinase)	-2.27	0	0	0	-0.67	0.62	-2.27	Tuberculosis	CR550505
ATP5H	ATP synthase, H+ transporting, mitochondrial F0 complex, subunit d	-2.27	0	0	0	0.6	1.44	-2.27	Huntington's disease	CR453033
ATP5H	ATP synthase, H+ transporting, mitochondrial F0 complex, subunit d	-2.27	0	0	0	0.6	1.44	-2.27	Parkinson's disease	CR453033
ATP5H	ATP synthase, H+ transporting, mitochondrial F0 complex, subunit d	-2.27	0	0	0	0.6	1.44	-2.27	Alzheimer's disease	CR453033
PLCB1	phospholipase C, beta 1 (phosphoinositide-specific)	-2.27	0	0	0	0	0	-2.27	Pancreatic secretion	NM_174817
PLCB1	phospholipase C, beta 1 (phosphoinositide-specific)	-2.27	0	0	0	0	0	-2.27	Salivary secretion	NM_174817
ATP6V1E1	VATPase, H+ transporting, lysosomal V1 subunit E1	0	0	0	0	1.02	-2.27	-2.27	Collecting duct acid secretion	BF042098
MAPK9	mitogen-activated protein kinase 9	0	0.16	0	1.71	-0.55	-2.27	-2.27	RIG-I-like receptor signaling pathway	CN441564
CTNNA1	catenin (cadherin-associated protein), alpha 1, 102kDa	-2.27	0	-0.76	-0.77	0.96	0	-2.27	Tight junction	AW465169
ATP6V1E1	VATPase, H+ transporting, lysosomal V1 subunit E1	0	0	0	0	1.02	-2.27	-2.27	Phagosome	BF042098
CHRNE	cholinergic receptor, nicotinic, epsilon polypeptide	-1.91	0	-0.41	-0.59	-1.6	-2.27	-2.27	Neuroactive ligand-receptor interaction	NM_174272
RRAS2	related RAS viral (r-ras) oncogene homolog 2	0	-1.41	0	-2.27	-0.03	0	-2.27	MAPK signaling pathway	CV798830
PRKCB	protein kinase C, beta 1	-0.82	0.01	0	0.58	-0.86	-2.27	-2.27	MAPK signaling pathway	CN441160
BTG1	B-cell translocation gene 1, anti-proliferative	-2.27	0.35	-0.68	0	0	0	-2.27	RNA degradation	CN437532
ATP5D	ATP synthase, H+ transporting, mitochondrial F1 complex, delta subunit	-2.27	-0.16	0	0	0	0	-2.27	Oxidative phosphorylation	BF040393
ADRB1	adrenergic, beta-1-, receptor	0	0	0	-0.5	0	-2.28	-2.28	Dilated cardiomyopathy	NM_194266
PIK3R1	phosphoinositide-3-kinase, regulatory subunit 1 (alpha)	0	0	0	0	0	-2.28	-2.28	Chronic myeloid leukemia	CR454927
PAX8	paired box 8	-2.28	0	2.17	0.44	0.24	-1.17	-2.28	Thyroid cancer	BI847359
PAX8	paired box 8	-2.28	0	2.17	0.44	0.24	-1.17	-2.28	Pathways in cancer	BI847359
IRF3	interferon regulatory factor 3	-2.28	-0.64	0.85	1.01	0	0	-2.28	Influenza A	BM362421
PIK3R1	phosphoinositide-3-kinase, regulatory subunit 1 (alpha)	0	0.88	0	0	0.85	-2.28	-2.28	Toxoplasmosis	CR454927
TRAF2	TNF receptor-associated factor 2	1.22	-1.55	-0.01	-0.11	0	-2.28	-2.28	Adipocytokine signaling pathway	CR452314
MAP2K1	mitogen-activated protein kinase kinase 1	-2.28	0	0	0	1.2	-0.32	-2.28	Progesterone-mediated oocyte maturation	BF042207
PAK6	p21(CDKN1A)-activated kinase 6	-0.89	0	0	-2.28	-0.48	0.06	-2.28	Regulation of actin cytoskeleton	AW461984
CBLB	Cas-Br-M (murine) ecotropic retroviral transforming sequence b	0	0	0	0	0	-2.28	-2.28	Jak-STAT signaling pathway	CN437760
VWF	Von Willebrand factor homolog	1.88	-1.39	-0.17	-1.9	-2.28	-1.83	-2.28	ECM-receptor interaction	CR453618
UROC1	urocanase domain containing 1	0	0	0	0	0	-2.28	-2.28	Histidine metabolism	DR749398
LOC523214	histone cluster 1, H3a-like	-2.29	0	-2.15	0.02	0	0	-2.29	Systemic lupus erythematosus	BF039979
SNRPB	small nuclear ribonucleoprotein polypeptides B and B1	-2.29	-0.53	0	-0.14	0	0.64	-2.29	Systemic lupus erythematosus	CN437582
MAPK1	mitogen-activated protein kinase 1	-2.29	-1.58	0	1.79	0	0	-2.29	Pathways in cancer	BF040058
MAPK9	mitogen-activated protein kinase 9	0.32	0.2	0	2.11	-1.21	-2.29	-2.29	Progesterone-mediated oocyte maturation	CN441564
CBL	Cas-Br-M (murine) ecotropic retroviral transforming sequence	0	0	0	0	0	-2.29	-2.29	T cell receptor signaling pathway	CN437364
GLG1	golgi apparatus protein 1	-2.29	-0.01	0	0	0	-0.19	-2.29	Cell adhesion molecules (CAMs)	BF044468
RAC3	ras-related C3 botulinum toxin substrate 3 (rho family, small GTP binding protein Rac3)	0	-1.85	1.39	0	-2.29	-0.69	-2.29	Focal adhesion	CR552385
VWF	Von Willebrand factor homolog	1.89	-1.42	-0.2	-2.01	-2.29	-1.89	-2.29	Focal adhesion	CR453618
RELB	v-rel reticuloendotheliosis viral oncogene homolog B	0.01	-2.05	-1.43	-2.29	0	0.6	-2.29	MAPK signaling pathway	BE809292
RXRB	retinoid X receptor, beta	1.34	0.83	0.75	-1.66	-2.29	-1.95	-2.29	PPAR signaling pathway	BF044296
SNRPB	small nuclear ribonucleoprotein polypeptides B and B1	-2.29	-0.53	0	-0.14	0	0.64	-2.29	Spliceosome	CN437582
PLCB3	phospholipase C, beta 3 (phosphatidylinositol-specific)	-0.94	0	-0.96	1.04	-2.29	1.77	-2.29	Inositol phosphate metabolism	CN436841
NFKB1	nuclear factor of kappa light polypeptide gene enhancer in B-cells 1 (p105)	-0.91	0	0	0	-2.3	2.2	-2.3	Acute myeloid leukemia	AW465881
MSH2	mutS homolog 2, colon cancer, nonpolyposis type 1 (E. coli)	0.68	0	0	0	0	-2.3	-2.3	Colorectal cancer	AW266974
MSH2	mutS homolog 2, colon cancer, nonpolyposis type 1 (E. coli)	0.68	0	0	0	0	-2.3	-2.3	Pathways in cancer	AW266974
IFNAR1	interferon (alpha, beta and omega) receptor 1	0	0.33	0	0	-0.03	-2.3	-2.3	Measles	NM_174552
NFKB1	nuclear factor of kappa light polypeptide gene enhancer in B-cells 1 (p105)	0	0	0	-0.47	-2.3	1.66	-2.3	Chagas disease (American trypanosomiasis)	AW465881
PLCB1	phospholipase C, beta 1 (phosphoinositide-specific)	-2.3	0	0	0	0	0	-2.3	Huntington's disease	NM_174817
ATG12		-2.3	0	1.89	0.77	0	-1.14	-2.3	RIG-I-like receptor signaling pathway	BM364225
PEX11G		-2.3	0	0	0	0	-0.18	-2.3	Peroxisome	CN438277
MSH2	mutS homolog 2, colon cancer, nonpolyposis type 1 (E. coli)	0.68	0	0	0	0	-2.3	-2.3	Mismatch repair	AW266974
POLE3	polymerase (DNA directed), epsilon 3 (p17 subunit)	-2.3	0	0	0	0	0.63	-2.3	Nucleotide excision repair	BF041930
POLE3	polymerase (DNA directed), epsilon 3 (p17 subunit)	-2.3	0	0	0	0	0.63	-2.3	Base excision repair	BF041930
PSMA7	proteasome (prosome, macropain) subunit, alpha type, 7	-2.3	0	0	0.47	0	-0.48	-2.3	Proteasome	CR451567
POLE3	polymerase (DNA directed), epsilon 3 (p17 subunit)	-2.3	0	0	0	0	0.63	-2.3	DNA replication	BF041930
NUP43		-0.97	0.9	0	0	0	-2.3	-2.3	RNA transport	CN440577
POLE3	polymerase (DNA directed), epsilon 3 (p17 subunit)	-2.3	0	0	0	0	0.63	-2.3	Pyrimidine metabolism	BF041930
POLE3	polymerase (DNA directed), epsilon 3 (p17 subunit)	-2.3	0	0	0	0	0.63	-2.3	Purine metabolism	BF041930
AKT3	v-akt murine thymoma viral oncogene homolog 3 (protein kinase B, gamma)	1.47	0	0	0	0	-2.31	-2.31	Renal cell carcinoma	CR456049
AKT3	v-akt murine thymoma viral oncogene homolog 3 (protein kinase B, gamma)	1.5	0	0	0	0	-2.31	-2.31	Chagas disease (American trypanosomiasis)	CR456049
PLCB1	phospholipase C, beta 1 (phosphoinositide-specific)	-2.31	0	0	0	0	0	-2.31	Alzheimer's disease	NM_174817
ATP1B2	ATPase, Na+/K+ transporting, beta 2 polypeptide	-2.31	0	0	0	1.06	0	-2.31	Mineral absorption	NM_174677
ATP1B2	ATPase, Na+/K+ transporting, beta 2 polypeptide	-2.31	0	0	0	1.06	0	-2.31	Bile secretion	NM_174677
ATP1B2	ATPase, Na+/K+ transporting, beta 2 polypeptide	-2.31	0	0	0	1.06	0	-2.31	Protein digestion and absorption	NM_174677
ATP1B2	ATPase, Na+/K+ transporting, beta 2 polypeptide	-2.31	0	0	0	1.06	0	-2.31	Carbohydrate digestion and absorption	NM_174677
AKT3	v-akt murine thymoma viral oncogene homolog 3 (protein kinase B, gamma)	1.5	0	0	0	0	-2.31	-2.31	Carbohydrate digestion and absorption	CR456049
ATP1B2	ATPase, Na+/K+ transporting, beta 2 polypeptide	-2.31	0	0	0	1.06	0	-2.31	Pancreatic secretion	NM_174677
ATP1B2	ATPase, Na+/K+ transporting, beta 2 polypeptide	-2.31	0	0	0	1.06	0	-2.31	Gastric acid secretion	NM_174677
PLCB1	phospholipase C, beta 1 (phosphoinositide-specific)	-2.31	0	0	0	0	0	-2.31	Gastric acid secretion	NM_174817
ATP1B2	ATPase, Na+/K+ transporting, beta 2 polypeptide	-2.31	0	0	0	1.06	0	-2.31	Salivary secretion	NM_174677
ATP1B2	ATPase, Na+/K+ transporting, beta 2 polypeptide	-2.31	0	0	0	1.06	0	-2.31	Proximal tubule bicarbonate reclamation	NM_174677
ATP1B2	ATPase, Na+/K+ transporting, beta 2 polypeptide	-2.31	0	0	0	1.06	0	-2.31	Endocrine and other factor-regulated calcium reabsorption	NM_174677
PRKCB	protein kinase C, beta 1	-0.21	0.89	-0.71	0.06	-0.95	-2.31	-2.31	Long-term depression	CN441160
GLS	glutaminase	-0.68	0	0	0	-0.57	-2.31	-2.31	Glutamatergic synapse	CN441237
PYCARD	PYD and CARD domain containing	0.33	0	0	0	-0.45	-2.31	-2.31	Cytosolic DNA-sensing pathway	BM362328
ITGA9	integrin, alpha 9	-2.31	0	0.32	0.99	0	0.01	-2.31	Cell adhesion molecules (CAMs)	CN441087
ATP1B2	ATPase, Na+/K+ transporting, beta 2 polypeptide	-2.31	0	0	0	1.06	0	-2.31	Cardiac muscle contraction	NM_174677
CD68	CD68 molecule	0	0	0	0	0	-2.31	-2.31	Lysosome	DR697461
BUB3	BUB3 budding uninhibited by benzimidazoles 3 homolog (yeast)	-1.69	0.02	-2.31	-0.99	-0.83	0	-2.31	Cell cycle	BF040524
FLNA	filamin A, alpha (actin binding protein 280)	-2.31	-0.52	0	0	0	0	-2.31	MAPK signaling pathway	BM365457
REXO2	REX2, RNA exonuclease 2 homolog (S. cerevisiae)	-2.31	0	0	0	0	1.76	-2.31	Ribosome biogenesis in eukaryotes	BF039127
GLS	glutaminase	-0.68	0	0	0	-0.57	-2.31	-2.31	Nitrogen metabolism	CN441237
GLS	glutaminase	-0.68	0	0	0	-0.57	-2.31	-2.31	D-Glutamine and D-glutamate metabolism	CN441237
GLS	glutaminase	-0.68	0	0	0	-0.57	-2.31	-2.31	Arginine and proline metabolism	CN441237
GLS	glutaminase	-0.68	0	0	0	-0.57	-2.31	-2.31	Alanine, aspartate and glutamate metabolism	CN441237
PIK3CA	phosphoinositide-3-kinase, catalytic, alpha polypeptide	0	0	-2.32	-1.32	-1.05	-2.17	-2.32	Acute myeloid leukemia	NM_174574
ABCB4	ATP-binding cassette, sub-family B (MDR/TAP), member 4	-2.32	0	0	0	0	-1.9	-2.32	Bile secretion	CB421668
MAPK1	mitogen-activated protein kinase 1	-2.32	-0.8	0	1	0	0	-2.32	Long-term potentiation	BF040058
CDK1		1.88	-1.06	-2.32	1.73	0	-1.88	-2.32	Gap junction	NM_174016
ACVR2A		-1.55	0.17	1.04	-1	0.47	-2.32	-2.32	TGF-beta signaling pathway	BF039418
CASP3	caspase 3, apoptosis-related cysteine peptidase	-2.32	0	0	1.22	0	0	-2.32	Apoptosis	CN438143
WWP2	WW domain containing E3 ubiquitin protein ligase 2	-0.28	0	0	0	-0.92	-2.32	-2.32	Ubiquitin mediated proteolysis	BF039960
PIK3R1	phosphoinositide-3-kinase, regulatory subunit 1 (alpha)	0	0	-0.02	0	0	-2.32	-2.32	Chemokine signaling pathway	CR454927
ABCB4	ATP-binding cassette, sub-family B (MDR/TAP), member 4	-2.32	0	0	0	0	-1.9	-2.32	ABC transporters	CB421668
CDC42	cell division cycle 42 (GTP binding protein, 25kDa)	0	0	0	0	0.36	-2.33	-2.33	Renal cell carcinoma	CN440591
PIK3R1	phosphoinositide-3-kinase, regulatory subunit 1 (alpha)	0	0	-0.98	0	0	-2.33	-2.33	Pathways in cancer	CR454927
MMACHC	methylmalonic aciduria (cobalamin deficiency) cblC type, with homocystinuria	-0.53	0	0	0	0	-2.33	-2.33	Vitamin digestion and absorption	AW462778
PIK3R1	phosphoinositide-3-kinase, regulatory subunit 1 (alpha)	0	0	-1.04	0	0.27	-2.33	-2.33	Regulation of actin cytoskeleton	CR454927
ITGB1	integrin, beta 1 (fibronectin receptor, beta polypeptide, antigen CD29 includes MDF2, MSK12)	-2.33	0	-0.64	-0.26	2.24	2.04	-2.33	Regulation of actin cytoskeleton	CN440330
ITPR1	inositol 1,4,5-triphosphate receptor, type 1	-2.33	-0.57	0	0	-0.93	0	-2.33	Long-term potentiation	BF440546
ACTG1	actin, gamma 1	-0.98	2.04	0.79	0	-2.33	1.55	-2.33	Tight junction	CR553471
MAD2L1	MAD2 mitotic arrest deficient-like 1 (yeast)	0	0	0	-0.7	1.66	-2.33	-2.33	Oocyte meiosis	BF039606
NEIL2	endonuclease VIII-like 2 [EC:3.2.2.- 4.2.99.18]	2.23	0	0	-1.76	1.31	-2.33	-2.33	Base excision repair	CR456322
RPL32	ribosomal protein L32	-2.33	0	0	0	0	0.3	-2.33	Ribosome	BM363598
BOLA-DMA	major histocompatibility complex, class II, DM alpha	-1.54	0	0	0	0	-2.34	-2.34	Viral myocarditis	AW446507
BOLA-DMA	major histocompatibility complex, class II, DM alpha	-1.54	0	0	0	0	-2.34	-2.34	Graft-versus-host disease	AW446507
BOLA-DMA	major histocompatibility complex, class II, DM alpha	-1.54	0	0	0	0	-2.34	-2.34	Allograft rejection	AW446507
BOLA-DMA	major histocompatibility complex, class II, DM alpha	-1.54	0	0	0	0	-2.34	-2.34	Rheumatoid arthritis	AW446507
BOLA-DMA	major histocompatibility complex, class II, DM alpha	-1.54	0	0	0	0	-2.34	-2.34	Systemic lupus erythematosus	AW446507
BOLA-DMA	major histocompatibility complex, class II, DM alpha	-1.54	0	0	0	0	-2.34	-2.34	Autoimmune thyroid disease	AW446507
BOLA-DMA	major histocompatibility complex, class II, DM alpha	-1.54	0	0	0	0	-2.34	-2.34	Asthma	AW446507
NFKB1	nuclear factor of kappa light polypeptide gene enhancer in B-cells 1 (p105)	-1.12	0.32	-0.05	-1.24	-2.34	0.18	-2.34	Small cell lung cancer	AW465881
BOLA-DMA	major histocompatibility complex, class II, DM alpha	-1.54	0	0	0	0	-2.34	-2.34	Influenza A	AW446507
BOLA-DMA	major histocompatibility complex, class II, DM alpha	-1.54	0	0	0	0	-2.34	-2.34	Staphylococcus aureus infection	AW446507
BOLA-DMA	major histocompatibility complex, class II, DM alpha	-1.54	0	0	0	0	-2.34	-2.34	Toxoplasmosis	AW446507
HSPA1A	heat shock 70kDa protein 1A	-2.34	-0.84	0	0.54	0	1.69	-2.34	Toxoplasmosis	CN442098
TLR9	toll-like receptor 9	1.54	0.05	0	1.47	0.69	-2.34	-2.34	Malaria	NM_183081
BOLA-DMA	major histocompatibility complex, class II, DM alpha	-1.54	0	0	0	0	-2.34	-2.34	Leishmaniasis	AW446507
NR3C2	nuclear receptor subfamily 3, group C, member 2	-2.34	-0.24	-0.58	0	0	2.23	-2.34	Aldosterone-regulated sodium reabsorption	CK955196
BOLA-DMA	major histocompatibility complex, class II, DM alpha	-1.54	0	0	0	0	-2.34	-2.34	Type I diabetes mellitus	AW446507
NFKB1	nuclear factor of kappa light polypeptide gene enhancer in B-cells 1 (p105)	-0.22	0	-0.01	-0.62	-2.34	1.69	-2.34	Neurotrophin signaling pathway	AW465881
BOLA-DMA	major histocompatibility complex, class II, DM alpha	-1.54	0	0	0	0	-2.34	-2.34	Intestinal immune network for IgA production	AW446507
NCF1	neutrophil cytosolic factor 1	1.97	-0.01	-1.64	2.09	-2.34	0.23	-2.34	Leukocyte transendothelial migration	NM_174119
CBL	Cas-Br-M (murine) ecotropic retroviral transforming sequence	-0.24	0	0	0	-2.34	-1.75	-2.34	Jak-STAT signaling pathway	CN437364
PPP2R1B	protein phosphatase 2 (formerly 2A), regulatory subunit A, beta isoform	-2.34	0	0	-2.04	0	0	-2.34	Tight junction	CR553774
BOLA-DMA	major histocompatibility complex, class II, DM alpha	-1.54	0	0	0	0	-2.34	-2.34	Phagosome	AW446507
PIK3C3	phosphoinositide-3-kinase, class 3	-1.05	0	-0.14	0	-0.53	-2.34	-2.34	Phagosome	CN432284
MAD2L1	MAD2 mitotic arrest deficient-like 1 (yeast)	0	0	0	-0.69	1.57	-2.34	-2.34	Cell cycle	BF039606
PI4K2A		-2.34	-1.84	-0.45	0.06	0	0	-2.34	Phosphatidylinositol signaling system	CN435221
CCNH	cyclin H	-1.51	0	0	0	0	-2.34	-2.34	Nucleotide excision repair	AW289226
CCNH	cyclin H	-1.51	0	0	0	0	-2.34	-2.34	Basal transcription factors	AW289226
ATP5I	ATP synthase, H+ transporting, mitochondrial F0 complex, subunit E	-2.34	-1.28	0	0	0	0.76	-2.34	Oxidative phosphorylation	CN441324
EIF4G1	eukaryotic translation initiation factor 4 gamma, 1	-0.46	0	0	0	0	-2.35	-2.35	Viral myocarditis	CN439999
PTK2	PTK2 protein tyrosine kinase 2	-2.35	0	0	2.24	0	0.48	-2.35	Small cell lung cancer	BF045318
PIM1	pim-1 oncogene	-0.18	0	0	0	-2.35	0	-2.35	Acute myeloid leukemia	BF039454
AKT3	v-akt murine thymoma viral oncogene homolog 3 (protein kinase B, gamma)	1.42	0	0	0	0	-2.35	-2.35	Glioma	CR456049
PABPN1	poly(A) binding protein, nuclear 1	-1.05	0	-2.35	0	-0.4	1.6	-2.35	Influenza A	CR452605
SDHC	succinate dehydrogenase complex, subunit C, integral membrane protein	-2.35	0	0	0	0	0	-2.35	Huntington's disease	CR454322
SDHC	succinate dehydrogenase complex, subunit C, integral membrane protein	-2.35	0	0	0	0	0	-2.35	Parkinson's disease	CR454322
SDHC	succinate dehydrogenase complex, subunit C, integral membrane protein	-2.35	0	0	0	0	0	-2.35	Alzheimer's disease	CR454322
PIK3CA	phosphoinositide-3-kinase, catalytic, alpha polypeptide	0.31	0	-2.22	-2.35	-1.82	-1.86	-2.35	Aldosterone-regulated sodium reabsorption	NM_174574
FLNA	filamin A, alpha (actin binding protein 280)	-2.35	-0.79	0	0	0	0	-2.35	Focal adhesion	BM365457
SEC61B	Sec61 beta subunit	-1.4	0	-2.35	0	0	-0.2	-2.35	Protein processing in endoplasmic reticulum	CR452696
PLCB3	phospholipase C, beta 3 (phosphatidylinositol-specific)	-0.57	0	-0.3	0.21	-2.35	0.81	-2.35	Calcium signaling pathway	CN436841
ABCB10	ATP-binding cassette, sub-family B (MDR/TAP), member 10	-2.35	0	0	0	0	-0.43	-2.35	ABC transporters	CN439739
MUT	methylmalonyl Coenzyme A mutase	0.4	0	0.2	0	0	-2.35	-2.35	Propanoate metabolism	CN439603
MUT	methylmalonyl Coenzyme A mutase	0.4	0	0.2	0	0	-2.35	-2.35	Glyoxylate and dicarboxylate metabolism	CN439603
CYP4F2	cytochrome P450, family 4, subfamily F, polypeptide 2	-0.83	0.21	0	0	0	-2.35	-2.35	Arachidonic acid metabolism	AW326713
MUT	methylmalonyl Coenzyme A mutase	0.4	0	0.2	0	0	-2.35	-2.35	Valine, leucine and isoleucine degradation	CN439603
SDHC	succinate dehydrogenase complex, subunit C, integral membrane protein	-2.35	0	0	0	0	0	-2.35	Oxidative phosphorylation	CR454322
SDHC	succinate dehydrogenase complex, subunit C, integral membrane protein	-2.35	0	0	0	0	0	-2.35	Citrate cycle (TCA cycle)	CR454322
PIK3R1	phosphoinositide-3-kinase, regulatory subunit 1 (alpha)	0	0	-0.77	0	0	-2.36	-2.36	Acute myeloid leukemia	CR454927
PIK3R1	phosphoinositide-3-kinase, regulatory subunit 1 (alpha)	0	0.1	-0.77	-0.37	0.64	-2.36	-2.36	Prostate cancer	CR454927
GLS	glutaminase	-0.81	0	0	0	-0.56	-2.36	-2.36	Proximal tubule bicarbonate reclamation	CN441237
PPP1CB	protein phosphatase 1, catalytic subunit, beta isoform	-1.18	0	-2.29	0.86	-2.36	-1.28	-2.36	Long-term potentiation	AW266973
RAC1	ras-related C3 botulinum toxin substrate 1 (rho family, small GTP binding protein Rac1)	-0.17	0	0	-1.98	-2.36	0.86	-2.36	Focal adhesion	CR553717
PIK3R1	phosphoinositide-3-kinase, regulatory subunit 1 (alpha)	0	0	-0.66	-0.12	0	-2.36	-2.36	Osteoclast differentiation	CR454927
PDIA6	protein disulfide isomerase family A, member 6	-2.36	0	-0.31	0	0	0	-2.36	Protein processing in endoplasmic reticulum	BF042906
CCR1	chemokine (C-C motif) receptor 1	0.97	0	-2.36	-2.29	-0.68	2.34	-2.36	Cytokine-cytokine receptor interaction	AY575855
ATP2A3	ATPase, Ca++ transporting, ubiquitous	0	-0.68	0	0	-2.36	0	-2.36	Calcium signaling pathway	AW289347
NFKB1	nuclear factor of kappa light polypeptide gene enhancer in B-cells 1 (p105)	-0.69	0	0	0	-2.36	2.23	-2.36	MAPK signaling pathway	AW465881
MBD4	methyl-CpG binding domain protein 4	0.71	0.14	0	0	0	-2.36	-2.36	Base excision repair	AW465669
HNRNPU	heterogeneous nuclear ribonucleoprotein U (scaffold attachment factor A)	-1.84	0	-1.11	0	-0.47	-2.36	-2.36	Spliceosome	CN442307
ACO1	aconitase 1	-2.36	0	0	0	0	0	-2.36	Glyoxylate and dicarboxylate metabolism	CN436743
ACO1	aconitase 1	-2.36	0	0	0	0	0	-2.36	Citrate cycle (TCA cycle)	CN436743
ATP1B2	ATPase, Na+/K+ transporting, beta 2 polypeptide	-2.37	0	0	0	0.84	0	-2.37	Aldosterone-regulated sodium reabsorption	NM_174677
ITGAM	integrin, alpha M (complement component 3 receptor 3 subunit)	2.35	0	0	-1.44	-2.37	2.28	-2.37	Cell adhesion molecules (CAMs)	AJ535320
PAK6	p21(CDKN1A)-activated kinase 6	-1.06	0.27	0	-2.37	-0.73	0.04	-2.37	Axon guidance	AW461984
MAPK3	mitogen-activated protein kinase 3	-0.44	0	0	0	-2.37	-1.82	-2.37	Dorso-ventral axis formation	BF044152
PPP2R5C	protein phosphatase 2, regulatory subunit B', gamma isoform	-2.1	0	0.67	0	-0.3	-2.37	-2.37	Wnt signaling pathway	AW464337
PIK3CA	phosphoinositide-3-kinase, catalytic, alpha polypeptide	0.8	0	-2.27	-2.37	-1.9	-2.13	-2.37	mTOR signaling pathway	NM_174574
RHEB	Ras homolog enriched in brain	1.45	0.4	0	1.77	1.17	-2.37	-2.37	mTOR signaling pathway	BM364167
SYVN1	synovial apoptosis inhibitor 1, synoviolin	-2.37	1.89	0	0	-0.18	-0.78	-2.37	Protein processing in endoplasmic reticulum	BF042564
POLR1A	polymerase (RNA) I polypeptide A, 194kDa	-0.17	0	0	0	0	-2.37	-2.37	RNA polymerase	DR749223
PABPC1L	poly(A) binding protein, cytoplasmic 1-like	1.89	0.3	1.03	-2.37	0	0	-2.37	RNA transport	BF043104
PDSS1	decaprenyl-diphosphate synthase subunit 1 [EC:2.5.1.-]	-2.37	0	0	0	0	0	-2.37	Terpenoid backbone biosynthesis	CR551773
SUCLG2	succinate-CoA ligase, GDP-forming, beta subunit	0	0.52	0	0	-2.37	-0.18	-2.37	Propanoate metabolism	BF045357
POLR1A	polymerase (RNA) I polypeptide A, 194kDa	-0.17	0	0	0	0	-2.37	-2.37	Pyrimidine metabolism	DR749223
POLR1A	polymerase (RNA) I polypeptide A, 194kDa	-0.17	0	0	0	0	-2.37	-2.37	Purine metabolism	DR749223
NUDT5	nudix (nucleoside diphosphate linked moiety X)-type motif 5	0	0.55	0	0	0.82	-2.37	-2.37	Purine metabolism	CN435336
SUCLG2	succinate-CoA ligase, GDP-forming, beta subunit	0	0.52	0	0	-2.37	-0.18	-2.37	Citrate cycle (TCA cycle)	BF045357
NFYA	nuclear transcription factor Y, alpha	0	0.6	0	-2.38	0.67	-1.03	-2.38	Tuberculosis	CN435913
CALM1	calmodulin 1 (phosphorylase kinase, delta)	-2.38	0	0.42	0	0.82	0	-2.38	Neurotrophin signaling pathway	CN441197
PRKCB	protein kinase C, beta 1	-1.59	0	-0.12	0.11	-1.27	-2.38	-2.38	Natural killer cell mediated cytotoxicity	CN441160
AKT3	v-akt murine thymoma viral oncogene homolog 3 (protein kinase B, gamma)	0.91	0	0	0	0	-2.38	-2.38	Jak-STAT signaling pathway	CR456049
MAPK9	mitogen-activated protein kinase 9	0	0	0	1.52	-0.72	-2.38	-2.38	NOD-like receptor signaling pathway	CN441564
CTNNA1	catenin (cadherin-associated protein), alpha 1, 102kDa	-2.38	-0.44	-0.17	-0.4	0.72	0	-2.38	Adherens junction	AW465169
NEDD4L	neural precursor cell expressed, developmentally down-regulated gene 4-like	-2.38	-0.52	0	0	0.23	0.32	-2.38	Ubiquitin mediated proteolysis	BF040619
PHKG2	phosphorylase kinase, gamma 2 (testis)	1.09	0.17	0	0	-1.34	-2.38	-2.38	Calcium signaling pathway	BF046469
PRKCB	protein kinase C, beta 1	-1.59	0	-0.12	0.11	-1.27	-2.38	-2.38	ErbB signaling pathway	CN441160
RAC1	ras-related C3 botulinum toxin substrate 1 (rho family, small GTP binding protein Rac1)	-0.2	0	0.62	-1.23	-2.38	0	-2.38	MAPK signaling pathway	CR553717
RPS13	ribosomal protein S13	-2.38	0	0	0	0	-0.28	-2.38	Ribosome	CR451592
IARS	isoleucyl-tRNA synthetase	-0.15	0	-0.5	0.84	-2.01	-2.38	-2.38	Aminoacyl-tRNA biosynthesis	AV613406
IARS	isoleucyl-tRNA synthetase	-0.15	0	-0.5	0.84	-2.01	-2.38	-2.38	Valine, leucine and isoleucine biosynthesis	AV613406
LSP1	lymphocyte-specific protein 1	1.76	0	0	0	-2.39	0	-2.39	Tuberculosis	BF042923
CBLB	Cas-Br-M (murine) ecotropic retroviral transforming sequence b	0	0	0	0	-0.11	-2.39	-2.39	Bacterial invasion of epithelial cells	CN437760
AKT2	v-akt murine thymoma viral oncogene homolog 2	0	1.79	0	0.53	-1.71	-2.39	-2.39	Insulin signaling pathway	CN437742
BRK1		0	0	-2.39	0.06	1.32	0.71	-2.39	Regulation of actin cytoskeleton	BM365671
YWHAH	tyrosine 3-monooxygenase/tryptophan 5-monooxygenase activation protein, eta polypeptide	-2.39	0	0	0	0.63	0	-2.39	Neurotrophin signaling pathway	CN438759
HRAS	v-Ha-ras Harvey rat sarcoma viral oncogene homolog	-2.39	0	0	0	0	0.18	-2.39	Tight junction	CR454518
MCM3	minichromosome maintenance complex component 3	-1.65	0	-1.76	-2.39	0	-1.28	-2.39	Cell cycle	CN441788
RPL4	ribosomal protein L4	-2.39	0	0	0	0	0.4	-2.39	Ribosome	BF440439
VDAC1	voltage-dependent anion channel 1	-2.4	0.15	0	0	0	0.01	-2.4	Influenza A	BM364089
PPP2R1B	protein phosphatase 2 (formerly 2A), regulatory subunit A, beta isoform	-2.4	0	0	-1.39	0	0	-2.4	Chagas disease (American trypanosomiasis)	CR553774
NDUFB9	NADH dehydrogenase (ubiquinone) 1 beta subcomplex, 9	0	-2.4	0	0	1.12	1.69	-2.4	Huntington's disease	CN437914
VDAC1	voltage-dependent anion channel 1	-2.4	0.15	0	0	0	0.01	-2.4	Huntington's disease	BM364089
NDUFB9	NADH dehydrogenase (ubiquinone) 1 beta subcomplex, 9	0	-2.4	0	0	1.12	1.69	-2.4	Parkinson's disease	CN437914
NDUFB9	NADH dehydrogenase (ubiquinone) 1 beta subcomplex, 9	0	-2.4	0	0	1.12	1.69	-2.4	Alzheimer's disease	CN437914
LOC523542	similar to casein kinase I delta	-2.4	0	0.3	0	0	0	-2.4	Circadian rhythm - mammal	DR697480
MAP2K7	mitogen-activated protein kinase kinase 7	0	0	0	0	-0.62	-2.4	-2.4	Osteoclast differentiation	CR452170
TP53	tumor protein p53	1.31	0	0	0	0	-2.4	-2.4	Apoptosis	BM365942
GRK4	G protein-coupled receptor kinase 4	-1.75	-2.4	-0.98	-1.45	0	0	-2.4	Endocytosis	BF046224
SSR2	signal sequence receptor, beta (translocon-associated protein beta)	0	-1.1	-2.4	0	0	0	-2.4	Protein processing in endoplasmic reticulum	CR552288
UBE3C	ubiquitin protein ligase E3C	0	-1.95	0	0	0	-2.4	-2.4	Ubiquitin mediated proteolysis	CR551927
CHRNA5		-2.4	0	0	0	0.07	-0.29	-2.4	Neuroactive ligand-receptor interaction	NM_174514
GNA11	guanine nucleotide binding protein (G protein), alpha 11 (Gq class)	-2.4	0	2.29	0	0	0	-2.4	Calcium signaling pathway	CR456223
RPS5	ribosomal protein S5	0.84	0	0	0	0	-2.4	-2.4	Ribosome	CR454705
MTHFD2	methylenetetrahydrofolate dehydrogenase (NADP+ dependent) 2, methenyltetrahydrofolate cyclohydrolase	-2.4	0	-0.24	0	0	1.71	-2.4	One carbon pool by folate	BF046156
NDUFB9	NADH dehydrogenase (ubiquinone) 1 beta subcomplex, 9	0	-2.4	0	0	1.12	1.69	-2.4	Oxidative phosphorylation	CN437914
PIK3CB	phosphoinositide-3-kinase, catalytic, beta polypeptide	0.66	0	-2.41	0	0	0	-2.41	Hepatitis C	CN437708
JUN	jun oncogene	-2.41	0	0	0.65	0	0	-2.41	Pertussis	CR552202
ARPC4	actin related protein 2/3 complex, subunit 4, 20kDa	0	0	-1.74	-1.25	-2.41	-2.23	-2.41	Bacterial invasion of epithelial cells	AW464884
SLC7A7	solute carrier family 7 (cationic amino acid transporter, y+ system), member 7	0	0	0	0	-2.41	0	-2.41	Protein digestion and absorption	AW463705
STAT3	signal transducer and activator of transcription 3 (acute-phase response factor)	-2.41	0	0	0	2.33	-1.66	-2.41	Adipocytokine signaling pathway	BP110564
BCL10	B-cell CLL/lymphoma 10	-0.14	0	-2.41	0	-0.82	0	-2.41	B cell receptor signaling pathway	CN440408
CSF1	colony stimulating factor 1 (macrophage)	-0.21	0	0	0	0	-2.41	-2.41	Osteoclast differentiation	BM365502
IRF9	IRF9, ISGF3G, P48	1.09	0	0.1	0	-0.76	-2.41	-2.41	Osteoclast differentiation	BF039843
CXCL10	chemokine (C-X-C motif) ligand 10	0	0	-0.25	0.29	0	-2.41	-2.41	Chemokine signaling pathway	CK955893
CSF1	colony stimulating factor 1 (macrophage)	-0.21	0	0	0	0	-2.41	-2.41	Cytokine-cytokine receptor interaction	BM365502
FGF11	fibroblast growth factor 11	0	0	0	0	0	-2.41	-2.41	MAPK signaling pathway	CN440167
HNRNPC	Heterogeneous nuclear ribonucleoprotein C (C1/C2)	-2.41	0	-1.63	0	0	0	-2.41	Spliceosome	BF041133
PAK6	p21(CDKN1A)-activated kinase 6	-1.38	0.39	-0.17	-2.42	-1.18	0.33	-2.42	Renal cell carcinoma	AW461984
NFKB1	nuclear factor of kappa light polypeptide gene enhancer in B-cells 1 (p105)	-0.89	0.44	-0.41	-0.82	-2.42	1.06	-2.42	Pathways in cancer	AW465881
PPP2CA	protein phosphatase 2 (formerly 2A), catalytic subunit, alpha isoform	-2.21	-0.39	0	-1.19	-2.42	0.13	-2.42	Chagas disease (American trypanosomiasis)	CN435819
MAPK8	mitogen-activated protein kinase 8	-2.42	-0.88	0	0	0	0.45	-2.42	Insulin signaling pathway	CN442296
GNAI3	guanine nucleotide binding protein (G protein), alpha inhibiting activity polypeptide 3	-2.42	0	-1.93	-1.7	-1.43	2.03	-2.42	Long-term depression	CN434111
PRKAR2B	protein kinase, cAMP-dependent, regulatory, type II, beta	0.2	0	0	0	1.73	-2.42	-2.42	Apoptosis	NM_174649
YWHAH	tyrosine 3-monooxygenase/tryptophan 5-monooxygenase activation protein, eta polypeptide	-2.42	0	0	0	0.56	0	-2.42	Oocyte meiosis	CN438759
VDAC1	voltage-dependent anion channel 1	-2.42	0.1	0	0	0	0	-2.42	Calcium signaling pathway	BM364089
RPLP0		-2.42	0	0	0.17	-0.94	-1.87	-2.42	Ribosome	CR551597
PGK1	phosphoglycerate kinase 1	-2.42	-0.94	-1.13	-1.86	1.53	0	-2.42	Glycolysis / Gluconeogenesis	BF040480
NRAS	neuroblastoma RAS viral (v-ras) oncogene homolog	0	0	-1.37	-2.43	-1.77	-1.52	-2.43	Glioma	CR454168
PIK3CA	phosphoinositide-3-kinase, catalytic, alpha polypeptide	1.08	0	-2.43	-2.05	-1.87	-1.9	-2.43	Measles	NM_174574
MC1R	melanocortin 1 receptor (alpha melanocyte stimulating hormone receptor)	0	0	0	-0.57	-0.99	-2.43	-2.43	Melanogenesis	NM_174108
GNAQ	guanine nucleotide binding protein (G protein), q polypeptide	-2.43	0	0	0	0.24	0	-2.43	Cholinergic synapse	CR550441
PIK3CA	phosphoinositide-3-kinase, catalytic, alpha polypeptide	1.11	-0.03	-2.06	-1.7	-1.25	-2.43	-2.43	Fc epsilon RI signaling pathway	NM_174574
LCK	lymphocyte-specific protein tyrosine kinase	0	1.34	-0.33	0.92	-2.43	0	-2.43	T cell receptor signaling pathway	CR551348
PAK6	p21(CDKN1A)-activated kinase 6	-1.3	0.29	0	-2.43	-0.7	0.12	-2.43	Focal adhesion	AW461984
BTK	Bruton agammaglobulinemia tyrosine kinase (EC:2.7.10.1)	-2.43	0	-2.16	-0.35	-0.2	0	-2.43	Osteoclast differentiation	BI541046
DPYSL2	dihydropyrimidinase-like 2	-2.43	-0.37	1.89	0	-0.75	2.15	-2.43	Axon guidance	CN442201
NFKB1	nuclear factor of kappa light polypeptide gene enhancer in B-cells 1 (p105)	-1.77	1.55	-1.93	-0.86	-2.43	0.56	-2.43	Apoptosis	AW465881
DDB1	damage specific DNA binding protein 1	-2.43	0	0	0	0	-0.06	-2.43	Ubiquitin mediated proteolysis	CR453439
DDB1	damage specific DNA binding protein 1	-2.43	0	0	0	0	-0.06	-2.43	Nucleotide excision repair	CR453439
ACSS1	acyl-CoA synthetase short-chain family member 1	0	0	0	0	-2.43	-1.02	-2.43	Propanoate metabolism	CN441882
ACSS1	acyl-CoA synthetase short-chain family member 1	0	0	0	0	-2.43	-1.02	-2.43	Pyruvate metabolism	CN441882
ACSS1	acyl-CoA synthetase short-chain family member 1	0	0	0	0	-2.43	-1.02	-2.43	Glycolysis / Gluconeogenesis	CN441882
JUN	jun oncogene	-2.44	0	0	0.67	0	0	-2.44	Chagas disease (American trypanosomiasis)	CR552202
SIKE1	Suppressor of IKK epsilon	-0.46	0	0	-0.16	-0.8	-2.44	-2.44	RIG-I-like receptor signaling pathway	CR553356
NFKB1	nuclear factor of kappa light polypeptide gene enhancer in B-cells 1 (p105)	-0.98	0.13	0	-2.31	-2.44	1.95	-2.44	Toll-like receptor signaling pathway	AW465881
ITPR1	inositol 1,4,5-triphosphate receptor, type 1	-2.44	-0.79	0	0	-1.05	0	-2.44	Gap junction	BF440546
PLCB1	phospholipase C, beta 1 (phosphoinositide-specific)	-2.44	0	0	0	0	0	-2.44	Gap junction	NM_174817
UBE2N	ubiquitin-conjugating enzyme E2N (UBC13 homolog, yeast)	-2.44	0	0	0	0	-0.11	-2.44	Ubiquitin mediated proteolysis	BF039137
CDK1		1.89	-1.5	-2.44	2.31	0	-2.02	-2.44	Oocyte meiosis	NM_174016
CDK1		1.3	-1.09	-2.44	1.83	0	-1.62	-2.44	Cell cycle	NM_174016
PIP4K2A	phosphatidylinositol-5-phosphate 4-kinase, type II, alpha (EC:2.7.1.149)	0	1.33	0	-1.47	-2.44	0	-2.44	Phosphatidylinositol signaling system	BF044627
MEF2C	myocyte enhancer factor 2C	0.43	0	-0.27	-2.44	0	0	-2.44	MAPK signaling pathway	BF440590
U2AF1	U2 small nuclear RNA auxiliary factor 1	0.51	0	0	0	0	-2.44	-2.44	Spliceosome	BM363658
TXNL4A	thioredoxin-like 4A	1.01	0	0	0	0	-2.44	-2.44	Spliceosome	CN434976
PPP2R5C	protein phosphatase 2, regulatory subunit B', gamma isoform	-1.28	0	0.27	0	0	-2.44	-2.44	mRNA surveillance pathway	AW464337
IL1A	interleukin 1, alpha	0	0	0	0.21	1.06	-2.45	-2.45	Graft-versus-host disease	X12497
IL1A	interleukin 1, alpha	0	0	0	0.21	1.06	-2.45	-2.45	Rheumatoid arthritis	X12497
MAP2K2	mitogen-activated protein kinase kinase 2	0.82	0	0	0	0	-2.45	-2.45	Influenza A	BM366830
IL1A	interleukin 1, alpha	0	0	0	0.21	1.06	-2.45	-2.45	Influenza A	X12497
IL1A	interleukin 1, alpha	0	0	0	0.21	1.06	-2.45	-2.45	Measles	X12497
PIK3CA	phosphoinositide-3-kinase, catalytic, alpha polypeptide	0.91	0	-2.08	-2.45	-2.34	-2.13	-2.45	Hepatitis C	NM_174574
PLCB3	phospholipase C, beta 3 (phosphatidylinositol-specific)	-0.32	0	-0.19	0.16	-2.45	0.73	-2.45	Amoebiasis	CN436841
GNA11	guanine nucleotide binding protein (G protein), alpha 11 (Gq class)	-2.45	0	0	0	0.66	0	-2.45	Chagas disease (American trypanosomiasis)	CR456223
IL1A	interleukin 1, alpha	0	0	0	0.21	1.06	-2.45	-2.45	Leishmaniasis	X12497
IRF3	interferon regulatory factor 3	-2.45	-0.62	0	0.2	0	0.74	-2.45	Pertussis	BM362421
IL1A	interleukin 1, alpha	0	0	0	0.21	1.06	-2.45	-2.45	Prion diseases	X12497
LMBRD1	LMBR1 domain containing 1	-2.45	0	0	0	0	0	-2.45	Vitamin digestion and absorption	BF044136
IL1A	interleukin 1, alpha	0	0	0	0.21	1.06	-2.45	-2.45	Type I diabetes mellitus	X12497
RRAS2	related RAS viral (r-ras) oncogene homolog 2	-0.66	-1.29	-0.57	-2.45	-1.27	0	-2.45	Regulation of actin cytoskeleton	CV798830
IL1A	interleukin 1, alpha	0	0	0	0.21	1.06	-2.45	-2.45	Hematopoietic cell lineage	X12497
JUN	jun oncogene	-2.45	0	0	0.53	0	0	-2.45	Osteoclast differentiation	CR552202
CSF1R	colony stimulating factor 1 receptor, formerly McDonough feline sarcoma viral (v-fms) oncogene homol	0.74	-1.04	-2.45	-0.01	0	-0.32	-2.45	Endocytosis	BF040002
ACVR2A		-1.46	0.76	0.97	-0.59	0.42	-2.45	-2.45	Cytokine-cytokine receptor interaction	BF039418
PSMA5	proteasome (prosome, macropain) subunit, alpha type, 5	-2.45	0	0	0	0	0	-2.45	Proteasome	CN434535
PDHB	pyruvate dehydrogenase (lipoamide) beta	0.61	0	0	0	0	-2.45	-2.45	Butanoate metabolism	CN434306
LDHA	lactate dehydrogenase A	-2.45	0	0	0	0	-0.98	-2.45	Propanoate metabolism	AW464637
PDHB	pyruvate dehydrogenase (lipoamide) beta	0.61	0	0	0	0	-2.45	-2.45	Pyruvate metabolism	CN434306
LDHA	lactate dehydrogenase A	-2.45	0	0	0	0	-0.98	-2.45	Pyruvate metabolism	AW464637
PIP4K2A	phosphatidylinositol-5-phosphate 4-kinase, type II, alpha (EC:2.7.1.149)	0	1.06	0	-1.56	-2.45	-0.05	-2.45	Inositol phosphate metabolism	BF044627
PDHB	pyruvate dehydrogenase (lipoamide) beta	0.61	0	0	0	0	-2.45	-2.45	Valine, leucine and isoleucine biosynthesis	CN434306
LDHA	lactate dehydrogenase A	-2.45	0	0	0	0	-0.98	-2.45	Cysteine and methionine metabolism	AW464637
ATP5O	ATP synthase, H+ transporting, mitochondrial F1 complex, O subunit (oligomycin sensitivity conferrin	-2.45	0	0	0	0	-0.95	-2.45	Oxidative phosphorylation	DR697671
PDHB	pyruvate dehydrogenase (lipoamide) beta	0.61	0	0	0	0	-2.45	-2.45	Citrate cycle (TCA cycle)	CN434306
PDHB	pyruvate dehydrogenase (lipoamide) beta	0.61	0	0	0	0	-2.45	-2.45	Glycolysis / Gluconeogenesis	CN434306
LDHA	lactate dehydrogenase A	-2.45	0	0	0	0	-0.98	-2.45	Glycolysis / Gluconeogenesis	AW464637
IL1A	interleukin 1, alpha	0	0	0	0.46	1.57	-2.46	-2.46	Pertussis	X12497
IRF1	interferon regulatory factor 1	0	-0.11	0	0	0.7	-2.46	-2.46	Pertussis	BM366536
CBL	Cas-Br-M (murine) ecotropic retroviral transforming sequence	0	0	0	0	0	-2.46	-2.46	Bacterial invasion of epithelial cells	CN437364
ATP5O	ATP synthase, H+ transporting, mitochondrial F1 complex, O subunit (oligomycin sensitivity conferrin	-2.46	0	0	0	0	-1.07	-2.46	Huntington's disease	DR697671
ATP5O	ATP synthase, H+ transporting, mitochondrial F1 complex, O subunit (oligomycin sensitivity conferrin	-2.46	0	0	0	0	-1.07	-2.46	Parkinson's disease	DR697671
ATP5O	ATP synthase, H+ transporting, mitochondrial F1 complex, O subunit (oligomycin sensitivity conferrin	-2.46	0	0	0	0	-1.07	-2.46	Alzheimer's disease	DR697671
ITPR1	inositol 1,4,5-triphosphate receptor, type 1	-2.46	-0.79	0	0	-0.99	0	-2.46	Long-term depression	BF440546
PIK3R1	phosphoinositide-3-kinase, regulatory subunit 1 (alpha)	0	0.6	-0.19	0	0	-2.46	-2.46	Natural killer cell mediated cytotoxicity	CR454927
PIK3R1	phosphoinositide-3-kinase, regulatory subunit 1 (alpha)	-1.39	0	-0.38	-0.84	1.08	-2.46	-2.46	Phosphatidylinositol signaling system	CR454927
TARS	threonyl-tRNA synthetase	0.35	0	0	0	1.65	-2.46	-2.46	Aminoacyl-tRNA biosynthesis	CR456180
PDE1B	phosphodiesterase 1B, calmodulin-dependent (EC:3.1.4.17)	-1.43	-2.46	0	0	0	-0.21	-2.46	Purine metabolism	BF045437
PIK3R1	phosphoinositide-3-kinase, regulatory subunit 1 (alpha)	0	0	-1.32	0	0	-2.47	-2.47	Glioma	CR454927
PRPH		-2.47	0	0	0	0	0	-2.47	Amyotrophic lateral sclerosis (ALS)	CR553002
ELN	elastin (supravalvular aortic stenosis, Williams-Beuren syndrome)	-2.47	0	0	0	0	0	-2.47	Protein digestion and absorption	CN435551
IL4R	interleukin 4 receptor	2.04	-0.09	-2.23	-0.91	0	-2.47	-2.47	Hematopoietic cell lineage	AF081273
EPOR	erythropoietin receptor	-2.47	-0.04	0	0	0	-0.3	-2.47	Jak-STAT signaling pathway	CK846741
TCF7L2	transcription factor 7-like 2 (T-cell specific, HMG-box)	-2.47	0	0	-0.88	0	2.42	-2.47	Adherens junction	CN438656
AXIN1	axin 1	-2.47	-0.48	0	0	1.42	1.09	-2.47	Wnt signaling pathway	CN441219
CALM	calmodulin	-2.47	0	0	-1.05	-0.7	0	-2.47	Vascular smooth muscle contraction	BF040461
PIK3CA	phosphoinositide-3-kinase, catalytic, alpha polypeptide	1.59	0	-2.11	-2.38	-2.48	-1.9	-2.48	Non-small cell lung cancer	NM_174574
PPID	peptidylprolyl isomerase D (cyclophilin D)	-2.48	-0.11	0	0	0	-1.11	-2.48	Parkinson's disease	BM363672
CDK1		1.96	-1.64	-2.48	2.19	0	-1.89	-2.48	Progesterone-mediated oocyte maturation	NM_174016
PLCB1	phospholipase C, beta 1 (phosphoinositide-specific)	-2.48	0.23	0	0	0	0	-2.48	GnRH signaling pathway	NM_174817
PLCB1	phospholipase C, beta 1 (phosphoinositide-specific)	-2.48	0	0	0	0	0	-2.48	Long-term depression	NM_174817
GNAQ	guanine nucleotide binding protein (G protein), q polypeptide	-2.48	0.97	1.77	0	0.84	0.18	-2.48	Glutamatergic synapse	CR550441
LOC508628	ribosomal protein S6 pseudogene	-2.48	0	0	0	0	-0.4	-2.48	Ribosome	CR453525
PIK3CA	phosphoinositide-3-kinase, catalytic, alpha polypeptide	0.89	0	-2.14	-2.48	-2.04	-2.21	-2.48	Inositol phosphate metabolism	NM_174574
LSS	lanosterol synthase (2,3-oxidosqualene-lanosterol cyclase)	-1.05	0.53	0	0	0	-2.48	-2.48	Steroid biosynthesis	DR697547
PIK3CA	phosphoinositide-3-kinase, catalytic, alpha polypeptide	0.28	-0.18	-2.22	-2.49	-1.69	-2.09	-2.49	Chronic myeloid leukemia	NM_174574
EPAS1	endothelial PAS domain protein 1	-2.49	0.94	0	-0.4	0	0.87	-2.49	Renal cell carcinoma	DR697405
PLA2G2D4	calcium-dependent phospholipase A2 PLA2G2D4	0	0.99	0	-2.49	-0.47	0	-2.49	Toxoplasmosis	BM363855
PLA2G2D4	calcium-dependent phospholipase A2 PLA2G2D4	0	0.99	0	-2.49	-0.47	0	-2.49	Fat digestion and absorption	BM363855
PLA2G2D4	calcium-dependent phospholipase A2 PLA2G2D4	0	0.99	0	-2.49	-0.47	0	-2.49	Pancreatic secretion	BM363855
PLA2G2D4	calcium-dependent phospholipase A2 PLA2G2D4	0	0.99	0	-2.49	-0.47	0	-2.49	GnRH signaling pathway	BM363855
PIK3CA	phosphoinositide-3-kinase, catalytic, alpha polypeptide	0.65	0	-2.18	-1.81	-1.09	-2.49	-2.49	Natural killer cell mediated cytotoxicity	NM_174574
CCND3	cyclin D3	0	0	0	1.38	-0.48	-2.49	-2.49	Focal adhesion	CR550450
[truncated: 938 more rows]
