# Supplementary material for: Systems Analysis of Early Host Gene Expression Provides Clues for Transient Mycobacterium avium ssp avium vs. Persistent Mycobacterium avium ssp paratuberculosis Intestinal Infections
Source: PLoS One. 2016 Sep 21;11(9):e0161946. doi: 10.1371/journal.pone.0161946 (PMC5031438; doi:10.1371/journal.pone.0161946)
Supplement: S6 Table — (XLSX) [file pone.0161946.s008.xlsx]

## Sheet: Pathway_Gene_Bayesian_Scores-2
S6 Table. Mechanistic genes for all pathways in the MAA infected host condition
Symbol	Description	t=30	t=60	t=120	t=240	t=480	t=720	Max_Score	Pathway_Description	Probes
TXNDC5	thioredoxin domain containing 5	0.45	2.57	2.5	-0.34	2.11	5.64	5.64	Protein processing in endoplasmic reticulum	DR697499
MCM7	minichromosome maintenance complex component 7	-0.35	-2.06	-0.96	5.37	0	0.88	5.37	Cell cycle	CN439685
PPARG	peroxisome proliferator activated receptor gamma	-0.05	0	3.19	2.41	5.29	3.4	5.29	Thyroid cancer	BF043094
PPARG	peroxisome proliferator activated receptor gamma	-0.05	0	3.19	2.41	5.29	3.4	5.29	Pathways in cancer	BF043094
PPARG	peroxisome proliferator activated receptor gamma	-0.1	0	3.19	2.4	5.29	3.4	5.29	Huntington's disease	BF043094
PPARG	peroxisome proliferator activated receptor gamma	-0.1	0	3.19	2.4	5.29	3.4	5.29	Osteoclast differentiation	BF043094
PPARG	peroxisome proliferator activated receptor gamma	-0.15	0	3.22	2.35	5.26	3.49	5.26	PPAR signaling pathway	BF043094
PRKCA	protein kinase C, alpha	0.24	0	-2.68	4.86	0.62	-0.39	4.86	Pathways in cancer	NM_174435
ATF2	activating transcription factor 2	-1.97	-1.95	0	4.8	-3.3	0	4.8	MAPK signaling pathway	CN433641
GNG3	guanine nucleotide binding protein (G protein), gamma 3	0	0	0	0	0	4.76	4.76	Glutamatergic synapse	NM_174073
HNRNPM	heterogeneous nuclear ribonucleoprotein M	0.23	-1.85	-2.2	4.75	0	0.67	4.75	Spliceosome	CR550936
GNG3	guanine nucleotide binding protein (G protein), gamma 3	0	0	0	0	0	4.67	4.67	Cholinergic synapse	NM_174073
MAPK9	mitogen-activated protein kinase 9	0	3.55	-1.56	3.05	2.23	4.66	4.66	MAPK signaling pathway	CN441564
RASGRF1	Ras protein-specific guanine nucleotide-releasing factor 1	2.19	3.33	3.34	-3.69	4.64	0.6	4.64	MAPK signaling pathway	DR697581
GNA12	guanine nucleotide binding protein (G protein) alpha 12	4.62	0	3.54	2.38	0	1.31	4.62	Long-term depression	AW464951
GNG3	guanine nucleotide binding protein (G protein), gamma 3	0	0	0	0	0	4.61	4.61	Taste transduction	NM_174073
MCM7	minichromosome maintenance complex component 7	-0.93	-2.27	-1.14	4.61	0	1.04	4.61	DNA replication	CN439685
RALBP1	ralA binding protein 1	-2.18	2.31	0	2.61	-0.46	4.49	4.49	Pancreatic cancer	BF040645
ATF2	activating transcription factor 2	-1.17	-1.6	0	4.45	-2.22	-0.58	4.45	Influenza A	CN433641
ALDH4A1	aldehyde dehydrogenase 4 family, member A1	0.76	0	0.25	-1.45	0	4.4	4.4	Arginine and proline metabolism	CR553673
ALDH4A1	aldehyde dehydrogenase 4 family, member A1	0.76	0	0.25	-1.45	0	4.4	4.4	Alanine, aspartate and glutamate metabolism	CR553673
PPP2CB	protein phosphatase 2 (formerly 2A), catalytic subunit, beta isoform	0.01	0	0	0.01	0	4.38	4.38	Long-term depression	CR452169
PRKCA	protein kinase C, alpha	0.38	-0.04	-2.84	4.37	0.38	0	4.37	Glioma	NM_174435
NEFL	neurofilament, light polypeptide 68kDa	0	0.06	2.54	0	2.3	4.35	4.35	Amyotrophic lateral sclerosis (ALS)	CN432834
PRKCA	protein kinase C, alpha	1.82	-1.18	-2.69	4.34	0.6	-0.59	4.34	VEGF signaling pathway	NM_174435
ITGB2	integrin, beta 2 (complement component 3 receptor 3 and 4 subunit)	0	0	0	0.07	1.83	4.33	4.33	Tuberculosis	BM364415
ITGB2	integrin, beta 2 (complement component 3 receptor 3 and 4 subunit)	0	0	0	0.14	1.74	4.33	4.33	Leishmaniasis	BM364415
ITGB2	integrin, beta 2 (complement component 3 receptor 3 and 4 subunit)	0	0	0	0.07	1.83	4.33	4.33	Phagosome	BM364415
TGFBR1	transforming growth factor, beta receptor I (activin A receptor type II-like kinase, 53kDa)	0	-0.19	-0.9	4.31	2.22	-0.43	4.31	Adherens junction	BF042726
HHIP	Hedgehog-interacting protein	2.52	2.33	4.29	2.33	-3.26	1.11	4.29	Hedgehog signaling pathway	CR453378
MCM2	minichromosome maintenance complex component 2	-2.47	1.08	0	-3.17	0	4.29	4.29	DNA replication	CR453022
HHIP	Hedgehog-interacting protein	2.53	2.33	4.28	2.37	-3.06	1.14	4.28	Pathways in cancer	CR453378
MCM2	minichromosome maintenance complex component 2	-2.86	1.34	0	-3.41	0	4.27	4.27	Cell cycle	CR453022
HHIP	Hedgehog-interacting protein	2.53	2.31	4.26	2.34	-3.21	1.14	4.26	Basal cell carcinoma	CR453378
ABCC5	ATP-binding cassette, sub-family C (CFTR/MRP), member 5	-2.04	0	4.26	-0.06	0	0	4.26	ABC transporters	CN442024
IL6	interleukin 6 (interferon, beta 2)	1.28	3.5	4.23	2.24	1.18	-0.24	4.23	Toll-like receptor signaling pathway	BF046065
DDIT4	DNA-damage-inducible transcript 4	-1.44	0	0	0	0.79	4.2	4.2	mTOR signaling pathway	BM366955
PRKCZ	protein kinase C, zeta	-2.75	0.61	4.19	0	2.07	1.07	4.19	Tight junction	CN432274
PPP2CB	protein phosphatase 2 (formerly 2A), catalytic subunit, beta isoform	0	0	0	0.18	-0.04	4.19	4.19	mRNA surveillance pathway	CR452169
NTRK2	neurotrophic tyrosine kinase, receptor, type 2	0	0	0	0	0	4.15	4.15	MAPK signaling pathway	BM364277
PRKCZ	protein kinase C, zeta	-2.64	0.97	4.13	0	1.37	1.87	4.13	Chemokine signaling pathway	CN432274
SMAP2	small ArfGAP2	0	-2.87	0	4.12	-0.21	1.66	4.12	Endocytosis	BM362838
CALM1	calmodulin 1 (phosphorylase kinase, delta)	0	0	4.12	0.83	0	0	4.12	Calcium signaling pathway	CN441197
PRKCA	protein kinase C, alpha	0	0	0	4.11	0.1	-0.78	4.11	Long-term depression	NM_174435
AGRN	agrin	-0.34	4.09	1.23	0.43	0	0.89	4.09	ECM-receptor interaction	BF044539
FGF10	fibroblast growth factor 10	3.22	4.07	1.32	0.32	0	-2.05	4.07	Melanoma	CN440582
VPS4A	vacuolar protein sorting 4a (yeast)	-2.24	0	-0.29	0.41	1.55	4.07	4.07	Endocytosis	BF044714
ITGB2	integrin, beta 2 (complement component 3 receptor 3 and 4 subunit)	-0.22	-0.37	0	1.12	3.62	4.05	4.05	Cell adhesion molecules (CAMs)	BM364415
ADRB2	adrenergic, beta-2-, receptor, surface	-1.59	0.35	1.6	0	4.05	-0.73	4.05	Endocytosis	BF040456
MAPK9	mitogen-activated protein kinase 9	0	1.17	-0.2	2.17	1.11	4.04	4.04	Tuberculosis	CN441564
PRKCA	protein kinase C, alpha	0	0	-0.87	4.04	0.34	-1.12	4.04	Calcium signaling pathway	NM_174435
APC	adenomatous polyposis coli	0.07	0	-1.5	4.03	2.77	-2.02	4.03	Wnt signaling pathway	CO880410
MAPK9	mitogen-activated protein kinase 9	0	1.65	-0.9	1.68	1.35	4.02	4.02	RIG-I-like receptor signaling pathway	CN441564
IL1RAP	interleukin 1 receptor accessory protein	-0.37	0.28	0.2	0	0	4.01	4.01	Apoptosis	CK970693
PPP2CB	protein phosphatase 2 (formerly 2A), catalytic subunit, beta isoform	0	-0.23	0	0.04	0	4.01	4.01	Oocyte meiosis	CR452169
GSK3B	glycogen synthase kinase 3 beta	0	0.54	4	2.46	0	0	4	Wnt signaling pathway	CN434016
ABCB6	ATP-binding cassette, sub-family B (MDR/TAP), member 6	1.72	-0.55	0	0	2.46	3.98	3.98	ABC transporters	CK771268
ITGB2	integrin, beta 2 (complement component 3 receptor 3 and 4 subunit)	0	0	0	1.83	1.65	3.97	3.97	Amoebiasis	BM364415
MAPK9	mitogen-activated protein kinase 9	0	1.51	-0.35	2	1.09	3.96	3.96	Hepatitis C	CN441564
ITGB2	integrin, beta 2 (complement component 3 receptor 3 and 4 subunit)	-0.26	0	0	0	1.56	3.96	3.96	Pertussis	BM364415
MAPK9	mitogen-activated protein kinase 9	0	2.14	-0.86	2.46	1.53	3.96	3.96	Pertussis	CN441564
FLNA	filamin A, alpha (actin binding protein 280)	-2.2	0	0	0	0	3.96	3.96	Focal adhesion	BM365457
CNTFR	ciliary neurotrophic factor receptor	-0.55	-0.67	0	0	-0.03	3.95	3.95	Jak-STAT signaling pathway	CN440884
GRB2	growth factor receptor-bound protein 2	0	0	0	-1.07	-0.4	3.95	3.95	Gap junction	CR550685
H2AFV	H2A histone family, member V	-1.09	0.58	-1.33	3.15	0	3.94	3.94	Systemic lupus erythematosus	CN436264
ITGB2	integrin, beta 2 (complement component 3 receptor 3 and 4 subunit)	-0.28	0	0	0	1.66	3.93	3.93	Rheumatoid arthritis	BM364415
ITGB2	integrin, beta 2 (complement component 3 receptor 3 and 4 subunit)	-0.28	0	0	0	1.66	3.93	3.93	Malaria	BM364415
RIPK2	receptor (TNFRSF)-interacting serine-threonine kinase 2	3.93	-0.19	0	-1.28	-0.53	-1.46	3.93	Neurotrophin signaling pathway	AW465726
CCL24	chemokine (C-C motif) ligand 24	-1.51	0.98	0	-1.01	-1.4	3.93	3.93	Chemokine signaling pathway	BF604847
ANGPT1	angiopoietin 1	-0.01	0	1.35	2.58	3.9	0.06	3.9	Rheumatoid arthritis	BM364122
FGF10	fibroblast growth factor 10	3.25	3.9	1.15	0.35	0	-1.97	3.9	Pathways in cancer	CN440582
IKBKB	inhibitor of kappa light polypeptide gene enhancer in B-cells, kinase beta	0.9	2.02	-2.94	3.89	0	0.22	3.89	Influenza A	NM_174353
PPP2CB	protein phosphatase 2 (formerly 2A), catalytic subunit, beta isoform	0	0	0	0.72	-0.81	3.89	3.89	Hepatitis C	CR452169
ITGB2	integrin, beta 2 (complement component 3 receptor 3 and 4 subunit)	-0.31	0	0	0	1.77	3.88	3.88	Viral myocarditis	BM364415
ITGB2	integrin, beta 2 (complement component 3 receptor 3 and 4 subunit)	-0.31	0	0	0	1.77	3.88	3.88	Staphylococcus aureus infection	BM364415
STX7	syntaxin 7	-2.37	2.54	0	2.15	-0.09	3.88	3.88	SNARE interactions in vesicular transport	CN433190
IKBKB	inhibitor of kappa light polypeptide gene enhancer in B-cells, kinase beta	0	1.41	-3.41	3.86	0	0	3.86	T cell receptor signaling pathway	NM_174353
FGF10	fibroblast growth factor 10	3.26	3.86	1.13	0.33	0	-1.97	3.86	MAPK signaling pathway	CN440582
CTPS2	cytidine 5'-triphosphate synthase 2	2.77	2.15	3.86	1.48	1.81	-2.17	3.86	Pyrimidine metabolism	BF039130
IGF1R	insulin-like growth factor 1 receptor	0.21	0	3.85	1.86	1.63	0	3.85	Long-term depression	BF042921
TEC	tec protein tyrosine kinase (EC:2.7.10.1)	0	0	0	2.87	3.85	-0.65	3.85	T cell receptor signaling pathway	AW461937
SFRS13A	FUS interacting protein (serine/arginine-rich) 1	-1.2	1.76	-1.55	-2.26	-0.65	3.85	3.85	Spliceosome	CR452942
IL6	interleukin 6 (interferon, beta 2)	1.42	3.84	3.73	1.74	1.03	-0.53	3.84	Tuberculosis	BF046065
ITGB2	integrin, beta 2 (complement component 3 receptor 3 and 4 subunit)	-0.09	0	0	0	1.35	3.84	3.84	Regulation of actin cytoskeleton	BM364415
RALBP1	ralA binding protein 1	-1.93	2.21	0	1.77	-1.01	3.83	3.83	Pathways in cancer	BF040645
CAMK2A	calcium/calmodulin-dependent protein kinase (CaM kinase) II alpha	0	0.78	0	0	0	3.83	3.83	Calcium signaling pathway	CN439224
SETD2	SET domain containing 2	-0.11	0	0	0.92	0	3.82	3.82	Lysine degradation	CR454872
GRB2	growth factor receptor-bound protein 2	0	0.79	0	-1.84	-0.34	3.81	3.81	Prostate cancer	CR550685
IKBKB	inhibitor of kappa light polypeptide gene enhancer in B-cells, kinase beta	0.03	1.87	-2.99	3.81	0	0	3.81	Type II diabetes mellitus	NM_174353
ACTC1	actin, alpha, cardiac	0	1.68	3.81	0	0	-1.73	3.81	Cardiac muscle contraction	CN433178
ALDOC	aldolase C, fructose-bisphosphate	0	0	0	0	0	3.81	3.81	Fructose and mannose metabolism	BM363586
ALDOC	aldolase C, fructose-bisphosphate	0	0	0	0	0	3.81	3.81	Pentose phosphate pathway	BM363586
ALDOC	aldolase C, fructose-bisphosphate	0	0	0	0	0	3.81	3.81	Glycolysis / Gluconeogenesis	BM363586
CAMK2A	calcium/calmodulin-dependent protein kinase (CaM kinase) II alpha	0	0.61	0.81	-0.98	0	3.8	3.8	Tuberculosis	CN439224
CFL2	cofilin 2 (muscle)	-2.06	3.09	-0.42	3.8	0	0.72	3.8	Pertussis	CR551194
CAMK2A	calcium/calmodulin-dependent protein kinase (CaM kinase) II alpha	0	0.3	0	0	0	3.8	3.8	GnRH signaling pathway	CN439224
CD59	CD59 molecule, complement regulatory protein	0.62	-0.77	0.11	3.8	0	-1.61	3.8	Hematopoietic cell lineage	CK394213
FGF10	fibroblast growth factor 10	3.26	3.79	1.05	0.31	0	-1.93	3.79	Regulation of actin cytoskeleton	CN440582
CAMK2A	calcium/calmodulin-dependent protein kinase (CaM kinase) II alpha	0	0.42	0	0	0	3.79	3.79	Long-term potentiation	CN439224
FBXW11	F-box and WD-40 domain protein 11	0	0	0.77	2.62	0	3.79	3.79	Circadian rhythm - mammal	CR453426
FBXW11	F-box and WD-40 domain protein 11	0	0	0.77	2.62	0	3.79	3.79	Ubiquitin mediated proteolysis	CR453426
FBXW11	F-box and WD-40 domain protein 11	0	0	0.77	2.62	0	3.79	3.79	Oocyte meiosis	CR453426
PPP2CB	protein phosphatase 2 (formerly 2A), catalytic subunit, beta isoform	0	0	0	0.66	-1.08	3.78	3.78	Chagas disease (American trypanosomiasis)	CR452169
ATF4	activating transcription factor 4 (tax-responsive enhancer element B67)	0.55	0.45	3.78	0.61	1.99	-1.67	3.78	Neurotrophin signaling pathway	CR553522
PPP2CB	protein phosphatase 2 (formerly 2A), catalytic subunit, beta isoform	0	0	0	0.22	-0.74	3.78	3.78	Tight junction	CR452169
FBXW11	F-box and WD-40 domain protein 11	0	0	0.76	2.62	0	3.78	3.78	Wnt signaling pathway	CR453426
CAMK2A	calcium/calmodulin-dependent protein kinase (CaM kinase) II alpha	0	0.29	0.08	0	0	3.78	3.78	Oocyte meiosis	CN439224
SRP68	signal recognition particle 68	-2.77	0	-3.38	-1.51	0	3.78	3.78	Protein export	AW466017
MAPK9	mitogen-activated protein kinase 9	0	1.1	-0.17	2.22	1.14	3.77	3.77	Toxoplasmosis	CN441564
CD59	CD59 molecule, complement regulatory protein	0.63	-0.68	0.22	3.77	0	-1.57	3.77	Complement and coagulation cascades	CK394213
GNG3	guanine nucleotide binding protein (G protein), gamma 3	0	0	0	0	0	3.77	3.77	Chemokine signaling pathway	NM_174073
FBXW11	F-box and WD-40 domain protein 11	0	0	0.81	2.61	0	3.76	3.76	Hedgehog signaling pathway	CR453426
ACTC1	actin, alpha, cardiac	0	1.81	3.75	0	0	-2.52	3.75	Dilated cardiomyopathy	CN433178
ACTC1	actin, alpha, cardiac	0	1.81	3.75	0	0	-2.52	3.75	Hypertrophic cardiomyopathy (HCM)	CN433178
CAMK2A	calcium/calmodulin-dependent protein kinase (CaM kinase) II alpha	0	0.22	0	-0.12	0	3.75	3.75	Neurotrophin signaling pathway	CN439224
TEC	tec protein tyrosine kinase (EC:2.7.10.1)	0	0	0	3.33	3.75	-0.93	3.75	Osteoclast differentiation	AW461937
GNAO1	guanine nucleotide binding protein (G protein), alpha activating activity polypeptide O	2.1	0	1.44	0	-1.37	3.74	3.74	Chagas disease (American trypanosomiasis)	CN437666
PPP3CA	protein phosphatase 3 (formerly 2B), catalytic subunit, alpha isoform	0	0	-0.19	0	0	3.74	3.74	Alzheimer's disease	CR553604
ADRB2	adrenergic, beta-2-, receptor, surface	-1.51	0	1.41	0	3.74	-0.39	3.74	Salivary secretion	BF040456
MAPK9	mitogen-activated protein kinase 9	0	1.47	-0.91	2.38	1.07	3.73	3.73	Colorectal cancer	CN441564
MAPK9	mitogen-activated protein kinase 9	0	1.47	-0.91	2.38	1.07	3.73	3.73	Pathways in cancer	CN441564
CAMK2A	calcium/calmodulin-dependent protein kinase (CaM kinase) II alpha	0	0.14	0.15	-0.27	0	3.73	3.73	Gastric acid secretion	CN439224
MAPK9	mitogen-activated protein kinase 9	0	1.47	-0.91	2.38	1.07	3.73	3.73	Wnt signaling pathway	CN441564
PPARA	peroxisome proliferator activated receptor alpha	0	0.1	3.72	0	0	-2.22	3.72	Adipocytokine signaling pathway	CB441384
PRKCA	protein kinase C, alpha	2.25	-2.45	-0.55	3.72	0	-3.38	3.72	Glutamatergic synapse	NM_174435
CDK4	cyclin-dependent kinase 4	0.63	0	0	0	0	3.71	3.71	Melanoma	AW465448
GNAI1	guanine nucleotide binding protein (G protein), alpha inhibiting activity polypeptide 1	-2.47	3.71	-2.13	1.06	0	2.79	3.71	Melanogenesis	CR553314
PRKCZ	protein kinase C, zeta	-2.42	1.37	3.71	0	1.47	2.34	3.71	Insulin signaling pathway	CN432274
CAMK2A	calcium/calmodulin-dependent protein kinase (CaM kinase) II alpha	0	0.09	0	0	0	3.71	3.71	Cholinergic synapse	CN439224
L3HYPDH	L-3-hydroxyproline dehydratase (trans-)	3.71	0	1.75	0	0	0.56	3.71	Arginine and proline metabolism	CN432935
PRKCA	protein kinase C, alpha	0	-0.17	-0.35	3.7	0.43	-0.24	3.7	Gap junction	NM_174435
MAPK9	mitogen-activated protein kinase 9	0	1.55	-0.19	2.3	1.05	3.69	3.69	Type II diabetes mellitus	CN441564
MAPK9	mitogen-activated protein kinase 9	0	1.54	-0.24	2.36	1.08	3.69	3.69	Adipocytokine signaling pathway	CN441564
VPS4B	vacuolar protein sorting 4 homolog B (S. cerevisiae)	0	0	0	0	0	3.69	3.69	Endocytosis	DR749457
ADRB2	adrenergic, beta-2-, receptor, surface	-1.45	0	1.37	0	3.69	-0.44	3.69	Calcium signaling pathway	BF040456
CPT1C	carnitine palmitoyltransferase 1C	-0.97	0.14	0	-1.11	3.69	2.18	3.69	PPAR signaling pathway	CR454069
H2AFX	H2A histone family, member X	2.48	-2.36	-1.55	3.68	0	0	3.68	Systemic lupus erythematosus	CN433291
IKBKB	inhibitor of kappa light polypeptide gene enhancer in B-cells, kinase beta	0.68	1.95	-2.88	3.68	0	0.14	3.68	Adipocytokine signaling pathway	NM_174353
PRKCA	protein kinase C, alpha	0	0	-0.72	3.68	0.38	-0.94	3.68	Leukocyte transendothelial migration	NM_174435
PI4K2A		-1.41	-1.45	2.53	2.46	0	3.68	3.68	Phosphatidylinositol signaling system	CN435221
CDKN1B	cyclin-dependent kinase inhibitor 1B (p27, Kip1)	2.49	2.14	3.67	0.05	2.77	0	3.67	Measles	CB226912
CAMK2A	calcium/calmodulin-dependent protein kinase (CaM kinase) II alpha	0	0.47	0	-0.21	0	3.67	3.67	Melanogenesis	CN439224
ADRB2	adrenergic, beta-2-, receptor, surface	-1.49	0.02	1.27	0	3.67	-0.75	3.67	Neuroactive ligand-receptor interaction	BF040456
NTRK2	neurotrophic tyrosine kinase, receptor, type 2	0	0	0	0	-0.69	3.66	3.66	Neurotrophin signaling pathway	BM364277
MAPK9	mitogen-activated protein kinase 9	0	2.03	-0.96	2.43	1.37	3.66	3.66	Focal adhesion	CN441564
CAMK2A	calcium/calmodulin-dependent protein kinase (CaM kinase) II alpha	0	0.6	0	0	0	3.66	3.66	Wnt signaling pathway	CN439224
CDK4	cyclin-dependent kinase 4	0.81	0	0	0	0	3.65	3.65	Chronic myeloid leukemia	AW465448
CDK4	cyclin-dependent kinase 4	0.81	0	0	0	0	3.65	3.65	Bladder cancer	AW465448
ACACA	acetyl-Coenzyme A carboxylase alpha	-0.06	-0.75	0	-2.54	0.37	3.65	3.65	Insulin signaling pathway	NM_174224
IKBKB	inhibitor of kappa light polypeptide gene enhancer in B-cells, kinase beta	0.73	1.96	-2.98	3.65	0	0.13	3.65	Cytosolic DNA-sensing pathway	NM_174353
MAPK9	mitogen-activated protein kinase 9	0	1.8	-0.58	2.23	0.8	3.65	3.65	NOD-like receptor signaling pathway	CN441564
E2F4	E2F transcription factor 4, p107/p130-binding	-1.94	0.78	-2.05	-1.24	-0.85	3.65	3.65	TGF-beta signaling pathway	BM364470
CDK4	cyclin-dependent kinase 4	0.81	0	0	0	0	3.65	3.65	p53 signaling pathway	AW465448
IKBKB	inhibitor of kappa light polypeptide gene enhancer in B-cells, kinase beta	0.95	1.97	-2.79	3.64	0	0	3.64	Insulin signaling pathway	NM_174353
FYN	FYN oncogene related to SRC, FGR, YES	3.64	1.28	2.61	1.9	-1.65	1.56	3.64	Axon guidance	BF440404
CDK4	cyclin-dependent kinase 4	0.8	0	0	0	0	3.63	3.63	Non-small cell lung cancer	AW465448
FH	fumarate hydratase	-0.19	0.15	-0.72	3.63	-0.28	0	3.63	Renal cell carcinoma	BM364196
FH	fumarate hydratase	-0.19	0.15	-0.72	3.63	-0.28	0	3.63	Pathways in cancer	BM364196
CDK4	cyclin-dependent kinase 4	0.8	0	0	0	0	3.63	3.63	Measles	AW465448
MAPK9	mitogen-activated protein kinase 9	0	1.62	-0.24	2.25	1.04	3.63	3.63	Insulin signaling pathway	CN441564
CDK4	cyclin-dependent kinase 4	0.8	0	0	0	0	3.63	3.63	T cell receptor signaling pathway	AW465448
PPP2CB	protein phosphatase 2 (formerly 2A), catalytic subunit, beta isoform	0	0	0	0	-0.81	3.63	3.63	TGF-beta signaling pathway	CR452169
CAMK2A	calcium/calmodulin-dependent protein kinase (CaM kinase) II alpha	0	0	0	0	0	3.63	3.63	ErbB signaling pathway	CN439224
FH	fumarate hydratase	-0.19	0.15	-0.72	3.63	-0.28	0	3.63	Citrate cycle (TCA cycle)	BM364196
IKBKB	inhibitor of kappa light polypeptide gene enhancer in B-cells, kinase beta	0.5	1.64	-2.7	3.62	0	0	3.62	Hepatitis C	NM_174353
SLC19A1	solute carrier family 19 (folate transporter), member 1	0.49	0	1.09	0	1.91	3.62	3.62	Vitamin digestion and absorption	DR697567
ITGB2	integrin, beta 2 (complement component 3 receptor 3 and 4 subunit)	0	0	0	0.04	1.88	3.62	3.62	Natural killer cell mediated cytotoxicity	BM364415
SH3GLB1	SH3-domain GRB2-like B1 (endophilin)	-2.45	-1.9	-1.14	1.76	0.84	3.62	3.62	Endocytosis	AW465287
CDK4	cyclin-dependent kinase 4	0.73	0	0	0	0	3.61	3.61	Tight junction	AW465448
HEATR1	HEAT repeat containing 1	-1.25	-2.54	-0.52	3.61	-1.38	0	3.61	Ribosome biogenesis in eukaryotes	CR452659
AGPAT3	1-acylglycerol-3-phosphate O-acyltransferase 3 (EC:2.3.1.51)	-1.15	0	-0.17	3.61	0	-3.21	3.61	Glycerophospholipid metabolism	CK394062
AGPAT3	1-acylglycerol-3-phosphate O-acyltransferase 3 (EC:2.3.1.51)	-1.15	0	-0.17	3.61	0	-3.21	3.61	Glycerolipid metabolism	CK394062
CALM1	calmodulin 1 (phosphorylase kinase, delta)	-2.16	0	3.59	0.39	0	0.35	3.59	Neurotrophin signaling pathway	CN441197
IMMP2L	IMP2 inner mitochondrial membrane peptidase-like (S. cerevisiae)	-0.54	0.12	3.29	-0.22	0.05	3.59	3.59	Protein export	CR453758
ALPI	alkaline phosphatase, intestinal	0	0	-0.67	3.59	1.58	0	3.59	Folate biosynthesis	CK956273
RGN	regucalcin	3.58	0	1.14	0	0	1.23	3.58	Ascorbate and aldarate metabolism	CN435685
RGN	regucalcin	3.58	0	1.14	0	0	1.23	3.58	Pentose phosphate pathway	CN435685
IKBKB	inhibitor of kappa light polypeptide gene enhancer in B-cells, kinase beta	0.52	1.66	-3.12	3.57	0	0	3.57	RIG-I-like receptor signaling pathway	NM_174353
DAB2	disabled homolog 2, mitogen-responsive phosphoprotein (Drosophila)	-1.17	-0.6	3.57	3	-1.89	1.57	3.57	Endocytosis	BF040210
RPE	ribulose-5-phosphate-3-epimerase	-2.3	0	0	3.57	2.07	1.15	3.57	Pentose and glucuronate interconversions	CR453469
RPE	ribulose-5-phosphate-3-epimerase	-2.3	0	0	3.57	2.07	1.15	3.57	Pentose phosphate pathway	CR453469
ABCB4	ATP-binding cassette, sub-family B (MDR/TAP), member 4	-0.28	2.35	0.57	0	0	3.56	3.56	Bile secretion	CB421668
ABCB4	ATP-binding cassette, sub-family B (MDR/TAP), member 4	-0.28	2.35	0.57	0	0	3.56	3.56	ABC transporters	CB421668
IKBKB	inhibitor of kappa light polypeptide gene enhancer in B-cells, kinase beta	0	2.02	-3.14	3.55	0	0	3.55	B cell receptor signaling pathway	NM_174353
FYN	FYN oncogene related to SRC, FGR, YES	3.55	2.31	2.5	2.18	-1.13	2.18	3.55	Natural killer cell mediated cytotoxicity	BF440404
ARAP3		-1.17	0	-0.22	0	0.84	3.55	3.55	Endocytosis	CN434947
GSK3B	glycogen synthase kinase 3 beta	0	0.45	3.54	2.42	0	0	3.54	Pathways in cancer	CN434016
CDKN1B	cyclin-dependent kinase inhibitor 1B (p27, Kip1)	2.47	2.13	3.54	0	2.61	0	3.54	Cell cycle	CB226912
IKBKB	inhibitor of kappa light polypeptide gene enhancer in B-cells, kinase beta	0.32	1.7	-2.88	3.53	0	0	3.53	Toxoplasmosis	NM_174353
MAP3K1	mitogen-activated protein kinase kinase kinase 1	-0.98	0	-1.39	3.53	0	-3.25	3.53	Neurotrophin signaling pathway	CN440406
CBL	Cas-Br-M (murine) ecotropic retroviral transforming sequence	-0.86	0	-1.51	-1.08	-1.64	3.53	3.53	Endocytosis	CN437364
AGPAT2	1-acylglycerol-3-phosphate O-acyltransferase 2 (lysophosphatidic acid acyltransferase, beta)	0.36	0.69	2.42	1.54	0.28	3.52	3.52	Fat digestion and absorption	CN436883
IKBKB	inhibitor of kappa light polypeptide gene enhancer in B-cells, kinase beta	0.31	1.72	-2.91	3.52	0	0	3.52	Neurotrophin signaling pathway	NM_174353
HLA-DOA	major histocompatibility complex, class II, DO alpha	0	0	0	0	0	3.52	3.52	Antigen processing and presentation	AW652748
IKBKB	inhibitor of kappa light polypeptide gene enhancer in B-cells, kinase beta	0.13	1.89	-2.62	3.52	0	0	3.52	Apoptosis	NM_174353
FYN	FYN oncogene related to SRC, FGR, YES	3.51	1.15	2.56	1.96	-1.21	1.42	3.51	Measles	BF440404
CALM1	calmodulin 1 (phosphorylase kinase, delta)	-1.43	0	3.51	0.25	0	0.18	3.51	Olfactory transduction	CN441197
PLA2G10	phospholipase A2, group X	2.83	3.51	0.71	0	-1.5	-1.65	3.51	Glutamatergic synapse	CK964970
GNA12	guanine nucleotide binding protein (G protein) alpha 12	2.82	0	3.51	2.27	0	0	3.51	Vascular smooth muscle contraction	AW464951
MCM3	minichromosome maintenance complex component 3	-3.28	2.86	-2.58	3.51	-3.42	-1.1	3.51	Cell cycle	CN441788
IKBKB	inhibitor of kappa light polypeptide gene enhancer in B-cells, kinase beta	0.42	1.73	-2.73	3.5	0	0	3.5	Chagas disease (American trypanosomiasis)	NM_174353
IKBKB	inhibitor of kappa light polypeptide gene enhancer in B-cells, kinase beta	0.42	1.7	-2.71	3.5	0	0	3.5	Osteoclast differentiation	NM_174353
ALDH1L1	aldehyde dehydrogenase 1 family, member L1 (EC:1.5.1.6)	-2.37	0	1.81	0	1.61	3.49	3.49	One carbon pool by folate	CN439670
AGPAT2	1-acylglycerol-3-phosphate O-acyltransferase 2 (lysophosphatidic acid acyltransferase, beta)	0.37	0.67	2.37	1.54	0.28	3.49	3.49	Glycerophospholipid metabolism	CN436883
AGPAT2	1-acylglycerol-3-phosphate O-acyltransferase 2 (lysophosphatidic acid acyltransferase, beta)	0.37	0.67	2.37	1.54	0.28	3.49	3.49	Glycerolipid metabolism	CN436883
GNA12	guanine nucleotide binding protein (G protein) alpha 12	1.42	0	3.48	1.91	0	0.13	3.48	Regulation of actin cytoskeleton	AW464951
IKBKB	inhibitor of kappa light polypeptide gene enhancer in B-cells, kinase beta	0.43	1.7	-2.78	3.48	0	0	3.48	Toll-like receptor signaling pathway	NM_174353
PPP2CB	protein phosphatase 2 (formerly 2A), catalytic subunit, beta isoform	0	0	0	0.57	-1.11	3.48	3.48	Wnt signaling pathway	CR452169
CAMK2A	calcium/calmodulin-dependent protein kinase (CaM kinase) II alpha	0	0.38	0	0	0	3.47	3.47	Olfactory transduction	CN439224
GNA12	guanine nucleotide binding protein (G protein) alpha 12	3.26	0	3.47	1.69	0	0.99	3.47	MAPK signaling pathway	AW464951
ACP6	acid phosphatase 6, lysophosphatidic (EC:3.1.3.2)	1.05	0	0	3.46	0	0	3.46	Riboflavin metabolism	AW464959
NME7	non-metastatic cells 7, protein expressed in (nucleoside-diphosphate kinase)	0	0	0	3.44	0	1.73	3.44	Pyrimidine metabolism	DR749349
NME7	non-metastatic cells 7, protein expressed in (nucleoside-diphosphate kinase)	0	0	0	3.44	0	1.73	3.44	Purine metabolism	DR749349
GSK3B	glycogen synthase kinase 3 beta	0	0.18	3.43	2.3	0.19	0	3.43	Prostate cancer	CN434016
IKBKB	inhibitor of kappa light polypeptide gene enhancer in B-cells, kinase beta	0.32	2.26	-2.91	3.43	0	0	3.43	Chemokine signaling pathway	NM_174353
IL1RAP	interleukin 1 receptor accessory protein	-0.65	0.02	0	0	0	3.43	3.43	Cytokine-cytokine receptor interaction	CK970693
ADIPOR1	adiponectin receptor 1	0.3	0.88	0.81	2.56	-1.01	3.42	3.42	Adipocytokine signaling pathway	DR697475
MAP3K1	mitogen-activated protein kinase kinase kinase 1	-1.21	0	-2.22	3.42	0	-3.07	3.42	Ubiquitin mediated proteolysis	CN440406
PLCD1	phospholipase C, delta 1	0	1.72	-2.38	-0.81	1.85	3.42	3.42	Phosphatidylinositol signaling system	CN440490
ACACA	acetyl-Coenzyme A carboxylase alpha	-0.75	-0.47	0	-0.95	0.13	3.42	3.42	Propanoate metabolism	NM_174224
ACACA	acetyl-Coenzyme A carboxylase alpha	-0.75	-0.47	0	-0.95	0.13	3.42	3.42	Pyruvate metabolism	NM_174224
FUT9	fucosyltransferase 9	3.42	0.02	0.57	0	0	-0.47	3.42	Glycosphingolipid biosynthesis - globo series	NM_174735
FUT9	fucosyltransferase 9	3.42	0.02	0.57	0	0	-0.47	3.42	Glycosphingolipid biosynthesis - lacto and neolacto series	NM_174735
FUT9	fucosyltransferase 9	3.42	0.02	0.57	0	0	-0.47	3.42	Other types of O-glycan biosynthesis	NM_174735
IKBKB	inhibitor of kappa light polypeptide gene enhancer in B-cells, kinase beta	0.41	2.24	-2.81	3.41	0	0	3.41	Chronic myeloid leukemia	NM_174353
IKBKB	inhibitor of kappa light polypeptide gene enhancer in B-cells, kinase beta	0.41	2.24	-2.81	3.41	0	0	3.41	Prostate cancer	NM_174353
EIF2AK1	eukaryotic translation initiation factor 2 alpha kinase 1	0.19	0	3.41	-0.33	0	0	3.41	Hepatitis C	AW462406
CPT1C	carnitine palmitoyltransferase 1C	-0.65	0.25	0.34	-1.7	3.41	1.76	3.41	Adipocytokine signaling pathway	CR454069
PRKCA	protein kinase C, alpha	0	0	-0.11	3.41	0.56	0	3.41	Wnt signaling pathway	NM_174435
UBE2E2	ubiquitin-conjugating enzyme E2E 2 (UBC4/5 homolog, yeast)	-2.71	0	0	1.61	0	3.41	3.41	Ubiquitin mediated proteolysis	CN437350
CHSY1	chondroitin sulfate synthase 1 (EC:2.4.1.175)	-1.24	-1.23	-1.82	3.41	-1.19	0	3.41	Glycosaminoglycan biosynthesis - chondroitin sulfate	CN434594
IKBKB	inhibitor of kappa light polypeptide gene enhancer in B-cells, kinase beta	0.47	2.23	-2.78	3.4	0	0	3.4	Acute myeloid leukemia	NM_174353
IKBKB	inhibitor of kappa light polypeptide gene enhancer in B-cells, kinase beta	0.45	2.24	-2.8	3.4	0	0	3.4	Pancreatic cancer	NM_174353
ACACA	acetyl-Coenzyme A carboxylase alpha	-0.63	-0.49	0	-1.08	0.16	3.4	3.4	Fatty acid biosynthesis	NM_174224
FOS	v-fos FBJ murine osteosarcoma viral oncogene homolog	-1.4	-1.13	1.15	0.46	3.39	-2.66	3.39	Toll-like receptor signaling pathway	BF039907
MYL2	myosin, light chain 2, regulatory, cardiac, slow	-2.29	-1.65	3.39	1.39	0	-0.43	3.39	Focal adhesion	CN436881
IKBKB	inhibitor of kappa light polypeptide gene enhancer in B-cells, kinase beta	0.38	2.22	-2.82	3.38	0	0	3.38	Small cell lung cancer	NM_174353
MAPK9	mitogen-activated protein kinase 9	0	2.14	-0.69	2.32	1.24	3.38	3.38	Pancreatic cancer	CN441564
IKBKB	inhibitor of kappa light polypeptide gene enhancer in B-cells, kinase beta	0.38	2.22	-2.82	3.38	0	0	3.38	Pathways in cancer	NM_174353
GRB2	growth factor receptor-bound protein 2	0	0	0	-0.66	-0.77	3.38	3.38	Pathways in cancer	CR550685
CALM1	calmodulin 1 (phosphorylase kinase, delta)	-1.63	0	3.38	0.07	0	0	3.38	Melanogenesis	CN441197
MYL2	myosin, light chain 2, regulatory, cardiac, slow	-2.33	-1.34	3.38	1.23	0.11	-0.36	3.38	Regulation of actin cytoskeleton	CN436881
DLG1	discs, large homolog 1 (Drosophila)	-0.15	1.62	0	-2.29	0	3.38	3.38	T cell receptor signaling pathway	CN433767
UBE2E2	ubiquitin-conjugating enzyme E2E 2 (UBC4/5 homolog, yeast)	-1.54	3.3	1.24	2.23	0.56	3.38	3.38	Protein processing in endoplasmic reticulum	CN437350
PI4K2A		-1.03	-2.03	1.25	3.38	0	1.5	3.38	Inositol phosphate metabolism	CN435221
ATP6V1E1	VATPase, H+ transporting, lysosomal V1 subunit E1	-0.68	0	0	0	0	3.38	3.38	Oxidative phosphorylation	BF042098
PLA2G4A	phospholipase A2, group IVA (cytosolic, calcium-dependent)	0.21	0	0	0	0	3.37	3.37	Long-term depression	CR456077
IKBKB	inhibitor of kappa light polypeptide gene enhancer in B-cells, kinase beta	0.58	1.7	-2.77	3.37	0	0.06	3.37	NOD-like receptor signaling pathway	NM_174353
RHOA	ras homolog gene family, member A	-1.83	1.99	-2.93	3.37	0	-1.65	3.37	Wnt signaling pathway	AW464331
CAMK2A	calcium/calmodulin-dependent protein kinase (CaM kinase) II alpha	0	0.79	1.03	0	0	3.36	3.36	Glioma	CN439224
C4BPB	complement component 4 binding protein, beta	-0.18	0	3.18	0.99	1.7	3.36	3.36	Pertussis	NM_174253
NFATC1	nuclear factor of activated T-cells, cytoplasmic, calcineurin-dependent 1	1.7	0	-1.65	1.77	0	3.36	3.36	T cell receptor signaling pathway	BF041444
C4BPB	complement component 4 binding protein, beta	-0.18	0	3.17	0.99	1.69	3.36	3.36	Complement and coagulation cascades	NM_174253
CSNK2B	casein kinase 2, beta polypeptide	-2.9	-0.4	0	1.88	0.92	3.36	3.36	Adherens junction	CN440306
INPP4B	inositol polyphosphate-4-phosphatase, type II, 105kDa	-1.15	-0.66	0	3.36	0	0.97	3.36	Phosphatidylinositol signaling system	BF045124
TGFB2	transforming growth factor, beta 2	2.5	0	3.35	2.78	-1.45	0	3.35	Tuberculosis	CR551870
MAP3K1	mitogen-activated protein kinase kinase kinase 1	-1.31	0	-2.05	3.35	0	-3.13	3.35	GnRH signaling pathway	CN440406
PPP1CC	protein phosphatase 1, catalytic subunit, gamma isoform	-0.11	1.21	-0.96	0	-0.24	3.35	3.35	Regulation of actin cytoskeleton	BF044357
CFL2	cofilin 2 (muscle)	-0.62	2.96	-0.86	3.35	0	0.73	3.35	Fc gamma R-mediated phagocytosis	CR551194
CFL2	cofilin 2 (muscle)	-0.62	2.96	-0.86	3.35	0	0.73	3.35	Axon guidance	CR551194
TGFB2	transforming growth factor, beta 2	2.88	0	3.35	2.94	-1.5	0	3.35	TGF-beta signaling pathway	CR551870
SLC4A2	solute carrier family 4 (anion exchanger), member 2	-1.22	0	0	0	0	3.34	3.34	Bile secretion	CK774482
SLC4A2	solute carrier family 4 (anion exchanger), member 2	-1.22	0	0	0	0	3.34	3.34	Pancreatic secretion	CK774482
SLC4A2	solute carrier family 4 (anion exchanger), member 2	-1.22	0	0	0	0	3.34	3.34	Gastric acid secretion	CK774482
SLC4A2	solute carrier family 4 (anion exchanger), member 2	-1.22	0	0	0	0	3.34	3.34	Salivary secretion	CK774482
MAPK9	mitogen-activated protein kinase 9	0	1.85	-0.24	2.46	1.13	3.34	3.34	Progesterone-mediated oocyte maturation	CN441564
ATP6V1E1	VATPase, H+ transporting, lysosomal V1 subunit E1	-0.88	0	0	0	0	3.33	3.33	Rheumatoid arthritis	BF042098
ATP6V1E1	VATPase, H+ transporting, lysosomal V1 subunit E1	-0.88	0	0	0	0	3.33	3.33	Collecting duct acid secretion	BF042098
ATP6V1E1	VATPase, H+ transporting, lysosomal V1 subunit E1	-0.88	0	0	0	0	3.33	3.33	Phagosome	BF042098
STX10	syntaxin 10	-0.65	3.32	0.4	-2.14	1.55	1.74	3.32	SNARE interactions in vesicular transport	BF040787
FCAR		0	0.58	3.31	-2.67	0	-0.59	3.31	Staphylococcus aureus infection	AY247821
FCAR		0	0.58	3.31	-2.67	0	-0.59	3.31	Phagosome	AY247821
PSD3		0	0.23	1.66	0	-1.82	3.31	3.31	Endocytosis	BF043562
IL18RAP	interleukin 18 receptor accessory protein	0	-1.07	0	-3.23	1.65	3.31	3.31	Cytokine-cytokine receptor interaction	BM363093
HMGB1	high-mobility group box 1	2.68	2.59	-0.07	3.31	-0.51	2.87	3.31	Base excision repair	CB535312
ST8SIA1	ST8 alpha-N-acetyl-neuraminide alpha-2,8-sialyltransferase 1 (EC:2.4.99.8)	-1.39	0	0	3.31	-0.89	1.39	3.31	Glycosphingolipid biosynthesis - ganglio series	AJ699418
ST8SIA1	ST8 alpha-N-acetyl-neuraminide alpha-2,8-sialyltransferase 1 (EC:2.4.99.8)	-1.39	0	0	3.31	-0.89	1.39	3.31	Glycosphingolipid biosynthesis - globo series	AJ699418
ST8SIA1	ST8 alpha-N-acetyl-neuraminide alpha-2,8-sialyltransferase 1 (EC:2.4.99.8)	-1.39	0	0	3.31	-0.89	1.39	3.31	Glycosphingolipid biosynthesis - lacto and neolacto series	AJ699418
FGF1	fibroblast growth factor 1 (acidic)	0.4	0	0	3.3	0	0	3.3	Melanoma	DR697481
TGFB2	transforming growth factor, beta 2	2.82	0	3.3	2.98	-2.53	0	3.3	Pathways in cancer	CR551870
FGF1	fibroblast growth factor 1 (acidic)	0.5	0	0	3.3	0	0	3.3	Pathways in cancer	DR697481
TGFB2	transforming growth factor, beta 2	2.44	0	3.3	2.8	-1.21	0	3.3	Leishmaniasis	CR551870
HMOX2	heme oxygenase (decycling) 2 (EC:1.14.99.3)	0	-0.46	0	3.3	0.38	-0.71	3.3	Mineral absorption	AW463216
FGF1	fibroblast growth factor 1 (acidic)	0.48	0	0	3.3	0	0	3.3	Regulation of actin cytoskeleton	DR697481
ITGB2	integrin, beta 2 (complement component 3 receptor 3 and 4 subunit)	0	0	0	0.26	1.73	3.3	3.3	Leukocyte transendothelial migration	BM364415
IFIH1	interferon induced with helicase C domain 1	0	0	3.3	1.79	0	2.78	3.3	RIG-I-like receptor signaling pathway	CK940246
PPP1CC	protein phosphatase 1, catalytic subunit, gamma isoform	0	1.19	-1.8	-0.36	-0.13	3.3	3.3	Focal adhesion	BF044357
FGF1	fibroblast growth factor 1 (acidic)	0.51	0	0	3.3	0	0	3.3	MAPK signaling pathway	DR697481
MGC134577	exonuclease NEF-sp	-0.66	1.45	0.05	-1.93	0	3.3	3.3	Ribosome biogenesis in eukaryotes	BF041502
HMOX2	heme oxygenase (decycling) 2 (EC:1.14.99.3)	0	-0.46	0	3.3	0.38	-0.71	3.3	Porphyrin and chlorophyll metabolism	AW463216
TGFB2	transforming growth factor, beta 2	2.44	0	3.29	2.81	-1.14	0	3.29	Chronic myeloid leukemia	CR551870
TGFB2	transforming growth factor, beta 2	2.44	0	3.29	2.81	-1.14	0	3.29	Pancreatic cancer	CR551870
TGFB2	transforming growth factor, beta 2	2.8	0	3.29	2.98	-2.54	0	3.29	Renal cell carcinoma	CR551870
EIF2AK1	eukaryotic translation initiation factor 2 alpha kinase 1	0	0	3.29	-0.32	0	0	3.29	Influenza A	AW462406
TGFB2	transforming growth factor, beta 2	2.43	0	3.29	2.8	-1.2	0	3.29	Chagas disease (American trypanosomiasis)	CR551870
TGFB2	transforming growth factor, beta 2	2.44	0	3.29	2.81	-1.13	0	3.29	Osteoclast differentiation	CR551870
TGFB2	transforming growth factor, beta 2	2.48	0	3.29	2.82	-1.2	0	3.29	Cell cycle	CR551870
TGFB2	transforming growth factor, beta 2	2.44	0	3.29	2.81	-1.14	0	3.29	Cytokine-cytokine receptor interaction	CR551870
TGFB2	transforming growth factor, beta 2	2.44	0	3.29	2.81	-1.14	0	3.29	MAPK signaling pathway	CR551870
TGFB2	transforming growth factor, beta 2	2.42	0	3.28	2.81	-1.16	0	3.28	Dilated cardiomyopathy	CR551870
TGFB2	transforming growth factor, beta 2	2.42	0	3.28	2.81	-1.16	0	3.28	Hypertrophic cardiomyopathy (HCM)	CR551870
TGFB2	transforming growth factor, beta 2	2.42	0	3.28	2.81	-1.16	0	3.28	Rheumatoid arthritis	CR551870
TGFB2	transforming growth factor, beta 2	2.42	0	3.28	2.81	-1.16	0	3.28	Colorectal cancer	CR551870
TGFB2	transforming growth factor, beta 2	2.42	0	3.28	2.81	-1.16	0	3.28	Amoebiasis	CR551870
TGFB2	transforming growth factor, beta 2	2.42	0	3.28	2.81	-1.16	0	3.28	Toxoplasmosis	CR551870
TGFB2	transforming growth factor, beta 2	2.42	0	3.28	2.81	-1.16	0	3.28	Malaria	CR551870
MAPK9	mitogen-activated protein kinase 9	0	2.44	-0.49	2.65	1.1	3.28	3.28	Chagas disease (American trypanosomiasis)	CN441564
AKT3	v-akt murine thymoma viral oncogene homolog 3 (protein kinase B, gamma)	2.74	0	0	0	3.28	-0.99	3.28	Insulin signaling pathway	CR456049
FYN	FYN oncogene related to SRC, FGR, YES	3.28	1.49	2.28	2.3	-1.88	1.06	3.28	Cholinergic synapse	BF440404
TGFB2	transforming growth factor, beta 2	2.42	0	3.28	2.81	-1.16	0	3.28	Endocytosis	CR551870
RUNX1	runt-related transcription factor 1 (acute myeloid leukemia 1; aml1 oncogene)	0	0.58	3.27	2.01	-0.44	0	3.27	Chronic myeloid leukemia	BM363789
HIF1A	hypoxia-inducible factor 1, alpha subunit (basic helix-loop-helix transcription factor)	0.36	0.04	0	3.27	-2.93	0.86	3.27	Renal cell carcinoma	CN439520
ADIPOR2	adiponectin receptor 2	0	0	3.27	2.65	0	-3.08	3.27	Adipocytokine signaling pathway	CR452539
ESAM	endothelial cell adhesion molecule	3.27	2.26	1.72	1.97	1.46	-2.22	3.27	Leukocyte transendothelial migration	CN438414
RUNX1	runt-related transcription factor 1 (acute myeloid leukemia 1; aml1 oncogene)	0	0.71	3.26	1.61	-0.21	0	3.26	Acute myeloid leukemia	BM363789
GSK3B	glycogen synthase kinase 3 beta	0	0.62	3.26	2.49	0	0	3.26	Basal cell carcinoma	CN434016
BIRC2	baculoviral IAP repeat-containing 2	3.26	1.81	-0.53	-1.53	-0.98	-1.54	3.26	Pathways in cancer	CN440741
PIK3C2G	phosphoinositide-3-kinase, class 2, gamma polypeptide	-1.97	0	0	-1.96	1.46	3.26	3.26	Phosphatidylinositol signaling system	AW464561
PLCB3	phospholipase C, beta 3 (phosphatidylinositol-specific)	-2.03	-1.29	0	3.26	0	0	3.26	Chemokine signaling pathway	CN436841
EIF2AK1	eukaryotic translation initiation factor 2 alpha kinase 1	0.17	0	3.25	-0.38	0	0	3.25	Measles	AW462406
CLDN7	claudin 7	-0.88	0	-0.92	-1.02	2.91	3.25	3.25	Cell adhesion molecules (CAMs)	BF043071
DYNC1LI1	dynein, cytoplasmic 1, light intermediate chain 1	0	1.7	0	0.82	0	3.25	3.25	Phagosome	CN441902
RABEP1	rabaptin, RAB GTPase binding effector protein 1	-1.14	-1.26	0	3.25	0	0	3.25	Endocytosis	CN438229
TGFBR1	transforming growth factor, beta receptor I (activin A receptor type II-like kinase, 53kDa)	0.16	0	-0.64	3.25	0.49	0	3.25	MAPK signaling pathway	BF042726
GSTA5	glutathione S-transferase alpha 5	0	0.66	3.25	0	2.81	0	3.25	Drug metabolism - cytochrome P450	CN438461
GSTA5	glutathione S-transferase alpha 5	0	0.66	3.25	0	2.81	0	3.25	Metabolism of xenobiotics by cytochrome P450	CN438461
GSTA5	glutathione S-transferase alpha 5	0	0.66	3.25	0	2.81	0	3.25	Glutathione metabolism	CN438461
MAPK9	mitogen-activated protein kinase 9	0	2.45	-0.44	2.62	1.03	3.24	3.24	Influenza A	CN441564
FYN	FYN oncogene related to SRC, FGR, YES	3.24	0.44	2.37	2.39	-1.99	0.17	3.24	Focal adhesion	BF440404
EIF2AK1	eukaryotic translation initiation factor 2 alpha kinase 1	0.16	0	3.24	-0.39	0	0	3.24	Protein processing in endoplasmic reticulum	AW462406
APP	amyloid beta (A4) precursor protein (peptidase nexin-II, Alzheimer disease)	0.48	0.4	3.23	0	0	-2.2	3.23	Alzheimer's disease	CR453603
CSNK2B	casein kinase 2, beta polypeptide	-2.94	-0.47	0	1.92	0.83	3.23	3.23	Tight junction	CN440306
MAPK9	mitogen-activated protein kinase 9	0	1.98	-0.12	2.43	0.9	3.23	3.23	Osteoclast differentiation	CN441564
MAPK9	mitogen-activated protein kinase 9	0	2.43	-0.38	2.61	1.07	3.23	3.23	ErbB signaling pathway	CN441564
RPL37A	ribosomal protein L37a	0	0	-0.48	0.8	0	3.23	3.23	Ribosome	CN433530
TFG	Trk-fused gene	0	0	0	0	0	3.22	3.22	Thyroid cancer	CN437991
RUNX1	runt-related transcription factor 1 (acute myeloid leukemia 1; aml1 oncogene)	0	0.52	3.22	1.71	-0.18	0	3.22	Pathways in cancer	BM363789
MAPK9	mitogen-activated protein kinase 9	0	1.44	-0.05	2.23	1.02	3.22	3.22	Neurotrophin signaling pathway	CN441564
MAPK9	mitogen-activated protein kinase 9	0	2.39	-0.41	2.62	1.05	3.22	3.22	Toll-like receptor signaling pathway	CN441564
CALM1	calmodulin 1 (phosphorylase kinase, delta)	0	0	3.22	1.12	0	1.43	3.22	Oocyte meiosis	CN441197
PABPC4	poly(A) binding protein, cytoplasmic 4 (inducible form)	0.99	0	0	0.3	-0.3	3.22	3.22	RNA degradation	AW463119
CYB5R2		0	0	0	0.09	0	3.22	3.22	Amino sugar and nucleotide sugar metabolism	CN435411
NDUFA9	NADH dehydrogenase (ubiquinone) 1 alpha subcomplex, 9, 39kDa	3.21	0	0	-1.86	0	0	3.21	Huntington's disease	BF042343
NDUFA9	NADH dehydrogenase (ubiquinone) 1 alpha subcomplex, 9, 39kDa	3.21	0	0	-1.86	0	0	3.21	Parkinson's disease	BF042343
NDUFA9	NADH dehydrogenase (ubiquinone) 1 alpha subcomplex, 9, 39kDa	3.21	0	0	-1.86	0	0	3.21	Alzheimer's disease	BF042343
MAPK9	mitogen-activated protein kinase 9	0	2.4	-0.42	2.62	1.05	3.21	3.21	GnRH signaling pathway	CN441564
MAPK9	mitogen-activated protein kinase 9	0	2.4	-0.42	2.62	1.05	3.21	3.21	Fc epsilon RI signaling pathway	CN441564
CLDN7	claudin 7	-0.92	0	-0.58	-0.98	2.4	3.21	3.21	Tight junction	BF043071
RNPS1	RNA binding protein S1, serine-rich domain	0	-2.07	1.21	3.21	0	-0.8	3.21	mRNA surveillance pathway	CN438682
EIF4B	eukaryotic translation initiation factor 4B	0.51	0	0	0.84	3.21	0	3.21	RNA transport	BF041639
NDUFA9	NADH dehydrogenase (ubiquinone) 1 alpha subcomplex, 9, 39kDa	3.21	0	0	-1.86	0	0	3.21	Oxidative phosphorylation	BF042343
HSD17B12	hydroxysteroid (17-beta) dehydrogenase 12	3.21	-0.11	0	0	0	-1.79	3.21	Steroid hormone biosynthesis	CR552752
CPT1C	carnitine palmitoyltransferase 1C	-1.76	0	0	-0.32	3.21	2.25	3.21	Fatty acid metabolism	CR454069
CSNK2B	casein kinase 2, beta polypeptide	-2.97	-0.45	0	1.92	0.88	3.2	3.2	Measles	CN440306
LOC523542	similar to casein kinase I delta	-0.66	-2.3	-0.39	3.2	0	0	3.2	Hedgehog signaling pathway	DR697480
LSM1	LSM1 homolog, U6 small nuclear RNA associated (S. cerevisiae)	3.2	1.02	0	0	0	0	3.2	RNA degradation	CR453009
CFL2	cofilin 2 (muscle)	-1.31	2.99	-1.02	3.19	-0.53	1.01	3.19	Regulation of actin cytoskeleton	CR551194
FYN	FYN oncogene related to SRC, FGR, YES	3.19	0.19	1.38	0.96	-1.4	1.82	3.19	Adherens junction	BF440404
TFG	Trk-fused gene	0	0	0	0	0	3.18	3.18	Pathways in cancer	CN437991
SOS1	son of sevenless homolog 1 (Drosophila)	1.46	1.38	-0.33	-1.33	3.18	1.66	3.18	Neurotrophin signaling pathway	CR451896
HSPG2	heparan sulfate proteoglycan 2	0.14	0	0	0	0.89	3.18	3.18	ECM-receptor interaction	CN434780
PRKCA	protein kinase C, alpha	0	0	-0.31	3.18	0.05	-0.62	3.18	Focal adhesion	NM_174435
TGFBR1	transforming growth factor, beta receptor I (activin A receptor type II-like kinase, 53kDa)	0.78	-0.02	-1.7	3.18	1.04	0	3.18	TGF-beta signaling pathway	BF042726
NFATC1	nuclear factor of activated T-cells, cytoplasmic, calcineurin-dependent 1	1.7	0	-1.83	1.49	0	3.18	3.18	Wnt signaling pathway	BF041444
MAPK9	mitogen-activated protein kinase 9	0	1.9	-0.1	2.39	0.91	3.18	3.18	Protein processing in endoplasmic reticulum	CN441564
TNFRSF11A	tumor necrosis factor receptor superfamily, member 11a, NFKB activator	0	0	0.24	1.39	3.17	0	3.17	Rheumatoid arthritis	CR452037
CALM1	calmodulin 1 (phosphorylase kinase, delta)	-1.82	0	3.17	0	0	0.42	3.17	Glioma	CN441197
TNFRSF11A	tumor necrosis factor receptor superfamily, member 11a, NFKB activator	0	0	0.24	1.39	3.17	0	3.17	Cytokine-cytokine receptor interaction	CR452037
SMG1		0	0.01	3.17	0	0.09	0	3.17	mRNA surveillance pathway	CB457955
CLCA2	chloride channel calcium activated 2	-1.45	0	0	3.16	0	0	3.16	Olfactory transduction	CB227228
FYN	FYN oncogene related to SRC, FGR, YES	3.16	0	1.72	2.01	-1.56	1.05	3.16	T cell receptor signaling pathway	BF440404
PRICKLE1	prickle homolog 1 (Drosophila)	2.37	0.15	2.42	0	0	3.16	3.16	Wnt signaling pathway	CN440519
SRSF6	serine/arginine-rich splicing factor 6	-0.82	1.39	0	0	0	3.16	3.16	Spliceosome	CV798839
RBM25		-1.09	0.21	0	-0.64	0	3.16	3.16	Spliceosome	CN441392
GSK3B	glycogen synthase kinase 3 beta	0	0.13	3.15	2.27	0.05	0	3.15	Colorectal cancer	CN434016
CEBPA	CCAAT/enhancer binding protein (C/EBP), alpha	-2.29	0	0	3.15	0	0	3.15	Pathways in cancer	BF041983
CLDN7	claudin 7	-0.72	0	-0.51	-0.81	2.83	3.15	3.15	Leukocyte transendothelial migration	BF043071
GSK3B	glycogen synthase kinase 3 beta	0	0.13	3.15	2.27	0.05	0	3.15	Focal adhesion	CN434016
PSD	phosphatidylserine decarboxylase (EC:4.1.1.65)	-1.33	0.03	1.28	0	0	3.15	3.15	Endocytosis	CN442101
IL28RA	interleukin 28 receptor, alpha (interferon, lambda receptor)	-1.09	2.29	0	-1.58	1.68	3.15	3.15	Cytokine-cytokine receptor interaction	CK949505
CA5B	carbonic anhydrase VB, mitochondrial	-0.1	0.93	0	3.15	0	-0.34	3.15	Nitrogen metabolism	TC231983
RHOA	ras homolog gene family, member A	-2.03	0	-2.34	3.14	0	-1.57	3.14	Colorectal cancer	AW464331
PLA2G10	phospholipase A2, group X	2.76	3.14	0.25	0	-0.8	-1.53	3.14	Toxoplasmosis	CK964970
PLA2G10	phospholipase A2, group X	2.76	3.14	0.25	0	-0.8	-1.53	3.14	Fat digestion and absorption	CK964970
PLA2G10	phospholipase A2, group X	2.76	3.14	0.25	0	-0.8	-1.53	3.14	Pancreatic secretion	CK964970
GSK3B	glycogen synthase kinase 3 beta	0	0.87	3.14	2.53	0	0	3.14	Melanogenesis	CN434016
PLA2G10	phospholipase A2, group X	2.76	3.14	0.25	0	-0.8	-1.53	3.14	GnRH signaling pathway	CK964970
NFATC1	nuclear factor of activated T-cells, cytoplasmic, calcineurin-dependent 1	1.72	0	-1.87	1.6	0	3.14	3.14	B cell receptor signaling pathway	BF041444
AGTR2	angiotensin II receptor, type 2	3.14	1.6	2.39	0	0	-1.96	3.14	Renin-angiotensin system	BE664714
AGTR2	angiotensin II receptor, type 2	3.14	1.6	2.39	0	0	-1.96	3.14	Neuroactive ligand-receptor interaction	BE664714
PLA2G10	phospholipase A2, group X	2.76	3.14	0.25	0	-0.8	-1.53	3.14	alpha-Linolenic acid metabolism	CK964970
PLA2G10	phospholipase A2, group X	2.76	3.14	0.25	0	-0.8	-1.53	3.14	Linoleic acid metabolism	CK964970
PLA2G10	phospholipase A2, group X	2.76	3.14	0.25	0	-0.8	-1.53	3.14	Arachidonic acid metabolism	CK964970
PLA2G10	phospholipase A2, group X	2.76	3.14	0.25	0	-0.8	-1.53	3.14	Ether lipid metabolism	CK964970
PLA2G10	phospholipase A2, group X	2.76	3.14	0.25	0	-0.8	-1.53	3.14	Glycerophospholipid metabolism	CK964970
PLCB3	phospholipase C, beta 3 (phosphatidylinositol-specific)	-2.36	-1.76	0	3.13	0	0	3.13	Melanogenesis	CN436841
CALR	calreticulin	1.2	-0.7	0	1.64	3.13	0	3.13	Antigen processing and presentation	CN437637
CALR	calreticulin	1.2	-0.7	0	1.64	3.13	0	3.13	Phagosome	CN437637
CALR	calreticulin	1.2	-0.7	0	1.64	3.13	0	3.13	Protein processing in endoplasmic reticulum	CN437637
AMD1	adenosylmethionine decarboxylase 1	3.13	0	0	0	0	-2.48	3.13	Arginine and proline metabolism	CR456298
AMD1	adenosylmethionine decarboxylase 1	3.13	0	0	0	0	-2.48	3.13	Cysteine and methionine metabolism	CR456298
H2AFY2	H2A histone family, member Y3	3.12	0	0	0	0	1.56	3.12	Systemic lupus erythematosus	CR550655
CDKN1B	cyclin-dependent kinase inhibitor 1B (p27, Kip1)	2.35	1.92	3.12	0	1.17	0	3.12	Pathways in cancer	CB226912
GSK3B	glycogen synthase kinase 3 beta	0	0.07	3.12	2.19	0.01	0	3.12	Measles	CN434016
GSK3B	glycogen synthase kinase 3 beta	0	0.07	3.12	2.19	0.01	0	3.12	Hepatitis C	CN434016
CPE	carboxypeptidase E	0	0	0.26	0.47	1.13	3.12	3.12	Type I diabetes mellitus	CN434124
GSK3B	glycogen synthase kinase 3 beta	0	0.07	3.12	2.19	0.01	0	3.12	Insulin signaling pathway	CN434016
PLA2G4A	phospholipase A2, group IVA (cytosolic, calcium-dependent)	0.79	0	0	0	0	3.12	3.12	Glutamatergic synapse	CR456077
GSK3B	glycogen synthase kinase 3 beta	0	0.07	3.12	2.19	0.01	0	3.12	Neurotrophin signaling pathway	CN434016
FYN	FYN oncogene related to SRC, FGR, YES	3.12	0.17	1.27	1.03	-1.25	1.58	3.12	Fc epsilon RI signaling pathway	BF440404
GSK3B	glycogen synthase kinase 3 beta	0	0.07	3.12	2.19	0.01	0	3.12	B cell receptor signaling pathway	CN434016
NFATC1	nuclear factor of activated T-cells, cytoplasmic, calcineurin-dependent 1	1.74	0	-1.9	1.68	0	3.12	3.12	Axon guidance	BF041444
CDC20	cell division cycle 20 homolog (S. cerevisiae)	1.43	-1.07	-0.94	3.12	0	1.22	3.12	Oocyte meiosis	CN434645
GSK3B	glycogen synthase kinase 3 beta	0	0.07	3.12	2.19	0.01	0	3.12	Chemokine signaling pathway	CN434016
GSK3B	glycogen synthase kinase 3 beta	0	0.07	3.12	2.19	0.01	0	3.12	ErbB signaling pathway	CN434016
CD1B	CD1b molecule	0	0	3.11	0	0	2.04	3.11	Hematopoietic cell lineage	CK769556
NTN4	netrin 4	0	0	0	-0.77	1.78	3.11	3.11	Axon guidance	BM483193
INHBB	inhibin, beta B	-1.93	1.75	0	3.11	0	1.44	3.11	TGF-beta signaling pathway	NM_176852
GP5	glycoprotein 5 (platelet)	-2.5	-0.66	0	3.1	0	-0.69	3.1	Hematopoietic cell lineage	CR552826
A2M	alpha-2-macroglobulin	0.53	-0.47	0	3.1	0	1.12	3.1	Complement and coagulation cascades	CR454313
PPP3CA	protein phosphatase 3 (formerly 2B), catalytic subunit, alpha isoform	0	-0.53	-0.7	0	0	3.1	3.1	Oocyte meiosis	CR553604
FCF1	FCF1 small subunit (SSU) processome component homolog (S. cerevisiae)	-0.83	0	0	-1.61	0.29	3.1	3.1	Ribosome biogenesis in eukaryotes	AW466186
TGFBR1	transforming growth factor, beta receptor I (activin A receptor type II-like kinase, 53kDa)	0.82	0	-0.2	3.09	1.67	0	3.09	Pancreatic cancer	BF042726
RIPK2	receptor (TNFRSF)-interacting serine-threonine kinase 2	3.09	-0.2	0.61	-0.44	-0.81	-1.7	3.09	Tuberculosis	AW465726
MAP3K14	mitogen-activated protein kinase kinase kinase 14	3.09	-2.19	0	0	0	0	3.09	T cell receptor signaling pathway	AV668200
MYL6B		0	1.28	0	1.71	3.09	2.77	3.09	Vascular smooth muscle contraction	CB431008
RPS12	ribosomal protein S12	3.09	0	0	0	0	0	3.09	Ribosome	CR550939
CSNK2B	casein kinase 2, beta polypeptide	-2.94	-0.62	0	2.27	0.7	3.09	3.09	Ribosome biogenesis in eukaryotes	CN440306
ARHGEF6	Rac/Cdc42 guanine nucleotide exchange factor (GEF) 6	0	0.1	-0.61	-0.11	-0.07	3.08	3.08	Pancreatic cancer	CN439933
CALM1	calmodulin 1 (phosphorylase kinase, delta)	-0.49	0	3.08	0.17	0	0	3.08	GnRH signaling pathway	CN441197
CSNK1G3	casein kinase 1, gamma 3	-0.88	0	-0.49	2.72	-1.27	3.08	3.08	Hedgehog signaling pathway	AW462731
MAPKAPK5	mitogen-activated protein kinase-activated protein kinase 5	0	0	-0.15	3.08	0	-2.94	3.08	MAPK signaling pathway	BF046734
CDKN1B	cyclin-dependent kinase inhibitor 1B (p27, Kip1)	2.34	1.86	3.07	0	1	0	3.07	Prostate cancer	CB226912
CALM1	calmodulin 1 (phosphorylase kinase, delta)	-0.37	0	3.07	0	0	0.24	3.07	Gastric acid secretion	CN441197
PLA2G10	phospholipase A2, group X	3.07	2.87	0.66	0	-1.06	-1.04	3.07	Vascular smooth muscle contraction	CK964970
VIMP	VCP-interacting membrane protein	-1.37	0	3.07	1.52	0	0	3.07	Protein processing in endoplasmic reticulum	BF042037
CNOT6L	CCR4-NOT transcription complex, subunit 6-like	3.07	1.19	-1.01	0	-0.12	0.22	3.07	RNA degradation	CV798804
CDK4	cyclin-dependent kinase 4	0.67	0	0	0	0	3.06	3.06	Small cell lung cancer	AW465448
CASP9	caspase 9, apoptosis-related cysteine peptidase	0	1.47	0	-0.87	0	3.06	3.06	Tuberculosis	CK940973
ARPC2	actin related protein 2/3 complex, subunit 2, 34kDa	3.06	-0.47	-1.06	-2.33	-0.76	-1.44	3.06	Bacterial invasion of epithelial cells	BM362455
LIPF	lipase, gastric	3.06	0	0	0	0	-1.87	3.06	Fat digestion and absorption	NM_174103
AP2B1	adaptor-related protein complex 2, beta 1 subunit	-1.83	3.06	0	2.63	0	2.79	3.06	Endocrine and other factor-regulated calcium reabsorption	CR454130
ABI2	abl interactor 2	0	0	3.06	0	-0.38	1.92	3.06	Regulation of actin cytoskeleton	BF039032
GSK3B	glycogen synthase kinase 3 beta	0	0.16	3.06	2.18	0	0	3.06	T cell receptor signaling pathway	CN434016
AP2B1	adaptor-related protein complex 2, beta 1 subunit	-1.83	3.06	0	2.63	0	2.79	3.06	Endocytosis	CR454130
ACVR1	activin A receptor, type I	-2.22	0	0	3.06	-0.26	0	3.06	Cytokine-cytokine receptor interaction	CR452592
DDX46	DEAD (Asp-Glu-Ala-Asp) box polypeptide 46	3.06	0	0	0.95	-0.72	0.17	3.06	Spliceosome	BF043409
LIPF	lipase, gastric	3.06	0	0	0	0	-1.87	3.06	Glycerolipid metabolism	NM_174103
PLA2G2D4	calcium-dependent phospholipase A2 PLA2G2D4	-0.91	2.11	2.24	1.72	3.05	1.69	3.05	Toxoplasmosis	BM363855
CALR	calreticulin	1.01	-0.91	0	1.58	3.05	0	3.05	Chagas disease (American trypanosomiasis)	CN437637
PLA2G2D4	calcium-dependent phospholipase A2 PLA2G2D4	-0.91	2.11	2.24	1.72	3.05	1.69	3.05	Fat digestion and absorption	BM363855
PLA2G2D4	calcium-dependent phospholipase A2 PLA2G2D4	-0.91	2.11	2.24	1.72	3.05	1.69	3.05	Pancreatic secretion	BM363855
PLA2G2D4	calcium-dependent phospholipase A2 PLA2G2D4	-0.91	2.11	2.24	1.72	3.05	1.69	3.05	GnRH signaling pathway	BM363855
Irs1	insulin receptor substrate 1	0	2.55	0	3.05	0	-1.6	3.05	Insulin signaling pathway	CR551751
PIK3CA	phosphoinositide-3-kinase, catalytic, alpha polypeptide	0	3.05	0	0.68	0	-1.6	3.05	Fc epsilon RI signaling pathway	NM_174574
GP5	glycoprotein 5 (platelet)	-2.11	-0.23	0	3.05	0	-0.45	3.05	ECM-receptor interaction	CR552826
ROBO1	roundabout, axon guidance receptor, homolog 1 (Drosophila)	3.05	0.23	2.56	2.12	0	-2.52	3.05	Axon guidance	CN433552
PPP1R12A	protein phosphatase 1, regulatory (inhibitor) subunit 12A	1.86	3.05	-1.63	-2.63	0	0.33	3.05	Vascular smooth muscle contraction	AW464052
KCNMA1	potassium large conductance calcium-activated channel, subfamily M, alpha member 1	-0.14	1.66	3.05	0	0	2.55	3.05	Vascular smooth muscle contraction	CN439071
PLA2G2D4	calcium-dependent phospholipase A2 PLA2G2D4	-0.75	2.16	2.25	1.78	3.05	1.75	3.05	Vascular smooth muscle contraction	BM363855
THOC5	THO complex 5	0	0	0.25	3.05	0	0.7	3.05	RNA transport	BF043331
PLA2G2D4	calcium-dependent phospholipase A2 PLA2G2D4	-0.91	2.11	2.24	1.72	3.05	1.69	3.05	alpha-Linolenic acid metabolism	BM363855
PLA2G2D4	calcium-dependent phospholipase A2 PLA2G2D4	-0.91	2.11	2.24	1.72	3.05	1.69	3.05	Linoleic acid metabolism	BM363855
PLA2G2D4	calcium-dependent phospholipase A2 PLA2G2D4	-0.91	2.11	2.24	1.72	3.05	1.69	3.05	Arachidonic acid metabolism	BM363855
PLA2G2D4	calcium-dependent phospholipase A2 PLA2G2D4	-0.91	2.11	2.24	1.72	3.05	1.69	3.05	Ether lipid metabolism	BM363855
PLA2G2D4	calcium-dependent phospholipase A2 PLA2G2D4	-0.91	2.11	2.24	1.72	3.05	1.69	3.05	Glycerophospholipid metabolism	BM363855
HSD3B1	hydroxy-delta-5-steroid dehydrogenase, 3 beta- and steroid delta-isomerase 1	2.02	0	0.36	-0.27	0	3.05	3.05	Steroid hormone biosynthesis	AW464162
CDKN1B	cyclin-dependent kinase inhibitor 1B (p27, Kip1)	2.34	1.83	3.04	0	0.97	0	3.04	Chronic myeloid leukemia	CB226912
PIP4K2A	phosphatidylinositol-5-phosphate 4-kinase, type II, alpha (EC:2.7.1.149)	0	1.9	-0.06	0.03	0	3.04	3.04	Regulation of actin cytoskeleton	BF044627
TUBA1A	tubulin, alpha 1a	-2.01	0	0	0.56	3.04	1.21	3.04	Phagosome	CR552693
CHMP5		0	-0.83	-0.92	3.04	0.58	-1.74	3.04	Endocytosis	BF041658
ITPKB	inositol 1,4,5-trisphosphate 3-kinase B	-1.42	1.35	-0.77	3.04	0	2.79	3.04	Phosphatidylinositol signaling system	BF045327
PLOD3	procollagen-lysine, 2-oxoglutarate 5-dioxygenase 3	-1.28	0	1.76	3.04	0	-1.68	3.04	Other types of O-glycan biosynthesis	AW461657
PLOD3	procollagen-lysine, 2-oxoglutarate 5-dioxygenase 3	-1.28	0	1.76	3.04	0	-1.68	3.04	Lysine degradation	AW461657
FYN	FYN oncogene related to SRC, FGR, YES	3.03	0.54	1.42	1.05	-1.4	1.87	3.03	Viral myocarditis	BF440404
GRB2	growth factor receptor-bound protein 2	0.16	0	0	-0.92	-2.29	3.03	3.03	Chronic myeloid leukemia	CR550685
ARAP2	ArfGAP with RhoGAP domain, ankyrin repeat and PH domain 2	1.35	0.7	3.03	0	2.61	0.58	3.03	Endocytosis	AY563777
SEC23A	Sec23 homolog A (S. cerevisiae)	0.1	-2.55	-2.24	-1.23	-1.47	3.03	3.03	Protein processing in endoplasmic reticulum	CR453551
RNPS1	RNA binding protein S1, serine-rich domain	0	-2.13	1.12	3.03	0	-0.79	3.03	RNA transport	CN438682
TLR2	toll-like receptor 2	0	0	0	0	-0.2	3.02	3.02	Toxoplasmosis	TC229663
MET	met proto-oncogene (hepatocyte growth factor receptor)	2.38	0	1.46	-0.07	0	3.02	3.02	Bacterial invasion of epithelial cells	CN435863
GAST	gastrin	3.02	0	0	0	0.14	0.67	3.02	Gastric acid secretion	NM_173915
PPP1R12A	protein phosphatase 1, regulatory (inhibitor) subunit 12A	1.95	3.02	-1.09	-2.73	0	0.52	3.02	Focal adhesion	AW464052
NOTCH1	Notch homolog 1, translocation-associated (Drosophila)	-1.53	0	3.02	0	1.67	-1.64	3.02	Notch signaling pathway	CN433475
DNAJC6		0	0.25	3.02	0.75	0	1.76	3.02	Endocytosis	NM_174836
MDM4	Mdm4 p53 binding protein homolog (mouse)	-1.94	0.79	-0.31	-1.86	-0.11	3.02	3.02	p53 signaling pathway	CR452376
PLCD1	phospholipase C, delta 1	0.1	0.25	0	0	0	3.02	3.02	Calcium signaling pathway	CN440490
ITPKB	inositol 1,4,5-trisphosphate 3-kinase B	-1.52	0.09	-0.1	3.02	0	2.45	3.02	Inositol phosphate metabolism	BF045327
PPP1R12A	protein phosphatase 1, regulatory (inhibitor) subunit 12A	1.83	3.01	-0.57	-2.53	0	0.37	3.01	Regulation of actin cytoskeleton	AW464052
PPP3CA	protein phosphatase 3 (formerly 2B), catalytic subunit, alpha isoform	0	0	0	0	0	3.01	3.01	Apoptosis	CR553604
ITPKB	inositol 1,4,5-trisphosphate 3-kinase B	-1.45	0.11	-0.08	3.01	0	2.4	3.01	Calcium signaling pathway	BF045327
Fads2	fatty acid desaturase 2	0	0	3.01	0	-0.73	1.17	3.01	PPAR signaling pathway	CN438035
POLA2	polymerase (DNA directed), alpha 2 (70kD subunit)	-1.64	3.01	0	2.1	1.66	1.85	3.01	DNA replication	BF042756
EEF1A1	eukaryotic translation elongation factor 1 alpha 1	3.01	0	0	0	0	0	3.01	RNA transport	CN433968
POLA2	polymerase (DNA directed), alpha 2 (70kD subunit)	-1.64	3.01	0	2.1	1.66	1.85	3.01	Pyrimidine metabolism	BF042756
POLA2	polymerase (DNA directed), alpha 2 (70kD subunit)	-1.64	3.01	0	2.1	1.66	1.85	3.01	Purine metabolism	BF042756
MAPK8	mitogen-activated protein kinase 8	-0.47	0.31	-0.97	2.74	0	3	3	Colorectal cancer	CN442296
MAPK8	mitogen-activated protein kinase 8	-0.47	0.31	-0.97	2.74	0	3	3	Pathways in cancer	CN442296
PPP3CA	protein phosphatase 3 (formerly 2B), catalytic subunit, alpha isoform	0	0	0	0	0	3	3	Amyotrophic lateral sclerosis (ALS)	CR553604
LEPR	leptin receptor	0	-1.35	0	0	0	3	3	Adipocytokine signaling pathway	BP110012
PLA2G10	phospholipase A2, group X	2.74	3	0.42	0	-1.19	-2.01	3	VEGF signaling pathway	CK964970
ACVR1	activin A receptor, type I	-1.94	0	0	3	-0.19	0	3	TGF-beta signaling pathway	CR452592
MAPK8	mitogen-activated protein kinase 8	-0.47	0.31	-0.97	2.74	0	3	3	Wnt signaling pathway	CN442296
RAB11FIP5		1.5	-1.1	0	2.57	2.82	3	3	Endocytosis	BF041889
EGFR	epidermal growth factor receptor (erythroblastic leukemia viral (v-erb-b) oncogene homolog, avian)	0	0	1.87	0	3	-0.04	3	MAPK signaling pathway	BF044172
LSM4	LSM4 homolog, U6 small nuclear RNA associated (S. cerevisiae)	-2.03	-0.55	-0.59	3	0	0.81	3	Spliceosome	BM366841
GPLD1	glycosylphosphatidylinositol specific phospholipase D1	0.61	0	0	0	0	3	3	Glycosylphosphatidylinositol(GPI)-anchor biosynthesis	NM_174816
PLCB3	phospholipase C, beta 3 (phosphatidylinositol-specific)	-1.14	-0.4	0	3	0	0	3	Inositol phosphate metabolism	CN436841
PDE6C	phosphodiesterase 6C, cGMP-specific, cone, alpha prime	2.22	0.67	3	0	0	0.26	3	Purine metabolism	NM_174419
UBE2L6	ubiquitin-conjugating enzyme E2L 6	1.89	-0.5	-1.62	2.99	0.07	-0.07	2.99	Parkinson's disease	BF042633
PIP5K1A	phosphatidylinositol-4-phosphate 5-kinase, type I, alpha	0	1.99	0	1.12	-0.35	2.99	2.99	Fc gamma R-mediated phagocytosis	CN433266
PVRL1	poliovirus receptor-related 1 (herpesvirus entry mediator C)	0	0	0	2.99	0.74	0	2.99	Adherens junction	BF440504
UBE3A	ubiquitin protein ligase E3A (human papilloma virus E6-associated protein, Angelman syndrome)	0.8	0.32	-0.45	0	0	2.99	2.99	Ubiquitin mediated proteolysis	BF040798
UBE2L6	ubiquitin-conjugating enzyme E2L 6	1.89	-0.5	-1.62	2.99	0.07	-0.07	2.99	Ubiquitin mediated proteolysis	BF042633
ADPGK	ADP-dependent glucokinase	0	0	2.99	-1.33	0	0	2.99	Glycolysis / Gluconeogenesis	CR550636
SNRPB	small nuclear ribonucleoprotein polypeptides B and B1	0.82	-0.84	0	2.98	0	0	2.98	Systemic lupus erythematosus	CN437582
MAGI2	membrane-associated guanylate kinase, WW and PDZ domain-containing protein 2-like	-0.48	0	2.98	1.99	0	0	2.98	Tight junction	CB427663
DDB2	damage-specific DNA binding protein 2, 48kDa	0	1.16	0	-0.71	0	2.98	2.98	Ubiquitin mediated proteolysis	CN435284
DDB2	damage-specific DNA binding protein 2, 48kDa	0	0.93	0	-0.67	0	2.98	2.98	p53 signaling pathway	CN435284
IKBKB	inhibitor of kappa light polypeptide gene enhancer in B-cells, kinase beta	1.27	1.79	-2.18	2.98	0	0.03	2.98	MAPK signaling pathway	NM_174353
DDB2	damage-specific DNA binding protein 2, 48kDa	0	1.16	0	-0.71	0	2.98	2.98	Nucleotide excision repair	CN435284
SNRPB	small nuclear ribonucleoprotein polypeptides B and B1	0.82	-0.84	0	2.98	0	0	2.98	Spliceosome	CN437582
COL2A1	transcript variant 2	1.35	0.6	2.97	0	0	-0.26	2.97	Amoebiasis	CN439305
COL2A1	transcript variant 2	1.35	0.6	2.97	0	0	-0.26	2.97	Protein digestion and absorption	CN439305
ATF4	activating transcription factor 4 (tax-responsive enhancer element B67)	0.64	0.65	2.97	0	0.76	-1.77	2.97	GnRH signaling pathway	CR553522
YWHAE	tyrosine 3-monooxygenase/tryptophan 5-monooxygenase activation protein, epsilon polypeptide	-0.28	0	2.97	0	0	0	2.97	Neurotrophin signaling pathway	U83016
PAK1	p21/Cdc42/Rac1-activated kinase 1 (STE20 homolog, yeast)	0	0	2.91	0.12	0.29	2.97	2.97	Fc gamma R-mediated phagocytosis	BE589956
COL2A1	transcript variant 2	1.35	0.6	2.97	0	0	-0.28	2.97	Focal adhesion	CN439305
ACSS1	acyl-CoA synthetase short-chain family member 1	0	0	0	-1.59	-0.55	2.97	2.97	Propanoate metabolism	CN441882
ACSS1	acyl-CoA synthetase short-chain family member 1	0	0	0	-1.59	-0.55	2.97	2.97	Pyruvate metabolism	CN441882
ACSS1	acyl-CoA synthetase short-chain family member 1	0	0	0	-1.59	-0.55	2.97	2.97	Glycolysis / Gluconeogenesis	CN441882
TGFBR1	transforming growth factor, beta receptor I (activin A receptor type II-like kinase, 53kDa)	0.6	0	-0.06	2.96	1.56	0	2.96	Pathways in cancer	BF042726
CALM1	calmodulin 1 (phosphorylase kinase, delta)	0	0	2.96	2.07	0	2.37	2.96	Tuberculosis	CN441197
ARPC2	actin related protein 2/3 complex, subunit 2, 34kDa	2.96	-0.63	-1.08	-2.12	-1.02	-1.03	2.96	Fc gamma R-mediated phagocytosis	BM362455
PLA2G10	phospholipase A2, group X	2.7	2.96	0.25	0	-1.24	-1.97	2.96	Fc epsilon RI signaling pathway	CK964970
FGB	fibrinogen beta chain	0	0.18	2.96	0	2.77	2.37	2.96	Complement and coagulation cascades	CR453715
SMAD2	SMAD family member 2	2.96	-0.77	-1.51	1.8	0	-0.03	2.96	TGF-beta signaling pathway	CB455931
PPP1CC	protein phosphatase 1, catalytic subunit, gamma isoform	-0.47	0.26	0	0	-0.04	2.96	2.96	Vascular smooth muscle contraction	BF044357
PRKCE	protein kinase C, epsilon	2.5	0.23	2.96	0	0	0.94	2.96	Vascular smooth muscle contraction	BF774434
RHEB	Ras homolog enriched in brain	0	-0.14	2.96	2.53	0.81	0.89	2.96	mTOR signaling pathway	BM364167
HACL1	2-hydroxyacyl-CoA lyase 1	0.07	1.95	0	-1.94	1.28	2.96	2.96	Peroxisome	BM432487
PPP2R5E	protein phosphatase 2, regulatory subunit B', epsilon isoform	1.86	0	0	0	0	2.96	2.96	Oocyte meiosis	CN439876
GABRA3	gamma-aminobutyric acid (GABA) A receptor, alpha 3	2.96	1.19	0.31	0	0	0	2.96	Neuroactive ligand-receptor interaction	NM_174542
PLA2G10	phospholipase A2, group X	2.7	2.96	0.25	0	-1.24	-1.97	2.96	MAPK signaling pathway	CK964970
TAF9B	TAF9B RNA polymerase II, TATA box binding protein (TBP)-associated factor, 31kDa	1.46	2.96	1.99	2.18	1.82	0	2.96	Basal transcription factors	BM363619
BAX	BCL2-associated X protein	-2.41	0	0	2.95	2.28	-1.33	2.95	Colorectal cancer	CN434850
TLR3	toll-like receptor 3	0	-0.15	0	2.95	0.06	0	2.95	Hepatitis C	BM362881
FYN	FYN oncogene related to SRC, FGR, YES	2.95	0	2.22	1.27	-1.61	0.73	2.95	Prion diseases	BF440404
PPP1R12A	protein phosphatase 1, regulatory (inhibitor) subunit 12A	1.83	2.95	-1.19	-2.35	0	0.35	2.95	Long-term potentiation	AW464052
MARCKSL1		0	-0.09	-1.65	2.95	0	1.46	2.95	Fc gamma R-mediated phagocytosis	CN439003
COL2A1	transcript variant 2	1.27	0.68	2.95	0	0	-0.3	2.95	ECM-receptor interaction	CN439305
PRKCA	protein kinase C, alpha	0	0	-0.65	2.94	0.22	-0.58	2.94	Amoebiasis	NM_174435
IL12A	interleukin 12A (natural killer cell stimulatory factor 1, cytotoxic lymphocyte maturation factor 1,	1.45	0	0	-2.39	0	2.94	2.94	Pertussis	NM_174355
AP2B1	adaptor-related protein complex 2, beta 1 subunit	-1.83	2.94	0	2.61	0	2.7	2.94	Huntington's disease	CR454130
SNAP25	synaptosomal-associated protein, 25kDa	0.04	0	2.94	1.45	0	-0.9	2.94	SNARE interactions in vesicular transport	CN437421
RHOBTB1	Rho-related BTB domain containing 1	1.64	0.45	2.94	2.46	0	1.49	2.94	Ubiquitin mediated proteolysis	BF045122
PPP2R5E	protein phosphatase 2, regulatory subunit B', epsilon isoform	1.86	0	0	0	0	2.94	2.94	mRNA surveillance pathway	CN439876
TLR2	toll-like receptor 2	0.41	-0.24	0	0	0	2.93	2.93	Malaria	TC229663
PLA2G10	phospholipase A2, group X	2.67	2.93	0.04	0	-0.27	-2.32	2.93	Long-term depression	CK964970
STX7	syntaxin 7	-2.42	2.53	0	2.93	0	2.76	2.93	Phagosome	CN433190
ATF4	activating transcription factor 4 (tax-responsive enhancer element B67)	0.07	0	2.93	0	1.52	-1.72	2.93	MAPK signaling pathway	CR553522
PEMT	phosphatidylethanolamine N-methyltransferase (EC:2.1.1.17)	-0.29	0	0	2.93	-0.09	0.97	2.93	Glycerophospholipid metabolism	CR452221
GSK3B	glycogen synthase kinase 3 beta	0	0.24	2.92	2.28	0	0	2.92	Influenza A	CN434016
TLR2	toll-like receptor 2	0.48	-0.08	0	0	0	2.92	2.92	Measles	TC229663
ADCY4	adenylate cyclase 4	-1.27	0.6	0	1.37	2.29	2.92	2.92	GnRH signaling pathway	CK773454
YWHAE	tyrosine 3-monooxygenase/tryptophan 5-monooxygenase activation protein, epsilon polypeptide	-0.29	0	2.92	0	0	-0.03	2.92	Oocyte meiosis	U83016
ASMT	acetylserotonin O-methyltransferase	-0.18	2.25	-0.2	2.92	0	2.24	2.92	Tryptophan metabolism	NM_177493
PLCB3	phospholipase C, beta 3 (phosphatidylinositol-specific)	-0.97	-0.92	0	2.91	0	0.28	2.91	Chagas disease (American trypanosomiasis)	CN436841
PAX6	paired box 6	2.91	0	0	0	0	0	2.91	Maturity onset diabetes of the young	CR553117
POLR1D	polymerase (RNA) I polypeptide D, 16kDa	-2.24	-0.78	0	2.91	0	0.94	2.91	Cytosolic DNA-sensing pathway	BF044999
POLR1D	polymerase (RNA) I polypeptide D, 16kDa	-2.24	-0.78	0	2.91	0	0.94	2.91	RNA polymerase	BF044999
POLR1D	polymerase (RNA) I polypeptide D, 16kDa	-2.24	-0.78	0	2.91	0	0.94	2.91	Pyrimidine metabolism	BF044999
POLR1D	polymerase (RNA) I polypeptide D, 16kDa	-2.24	-0.78	0	2.91	0	0.94	2.91	Purine metabolism	BF044999
TLR2	toll-like receptor 2	0.73	0	0	0	0	2.9	2.9	Leishmaniasis	TC229663
MAPK14	mitogen-activated protein kinase 14	0	1.59	0	0	0	2.9	2.9	Pertussis	DR697637
MAP3K3	mitogen-activated protein kinase kinase kinase 3	1.88	1.33	-2.85	-2.56	0	2.9	2.9	Neurotrophin signaling pathway	AW465526
CALM1	calmodulin 1 (phosphorylase kinase, delta)	0	0	2.9	1.89	0	0.16	2.9	Long-term potentiation	CN441197
PIN1	peptidylprolyl cis/trans isomerase, NIMA-interacting 1	-0.38	0	0	0	0	2.9	2.9	RIG-I-like receptor signaling pathway	AW462723
DAG1	dystroglycan 1 (dystrophin-associated glycoprotein 1)	0	0	0	2.9	0	0	2.9	ECM-receptor interaction	CR550683
MAPK14	mitogen-activated protein kinase 14	0	1.77	0	0	0	2.9	2.9	Osteoclast differentiation	DR697637
PRKX	protein kinase, X-linked	-1.7	0	-0.17	0	-0.35	2.9	2.9	Hedgehog signaling pathway	AW463482
ACOX3	acyl-Coenzyme A oxidase 3, pristanoyl	0	1.34	0	-2.51	0	2.9	2.9	Peroxisome	CK728068
CERK	ceramide kinase	0	1.61	2.9	0.25	0	-2.32	2.9	Sphingolipid metabolism	CR453361
ACOX3	acyl-Coenzyme A oxidase 3, pristanoyl	0	1.34	0	-2.51	0	2.9	2.9	alpha-Linolenic acid metabolism	CK728068
ACOX3	acyl-Coenzyme A oxidase 3, pristanoyl	0	1.34	0	-2.51	0	2.9	2.9	Fatty acid metabolism	CK728068
MAPK14	mitogen-activated protein kinase 14	0	1.65	0	0	0	2.89	2.89	Chagas disease (American trypanosomiasis)	DR697637
WNT9A	wingless-type MMTV integration site family, member 9A	0	2.89	0	0.54	0	1.34	2.89	Wnt signaling pathway	CB428637
MCM5	minichromosome maintenance complex component 5	1.41	0	0	0	2.25	2.89	2.89	DNA replication	CN441941
C3	complement component 3	0	2.28	0.52	2.55	2.65	2.88	2.88	Complement and coagulation cascades	CR453770
FZD4	frizzled homolog 4 (Drosophila)	0.27	0	0	-0.28	0	2.88	2.88	Wnt signaling pathway	AW463754
YWHAE	tyrosine 3-monooxygenase/tryptophan 5-monooxygenase activation protein, epsilon polypeptide	-0.39	0	2.88	0	0	-0.06	2.88	Cell cycle	U83016
NUP160	nucleoporin 160	0	-1.36	-0.45	2.88	1.58	0	2.88	RNA transport	DR697645
Cybrd1	cytochrome b reductase 1	-1.1	0	0.83	0	0.88	2.87	2.87	Mineral absorption	AW466190
ACTB	actin, beta	-2.79	-0.08	0	0.64	2.87	-0.49	2.87	Leukocyte transendothelial migration	CN439818
PRKCA	protein kinase C, alpha	0	-0.45	-0.89	2.87	0.83	-0.16	2.87	Vascular smooth muscle contraction	NM_174435
PRSS2		-0.72	1.29	0	0.34	0	2.87	2.87	Neuroactive ligand-receptor interaction	BM362929
MAP3K14	mitogen-activated protein kinase kinase kinase 14	2.87	-1.7	0	0	0	0	2.87	MAPK signaling pathway	AV668200
AKT3	v-akt murine thymoma viral oncogene homolog 3 (protein kinase B, gamma)	0.03	0	0	0.65	2.87	-1.26	2.87	MAPK signaling pathway	CR456049
PSPH	phosphoserine phosphatase	0.74	0	0	0	0	2.87	2.87	Glycine, serine and threonine metabolism	BF043883
OXSM	3-oxoacyl-ACP synthase, mitochondrial	2.87	0.09	2.16	0	0	-1.47	2.87	Fatty acid biosynthesis	CN438853
RXRG	retinoid X receptor, gamma	1.17	0	0	0	0	2.86	2.86	Non-small cell lung cancer	CN432840
RXRG	retinoid X receptor, gamma	1.17	0	0	0	0	2.86	2.86	Small cell lung cancer	CN432840
CASP9	caspase 9, apoptosis-related cysteine peptidase	0	1.72	0	-0.44	-0.47	2.86	2.86	Colorectal cancer	CK940973
CASP9	caspase 9, apoptosis-related cysteine peptidase	0	1.54	0	-0.24	-0.41	2.86	2.86	Pathways in cancer	CK940973
IL18	interleukin 18 (interferon-gamma-inducing factor)	1.81	0	2.86	1.91	1.49	-1.62	2.86	Influenza A	CN439026
MRC1	mannose receptor, C type 1	2.86	1.23	0	0.52	0	0	2.86	Tuberculosis	BF440340
CASP9	caspase 9, apoptosis-related cysteine peptidase	0	1.26	0	-0.26	0	2.86	2.86	Huntington's disease	CK940973
CASP9	caspase 9, apoptosis-related cysteine peptidase	0	0.69	0	-0.95	-0.17	2.86	2.86	Parkinson's disease	CK940973
CASP9	caspase 9, apoptosis-related cysteine peptidase	0	1.26	0	-0.26	0	2.86	2.86	Alzheimer's disease	CK940973
RXRG	retinoid X receptor, gamma	1.17	0	0	0	0	2.86	2.86	Adipocytokine signaling pathway	CN432840
VWF	Von Willebrand factor homolog	1.39	2.15	2.86	0	-0.19	-1.93	2.86	Focal adhesion	CR453618
PRKCA	protein kinase C, alpha	0	0	0	2.86	0	0	2.86	MAPK signaling pathway	NM_174435
RXRG	retinoid X receptor, gamma	1.17	0	0	0	0	2.86	2.86	PPAR signaling pathway	CN432840
ITGB3	integrin, beta 3 (platelet glycoprotein IIIa, antigen CD61)	2.85	-1.84	0	2.19	0	0	2.85	Dilated cardiomyopathy	AF239959
ITGB3	integrin, beta 3 (platelet glycoprotein IIIa, antigen CD61)	2.85	-1.84	0	2.19	0	0	2.85	Arrhythmogenic right ventricular cardiomyopathy (ARVC)	AF239959
IL18	interleukin 18 (interferon-gamma-inducing factor)	1.86	0	2.85	2.03	1.18	-2.72	2.85	Tuberculosis	CN439026
ITGB3	integrin, beta 3 (platelet glycoprotein IIIa, antigen CD61)	2.85	-1.84	0	2.19	0	0	2.85	Hematopoietic cell lineage	AF239959
RNF125		0	0	2.85	-0.04	0.2	0	2.85	RIG-I-like receptor signaling pathway	BF046212
ITGB3	integrin, beta 3 (platelet glycoprotein IIIa, antigen CD61)	2.85	-1.84	0	2.19	0	0	2.85	Focal adhesion	AF239959
GRB2	growth factor receptor-bound protein 2	0	1.12	0	-2.07	-1.86	2.85	2.85	Focal adhesion	CR550685
ITGB3	integrin, beta 3 (platelet glycoprotein IIIa, antigen CD61)	2.85	-1.84	0	2.19	0	0	2.85	Osteoclast differentiation	AF239959
DVL2	dishevelled, dsh homolog 2 (Drosophila)	2.85	2.34	2.17	1.24	2.43	1.59	2.85	Wnt signaling pathway	CN435697
TLR2	toll-like receptor 2	0.93	0	0	0	0	2.85	2.85	Phagosome	TC229663
ITGB3	integrin, beta 3 (platelet glycoprotein IIIa, antigen CD61)	2.85	-1.84	0	2.19	0	0	2.85	Phagosome	AF239959
HTR6	5-hydroxytryptamine (serotonin) receptor 6	0	-0.62	2.85	-1.68	-1.21	-2.13	2.85	Calcium signaling pathway	BF039753
AACS	acetoacetyl-CoA synthetase	-0.89	0	0	2.85	-0.24	-1.47	2.85	Butanoate metabolism	AV606435
TRAF6	TNF receptor-associated factor 6	2.53	2.84	0	1.29	0	0	2.84	Small cell lung cancer	BM363529
TRAF6	TNF receptor-associated factor 6	2.52	2.84	0	1.26	0	0	2.84	Pathways in cancer	BM363529
MAPK14	mitogen-activated protein kinase 14	0	1.85	0	0	0	2.84	2.84	Neurotrophin signaling pathway	DR697637
EGFR	epidermal growth factor receptor (erythroblastic leukemia viral (v-erb-b) oncogene homolog, avian)	0	0	2.09	0	2.84	0	2.84	Focal adhesion	BF044172
SFRP5	secreted frizzled-related protein 5	-2.31	-0.1	0	2.04	1.76	2.84	2.84	Wnt signaling pathway	NM_174461
UBE2I	ubiquitin-conjugating enzyme E2I	0	-0.85	0.26	2.84	0	-0.24	2.84	Ubiquitin mediated proteolysis	CR552614
P2RY2	purinergic receptor P2Y, G-protein coupled, 2	-0.06	0	-0.83	2.84	-1.36	2.75	2.84	Neuroactive ligand-receptor interaction	CR452073
SOS1	son of sevenless homolog 1 (Drosophila)	0.22	0	0	-1.85	2.84	0.07	2.84	MAPK signaling pathway	CR451896
Rps24	ribosomal protein S24	2.84	0	0.31	-2.07	0	1.09	2.84	Ribosome	BF039456
CASP9	caspase 9, apoptosis-related cysteine peptidase	0	1.16	0	0	0	2.83	2.83	Viral myocarditis	CK940973
TLR2	toll-like receptor 2	0.4	-0.1	0	0	0	2.83	2.83	Chagas disease (American trypanosomiasis)	TC229663
SOCS2	suppressor of cytokine signaling 2	1.84	-1.06	2.83	2.41	0.21	-2.19	2.83	Jak-STAT signaling pathway	CN442083
TLR3	toll-like receptor 3	0.17	-0.04	0	2.83	0.3	0	2.83	Toll-like receptor signaling pathway	BM362881
PSMB4	proteasome (prosome, macropain) subunit, beta type, 4	0	-0.14	1.42	2.83	0	-1.95	2.83	Proteasome	CR455767
UPP1	uridine phosphorylase 1	2.83	0.36	2.72	0.35	-0.46	-1.68	2.83	Drug metabolism - other enzymes	CN440928
UPP1	uridine phosphorylase 1	2.83	0.36	2.72	0.35	-0.46	-1.68	2.83	Pyrimidine metabolism	CN440928
PPP3CA	protein phosphatase 3 (formerly 2B), catalytic subunit, alpha isoform	0	-0.05	-0.64	0	0	2.82	2.82	Tuberculosis	CR553604
PLA2G2D4	calcium-dependent phospholipase A2 PLA2G2D4	-1.06	1.86	2.35	1.95	2.82	1.68	2.82	Glutamatergic synapse	BM363855
CDH3	cadherin 3, type 1, P-cadherin (placental)	-0.28	0	0	0	0	2.82	2.82	Cell adhesion molecules (CAMs)	CN441952
FLT1	fms-related tyrosine kinase 1 (vascular endothelial growth factor/vascular permeability factor recep	-0.8	0	2.82	-0.5	0	0	2.82	Focal adhesion	BM366594
UGDH	UDP-glucose dehydrogenase	-0.31	1.36	0	2.82	0	0	2.82	Amino sugar and nucleotide sugar metabolism	U83000
UGDH	UDP-glucose dehydrogenase	-0.31	1.36	0	2.82	0	0	2.82	Starch and sucrose metabolism	U83000
UGDH	UDP-glucose dehydrogenase	-0.31	1.36	0	2.82	0	0	2.82	Ascorbate and aldarate metabolism	U83000
UGDH	UDP-glucose dehydrogenase	-0.31	1.36	0	2.82	0	0	2.82	Pentose and glucuronate interconversions	U83000
ENO1	enolase 1, alpha non-neuron	0	1.27	2.82	2.64	2.31	0	2.82	Glycolysis / Gluconeogenesis	CN438761
CDK4	cyclin-dependent kinase 4	0.15	0	0	0	0	2.81	2.81	Glioma	AW465448
CDK4	cyclin-dependent kinase 4	0.16	0	0	0	0	2.81	2.81	Pancreatic cancer	AW465448
CALM1	calmodulin 1 (phosphorylase kinase, delta)	-0.95	0	2.81	0.87	0	0	2.81	Insulin signaling pathway	CN441197
PRKCA	protein kinase C, alpha	0	0	-0.3	2.81	0.02	0	2.81	Natural killer cell mediated cytotoxicity	NM_174435
SERPING1	serpin peptidase inhibitor, clade G (C1 inhibitor), member 1, (angioedema, hereditary)	0	1.38	2.81	0	0.59	1.69	2.81	Complement and coagulation cascades	AW461469
PLCB3	phospholipase C, beta 3 (phosphatidylinositol-specific)	-0.66	-1.39	-0.28	2.81	0	0.29	2.81	Wnt signaling pathway	CN436841
CCND3	cyclin D3	-2.32	0.58	0.33	0.48	0.76	2.81	2.81	Wnt signaling pathway	CR550450
PRKCA	protein kinase C, alpha	0	0	-0.3	2.81	0.02	0	2.81	ErbB signaling pathway	NM_174435
RAD51B	RAD51 homolog B (S. cerevisiae)	-0.93	0	2.81	0	0.47	1.45	2.81	Homologous recombination	CK770264
MPG	N-methylpurine-DNA glycosylase	-0.7	1.19	0	0	0	2.81	2.81	Base excision repair	BF039316
CYB5R1	cytochrome b5 reductase 1	2.81	0	-1.2	2.35	0	2.41	2.81	Amino sugar and nucleotide sugar metabolism	BE756419
PRKCA	protein kinase C, alpha	0	-0.17	-1.77	2.8	0.5	-1.67	2.8	Long-term potentiation	NM_174435
PIK3CA	phosphoinositide-3-kinase, catalytic, alpha polypeptide	0	2.8	0	0.44	0	-1.69	2.8	Fc gamma R-mediated phagocytosis	NM_174574
RNF5	G-protein signalling modulator 3 (AGS3-like, C. elegans)	2.8	1.41	0	0.76	2	1.96	2.8	Protein processing in endoplasmic reticulum	CR552801
TRAF6	TNF receptor-associated factor 6	2.56	2.8	0	0.35	-0.35	0	2.8	Ubiquitin mediated proteolysis	BM363529
SULT1A1	sulfotransferase family 1A, phenol-preferring, member 1	0	0.49	0	0	2.8	-1.38	2.8	Sulfur metabolism	AW267059
ITGB3	integrin, beta 3 (platelet glycoprotein IIIa, antigen CD61)	2.79	-1.86	0	2.17	0	0	2.79	Hypertrophic cardiomyopathy (HCM)	AF239959
CASP9	caspase 9, apoptosis-related cysteine peptidase	0	1.33	0	-0.47	0	2.79	2.79	Small cell lung cancer	CK940973
EGFR	epidermal growth factor receptor (erythroblastic leukemia viral (v-erb-b) oncogene homolog, avian)	0	0	1.63	0	2.79	-0.03	2.79	Endometrial cancer	BF044172
STAT3	signal transducer and activator of transcription 3 (acute-phase response factor)	0	0	0	0	2.79	-2.61	2.79	Pathways in cancer	BP110564
IFIH1	interferon induced with helicase C domain 1	0	0	1.43	1	0	2.79	2.79	Influenza A	CK940246
IFIH1	interferon induced with helicase C domain 1	0	0	1.43	1	0	2.79	2.79	Measles	CK940246
CD14	CD14 molecule	2.79	1.5	0	0.11	2.04	0	2.79	Tuberculosis	BF041869
CASP7	caspase 7, apoptosis-related cysteine peptidase	0	0	2.79	-0.09	0.45	-2.04	2.79	Pertussis	BF040440
CASP7	caspase 7, apoptosis-related cysteine peptidase	0	0	2.79	-0.09	0.45	-2.04	2.79	Alzheimer's disease	BF040440
PRKCA	protein kinase C, alpha	0	0	0	2.79	0.56	-0.83	2.79	Melanogenesis	NM_174435
VWF	Von Willebrand factor homolog	1.31	2.15	2.79	0	-0.18	-1.95	2.79	Complement and coagulation cascades	CR453618
CD58	CD58 molecule	0.47	0	0	0	0.17	2.79	2.79	Cell adhesion molecules (CAMs)	DR749252
SEC61A2	Sec61, alpha subunit 2 (S. cerevisiae)	-0.7	2.7	2.79	0	1.66	0.08	2.79	Protein processing in endoplasmic reticulum	CR453292
PABPC1	poly(A) binding protein, cytoplasmic 1	2.79	-0.49	0	-1.16	0	-1.1	2.79	mRNA surveillance pathway	U83077
PIK3CA	phosphoinositide-3-kinase, catalytic, alpha polypeptide	0	2.78	0	0.3	0	-1.52	2.78	Toxoplasmosis	NM_174574
PRKX	protein kinase, X-linked	-1.47	0.73	0	0	-0.26	2.78	2.78	Vascular smooth muscle contraction	AW463482
CASP9	caspase 9, apoptosis-related cysteine peptidase	0	1.15	0	0	0	2.78	2.78	p53 signaling pathway	CK940973
GXYLT2	glucoside xylosyltransferase 2	0	0	0	0.37	0.1	2.78	2.78	Other types of O-glycan biosynthesis	CN433497
EGFR	epidermal growth factor receptor (erythroblastic leukemia viral (v-erb-b) oncogene homolog, avian)	0	0	1.57	0	2.77	0	2.77	Melanoma	BF044172
MAPK14	mitogen-activated protein kinase 14	0	1.78	0	0	0	2.77	2.77	Hepatitis C	DR697637
ARHGAP10	Rho GTPase activating protein 10	0	0	0	0	0	2.77	2.77	Bacterial invasion of epithelial cells	CR553024
CALM1	calmodulin 1 (phosphorylase kinase, delta)	-2.45	0	2.77	0.73	0	0	2.77	Phototransduction	CN441197
PLA2G2D4	calcium-dependent phospholipase A2 PLA2G2D4	-1	2.01	2.14	1.63	2.77	1.7	2.77	Fc epsilon RI signaling pathway	BM363855
KIR2DL5A		0	-0.18	0.58	0	0	2.77	2.77	Antigen processing and presentation	NM_174740
ACTB	actin, beta	-2.66	-0.7	0	0.01	2.77	-0.81	2.77	Adherens junction	CN439818
CNTN1	contactin 1	0.27	2.77	2.48	2.26	2.1	2.54	2.77	Cell adhesion molecules (CAMs)	NM_174280
CALM1	calmodulin 1 (phosphorylase kinase, delta)	-0.81	0	2.77	0.07	0	0	2.77	Phosphatidylinositol signaling system	CN441197
PLA2G2D4	calcium-dependent phospholipase A2 PLA2G2D4	-1	2.01	2.14	1.63	2.77	1.7	2.77	MAPK signaling pathway	BM363855
LSM4	LSM4 homolog, U6 small nuclear RNA associated (S. cerevisiae)	-2.45	-0.52	-0.53	2.77	0	0.56	2.77	RNA degradation	BM366841
SLCO1B3		0.17	0	0	0	0	2.76	2.76	Bile secretion	NM_205804
TNFRSF1B	tumor necrosis factor receptor superfamily, member 1B	0	0	0	0	0.09	2.76	2.76	Adipocytokine signaling pathway	BF039324
ITGB3	integrin, beta 3 (platelet glycoprotein IIIa, antigen CD61)	2.76	-1.87	0	2.14	0	0	2.76	Regulation of actin cytoskeleton	AF239959
F2	coagulation factor II (thrombin)	1.16	-0.47	0	0	0	2.76	2.76	Regulation of actin cytoskeleton	CN435355
MAPK8	mitogen-activated protein kinase 8	-0.52	1.2	-0.17	2.3	0	2.76	2.76	Focal adhesion	CN442296
PLA2G2D4	calcium-dependent phospholipase A2 PLA2G2D4	-1.11	1.61	2.23	0.72	2.76	1.88	2.76	VEGF signaling pathway	BM363855
CDK5	cyclin-dependent kinase 5 (EC:2.7.1.-)	0	0.03	2.16	2.76	0	-2.29	2.76	Axon guidance	NM_174017
TBL1XR1	transducin (beta)-like 1 X-linked receptor 1	-0.8	-1.13	-0.22	2.76	-0.03	-2.01	2.76	Wnt signaling pathway	CR452172
MAN1C1	mannosidase, alpha, class 1C, member 1	2.28	0.24	2.76	0	0	-0.38	2.76	Protein processing in endoplasmic reticulum	AW261154
SOS1	son of sevenless homolog 1 (Drosophila)	1.09	0	0	-1.45	2.76	0.28	2.76	Chemokine signaling pathway	CR451896
LTA4H	leukotriene A4 hydrolase	2.62	1.96	2.38	2.5	0	2.76	2.76	Arachidonic acid metabolism	BF039594
PRSS2		-0.04	1.5	0	0.71	0	2.75	2.75	Influenza A	BM362929
MAPK13	mitogen-activated protein kinase 13	2.01	0	0	2.02	0	2.75	2.75	Tuberculosis	BF046665
PRSS2		-0.04	1.5	0	0.71	0	2.75	2.75	Protein digestion and absorption	BM362929
PRSS2		-0.04	1.5	0	0.71	0	2.75	2.75	Pancreatic secretion	BM362929
TRHR	thyrotropin-releasing hormone receptor	0	0	0.3	0.31	-0.78	2.75	2.75	Calcium signaling pathway	NM_174203
SRSF9	SFRS9 protein	0	0	0	2.75	-1.16	-0.94	2.75	Spliceosome	CN437843
HPD	4-hydroxyphenylpyruvate dioxygenase	0	0	-0.95	2.75	-1.7	0.34	2.75	Phenylalanine metabolism	CN438627
HPD	4-hydroxyphenylpyruvate dioxygenase	0	0	-0.95	2.75	-1.7	0.34	2.75	Tyrosine metabolism	CN438627
HPD	4-hydroxyphenylpyruvate dioxygenase	0	0	-0.95	2.75	-1.7	0.34	2.75	Ubiquinone and other terpenoid-quinone biosynthesis	CN438627
TLR2	toll-like receptor 2	0	0	-0.28	0	0	2.74	2.74	Rheumatoid arthritis	TC229663
GNAO1	guanine nucleotide binding protein (G protein), alpha activating activity polypeptide O	2.74	0.08	1.23	0	-2.09	2.19	2.74	Cholinergic synapse	CN437666
MMP7	matrix metallopeptidase 7 (matrilysin, uterine)	0.04	0	2.74	-0.81	0	0	2.74	Wnt signaling pathway	CK972696
DHDDS	dehydrodolichyl diphosphate synthase	0.09	-0.17	0	2.74	0	1.81	2.74	Terpenoid backbone biosynthesis	AW464015
PTDSS1	phosphatidylserine synthase 1	0.47	0	1.96	-2.13	2.74	-1.85	2.74	Glycerophospholipid metabolism	DR697488
SOAT1	sterol O-acyltransferase (acyl-Coenzyme A: cholesterol acyltransferase) 1	0	-2.56	-0.21	2.74	0	1.48	2.74	Steroid biosynthesis	DR697714
SRC	v-src sarcoma (Schmidt-Ruppin A-2) viral oncogene homolog (avian)	2.73	0	0	0	0	-1.59	2.73	Tuberculosis	BF039800
SYK	spleen tyrosine kinase	-2.59	0.64	0.84	1.78	1.69	2.73	2.73	Tuberculosis	BF074924
CD2AP	CD2-associated protein	-1.76	-2.11	0	-0.49	0	2.73	2.73	Bacterial invasion of epithelial cells	U83050
KCNMA1	potassium large conductance calcium-activated channel, subfamily M, alpha member 1	-0.91	0.64	2.73	0	0	2.5	2.73	Salivary secretion	CN439071
CLDN2	claudin 2	0.48	0	0	-0.71	2.73	-0.4	2.73	Leukocyte transendothelial migration	NM_205781
DRD1	dopamine receptor D1	2.63	0	2.73	0	0	0	2.73	Gap junction	NM_174042
COL11A1	collagen, type XI, alpha 1	0	0	0	0.82	1.63	2.73	2.73	ECM-receptor interaction	DR697468
MPO	myeloperoxidase	0	0	0	2.73	1.21	-0.68	2.73	Phagosome	BF706855
WNT9A	wingless-type MMTV integration site family, member 9A	0	2.72	0.28	1.17	0	1.84	2.72	Basal cell carcinoma	CB428637
EGFR	epidermal growth factor receptor (erythroblastic leukemia viral (v-erb-b) oncogene homolog, avian)	0	0	1.82	0	2.72	0	2.72	Prostate cancer	BF044172
CDC42	cell division cycle 42 (GTP binding protein, 25kDa)	-0.41	-0.4	-0.11	2.72	-2.09	-2.56	2.72	Renal cell carcinoma	CN440591
WNT9A	wingless-type MMTV integration site family, member 9A	0	2.72	0.41	1.11	0	1.86	2.72	Pathways in cancer	CB428637
PRKX	protein kinase, X-linked	-2.27	0.59	-0.03	0	-1.49	2.72	2.72	Cholinergic synapse	AW463482
SOCS1	suppressor of cytokine signaling 1	2.72	-0.24	0	0.86	0	-1.11	2.72	Jak-STAT signaling pathway	CR552572
SEC61A2	Sec61, alpha subunit 2 (S. cerevisiae)	-0.12	1.61	2.72	0	1.33	0.54	2.72	Phagosome	CR453292
MARCO	macrophage receptor with collagenous structure	0	1.79	0	-0.32	2.72	0	2.72	Phagosome	BM285858
SEC61G	SEC61, gamma subunit	-0.8	0	-2.14	2.72	0.07	-0.23	2.72	Protein processing in endoplasmic reticulum	CN442111
DRD1	dopamine receptor D1	2.6	0	2.72	0	0	0	2.72	Calcium signaling pathway	NM_174042
SEC61A2	Sec61, alpha subunit 2 (S. cerevisiae)	-0.12	1.61	2.72	0	1.33	0.54	2.72	Protein export	CR453292
UPP2	uridine phosphorylase 2	2.72	1.07	0	0	0	-2.6	2.72	Drug metabolism - other enzymes	CN436458
GSTM3	glutathione S-transferase, mu 3	0	0	2.72	-0.74	0	0	2.72	Drug metabolism - cytochrome P450	CN438496
GSTM3	glutathione S-transferase, mu 3	0	0	2.72	-0.74	0	0	2.72	Metabolism of xenobiotics by cytochrome P450	CN438496
QDPR	quinoid dihydropteridine reductase	0	-0.53	0.73	2.72	0	0	2.72	Folate biosynthesis	AW461635
GSTM3	glutathione S-transferase, mu 3	0	0	2.72	-0.74	0	0	2.72	Glutathione metabolism	CN438496
UPP2	uridine phosphorylase 2	2.72	1.07	0	0	0	-2.6	2.72	Pyrimidine metabolism	CN436458
EGFR	epidermal growth factor receptor (erythroblastic leukemia viral (v-erb-b) oncogene homolog, avian)	0	0	1.57	0	2.71	-0.03	2.71	Pancreatic cancer	BF044172
PIK3CA	phosphoinositide-3-kinase, catalytic, alpha polypeptide	0	2.71	0	1.06	0	-1.69	2.71	Measles	NM_174574
PPP3CA	protein phosphatase 3 (formerly 2B), catalytic subunit, alpha isoform	0	-0.1	-0.82	0	0	2.71	2.71	Long-term potentiation	CR553604
HGS	hepatocyte growth factor-regulated tyrosine kinase substrate	0	1.34	0	-1.5	2.71	0.89	2.71	Endocytosis	BF046021
PIK3CA	phosphoinositide-3-kinase, catalytic, alpha polypeptide	0	2.71	0	1.23	0	-1.93	2.71	Chemokine signaling pathway	NM_174574
MAPKAPK3	mitogen-activated protein kinase-activated protein kinase 3	-0.51	1.84	2.71	-1.09	2.53	1.5	2.71	MAPK signaling pathway	BF045054
SULT1E1	sulfotransferase family 1E, estrogen-preferring, member 1	0.41	0	0	0	0	2.71	2.71	Sulfur metabolism	DR697719
SULT1E1	sulfotransferase family 1E, estrogen-preferring, member 1	0.41	0	0	0	0	2.71	2.71	Steroid hormone biosynthesis	DR697719
MAPK14	mitogen-activated protein kinase 14	0	1.79	0	0	0	2.7	2.7	Tuberculosis	DR697637
MAPK13	mitogen-activated protein kinase 13	2.7	0	0	2.15	0	0.58	2.7	Leishmaniasis	BF046665
SERPING1	serpin peptidase inhibitor, clade G (C1 inhibitor), member 1, (angioedema, hereditary)	0	1.29	2.7	-0.01	0.46	1.63	2.7	Pertussis	AW461469
PPP3CC	protein phosphatase 3 (formerly 2B), catalytic subunit, gamma isoform	0.82	2.04	0	2.7	0.14	0.74	2.7	Oocyte meiosis	AW464202
DRD1	dopamine receptor D1	2.62	0	2.7	0	0	0	2.7	Neuroactive ligand-receptor interaction	NM_174042
SNRPB2	small nuclear ribonucleoprotein polypeptide B''	2.57	0.69	0	0.77	0	2.7	2.7	Spliceosome	CN441824
PDE8B	phosphodiesterase 8B	0.65	0	0	0	0	2.7	2.7	Purine metabolism	AV598726
KCNMA1	potassium large conductance calcium-activated channel, subfamily M, alpha member 1	-0.27	0.47	2.69	0	0	2.47	2.69	Pancreatic secretion	CN439071
PLA2G2D4	calcium-dependent phospholipase A2 PLA2G2D4	-0.43	1.91	1.78	1.79	2.69	1.52	2.69	Long-term depression	BM363855
PIK3CA	phosphoinositide-3-kinase, catalytic, alpha polypeptide	0	2.69	0	1.1	0	-1.17	2.69	Leukocyte transendothelial migration	NM_174574
TRAF6	TNF receptor-associated factor 6	2.68	2.69	0	0	-0.44	0	2.69	RIG-I-like receptor signaling pathway	BM363529
CLDN2	claudin 2	1.29	-0.31	0	-1.27	2.69	-2.13	2.69	Cell adhesion molecules (CAMs)	NM_205781
VWF	Von Willebrand factor homolog	0.73	2.02	2.69	0	-0.18	-1.9	2.69	ECM-receptor interaction	CR453618
ADCY4	adenylate cyclase 4	0	0	0.89	2.69	2.18	1.98	2.69	Vascular smooth muscle contraction	CK773454
TRAF6	TNF receptor-associated factor 6	2.2	2.69	0	0.08	-0.17	0	2.69	Endocytosis	BM363529
KLHL13	kelch-like 13 (Drosophila)	0	0	0	2.69	0	-0.16	2.69	Ubiquitin mediated proteolysis	AJ690218
NPY2R	neuropeptide Y receptor Y2	-0.65	0	2.69	0	1.46	2.4	2.69	Neuroactive ligand-receptor interaction	NM_174401
CCL5	chemokine (C-C motif) ligand 5	2.69	2.25	0	2.35	0	-2.62	2.69	Cytokine-cytokine receptor interaction	BM363499
PPARA	peroxisome proliferator activated receptor alpha	0	0	0	0	2.69	0	2.69	PPAR signaling pathway	CB441384
ZMAT2	zinc finger, matrin type 2	-0.03	0.27	0	2.69	0	1.94	2.69	Spliceosome	CN440022
CD14	CD14 molecule	2.68	1.23	0	0	0	0	2.68	Amoebiasis	BF041869
PLCB3	phospholipase C, beta 3 (phosphatidylinositol-specific)	-0.07	0	0	2.68	0	0.31	2.68	Amoebiasis	CN436841
NR3C2	nuclear receptor subfamily 3, group C, member 2	0	-1.26	0	0	0	2.68	2.68	Aldosterone-regulated sodium reabsorption	CK955196
EGFR	epidermal growth factor receptor (erythroblastic leukemia viral (v-erb-b) oncogene homolog, avian)	0	0	1.36	0	2.68	0	2.68	GnRH signaling pathway	BF044172
EGFR	epidermal growth factor receptor (erythroblastic leukemia viral (v-erb-b) oncogene homolog, avian)	0	0	1.79	0	2.68	0	2.68	Gap junction	BF044172
ARHGAP5	Rho GTPase activating protein 5	-0.44	0	0	2.68	0	0	2.68	Focal adhesion	CN442251
GSK3B	glycogen synthase kinase 3 beta	0	0	2.68	2.24	0	0	2.68	Hedgehog signaling pathway	CN434016
MLST8	Hypothetical LOC416558	0	-1.17	0	1.28	0	2.68	2.68	mTOR signaling pathway	CR552210
TRAF6	TNF receptor-associated factor 6	2.06	2.68	0	0.44	0	0	2.68	MAPK signaling pathway	BM363529
ASPA	aspartoacylase (Canavan disease)	2.68	0	0.94	0	0	0	2.68	Histidine metabolism	CO895992
ASPA	aspartoacylase (Canavan disease)	2.68	0	0.94	0	0	0	2.68	Alanine, aspartate and glutamate metabolism	CO895992
PRPS2	phosphoribosyl pyrophosphate synthetase 2 (EC:2.7.6.1 2.4.2.17)	-2.24	0	0	0.92	0	2.68	2.68	Purine metabolism	BF045108
PRPS2	phosphoribosyl pyrophosphate synthetase 2 (EC:2.7.6.1 2.4.2.17)	-2.24	0	0	0.92	0	2.68	2.68	Pentose phosphate pathway	BF045108
GNAO1	guanine nucleotide binding protein (G protein), alpha activating activity polypeptide O	2.67	1.05	1.82	-0.06	-2.36	2.41	2.67	Toxoplasmosis	CN437666
TNF	tumor necrosis factor (TNF superfamily, member 2)	2.67	2.07	0	0.26	0	0.61	2.67	African trypanosomiasis	NM_173966
GSK3B	glycogen synthase kinase 3 beta	0	0.02	2.67	2.18	0	0	2.67	Alzheimer's disease	CN434016
PRKCD	protein kinase C, delta	2.67	1.44	-0.14	1.62	1.86	1.65	2.67	Fc gamma R-mediated phagocytosis	CK778490
MYH10	myosin, heavy chain 10, non-muscle	0.27	0	0	0	2.67	-1.03	2.67	Tight junction	CN435170
SEC63	SEC63 homolog (S. cerevisiae)	-1.98	0	-1.55	2.67	0	0	2.67	Protein processing in endoplasmic reticulum	CN439186
DRD2	dopamine receptor D2	0	1.11	2.67	2.42	0	2.28	2.67	Neuroactive ligand-receptor interaction	NM_174043
GNGT2	guanine nucleotide binding protein (G protein), gamma transducing activity polypeptide 2	2.67	0	0	0	-0.05	-0.94	2.67	Chemokine signaling pathway	NM_174328
PIGU	transcript variant 1	-1.3	0.3	0	-0.88	0	2.67	2.67	Glycosylphosphatidylinositol(GPI)-anchor biosynthesis	CN434165
OCRL	oculocerebrorenal syndrome of Lowe	2.67	0	0	0	0	2.17	2.67	Inositol phosphate metabolism	CR455162
PIP4K2A	phosphatidylinositol-5-phosphate 4-kinase, type II, alpha (EC:2.7.1.149)	0	1.84	-0.39	0	0	2.67	2.67	Inositol phosphate metabolism	BF044627
MYH10	myosin, heavy chain 10, non-muscle	0.81	0	0	0	2.66	-1.25	2.66	Viral myocarditis	CN435170
AQP4	aquaporin 4	2.66	0	0	2.25	1.84	2.19	2.66	Bile secretion	NM_181003
AQP4	aquaporin 4	2.66	0	0	2.25	1.84	2.19	2.66	Vasopressin-regulated water reabsorption	NM_181003
IFNGR2	interferon gamma receptor 2 (interferon gamma transducer 1)	2.66	-1.14	0	0.09	0	-0.76	2.66	Jak-STAT signaling pathway	BF043722
EPHA4	EPH receptor A4 (EC:2.7.10.1)	0.18	0	2.66	0	-0.15	0	2.66	Axon guidance	CN433476
HERC2	hect (homologous to the E6-AP (UBE3A) carboxyl terminus) domain and RCC1 (CHC1)-like domain (RLD) 2	0	0.25	2.66	-0.62	0.19	2.34	2.66	Ubiquitin mediated proteolysis	CR553029
ADRA2B	adrenergic, alpha-2B-, receptor	1.38	0.8	2.66	-1.33	0	0.78	2.66	Neuroactive ligand-receptor interaction	BM363552
PTK2B	PTK2B protein tyrosine kinase 2 beta	-1	-0.96	0	1.85	0	2.66	2.66	Chemokine signaling pathway	BF040914
GRB2	growth factor receptor-bound protein 2	0	0	0	0	0	2.66	2.66	MAPK signaling pathway	CR550685
AKR1D1	aldo-keto reductase family 1, member D1 (delta 4-3-ketosteroid-5-beta-reductase)	-0.47	0	2.66	-2.17	2.64	0	2.66	Primary bile acid biosynthesis	CN436352
CTNNB1	catenin (cadherin-associated protein), beta 1, 88kDa	-1.93	-0.66	2.26	2.65	0	-1.59	2.65	Colorectal cancer	CN440643
PPID	peptidylprolyl isomerase D (cyclophilin D)	2.65	0	-0.46	0.78	0	0	2.65	Parkinson's disease	BM363672
SOCS2	suppressor of cytokine signaling 2	1.84	0	2.65	2.63	0	-2.11	2.65	Insulin signaling pathway	CN442083
WASF1	WAS protein family, member 1	0	0	2.45	0.92	2.65	-0.12	2.65	Regulation of actin cytoskeleton	AV664100
MAPK14	mitogen-activated protein kinase 14	0	1.7	0	0	0	2.65	2.65	Toll-like receptor signaling pathway	DR697637
DRD2	dopamine receptor D2	0	0.96	2.65	2.42	0	2.26	2.65	Gap junction	NM_174043
HGS	hepatocyte growth factor-regulated tyrosine kinase substrate	0	1.44	0	-1.16	2.65	0.85	2.65	Phagosome	BF046021
SEC24A		0	-0.85	0	2.65	0	-1.17	2.65	Protein processing in endoplasmic reticulum	BF041917
GSK3B	glycogen synthase kinase 3 beta	0	0.23	2.65	2.18	0	0	2.65	Cell cycle	CN434016
IMMP1L	IMP1 inner mitochondrial membrane peptidase-like (S. cerevisiae)	0.74	0	0	0	0	2.65	2.65	Protein export	CN433424
AKR1B1	aldo-keto reductase family 1, member B1 (aldose reductase)	0	0	0.57	2.65	0.33	0.58	2.65	Pyruvate metabolism	CR454468
AKR1B1	aldo-keto reductase family 1, member B1 (aldose reductase)	0	0	0.57	2.65	0.33	0.58	2.65	Glycerolipid metabolism	CR454468
SETD8	SET domain containing (lysine methyltransferase) 8	0	0	1.28	0.71	0	2.65	2.65	Lysine degradation	BF042128
AKR1D1	aldo-keto reductase family 1, member D1 (delta 4-3-ketosteroid-5-beta-reductase)	-0.46	0	2.65	-2.16	2.63	0	2.65	Steroid hormone biosynthesis	CN436352
AKR1B1	aldo-keto reductase family 1, member B1 (aldose reductase)	0	0	0.57	2.65	0.33	0.58	2.65	Galactose metabolism	CR454468
AKR1B1	aldo-keto reductase family 1, member B1 (aldose reductase)	0	0	0.57	2.65	0.33	0.58	2.65	Fructose and mannose metabolism	CR454468
AKR1B1	aldo-keto reductase family 1, member B1 (aldose reductase)	0	0	0.57	2.65	0.33	0.58	2.65	Pentose and glucuronate interconversions	CR454468
PIK3CA	phosphoinositide-3-kinase, catalytic, alpha polypeptide	0	2.64	0	0	0	-1.72	2.64	Amoebiasis	NM_174574
CLTB	clathrin, light chain (Lcb)	0.58	0	0	2.38	2.21	2.64	2.64	Bacterial invasion of epithelial cells	NM_174277
CLTB	clathrin, light chain (Lcb)	0.58	0	0	2.38	2.21	2.64	2.64	Huntington's disease	NM_174277
NDUFA10	NADH dehydrogenase (ubiquinone) 1 alpha subcomplex, 10, 42kDa	0	-0.71	-0.11	0.28	0	2.64	2.64	Huntington's disease	CR453596
NDUFA10	NADH dehydrogenase (ubiquinone) 1 alpha subcomplex, 10, 42kDa	0	-0.71	-0.11	0.28	0	2.64	2.64	Parkinson's disease	CR453596
NDUFA10	NADH dehydrogenase (ubiquinone) 1 alpha subcomplex, 10, 42kDa	0	-0.71	-0.11	0.28	0	2.64	2.64	Alzheimer's disease	CR453596
CLTB	clathrin, light chain (Lcb)	0.58	0	0	2.38	2.21	2.64	2.64	Endocrine and other factor-regulated calcium reabsorption	NM_174277
INS	insulin	0	0	0	0	0	2.64	2.64	Type I diabetes mellitus	NM_173926
INS	insulin	0	0	0	0	0	2.64	2.64	Regulation of actin cytoskeleton	NM_173926
GNAO1	guanine nucleotide binding protein (G protein), alpha activating activity polypeptide O	2.64	0	1.25	0	-2.18	2.08	2.64	Glutamatergic synapse	CN437666
CLTB	clathrin, light chain (Lcb)	0.58	0	0	2.38	2.21	2.64	2.64	Endocytosis	NM_174277
CLTB	clathrin, light chain (Lcb)	0.58	0	0	2.38	2.21	2.64	2.64	Lysosome	NM_174277
INS	insulin	0	0	0	0	0	2.64	2.64	Regulation of autophagy	NM_173926
TRHR	thyrotropin-releasing hormone receptor	0	0	0	0.58	-0.78	2.64	2.64	Neuroactive ligand-receptor interaction	NM_174203
CCL11	chemokine (C-C motif) ligand 11	-1.16	1.33	0	-1.24	2.64	0	2.64	Chemokine signaling pathway	NM_205773
PLCD1	phospholipase C, delta 1	0.74	0	0	0	0	2.64	2.64	Inositol phosphate metabolism	CN440490
NDUFA10	NADH dehydrogenase (ubiquinone) 1 alpha subcomplex, 10, 42kDa	0	-0.71	-0.11	0.28	0	2.64	2.64	Oxidative phosphorylation	CR453596
NOS2	nitric oxide synthase 2, inducible, macrophage	-0.04	0	0	0.32	0.01	2.63	2.63	Leishmaniasis	BF041352
CALM1	calmodulin 1 (phosphorylase kinase, delta)	0	0	2.08	2.63	0	0	2.63	Alzheimer's disease	CN441197
SOCS2	suppressor of cytokine signaling 2	1.73	0	2.63	2.6	0	-2.19	2.63	Type II diabetes mellitus	CN442083
PRKCA	protein kinase C, alpha	0	0	-0.11	2.63	0.41	0	2.63	Cholinergic synapse	NM_174435
RAB3B	RAB3B, member RAS oncogene family	0	0	1.12	1.28	2.63	-1.84	2.63	Tight junction	NM_174447
GSK3B	glycogen synthase kinase 3 beta	0	0.04	2.63	2.2	0	0	2.63	Axon guidance	CN434016
RAP1B	RAP1B, member of RAS oncogene family	2.63	0	0.09	0	0	0	2.63	Chemokine signaling pathway	BF040281
GSTA4	glutathione S-transferase, alpha 4	0	0	0	2.35	0.24	2.63	2.63	Drug metabolism - cytochrome P450	CR552665
GSTA4	glutathione S-transferase, alpha 4	0	0	0	2.35	0.24	2.63	2.63	Metabolism of xenobiotics by cytochrome P450	CR552665
GSTA4	glutathione S-transferase, alpha 4	0	0	0	2.35	0.24	2.63	2.63	Glutathione metabolism	CR552665
TYK2	tyrosine kinase 2	2.62	0	1.8	0	0	1.95	2.62	Toxoplasmosis	BF043321
NDUFAB1	NADH dehydrogenase (ubiquinone) 1, alpha/beta subcomplex, 1, 8kDa	-1.53	0	0	0	1.73	2.62	2.62	Huntington's disease	BF039771
NDUFAB1	NADH dehydrogenase (ubiquinone) 1, alpha/beta subcomplex, 1, 8kDa	-1.53	0	0	0	1.73	2.62	2.62	Parkinson's disease	BF039771
NDUFAB1	NADH dehydrogenase (ubiquinone) 1, alpha/beta subcomplex, 1, 8kDa	-1.53	0	0	0	1.73	2.62	2.62	Alzheimer's disease	BF039771
RHOQ	ras homolog gene family, member Q	0	0.47	0.24	2.62	0	0.16	2.62	Insulin signaling pathway	BF044629
GHR	growth hormone receptor	0	0	1.21	2.62	0	0	2.62	Jak-STAT signaling pathway	CR452782
SERPINA5	serpin peptidase inhibitor, clade A (alpha-1 antiproteinase, antitrypsin), member 5	2.62	0	0	0	0	0	2.62	Complement and coagulation cascades	CR452182
PRKCA	protein kinase C, alpha	2.25	0	-2.33	2.62	1.59	-1.71	2.62	Tight junction	NM_174435
HLA-DOA	major histocompatibility complex, class II, DO alpha	0.39	0	0	0	0	2.62	2.62	Cell adhesion molecules (CAMs)	AW652748
NDUFAB1	NADH dehydrogenase (ubiquinone) 1, alpha/beta subcomplex, 1, 8kDa	-1.53	0	0	0	1.73	2.62	2.62	Oxidative phosphorylation	BF039771
EGFR	epidermal growth factor receptor (erythroblastic leukemia viral (v-erb-b) oncogene homolog, avian)	0	0	1.74	0	2.61	0	2.61	Hepatitis C	BF044172
PIK3CA	phosphoinositide-3-kinase, catalytic, alpha polypeptide	0.19	2.61	0	0.76	0	-1.9	2.61	Aldosterone-regulated sodium reabsorption	NM_174574
CAMK2B	calcium/calmodulin-dependent protein kinase (CaM kinase) II beta	0	-1.75	-0.6	2.61	0	1.58	2.61	Cholinergic synapse	CK772857
PDCD6IP	programmed cell death 6 interacting protein	-2.06	0	-0.2	0	0	2.61	2.61	Endocytosis	CN435552
NAGLU	alpha-N-acetylglucosaminidase (Sanfilippo disease IIIB)	2.61	-0.37	-0.06	-0.47	0	-1.97	2.61	Lysosome	AW465426
ELK4	ELK4, ETS-domain protein (SRF accessory protein 1)	0	0.3	0	-0.65	-1.05	2.61	2.61	MAPK signaling pathway	AW463194
PIGP	phosphatidylinositol glycan anchor biosynthesis, class P (EC:2.4.1.198)	2.03	0	0.05	0.4	1.81	2.61	2.61	Glycosylphosphatidylinositol(GPI)-anchor biosynthesis	CR552887
NAGLU	alpha-N-acetylglucosaminidase (Sanfilippo disease IIIB)	2.61	-0.37	-0.06	-0.47	0	-1.97	2.61	Glycosaminoglycan degradation	AW465426
GCDH	glutaryl-Coenzyme A dehydrogenase	0	-0.64	2.61	0	0	-1.84	2.61	Tryptophan metabolism	AW465730
GCDH	glutaryl-Coenzyme A dehydrogenase	0	-0.64	2.61	0	0	-1.84	2.61	Lysine degradation	AW465730
GCDH	glutaryl-Coenzyme A dehydrogenase	0	-0.64	2.61	0	0	-1.84	2.61	Fatty acid metabolism	AW465730
EPAS1	endothelial PAS domain protein 1	2.6	1.73	0	0.84	-1.24	1.83	2.6	Pathways in cancer	DR697405
CLDN7	claudin 7	0	0	0	0	0.71	2.6	2.6	Hepatitis C	BF043071
CASP9	caspase 9, apoptosis-related cysteine peptidase	0	1.32	0	-0.49	0	2.6	2.6	Amyotrophic lateral sclerosis (ALS)	CK940973
CELA2A	Elastase 2A	2.6	0	0	0	0	0	2.6	Protein digestion and absorption	NM_174714
CELA2A	Elastase 2A	2.6	0	0	0	0	0	2.6	Pancreatic secretion	NM_174714
ADCY4	adenylate cyclase 4	-0.47	0	0	1.25	1.47	2.6	2.6	Pancreatic secretion	CK773454
TYROBP	TYRO protein tyrosine kinase binding protein	0	0.95	0	2.6	1.57	0.76	2.6	Natural killer cell mediated cytotoxicity	BM363697
MAP2K2	mitogen-activated protein kinase kinase 2	2.6	0	-1.02	-2.4	0	1.51	2.6	Toll-like receptor signaling pathway	BM366830
PRKCE	protein kinase C, epsilon	1.89	0.4	2.6	0	0	1.84	2.6	Tight junction	BF774434
SOS1	son of sevenless homolog 1 (Drosophila)	0.55	0	0	-1.84	2.6	0.2	2.6	Focal adhesion	CR451896
GRB2	growth factor receptor-bound protein 2	0	0	0	0	0	2.6	2.6	Osteoclast differentiation	CR550685
BIRC2	baculoviral IAP repeat-containing 2	2.6	1.46	-0.92	-1.43	-0.93	-1.4	2.6	Apoptosis	CN440741
PEX16	peroxisome biogenesis factor 16	0	0	2.38	1.21	0.82	2.6	2.6	Peroxisome	BF041207
MET	met proto-oncogene (hepatocyte growth factor receptor)	1.52	0	2.12	0	0	2.6	2.6	Endocytosis	CN435863
TRAF2	TNF receptor-associated factor 2	2.6	-2.08	-0.96	0.91	-1.59	-1.89	2.6	Protein processing in endoplasmic reticulum	CR452314
TRAF2	TNF receptor-associated factor 2	2.6	-1.95	-0.81	0.43	-1.55	-1.46	2.6	MAPK signaling pathway	CR452314
MEF2C	myocyte enhancer factor 2C	0	0	2.6	0	0	-0.27	2.6	MAPK signaling pathway	BF440590
PNPT1	polyribonucleotide nucleotidyltransferase 1	0	-1.64	0.03	2.6	0	0	2.6	RNA degradation	AW465370
RPP14	ribonuclease P 14 subunit (human)	-0.02	2.15	0	1.37	0	2.6	2.6	RNA transport	CN439711
NOL6	nucleolar protein family 6 (RNA-associated)	0	0	2.6	1.14	0	-0.53	2.6	Ribosome biogenesis in eukaryotes	CN439763
PDSS1	decaprenyl-diphosphate synthase subunit 1 [EC:2.5.1.-]	2.6	0.62	0	0	0	0.3	2.6	Terpenoid backbone biosynthesis	CR551773
CDO1	cysteine dioxygenase 1, cytosolic	0	0	0	0	0	2.6	2.6	Taurine and hypotaurine metabolism	CR452277
CDO1	cysteine dioxygenase 1, cytosolic	0	0	0	0	0	2.6	2.6	Cysteine and methionine metabolism	CR452277
PNPT1	polyribonucleotide nucleotidyltransferase 1	0	-1.64	0.03	2.6	0	0	2.6	Pyrimidine metabolism	AW465370
PNPT1	polyribonucleotide nucleotidyltransferase 1	0	-1.64	0.03	2.6	0	0	2.6	Purine metabolism	AW465370
ADRB1	adrenergic, beta-1-, receptor	-0.94	0	2.59	-1.96	0	-1.54	2.59	Dilated cardiomyopathy	NM_194266
GSK3B	glycogen synthase kinase 3 beta	0	0.17	2.59	2.23	0	0	2.59	Endometrial cancer	CN434016
NDUFB9	NADH dehydrogenase (ubiquinone) 1 beta subcomplex, 9	1.7	0	1.74	-1.65	0.16	2.59	2.59	Huntington's disease	CN437914
NDUFB9	NADH dehydrogenase (ubiquinone) 1 beta subcomplex, 9	1.7	0	1.74	-1.65	0.16	2.59	2.59	Parkinson's disease	CN437914
NDUFB9	NADH dehydrogenase (ubiquinone) 1 beta subcomplex, 9	1.7	0	1.74	-1.65	0.16	2.59	2.59	Alzheimer's disease	CN437914
PLCB3	phospholipase C, beta 3 (phosphatidylinositol-specific)	-0.66	-0.62	0	2.59	0	0	2.59	Phosphatidylinositol signaling system	CN436841
IL18	interleukin 18 (interferon-gamma-inducing factor)	2.11	0	2.59	1.3	0.19	-2.46	2.59	Cytokine-cytokine receptor interaction	CN439026
ENO1	enolase 1, alpha non-neuron	0	0.74	2.58	2.59	1.9	-0.07	2.59	RNA degradation	CN438761
ABCC9	ATP-binding cassette, sub-family C (CFTR/MRP), member 9	0	0	2.59	0.66	0.56	0	2.59	ABC transporters	CN440674
NDUFB9	NADH dehydrogenase (ubiquinone) 1 beta subcomplex, 9	1.7	0	1.74	-1.65	0.16	2.59	2.59	Oxidative phosphorylation	CN437914
BIRC2	baculoviral IAP repeat-containing 2	2.58	1.26	-0.52	-1.28	-0.54	-1.26	2.58	Small cell lung cancer	CN440741
FGF11	fibroblast growth factor 11	2.22	0	0.75	0	0.43	2.58	2.58	Pathways in cancer	CN440167
EGFR	epidermal growth factor receptor (erythroblastic leukemia viral (v-erb-b) oncogene homolog, avian)	0	0	1.68	0	2.58	0	2.58	Pathways in cancer	BF044172
MAPK13	mitogen-activated protein kinase 13	2.58	0	0	2.33	0	2.44	2.58	Leukocyte transendothelial migration	BF046665
PIK3CA	phosphoinositide-3-kinase, catalytic, alpha polypeptide	0	2.58	0	0.84	0	-1.26	2.58	Natural killer cell mediated cytotoxicity	NM_174574
LY96	lymphocyte antigen 96	-0.17	2.58	0	1.02	0	1.13	2.58	Toll-like receptor signaling pathway	BM362042
RAC3	ras-related C3 botulinum toxin substrate 3 (rho family, small GTP binding protein Rac3)	0	0	0	-0.46	0	2.58	2.58	Axon guidance	CR552385
ZIC2	zinc finger protein of the cerebellum 2	2.58	0.57	0	0	0	0	2.58	Hedgehog signaling pathway	CN440090
SOS1	son of sevenless homolog 1 (Drosophila)	0.49	0	0	-1.66	2.58	0	2.58	Dorso-ventral axis formation	CR451896
PLA2G4B	phospholipase A2, group IVB (cytosolic)	0	2.33	2.58	1.43	0.74	0	2.58	Vascular smooth muscle contraction	BF041812
TRAF2	TNF receptor-associated factor 2	2.58	-1.76	0	0	-0.89	-0.59	2.58	Apoptosis	CR452314
DIS3	exosome complex exonuclease DIS3/RRP44 [EC:3.1.13.-]	2.58	0.03	1.65	0	0	-0.9	2.58	RNA degradation	CR551132
TK1	thymidine kinase 1, soluble	-1.38	-2.32	0.35	2.58	0.94	-0.29	2.58	Drug metabolism - other enzymes	CR455104
CA6	carbonic anhydrase VI	2.58	1.33	1.82	1.94	0	1.68	2.58	Nitrogen metabolism	NM_173898
RRM1	ribonucleotide reductase M1	0	0	0	0	-1.27	2.58	2.58	Glutathione metabolism	CN439111
TK1	thymidine kinase 1, soluble	-1.38	-2.32	0.35	2.58	0.94	-0.29	2.58	Pyrimidine metabolism	CR455104
RRM1	ribonucleotide reductase M1	0	0	0	0	-1.27	2.58	2.58	Pyrimidine metabolism	CN439111
RRM1	ribonucleotide reductase M1	0	0	0	0	-1.27	2.58	2.58	Purine metabolism	CN439111
IL4	interleukin 4	0.51	0	0	0	0	2.57	2.57	Allograft rejection	NM_173921
IL4	interleukin 4	0.51	0	0	0	0	2.57	2.57	Autoimmune thyroid disease	NM_173921
IL4	interleukin 4	0.51	0	0	0	0	2.57	2.57	Asthma	NM_173921
XPO1	exportin 1 (CRM1 homolog, yeast)	1.45	0	0	0	0	2.57	2.57	Influenza A	CR551094
IL4	interleukin 4	0.51	0	0	0	0	2.57	2.57	Measles	NM_173921
WASF2	WAS protein family, member 2	0	0	0.84	2.57	0	0	2.57	Bacterial invasion of epithelial cells	CN436353
LOC780876		0.29	0	2.57	0.82	0.14	-0.06	2.57	Progesterone-mediated oocyte maturation	CN440675
IL4	interleukin 4	0.51	0	0	0	0	2.57	2.57	Intestinal immune network for IgA production	NM_173921
IL4	interleukin 4	0.51	0	0	0	0	2.57	2.57	Fc epsilon RI signaling pathway	NM_173921
IL4	interleukin 4	0.51	0	0	0	0	2.57	2.57	T cell receptor signaling pathway	NM_173921
IL4	interleukin 4	0.51	0	0	0	0	2.57	2.57	Hematopoietic cell lineage	NM_173921
IL4	interleukin 4	0.51	0	0	0	0	2.57	2.57	Jak-STAT signaling pathway	NM_173921
ACTG1	actin, gamma 1	0.03	2.57	0	0	0	0	2.57	Tight junction	CR553471
SEMA6D	sema domain, transmembrane domain (TM), and cytoplasmic domain, (semaphorin) 6D	0	0	0	0	0	2.57	2.57	Axon guidance	CR552317
PPP2R5E	protein phosphatase 2, regulatory subunit B', epsilon isoform	1.89	0	0	0	0	2.57	2.57	Wnt signaling pathway	CN439876
NUP93	nucleoporin 93	2.57	0.72	0	0	0	1.15	2.57	RNA transport	CR454552
ADH6	alcohol dehydrogenase 6 (class V)	2.41	1.79	2.57	2.52	-0.4	0.73	2.57	Drug metabolism - cytochrome P450	BM434087
ADH6	alcohol dehydrogenase 6 (class V)	2.41	1.79	2.57	2.52	-0.4	0.73	2.57	Metabolism of xenobiotics by cytochrome P450	BM434087
ADH6	alcohol dehydrogenase 6 (class V)	2.41	1.79	2.57	2.52	-0.4	0.73	2.57	Retinol metabolism	BM434087
OPLAH	5-oxoprolinase (ATP-hydrolysing)	0	0	0	0	0	2.57	2.57	Glutathione metabolism	BF042792
ADH6	alcohol dehydrogenase 6 (class V)	2.41	1.79	2.57	2.52	-0.4	0.73	2.57	Tyrosine metabolism	BM434087
ADH6	alcohol dehydrogenase 6 (class V)	2.41	1.79	2.57	2.52	-0.4	0.73	2.57	Fatty acid metabolism	BM434087
ADH6	alcohol dehydrogenase 6 (class V)	2.41	1.79	2.57	2.52	-0.4	0.73	2.57	Glycolysis / Gluconeogenesis	BM434087
PIK3CA	phosphoinositide-3-kinase, catalytic, alpha polypeptide	0	2.56	0	0.61	0	-1.67	2.56	Chronic myeloid leukemia	NM_174574
EIF3E	Eukaryotic translation initiation factor 3, subunit E	0.92	0	0	0	0	2.56	2.56	Hepatitis C	CN434717
LY96	lymphocyte antigen 96	-0.17	2.56	0	0.97	0	1.1	2.56	Toxoplasmosis	BM362042
CD14	CD14 molecule	2.56	1.15	0	0	0	0	2.56	Pertussis	BF041869
CDK1		1.76	-1.39	-1.34	2.56	0	0.62	2.56	Progesterone-mediated oocyte maturation	NM_174016
ARHGDIB	Rho GDP dissociation inhibitor (GDI) beta	0	0	-2.49	0	-1.2	2.56	2.56	Neurotrophin signaling pathway	BF042389
CD14	CD14 molecule	2.56	1.15	0	0	0	0	2.56	Hematopoietic cell lineage	BF041869
COL5A3	collagen, type V, alpha 3	0	0.34	0	0	0	2.56	2.56	ECM-receptor interaction	BM256379
IBSP	integrin binding sialoprotein	2.56	0.7	0.16	0	0.06	0	2.56	ECM-receptor interaction	NM_174084
CD14	CD14 molecule	2.56	1.15	0	0	0	0	2.56	Phagosome	BF041869
LMAN2	lectin, mannose-binding 2	0	1.56	0	2.07	0	2.56	2.56	Protein processing in endoplasmic reticulum	CR452288
CD14	CD14 molecule	2.56	1.15	0	0	0	0	2.56	MAPK signaling pathway	BF041869
SOS1	son of sevenless homolog 1 (Drosophila)	1.17	0	0	-1.5	2.55	0.18	2.55	Chronic myeloid leukemia	CR451896
PIK3CA	phosphoinositide-3-kinase, catalytic, alpha polypeptide	0	2.55	0	1.23	0	-1.44	2.55	Melanoma	NM_174574
SOS1	son of sevenless homolog 1 (Drosophila)	1.17	0	0	-1.5	2.55	0.18	2.55	Prostate cancer	CR451896
SOS1	son of sevenless homolog 1 (Drosophila)	1.17	0	0	-1.5	2.55	0.18	2.55	Endometrial cancer	CR451896
SOS1	son of sevenless homolog 1 (Drosophila)	1.17	0	0	-1.5	2.55	0.18	2.55	Hepatitis C	CR451896
LY96	lymphocyte antigen 96	-0.18	2.55	0	0.94	0	1.08	2.55	Pertussis	BM362042
TRPM6	transient receptor potential cation channel, subfamily M, member 6	2.55	0	1.71	0	0	0	2.55	Mineral absorption	BF042179
SOS1	son of sevenless homolog 1 (Drosophila)	1.17	0	0	-1.5	2.55	0.18	2.55	Insulin signaling pathway	CR451896
ATF4	activating transcription factor 4 (tax-responsive enhancer element B67)	0.06	0	2.55	0	0.43	-2.17	2.55	Cholinergic synapse	CR553522
SOS1	son of sevenless homolog 1 (Drosophila)	1.17	0	0	-1.5	2.55	0.18	2.55	Natural killer cell mediated cytotoxicity	CR451896
PPP3CA	protein phosphatase 3 (formerly 2B), catalytic subunit, alpha isoform	0	0	0	0	0	2.55	2.55	Osteoclast differentiation	CR553604
MAP3K14	mitogen-activated protein kinase kinase kinase 14	2.55	-1.32	0	0	0	0	2.55	Apoptosis	AV668200
HTR6	5-hydroxytryptamine (serotonin) receptor 6	0	-0.34	2.55	-1.52	-1.22	-2.08	2.55	Neuroactive ligand-receptor interaction	BF039753
P2RX5	purinergic receptor P2X, ligand-gated ion channel, 5	0	0	1.28	-0.18	-0.43	2.55	2.55	Neuroactive ligand-receptor interaction	BM362285
SOS1	son of sevenless homolog 1 (Drosophila)	1.17	0	0	-1.5	2.55	0.18	2.55	ErbB signaling pathway	CR451896
TRAF6	TNF receptor-associated factor 6	2.03	2.54	0	0	0	0	2.54	Measles	BM363529
C3	complement component 3	-0.33	1.31	0.7	1.14	2.54	2.21	2.54	Staphylococcus aureus infection	CR453770
MARCKSL1		-0.02	-0.86	-1.38	2.54	0	0.75	2.54	Leishmaniasis	CN439003
PIK3CA	phosphoinositide-3-kinase, catalytic, alpha polypeptide	0	2.54	0	0.3	-0.01	-1.8	2.54	Insulin signaling pathway	NM_174574
WASF1	WAS protein family, member 1	0	0	2.54	1.26	1.97	-0.09	2.54	Fc gamma R-mediated phagocytosis	AV664100
PTPN6	protein tyrosine phosphatase, non-receptor type 6	0	0	0	1.88	2.54	1.1	2.54	B cell receptor signaling pathway	BM364448
TGFBR1	transforming growth factor, beta receptor I (activin A receptor type II-like kinase, 53kDa)	0.42	0	0	2.54	0.36	0	2.54	Osteoclast differentiation	BF042726
EGFR	epidermal growth factor receptor (erythroblastic leukemia viral (v-erb-b) oncogene homolog, avian)	0	0	1.74	0	2.54	0	2.54	Dorso-ventral axis formation	BF044172
CDK1		2.09	-1.39	-1.23	2.54	0	0.88	2.54	Oocyte meiosis	NM_174016
ORC6	origin recognition complex subunit 6	0	2.54	0	-1.07	0	0.09	2.54	Cell cycle	BF040174
FSHR	follicle stimulating hormone receptor	2.54	0	0	0	0	0.22	2.54	Neuroactive ligand-receptor interaction	NM_174061
EIF3B	eukaryotic translation initiation factor 3, subunit B	-0.95	0.12	0	-0.74	0	2.54	2.54	RNA transport	CN437920
LCK	lymphocyte-specific protein tyrosine kinase	2.33	1.38	0	0.96	2.42	2.53	2.53	Primary immunodeficiency	CR551348
TGFBR1	transforming growth factor, beta receptor I (activin A receptor type II-like kinase, 53kDa)	0.45	0	0	2.53	0.38	0	2.53	Chronic myeloid leukemia	BF042726
LSP1	lymphocyte-specific protein 1	2.53	0	0	0	0	0	2.53	Tuberculosis	BF042923
PRKCA	protein kinase C, alpha	0	0	-0.45	2.53	0.52	0	2.53	African trypanosomiasis	NM_174435
PPP3CA	protein phosphatase 3 (formerly 2B), catalytic subunit, alpha isoform	0	-0.78	-0.09	0	0	2.53	2.53	Wnt signaling pathway	CR553604
TGFBR1	transforming growth factor, beta receptor I (activin A receptor type II-like kinase, 53kDa)	0.45	0	0	2.53	0.38	0	2.53	Cytokine-cytokine receptor interaction	BF042726
SEC13		0.54	-1.49	2.53	0	-2.09	0.35	2.53	RNA transport	AW462308
CCBL2		0	0	0	0	-0.46	2.53	2.53	Selenocompound metabolism	BG224253
CCBL2		0	0	0	0	-0.46	2.53	2.53	Tryptophan metabolism	BG224253
LALBA	lactalbumin, alpha	0	0	0	0	0	2.53	2.53	Galactose metabolism	NM_174378
2015-09-01		1.35	0.35	2.52	0	0	-0.54	2.52	Bacterial invasion of epithelial cells	CR553898
KCNJ2	potassium inwardly-rectifying channel, subfamily J, member 2	1	0	0	0	2.52	0.69	2.52	Gastric acid secretion	NM_174373
SOS1	son of sevenless homolog 1 (Drosophila)	0.62	0	0	-1.92	2.52	0.15	2.52	GnRH signaling pathway	CR451896
ITGB5	integrin, beta 5	0.15	0	2.09	2.52	0.84	-0.36	2.52	ECM-receptor interaction	BM364905
ITPR2	inositol 1,4,5-triphosphate receptor, type 2	0.8	-2.51	0	0.84	0	2.52	2.52	Calcium signaling pathway	CR455736
RNASEH1	ribonuclease H1	2.52	0.55	0	-0.92	0	1.8	2.52	DNA replication	DR697460
WNT10B	wingless-type MMTV integration site family, member 10B	1.81	-0.43	0.56	2.51	0	0	2.51	Basal cell carcinoma	BF040286
IL6	interleukin 6 (interferon, beta 2)	0.99	2.51	2.14	1.95	0.51	-0.85	2.51	Pathways in cancer	BF046065
VAMP2	vesicle-associated membrane protein 2	0	0	0	0	2.51	1.97	2.51	Salivary secretion	NM_174483
F13A1	coagulation factor XIII, A1 polypeptide	0.42	0	2.51	0	0.28	-1.41	2.51	Complement and coagulation cascades	CB535381
SOS1	son of sevenless homolog 1 (Drosophila)	0.65	0	0	-1.91	2.51	0.17	2.51	Gap junction	CR451896
TNN	trophinin	2.51	0	0	0	0	0	2.51	ECM-receptor interaction	CR452280
IBSP	integrin binding sialoprotein	2.51	0.52	0.55	0	0	0	2.51	Focal adhesion	NM_174084
LCK	lymphocyte-specific protein tyrosine kinase	0.68	0.18	0	0.89	2.51	1.13	2.51	Osteoclast differentiation	CR551348
PLCB1	phospholipase C, beta 1 (phosphoinositide-specific)	-1.46	0.16	0	-1.6	0.36	2.51	2.51	Wnt signaling pathway	NM_174817
PIK3CA	phosphoinositide-3-kinase, catalytic, alpha polypeptide	0	2.51	0	0.47	0	-1.88	2.51	mTOR signaling pathway	NM_174574
DNAJB11	DnaJ (Hsp40) homolog, subfamily B, member 11	0.56	-0.07	1.6	2.51	0.17	0	2.51	Protein processing in endoplasmic reticulum	BF039689
MC4R	melanocortin 4 receptor	1.69	0	1.51	0	1.35	2.51	2.51	Neuroactive ligand-receptor interaction	NM_174110
PF4	platelet factor 4 (chemokine (C-X-C motif) ligand 4)	-1.02	2.51	0	0	0	-1.39	2.51	Chemokine signaling pathway	CN440842
ADCY4	adenylate cyclase 4	-0.78	0	0.64	2.51	1.09	0	2.51	Chemokine signaling pathway	CK773454
IL6	interleukin 6 (interferon, beta 2)	1.72	2.51	2.24	1.94	0.09	-0.72	2.51	Cytokine-cytokine receptor interaction	BF046065
P2RX5	purinergic receptor P2X, ligand-gated ion channel, 5	0	0	1.32	-0.25	-0.45	2.51	2.51	Calcium signaling pathway	BM362285
PIK3CA	phosphoinositide-3-kinase, catalytic, alpha polypeptide	0	2.51	0	1.2	0	-1.75	2.51	ErbB signaling pathway	NM_174574
FGF11	fibroblast growth factor 11	2.21	0	0.51	0	0.13	2.51	2.51	MAPK signaling pathway	CN440167
RPP30	ribonuclease P/MRP 30kDa subunit	0	0	0	2.51	0	-1.76	2.51	RNA transport	DR749357
RPP30	ribonuclease P/MRP 30kDa subunit	0	0	0	2.51	0	-1.76	2.51	Ribosome biogenesis in eukaryotes	DR749357
CYP1B1	cytochrome P450, family 1, subfamily B, polypeptide 1	1.09	0	0	0	0	2.51	2.51	Metabolism of xenobiotics by cytochrome P450	BM285943
CYP1B1	cytochrome P450, family 1, subfamily B, polypeptide 1	1.09	0	0	0	0	2.51	2.51	Tryptophan metabolism	BM285943
CYP1B1	cytochrome P450, family 1, subfamily B, polypeptide 1	1.09	0	0	0	0	2.51	2.51	Steroid hormone biosynthesis	BM285943
ITGB5	integrin, beta 5	2.49	0	2.17	2.5	0.62	-1.15	2.5	Dilated cardiomyopathy	BM364905
ITGB5	integrin, beta 5	2.49	0	2.17	2.5	0.62	-1.15	2.5	Arrhythmogenic right ventricular cardiomyopathy (ARVC)	BM364905
ITGB5	integrin, beta 5	2.35	0	2.2	2.5	0.61	-1.15	2.5	Hypertrophic cardiomyopathy (HCM)	BM364905
CASP9	caspase 9, apoptosis-related cysteine peptidase	0	1.71	0	-0.35	-0.27	2.5	2.5	Non-small cell lung cancer	CK940973
CASP9	caspase 9, apoptosis-related cysteine peptidase	0	1.71	0	-0.35	-0.27	2.5	2.5	Prostate cancer	CK940973
CASP9	caspase 9, apoptosis-related cysteine peptidase	0	1.71	0	-0.35	-0.27	2.5	2.5	Endometrial cancer	CK940973
CASP9	caspase 9, apoptosis-related cysteine peptidase	0	1.71	0	-0.35	-0.27	2.5	2.5	Pancreatic cancer	CK940973
TGFBR1	transforming growth factor, beta receptor I (activin A receptor type II-like kinase, 53kDa)	0.89	0	0	2.5	1.95	-0.76	2.5	Colorectal cancer	BF042726
TGFBR1	transforming growth factor, beta receptor I (activin A receptor type II-like kinase, 53kDa)	0.89	0	0	2.5	1.95	-0.76	2.5	Chagas disease (American trypanosomiasis)	BF042726
PRKCA	protein kinase C, alpha	0	0	-0.25	2.5	0.33	0	2.5	Pancreatic secretion	NM_174435
PRKCA	protein kinase C, alpha	0	0	-0.25	2.5	0.33	0	2.5	Salivary secretion	NM_174435
ITGB5	integrin, beta 5	2.49	0	2.17	2.5	0.62	-1.15	2.5	Focal adhesion	BM364905
CASP9	caspase 9, apoptosis-related cysteine peptidase	0	1.71	0	-0.35	-0.27	2.5	2.5	VEGF signaling pathway	CK940973
BMP7	bone morphogenetic protein 7 (osteogenic protein 1)	0	0	1.54	0	0	2.5	2.5	TGF-beta signaling pathway	AW464234
WNT10B	wingless-type MMTV integration site family, member 10B	2.29	-0.56	1.5	2.5	0	-0.13	2.5	Wnt signaling pathway	BF040286
ITGB5	integrin, beta 5	2.49	0	2.17	2.5	0.62	-1.15	2.5	Phagosome	BM364905
C3	complement component 3	-1.12	1.44	0.38	1.63	1.88	2.5	2.5	Phagosome	CR453770
SUMF1	sulfatase modifying factor 1	0	1.24	-0.31	2.5	0	0	2.5	Lysosome	BM436027
WARS2	tryptophanyl tRNA synthetase 2, mitochondrial	0	1.87	0	0	0	2.5	2.5	Aminoacyl-tRNA biosynthesis	DR697404
WARS2	tryptophanyl tRNA synthetase 2, mitochondrial	0	1.87	0	0	0	2.5	2.5	Tryptophan metabolism	DR697404
EGFR	epidermal growth factor receptor (erythroblastic leukemia viral (v-erb-b) oncogene homolog, avian)	0	0	1.6	0	2.49	0	2.49	Glioma	BF044172
SMAD2	SMAD family member 2	2.49	-0.8	-0.57	1.86	0	0	2.49	Pancreatic cancer	CB455931
SOS1	son of sevenless homolog 1 (Drosophila)	0.81	0	0	-1.36	2.49	0.06	2.49	Renal cell carcinoma	CR451896
SMAD2	SMAD family member 2	2.49	-0.8	-0.57	1.86	0	0	2.49	Colorectal cancer	CB455931
SMAD2	SMAD family member 2	2.49	-0.8	-0.57	1.86	0	0	2.49	Pathways in cancer	CB455931
MAP3K3	mitogen-activated protein kinase kinase kinase 3	1.61	0.36	-2.27	-2.05	0	2.49	2.49	GnRH signaling pathway	AW465526
ITGB5	integrin, beta 5	2.41	0	2.18	2.49	0.6	-1.09	2.49	Regulation of actin cytoskeleton	BM364905
SOS1	son of sevenless homolog 1 (Drosophila)	0.68	0	0	-2.11	2.49	0.18	2.49	Fc epsilon RI signaling pathway	CR451896
DNTT	deoxynucleotidyltransferase, terminal (EC:2.7.7.31)	-0.14	0.63	0.8	2.49	0	-0.82	2.49	Hematopoietic cell lineage	NM_177495
GNAI1	guanine nucleotide binding protein (G protein), alpha inhibiting activity polypeptide 1	-2.31	2.17	-1.14	0.9	-1.98	2.49	2.49	Chemokine signaling pathway	CR553314
DNTT	deoxynucleotidyltransferase, terminal (EC:2.7.7.31)	-0.14	0.63	0.8	2.49	0	-0.82	2.49	Non-homologous end-joining	NM_177495
FMO1	flavin containing monooxygenase 1 (EC:1.14.13.8)	-0.89	0	2.49	-0.02	1.74	-2.03	2.49	Drug metabolism - cytochrome P450	CR453594
TYR	tyrosinase (oculocutaneous albinism IA)	2.49	2.05	1.35	0.29	-0.42	0.08	2.49	Riboflavin metabolism	NM_181001
TYR	tyrosinase (oculocutaneous albinism IA)	2.49	2.05	1.35	0.29	-0.42	0.08	2.49	Tyrosine metabolism	NM_181001
MAT1A	methionine adenosyltransferase I, alpha	-0.14	2.49	0	-1.1	0	0	2.49	Cysteine and methionine metabolism	CN441216
ENTPD8	calcium activated nucleotidase 1	0	0	0	0.55	2.49	0	2.49	Pyrimidine metabolism	AW461756
ENTPD8	calcium activated nucleotidase 1	0	0	0	0.55	2.49	0	2.49	Purine metabolism	AW461756
IL6	interleukin 6 (interferon, beta 2)	1.65	2.48	2.14	1.96	0.1	-0.89	2.48	Measles	BF046065
IL6	interleukin 6 (interferon, beta 2)	1.65	2.48	2.14	1.96	0.1	-0.89	2.48	Hepatitis C	BF046065
PRKCA	protein kinase C, alpha	0	0	-0.35	2.48	0.3	0	2.48	Endocrine and other factor-regulated calcium reabsorption	NM_174435
ATF4	activating transcription factor 4 (tax-responsive enhancer element B67)	0.07	0	2.48	0.36	0.99	-1.72	2.48	Long-term potentiation	CR553522
SOS1	son of sevenless homolog 1 (Drosophila)	0.75	0	0	-1.47	2.48	0	2.48	T cell receptor signaling pathway	CR451896
ADCY4	adenylate cyclase 4	0	0	0.48	2.48	1.3	1.62	2.48	Gap junction	CK773454
ACTN3	actinin, alpha 3	0	0	0.48	0.75	0	2.48	2.48	Adherens junction	CF614449
IL6	interleukin 6 (interferon, beta 2)	1.65	2.48	2.14	1.96	0.1	-0.89	2.48	Osteoclast differentiation	BF046065
FYN	FYN oncogene related to SRC, FGR, YES	2.48	0	1.05	1.81	-0.46	1.17	2.48	Osteoclast differentiation	BF440404
CUL1	cullin 1	-1.41	0	0	1.05	1.07	2.48	2.48	TGF-beta signaling pathway	BF040146
PRKCD	protein kinase C, delta	2.48	1.89	0	0	1.99	2.26	2.48	Vascular smooth muscle contraction	CK778490
E2F1	E2F transcription factor 1	2.48	-0.51	0	-0.34	0	1.08	2.48	Cell cycle	CN436466
PLCE1	phospholipase C, epsilon 1	0	0	2.48	0.4	0	0.29	2.48	Phosphatidylinositol signaling system	DR749206
EGFR	epidermal growth factor receptor (erythroblastic leukemia viral (v-erb-b) oncogene homolog, avian)	0	0	1.25	0	2.48	0	2.48	ErbB signaling pathway	BF044172
EGFR	epidermal growth factor receptor (erythroblastic leukemia viral (v-erb-b) oncogene homolog, avian)	0	0	1.67	0	2.47	0	2.47	Bladder cancer	BF044172
IL6	interleukin 6 (interferon, beta 2)	1.66	2.47	2.13	1.94	0.12	-0.89	2.47	Influenza A	BF046065
SMAD2	SMAD family member 2	2.47	-0.99	-0.59	1.73	0	0	2.47	Chagas disease (American trypanosomiasis)	CB455931
PIK3CA	phosphoinositide-3-kinase, catalytic, alpha polypeptide	0.17	2.47	0	0.46	0	-1.88	2.47	Bacterial invasion of epithelial cells	NM_174574
KCNN2	potassium intermediate/small conductance calcium-activated channel, subfamily N, member 2	0.53	0	2.47	0	0	1.71	2.47	Bile secretion	AB114473
EGFR	epidermal growth factor receptor (erythroblastic leukemia viral (v-erb-b) oncogene homolog, avian)	0	0	1.78	0	2.47	0	2.47	Regulation of actin cytoskeleton	BF044172
CACNA1B	calcium channel, voltage-dependent, N type, alpha 1B subunit	0	1.34	0	2.47	0	-0.86	2.47	Taste transduction	NM_174632
AKT2	v-akt murine thymoma viral oncogene homolog 2	0	0.79	1.1	-0.15	0	2.47	2.47	Tight junction	CN437742
RAP1B	RAP1B, member of RAS oncogene family	2.47	2.22	0	-0.24	0.22	1.2	2.47	Focal adhesion	BF040281
Vti1a	vesicle transport through interaction with t-SNAREs homolog 1A (yeast)	0	0.78	0	2.47	0	1.93	2.47	SNARE interactions in vesicular transport	CK970329
LOC780876		0.22	0	2.47	1.11	0.3	-0.1	2.47	Oocyte meiosis	CN440675
GABRA4	gamma-aminobutyric acid (GABA) A receptor, alpha 4	0	0.77	0	2.38	2.47	-0.14	2.47	Neuroactive ligand-receptor interaction	NM_174543
EGFR	epidermal growth factor receptor (erythroblastic leukemia viral (v-erb-b) oncogene homolog, avian)	0	0	1.67	0	2.47	0	2.47	Cytokine-cytokine receptor interaction	BF044172
PLCB3	phospholipase C, beta 3 (phosphatidylinositol-specific)	0	0	0	2.47	0	0.22	2.47	Calcium signaling pathway	CN436841
FLNA	filamin A, alpha (actin binding protein 280)	-1.59	0	0	0	0	2.47	2.47	MAPK signaling pathway	BM365457
PSME2	proteasome (prosome, macropain) activator subunit 2 (PA28 beta)	-2.06	1.36	-0.74	2.47	0	1.86	2.47	Proteasome	CN435930
AICDA	activation-induced cytidine deaminase	0	1.5	0.24	0	0.99	2.46	2.46	Primary immunodeficiency	CK955406
KCNK2	potassium channel, subfamily K, member 2	0	0	2.46	0	1.02	0	2.46	Gastric acid secretion	NM_174686
PIK3CA	phosphoinositide-3-kinase, catalytic, alpha polypeptide	0.19	2.46	0	0.7	0	-2.01	2.46	Type II diabetes mellitus	NM_174574
PCK1	phosphoenolpyruvate carboxykinase 1 (soluble)	-0.87	0	2.46	2.35	0	0	2.46	Adipocytokine signaling pathway	NM_174737
RGS9	regulator of G-protein signaling 9	-1.58	0	1.28	-0.45	0	2.46	2.46	Phototransduction	BF039672
GNGT2	guanine nucleotide binding protein (G protein), gamma transducing activity polypeptide 2	2.46	0	0	0	0	-1.31	2.46	Cholinergic synapse	NM_174328
AICDA	activation-induced cytidine deaminase	0	1.5	0.24	0	0.99	2.46	2.46	Intestinal immune network for IgA production	CK955406
IL6	interleukin 6 (interferon, beta 2)	1.64	2.46	2.07	1.88	0.07	-0.89	2.46	Natural killer cell mediated cytotoxicity	BF046065
PIK3CA	phosphoinositide-3-kinase, catalytic, alpha polypeptide	0.13	2.46	0	0.46	0	-1.88	2.46	Toll-like receptor signaling pathway	NM_174574
CLDN4	claudin 4	0.59	0	2.46	-1.18	-0.62	-0.8	2.46	Cell adhesion molecules (CAMs)	AW463750
PIK3CA	phosphoinositide-3-kinase, catalytic, alpha polypeptide	0	2.46	0	0.71	0	-1.62	2.46	Focal adhesion	NM_174574
MAPK13	mitogen-activated protein kinase 13	2.46	0	0	2.03	0	1.02	2.46	Osteoclast differentiation	BF046665
GDF6	growth differentiation factor 6	-0.14	0	0.17	0	0	2.46	2.46	TGF-beta signaling pathway	BF046201
FRAT2	frequently rearranged in advanced T-cell lymphomas 2	1.34	-1.15	2.46	0.74	0	1.76	2.46	Wnt signaling pathway	BF044295
RAMP2	receptor (G protein-coupled) activity modifying protein 2	0.43	0	2.46	0	0	-0.24	2.46	Vascular smooth muscle contraction	CR452586
CCL2	chemokine (C-C motif) ligand 2	-0.17	-0.12	-1.95	2.46	0	0	2.46	Chemokine signaling pathway	BF043950
CNTFR	ciliary neurotrophic factor receptor	-2.02	-0.8	0	0	0	2.46	2.46	Cytokine-cytokine receptor interaction	CN440884
MAPK13	mitogen-activated protein kinase 13	2.46	0	0	2.15	0	1.22	2.46	MAPK signaling pathway	BF046665
GGT7	gamma-glutamyltransferase 7 (EC:2.3.2.2)	0	0.41	1.19	0.69	2.46	0	2.46	Arachidonic acid metabolism	AW314824
PIK3CA	phosphoinositide-3-kinase, catalytic, alpha polypeptide	0.2	2.46	0	0.48	0	-1.89	2.46	Inositol phosphate metabolism	NM_174574
GGT7	gamma-glutamyltransferase 7 (EC:2.3.2.2)	0	0.41	1.19	0.69	2.46	0	2.46	Glutathione metabolism	AW314824
GGT7	gamma-glutamyltransferase 7 (EC:2.3.2.2)	0	0.41	1.19	0.69	2.46	0	2.46	Cyanoamino acid metabolism	AW314824
GGT7	gamma-glutamyltransferase 7 (EC:2.3.2.2)	0	0.41	1.19	0.69	2.46	0	2.46	Taurine and hypotaurine metabolism	AW314824
CASP9	caspase 9, apoptosis-related cysteine peptidase	0	0.72	0	-0.79	0	2.45	2.45	Influenza A	CK940973
PIK3CA	phosphoinositide-3-kinase, catalytic, alpha polypeptide	0	2.45	0	0.56	0	-1.86	2.45	Hepatitis C	NM_174574
CYBA	cytochrome b-245, alpha polypeptide	-2.26	-0.69	-1.25	0	2.45	0.01	2.45	Leishmaniasis	CN439362
COX7A1	cytochrome c oxidase subunit VIIa polypeptide 1 (muscle)	-1.64	0	2.45	0	0	0	2.45	Huntington's disease	CR551617
COX7A1	cytochrome c oxidase subunit VIIa polypeptide 1 (muscle)	-1.64	0	2.45	0	0	0	2.45	Parkinson's disease	CR551617
COX7A1	cytochrome c oxidase subunit VIIa polypeptide 1 (muscle)	-1.64	0	2.45	0	0	0	2.45	Alzheimer's disease	CR551617
S100G	S100 calcium binding protein G	0	0	0	0	0	2.45	2.45	Mineral absorption	DR697566
CACNA1B	calcium channel, voltage-dependent, N type, alpha 1B subunit	0	1.35	0	2.45	0	-0.85	2.45	Type II diabetes mellitus	NM_174632
PIK3CA	phosphoinositide-3-kinase, catalytic, alpha polypeptide	0.3	2.45	0	0.59	0	-1.85	2.45	Progesterone-mediated oocyte maturation	NM_174574
GNAO1	guanine nucleotide binding protein (G protein), alpha activating activity polypeptide O	1.48	0	0.93	0	-0.92	2.45	2.45	Long-term depression	CN437666
SORT1	sortilin 1	2.45	0	0	0	0.65	-1.23	2.45	Neurotrophin signaling pathway	CN435501
SMAD2	SMAD family member 2	2.45	-1.05	-0.47	1.69	0	0	2.45	Adherens junction	CB455931
PTGS2	prostaglandin-endoperoxide synthase 2 (prostaglandin G/H synthase and cyclooxygenase)	-0.32	0	2.45	1.47	-0.97	0	2.45	VEGF signaling pathway	AW462092
SMAD2	SMAD family member 2	2.45	-1.05	-0.47	1.69	0	0	2.45	Wnt signaling pathway	CB455931
COX7A1	cytochrome c oxidase subunit VIIa polypeptide 1 (muscle)	-1.64	0	2.45	0	0	0	2.45	Cardiac muscle contraction	CR551617
SMAD2	SMAD family member 2	2.45	-1.05	-0.47	1.69	0	0	2.45	Endocytosis	CB455931
SMAD2	SMAD family member 2	2.45	-1.05	-0.47	1.69	0	0	2.45	Cell cycle	CB455931
MCM5	minichromosome maintenance complex component 5	1.05	0	0	0	2.27	2.45	2.45	Cell cycle	CN441941
LPAR4	lysophosphatidic acid receptor 4	-1.47	0.12	2.45	0	0	-1.7	2.45	Neuroactive ligand-receptor interaction	BF605814
PIK3CA	phosphoinositide-3-kinase, catalytic, alpha polypeptide	0	2.45	0	1.03	0	-1.61	2.45	Phosphatidylinositol signaling system	NM_174574
TNFRSF12A	tumor necrosis factor receptor superfamily, member 12A	0.36	-1.57	-1.73	0	0	2.45	2.45	Cytokine-cytokine receptor interaction	BF046452
PF4	platelet factor 4 (chemokine (C-X-C motif) ligand 4)	-0.96	2.45	0	0	0	-1.61	2.45	Cytokine-cytokine receptor interaction	CN440842
CALM	calmodulin	-1.44	2.45	-1.38	-0.21	-0.28	-2.4	2.45	Calcium signaling pathway	BF040461
PPP3CA	protein phosphatase 3 (formerly 2B), catalytic subunit, alpha isoform	-0.27	-0.05	-0.18	0	0	2.45	2.45	MAPK signaling pathway	CR553604
COX7A1	cytochrome c oxidase subunit VIIa polypeptide 1 (muscle)	-1.64	0	2.45	0	0	0	2.45	Oxidative phosphorylation	CR551617
PIK3CA	phosphoinositide-3-kinase, catalytic, alpha polypeptide	0.05	2.44	0	0.98	0	-1.73	2.44	Pancreatic cancer	NM_174574
SLC7A8	solute carrier family 7 (cationic amino acid transporter, y+ system), member 8	0.08	0.2	0	0	2.44	0.53	2.44	Protein digestion and absorption	AW466100
CACNA1G	calcium channel, voltage-dependent, T type, alpha 1G subunit	-0.28	2.44	0.31	0	0	0	2.44	Type II diabetes mellitus	CK846744
ADIPOQ	adiponectin, C1Q and collagen domain containing	0	0.01	2.44	0.03	0	2.42	2.44	Type II diabetes mellitus	NM_174742
Irs1	insulin receptor substrate 1	-2.25	2.44	0.18	2.35	0	0	2.44	Type II diabetes mellitus	CR551751
ADIPOQ	adiponectin, C1Q and collagen domain containing	0	0.01	2.44	0.03	0	2.42	2.44	Adipocytokine signaling pathway	NM_174742
CLDN16	claudin 16	0	0	0	0	0	2.44	2.44	Cell adhesion molecules (CAMs)	NM_174519
EGFR	epidermal growth factor receptor (erythroblastic leukemia viral (v-erb-b) oncogene homolog, avian)	0	0	1.23	0	2.44	0	2.44	Endocytosis	BF044172
SESN2	sestrin 2	2.44	0	1.13	0	0	-1.88	2.44	p53 signaling pathway	BM365938
PIP4K2A	phosphatidylinositol-5-phosphate 4-kinase, type II, alpha (EC:2.7.1.149)	0	1.85	-0.62	0.43	0	2.44	2.44	Phosphatidylinositol signaling system	BF044627
PRKDC	protein kinase, DNA-activated, catalytic polypeptide	2.44	1.81	0	2.08	-0.68	0	2.44	Non-homologous end-joining	BF606787
XPA	xeroderma pigmentosum, complementation group A	1.06	0	0	0	0	2.44	2.44	Nucleotide excision repair	BF440398
PCK1	phosphoenolpyruvate carboxykinase 1 (soluble)	-0.63	0	1.89	2.44	0	0	2.44	PPAR signaling pathway	NM_174737
NOS2	nitric oxide synthase 2, inducible, macrophage	-0.02	0	0	0	0	2.43	2.43	Small cell lung cancer	BF041352
SLC1A5	solute carrier family 1 (neutral amino acid transporter), member 5	1.22	0	1.28	2.43	0	-1.64	2.43	Protein digestion and absorption	NM_174601
CAMKK1	calcium/calmodulin-dependent protein kinase kinase 1, alpha	-0.73	0.19	2.43	-0.74	1.39	2.01	2.43	Adipocytokine signaling pathway	BF042312
MAPK13	mitogen-activated protein kinase 13	2.43	0	0	2.05	0	0.19	2.43	Progesterone-mediated oocyte maturation	BF046665
PAK7	p21(CDKN1A)-activated kinase 7	0	1.55	0	-0.02	-0.2	2.43	2.43	Regulation of actin cytoskeleton	CO881840
ITGA2B	integrin, alpha 2b (platelet glycoprotein IIb of IIb/IIIa complex, antigen CD41)	2.43	0	0	0	-1.56	-1	2.43	Regulation of actin cytoskeleton	BM362186
ARPC5L	actin related protein 2/3 complex, subunit 5-like	0	0.79	0	2.43	0	0.3	2.43	Regulation of actin cytoskeleton	AW461349
CXCL9	chemokine (C-X-C motif) ligand 9	-2.36	0	0.4	2.09	2.43	2.05	2.43	Toll-like receptor signaling pathway	BM362452
C4A	complement component 4B (C4B)	0	0	0	0	0.46	2.43	2.43	Complement and coagulation cascades	BF045757
ITGB3	integrin, beta 3 (platelet glycoprotein IIIa, antigen CD61)	2.43	-1.6	0	2.38	0	0	2.43	ECM-receptor interaction	AF239959
TLN2	talin 2	0	0	0	0	0	2.43	2.43	Focal adhesion	DR749459
PAK7	p21(CDKN1A)-activated kinase 7	0	1.54	0	-0.01	-0.18	2.43	2.43	Focal adhesion	CO881840
PLA2G4B	phospholipase A2, group IVB (cytosolic)	1.24	2.02	2.43	1.07	0	0	2.43	VEGF signaling pathway	BF041812
PAK7	p21(CDKN1A)-activated kinase 7	0	1.53	0	0	-0.18	2.43	2.43	Axon guidance	CO881840
P2RY14	purinergic receptor P2Y, G-protein coupled, 14	0	0	0	0	0	2.43	2.43	Neuroactive ligand-receptor interaction	CB429439
ELMO1	engulfment and cell motility 1, ced-12 homolog (C. elegans)	-2.41	0	1.2	2.43	-0.66	-1.6	2.43	Chemokine signaling pathway	CR453942
CACNA1B	calcium channel, voltage-dependent, N type, alpha 1B subunit	0	1.28	0	2.43	0	-0.79	2.43	Calcium signaling pathway	NM_174632
EGFR	epidermal growth factor receptor (erythroblastic leukemia viral (v-erb-b) oncogene homolog, avian)	0	0	1.62	0	2.43	0	2.43	Calcium signaling pathway	BF044172
ZAK	sterile alpha motif and leucine zipper containing kinase AZK	0	1.83	2.43	1.71	0.16	0	2.43	MAPK signaling pathway	CN442140
CA9	carbonic anhydrase IX	-0.29	2.43	0	0	0	1.98	2.43	Nitrogen metabolism	CK962471
PLCB4	phospholipase C, beta 4	1.35	0	0	0	0	2.43	2.43	Inositol phosphate metabolism	BF044560
E2F1	E2F transcription factor 1	2.42	-0.87	0	-0.32	0	1.15	2.42	Non-small cell lung cancer	CN436466
E2F1	E2F transcription factor 1	2.42	-0.87	0	-0.32	0	1.15	2.42	Small cell lung cancer	CN436466
E2F1	E2F transcription factor 1	2.42	-0.87	0	-0.32	0	1.15	2.42	Chronic myeloid leukemia	CN436466
E2F1	E2F transcription factor 1	2.42	-0.87	0	-0.32	0	1.15	2.42	Bladder cancer	CN436466
E2F1	E2F transcription factor 1	2.42	-0.87	0	-0.32	0	1.15	2.42	Melanoma	CN436466
E2F1	E2F transcription factor 1	2.42	-0.87	0	-0.32	0	1.15	2.42	Prostate cancer	CN436466
ATF4	activating transcription factor 4 (tax-responsive enhancer element B67)	0.46	0.05	2.42	0	0.27	-2.06	2.42	Prostate cancer	CR553522
AKT2	v-akt murine thymoma viral oncogene homolog 2	0	1.37	1.68	-0.63	0	2.42	2.42	Hepatitis C	CN437742
NOS2	nitric oxide synthase 2, inducible, macrophage	-0.34	0	0	0.25	0	2.42	2.42	Chagas disease (American trypanosomiasis)	BF041352
MAPK14	mitogen-activated protein kinase 14	0	1.89	0	0	0	2.42	2.42	Leishmaniasis	DR697637
ADCY9	adenylate cyclase 9	-2.13	0.19	0	0	0.35	2.42	2.42	Pancreatic secretion	CN437262
ARPC2	actin related protein 2/3 complex, subunit 2, 34kDa	2.42	-0.15	-0.96	-1.98	-1.04	-0.8	2.42	Regulation of actin cytoskeleton	BM362455
PTPN6	protein tyrosine phosphatase, non-receptor type 6	0	0	-0.98	1.41	2.42	0	2.42	Natural killer cell mediated cytotoxicity	BM364448
ZAK	sterile alpha motif and leucine zipper containing kinase AZK	0	1.82	2.42	1.7	0.14	0	2.42	Tight junction	CN442140
RASGRF1	Ras protein-specific guanine nucleotide-releasing factor 1	2.23	2.38	2.42	-1.48	1.1	0	2.42	Focal adhesion	DR697581
WNT9A	wingless-type MMTV integration site family, member 9A	0	2.42	0	0	0	1.64	2.42	Hedgehog signaling pathway	CB428637
AKT2	v-akt murine thymoma viral oncogene homolog 2	0	1.24	1.41	-0.26	0	2.42	2.42	mTOR signaling pathway	CN437742
PIP5K1A	phosphatidylinositol-4-phosphate 5-kinase, type I, alpha	0	1.71	0	0.3	0	2.42	2.42	Endocytosis	CN433266
CDC42	cell division cycle 42 (GTP binding protein, 25kDa)	0	0	-1.12	2.42	-2.23	-1.87	2.42	Chemokine signaling pathway	CN440591
PRMT5	protein arginine methyltransferase 5	0	-0.25	1.37	2.42	0	0.98	2.42	RNA transport	CN439647
PIP5K1A	phosphatidylinositol-4-phosphate 5-kinase, type I, alpha	0	1.71	0	0.3	0	2.42	2.42	Inositol phosphate metabolism	CN433266
MYBPC3	myosin binding protein C, cardiac	-0.2	0.67	0	2.41	2.06	1.18	2.41	Dilated cardiomyopathy	TC228600
MYBPC3	myosin binding protein C, cardiac	-0.2	0.67	0	2.41	2.06	1.18	2.41	Hypertrophic cardiomyopathy (HCM)	TC228600
C3	complement component 3	-0.89	0.85	0.18	0.72	2.34	2.41	2.41	Systemic lupus erythematosus	CR453770
APC	adenomatous polyposis coli	0.79	0	0	2.41	0.13	-2.07	2.41	Basal cell carcinoma	CO880410
APC	adenomatous polyposis coli	0.79	0	0	2.41	0.13	-2.07	2.41	Endometrial cancer	CO880410
APC	adenomatous polyposis coli	0.79	0	0	2.41	0.13	-2.07	2.41	Colorectal cancer	CO880410
WNT10B	wingless-type MMTV integration site family, member 10B	2.04	-0.34	0.75	2.41	0	0	2.41	Pathways in cancer	BF040286
APC	adenomatous polyposis coli	0.79	0	0	2.41	0.13	-2.07	2.41	Pathways in cancer	CO880410
PLA2G4A	phospholipase A2, group IVA (cytosolic, calcium-dependent)	0.54	0	0	0	0	2.41	2.41	Toxoplasmosis	CR456077
C3	complement component 3	-0.89	0.85	0.18	0.72	2.34	2.41	2.41	Pertussis	CR453770
WASF1	WAS protein family, member 1	0	0	2.41	0.98	2.09	-0.01	2.41	Bacterial invasion of epithelial cells	AV664100
ARPC5L	actin related protein 2/3 complex, subunit 5-like	-0.76	0.54	0	2.41	0	0.51	2.41	Bacterial invasion of epithelial cells	AW461349
PLA2G4A	phospholipase A2, group IVA (cytosolic, calcium-dependent)	0.54	0	0	0	0	2.41	2.41	Fat digestion and absorption	CR456077
PLA2G4A	phospholipase A2, group IVA (cytosolic, calcium-dependent)	0.54	0	0	0	0	2.41	2.41	Pancreatic secretion	CR456077
PRKCA	protein kinase C, alpha	0	0	-0.58	2.41	0	0	2.41	Gastric acid secretion	NM_174435
MAPK14	mitogen-activated protein kinase 14	0	1.83	0	0	0	2.41	2.41	Progesterone-mediated oocyte maturation	DR697637
PLA2G4A	phospholipase A2, group IVA (cytosolic, calcium-dependent)	0.54	0	0	0	0	2.41	2.41	GnRH signaling pathway	CR456077
PLA2G4B	phospholipase A2, group IVB (cytosolic)	1.21	1.98	2.41	0.8	0	0	2.41	Fc epsilon RI signaling pathway	BF041812
PAK1	p21/Cdc42/Rac1-activated kinase 1 (STE20 homolog, yeast)	0	0	2.41	0	0	1.34	2.41	Natural killer cell mediated cytotoxicity	BE589956
SV2A	synaptic vesicle glycoprotein 2 a	-0.82	-0.37	-0.85	2.41	0	-0.15	2.41	ECM-receptor interaction	CN437858
CHEK1	CHK1 checkpoint homolog (S. pombe)	-0.7	0.82	0	0.29	0	2.41	2.41	p53 signaling pathway	CR553100
PRKDC	protein kinase, DNA-activated, catalytic polypeptide	2.41	1.88	0	2.35	-0.89	0	2.41	Cell cycle	BF606787
PPID	peptidylprolyl isomerase D (cyclophilin D)	2.41	0	-0.57	0	0	0	2.41	Calcium signaling pathway	BM363672
ERBB4	v-erb-a erythroblastic leukemia viral oncogene homolog 4 (avian)	1.06	0	2.41	0	0	-0.77	2.41	ErbB signaling pathway	CN439448
PLA2G4B	phospholipase A2, group IVB (cytosolic)	1.21	1.98	2.41	0.8	0	0	2.41	MAPK signaling pathway	BF041812
NUP133	nucleoporin 133	0.22	2.41	2.2	-0.27	0	1.17	2.41	RNA transport	AU231639
PLA2G4A	phospholipase A2, group IVA (cytosolic, calcium-dependent)	0.54	0	0	0	0	2.41	2.41	alpha-Linolenic acid metabolism	CR456077
PLA2G4A	phospholipase A2, group IVA (cytosolic, calcium-dependent)	0.54	0	0	0	0	2.41	2.41	Linoleic acid metabolism	CR456077
PLA2G4A	phospholipase A2, group IVA (cytosolic, calcium-dependent)	0.54	0	0	0	0	2.41	2.41	Arachidonic acid metabolism	CR456077
PLA2G4A	phospholipase A2, group IVA (cytosolic, calcium-dependent)	0.54	0	0	0	0	2.41	2.41	Ether lipid metabolism	CR456077
PLA2G4A	phospholipase A2, group IVA (cytosolic, calcium-dependent)	0.54	0	0	0	0	2.41	2.41	Glycerophospholipid metabolism	CR456077
CHST7	carbohydrate (N-acetylglucosamino) sulfotransferase 7	0	0	0	0	0	2.41	2.41	Glycosaminoglycan biosynthesis - chondroitin sulfate	BF041803
PAK7	p21(CDKN1A)-activated kinase 7	0.21	1.43	0	0	0	2.4	2.4	Renal cell carcinoma	CO881840
IFNAR2	interferon (alpha, beta and omega) receptor 2	2.4	0	0	0.66	0	0.04	2.4	Measles	BF039697
PLA2G4B	phospholipase A2, group IVB (cytosolic)	2.04	2.4	2.18	1.97	0	0	2.4	Toxoplasmosis	BF041812
FCGR1A	Fc fragment of IgG, high affinity Ia, receptor (CD64)	1.49	1.62	2.4	0.35	0	-2.13	2.4	Leishmaniasis	BF041273
NDUFA6	NADH dehydrogenase (ubiquinone) 1 alpha subcomplex, 6, 14kDa	0.98	-1.06	0	2.4	0	0	2.4	Huntington's disease	CR452263
MGC148714	cytochrome c oxidase subunit VIc	2.4	0	0	0	0.79	0	2.4	Huntington's disease	CR452145
VDAC3	voltage-dependent anion channel 3	0	0	0	0	0	2.4	2.4	Huntington's disease	CR552338
PPID	peptidylprolyl isomerase D (cyclophilin D)	2.4	0	-0.49	0	0	0	2.4	Huntington's disease	BM363672
NDUFA6	NADH dehydrogenase (ubiquinone) 1 alpha subcomplex, 6, 14kDa	0.98	-1.06	0	2.4	0	0	2.4	Parkinson's disease	CR452263
MGC148714	cytochrome c oxidase subunit VIc	2.4	0	0	0	0.79	0	2.4	Parkinson's disease	CR452145
NDUFA6	NADH dehydrogenase (ubiquinone) 1 alpha subcomplex, 6, 14kDa	0.98	-1.06	0	2.4	0	0	2.4	Alzheimer's disease	CR452263
MGC148714	cytochrome c oxidase subunit VIc	2.4	0	0	0	0.79	0	2.4	Alzheimer's disease	CR452145
PLA2G4B	phospholipase A2, group IVB (cytosolic)	2.04	2.4	2.18	1.97	0	0	2.4	Fat digestion and absorption	BF041812
PLA2G4B	phospholipase A2, group IVB (cytosolic)	2.04	2.4	2.18	1.97	0	0	2.4	Pancreatic secretion	BF041812
PLA2G4B	phospholipase A2, group IVB (cytosolic)	2.04	2.4	2.18	1.97	0	0	2.4	GnRH signaling pathway	BF041812
CD9	CD9 molecule	2.4	0	0	0	0	0	2.4	Hematopoietic cell lineage	AW462962
TYK2	tyrosine kinase 2	1.71	0	2.29	-0.64	0	2.4	2.4	Jak-STAT signaling pathway	BF043321
POLR3D	polymerase (RNA) III (DNA directed) polypeptide D, 44kDa	0	2.4	0	0	0	1.09	2.4	Cytosolic DNA-sensing pathway	CN441320
CAMK2B	calcium/calmodulin-dependent protein kinase (CaM kinase) II beta	0	-1.49	0	2.4	0	0.96	2.4	Wnt signaling pathway	CK772857
MGC148714	cytochrome c oxidase subunit VIc	2.4	0	0	0	0.79	0	2.4	Cardiac muscle contraction	CR452145
VDAC3	voltage-dependent anion channel 3	0	0	0	0	0	2.4	2.4	Calcium signaling pathway	CR552338
POLR3D	polymerase (RNA) III (DNA directed) polypeptide D, 44kDa	0	2.4	0	0	0	1.09	2.4	RNA polymerase	CN441320
EIF4G2	eukaryotic translation initiation factor 4 gamma, 2	-1.59	0	-1.08	0.68	0	2.4	2.4	RNA transport	AW267040
NAT10		0	2.17	0	1.77	0	2.4	2.4	Ribosome biogenesis in eukaryotes	BF440432
FMO3	flavin containing monooxygenase 3	-0.43	0.25	2.4	0	0	-0.29	2.4	Drug metabolism - cytochrome P450	NM_174057
PLA2G4B	phospholipase A2, group IVB (cytosolic)	2.04	2.4	2.18	1.97	0	0	2.4	alpha-Linolenic acid metabolism	BF041812
PLA2G4B	phospholipase A2, group IVB (cytosolic)	2.04	2.4	2.18	1.97	0	0	2.4	Linoleic acid metabolism	BF041812
PLA2G4B	phospholipase A2, group IVB (cytosolic)	2.04	2.4	2.18	1.97	0	0	2.4	Arachidonic acid metabolism	BF041812
PLA2G4B	phospholipase A2, group IVB (cytosolic)	2.04	2.4	2.18	1.97	0	0	2.4	Ether lipid metabolism	BF041812
PLA2G4B	phospholipase A2, group IVB (cytosolic)	2.04	2.4	2.18	1.97	0	0	2.4	Glycerophospholipid metabolism	BF041812
NDST1	N-deacetylase/N-sulfotransferase (heparan glucosaminyl) 1	-0.17	2.4	0	2	0	2.32	2.4	Glycosaminoglycan biosynthesis - heparan sulfate	CN433128
POLR3D	polymerase (RNA) III (DNA directed) polypeptide D, 44kDa	0	2.4	0	0	0	1.09	2.4	Pyrimidine metabolism	CN441320
POLR3D	polymerase (RNA) III (DNA directed) polypeptide D, 44kDa	0	2.4	0	0	0	1.09	2.4	Purine metabolism	CN441320
NDUFA6	NADH dehydrogenase (ubiquinone) 1 alpha subcomplex, 6, 14kDa	0.98	-1.06	0	2.4	0	0	2.4	Oxidative phosphorylation	CR452263
MGC148714	cytochrome c oxidase subunit VIc	2.4	0	0	0	0.79	0	2.4	Oxidative phosphorylation	CR452145
IL18	interleukin 18 (interferon-gamma-inducing factor)	2.39	0	2.34	1.37	0	-2.36	2.39	Rheumatoid arthritis	CN439026
IL18	interleukin 18 (interferon-gamma-inducing factor)	2.39	0	2.34	1.37	0	-2.36	2.39	Malaria	CN439026
IL18	interleukin 18 (interferon-gamma-inducing factor)	2.39	0	2.34	1.37	0	-2.36	2.39	African trypanosomiasis	CN439026
NDUFS4	NADH dehydrogenase (ubiquinone) Fe-S protein 4, 18kDa (NADH-coenzyme Q reductase)	-0.36	0	-1.93	2.39	0	-0.31	2.39	Huntington's disease	BF043404
NDUFS4	NADH dehydrogenase (ubiquinone) Fe-S protein 4, 18kDa (NADH-coenzyme Q reductase)	-0.36	0	-1.93	2.39	0	-0.31	2.39	Parkinson's disease	BF043404
NDUFS4	NADH dehydrogenase (ubiquinone) Fe-S protein 4, 18kDa (NADH-coenzyme Q reductase)	-0.36	0	-1.93	2.39	0	-0.31	2.39	Alzheimer's disease	BF043404
MAPK8	mitogen-activated protein kinase 8	-1.02	0	0	1.37	0	2.39	2.39	Progesterone-mediated oocyte maturation	CN442296
PIK3CA	phosphoinositide-3-kinase, catalytic, alpha polypeptide	0	2.39	0	0.62	0	-1.76	2.39	Cholinergic synapse	NM_174574
GNGT2	guanine nucleotide binding protein (G protein), gamma transducing activity polypeptide 2	2.39	0	0	0	0	-1.24	2.39	Glutamatergic synapse	NM_174328
WASF2	WAS protein family, member 2	0	0	0	2.39	0	0	2.39	Fc gamma R-mediated phagocytosis	CN436353
PAK7	p21(CDKN1A)-activated kinase 7	0.07	1.42	0	0	0	2.39	2.39	T cell receptor signaling pathway	CO881840
IL18	interleukin 18 (interferon-gamma-inducing factor)	2.39	0	2.34	1.37	0	-2.36	2.39	Cytosolic DNA-sensing pathway	CN439026
IL18	interleukin 18 (interferon-gamma-inducing factor)	2.39	0	2.34	1.37	0	-2.36	2.39	NOD-like receptor signaling pathway	CN439026
PRKAR1B	protein kinase, cAMP-dependent, regulatory, type I, beta	0	0	0	-0.27	2.39	-1.47	2.39	Apoptosis	BG693032
CTSD	cathepsin D	-2.02	0	-0.9	1.58	2.39	0.86	2.39	Lysosome	BF041694
AP4M1	adaptor-related protein complex AP-4, mu 1	0	2.39	0	-0.31	0	2.3	2.39	Lysosome	CN438885
FANCL	Fanconi anemia, complementation group L	0	0.09	2.39	0	0.06	0.68	2.39	Ubiquitin mediated proteolysis	CN441140
FBXO5	F-box protein 5	-0.57	-0.43	0	-0.53	0.44	2.39	2.39	Oocyte meiosis	CN436426
GCGR	glucagon receptor	0	0.48	0	2.39	1.62	0	2.39	Neuroactive ligand-receptor interaction	BF041406
PAK7	p21(CDKN1A)-activated kinase 7	0.09	1.41	0	0	0	2.39	2.39	ErbB signaling pathway	CO881840
AGMAT	agmatine ureohydrolase (agmatinase)	0	0	2.39	0	0	0.99	2.39	Arginine and proline metabolism	AW463481
NDUFS4	NADH dehydrogenase (ubiquinone) Fe-S protein 4, 18kDa (NADH-coenzyme Q reductase)	-0.36	0	-1.93	2.39	0	-0.31	2.39	Oxidative phosphorylation	BF043404
PLA2G4B	phospholipase A2, group IVB (cytosolic)	2.36	2.38	2.35	1.82	0.36	0	2.38	Glutamatergic synapse	BF041812
MAPK14	mitogen-activated protein kinase 14	0	1.79	0	0	0	2.38	2.38	Leukocyte transendothelial migration	DR697637
FOS	v-fos FBJ murine osteosarcoma viral oncogene homolog	0	-0.16	1.52	0	2.38	-1.95	2.38	B cell receptor signaling pathway	BF039907
MAPK13	mitogen-activated protein kinase 13	2.38	0	0	2.06	0	1.26	2.38	RIG-I-like receptor signaling pathway	BF046665
PIK3CA	phosphoinositide-3-kinase, catalytic, alpha polypeptide	0	2.38	0	0	-0.76	-1.63	2.38	Osteoclast differentiation	NM_174574
WNT6	wingless-type MMTV integration site family, member 6	2.38	-2.14	2.34	0	0.73	0	2.38	Wnt signaling pathway	AW461838
CCL5	chemokine (C-C motif) ligand 5	2.38	1.27	0	1.43	0	-1.5	2.38	Chemokine signaling pathway	BM363499
UBE2I	ubiquitin-conjugating enzyme E2I	0	-0.46	0	2.38	0	0	2.38	RNA transport	CR552614
FLT3	fms-related tyrosine kinase 3	0	-0.4	0	-1.57	-0.12	2.37	2.37	Acute myeloid leukemia	CK949513
NOS2	nitric oxide synthase 2, inducible, macrophage	-0.09	0	0	0.06	0	2.37	2.37	Pathways in cancer	BF041352
AKT1	v-akt murine thymoma viral oncogene homolog 1	0	0	2.37	1.06	0	0	2.37	Measles	CR551625
CORO1A	coronin, actin binding protein, 1A	2.37	-0.85	0	1.02	0	0.7	2.37	Tuberculosis	BM363541
PCK1	phosphoenolpyruvate carboxykinase 1 (soluble)	-0.74	0	1.8	2.37	0	0	2.37	Proximal tubule bicarbonate reclamation	NM_174737
AKT2	v-akt murine thymoma viral oncogene homolog 2	0	1.06	1.09	-0.29	0	2.37	2.37	Progesterone-mediated oocyte maturation	CN437742
IQGAP3	IQ motif containing GTPase activating protein 3	2.37	0	-1.87	-0.79	0	-0.92	2.37	Regulation of actin cytoskeleton	AW461931
PIK3CA	phosphoinositide-3-kinase, catalytic, alpha polypeptide	0.45	2.37	0	0.66	0	-1.58	2.37	B cell receptor signaling pathway	NM_174574
AKT1	v-akt murine thymoma viral oncogene homolog 1	0	0	2.37	1.59	0	0	2.37	T cell receptor signaling pathway	CR551625
AKT2	v-akt murine thymoma viral oncogene homolog 2	0	1.13	1.41	-1.08	0	2.37	2.37	Focal adhesion	CN437742
DKK2	dickkopf homolog 2 (Xenopus laevis)	2.37	0	0.21	0	0	1.93	2.37	Wnt signaling pathway	CN434102
ACOX1	acyl-Coenzyme A oxidase 1, palmitoyl	2.37	0.16	0	0	-0.08	-2.05	2.37	Peroxisome	BF040332
CORO1A	coronin, actin binding protein, 1A	2.37	-0.85	0	1.02	0	0.7	2.37	Phagosome	BM363541
ADIPOQ	adiponectin, C1Q and collagen domain containing	0	0.05	2.14	0	0	2.37	2.37	PPAR signaling pathway	NM_174742
PCK1	phosphoenolpyruvate carboxykinase 1 (soluble)	-0.74	0	1.8	2.37	0	0	2.37	Pyruvate metabolism	NM_174737
ACOX1	acyl-Coenzyme A oxidase 1, palmitoyl	2.37	0.16	0	0	-0.08	-2.05	2.37	alpha-Linolenic acid metabolism	BF040332
ACOX1	acyl-Coenzyme A oxidase 1, palmitoyl	2.37	0.16	0	0	-0.08	-2.05	2.37	Fatty acid metabolism	BF040332
PCK1	phosphoenolpyruvate carboxykinase 1 (soluble)	-0.74	0	1.8	2.37	0	0	2.37	Citrate cycle (TCA cycle)	NM_174737
PCK1	phosphoenolpyruvate carboxykinase 1 (soluble)	-0.74	0	1.8	2.37	0	0	2.37	Glycolysis / Gluconeogenesis	NM_174737
PIK3CA	phosphoinositide-3-kinase, catalytic, alpha polypeptide	0.01	2.36	0	0.62	0	-1.75	2.36	Colorectal cancer	NM_174574
TRAF2	TNF receptor-associated factor 2	2.36	-2.07	-1.02	0.59	-1.11	-1.18	2.36	Hepatitis C	CR452314
PIK3CA	phosphoinositide-3-kinase, catalytic, alpha polypeptide	0.01	2.36	0	0.62	0	-1.75	2.36	Chagas disease (American trypanosomiasis)	NM_174574
TLR4	toll-like receptor 4	0	0	2.36	-0.76	0	-0.35	2.36	Pertussis	BM361845
TBPL1	TATA box binding protein-like 1	1.35	0	0	0	0	2.36	2.36	Huntington's disease	BF040723
PIK3CA	phosphoinositide-3-kinase, catalytic, alpha polypeptide	0.01	2.36	0	0.62	0	-1.75	2.36	Carbohydrate digestion and absorption	NM_174574
PLA2G4B	phospholipase A2, group IVB (cytosolic)	0.95	1.96	2.36	1.26	0	0	2.36	Long-term depression	BF041812
LTBR	lymphotoxin beta receptor (TNFR superfamily, member 3)	0	1.87	-0.33	2.36	0.8	0	2.36	Intestinal immune network for IgA production	CN434656
CD5	CD5 molecule	0	0	0	0	0	2.36	2.36	Hematopoietic cell lineage	NM_173899
TRAF6	TNF receptor-associated factor 6	1.55	2.36	0	0	-0.16	0	2.36	NOD-like receptor signaling pathway	BM363529
PAK1	p21/Cdc42/Rac1-activated kinase 1 (STE20 homolog, yeast)	0	0	2.36	0	0	2.26	2.36	Axon guidance	BE589956
AMACR	alpha-methylacyl-CoA racemase	-0.4	0	0	0	0	2.36	2.36	Peroxisome	BF042251
CUL1	cullin 1	0	0	0.19	0.21	1.24	2.36	2.36	Cell cycle	BF040146
DBF4	DBF4 homolog (S. cerevisiae)	0	0	0	2.36	0	0	2.36	Cell cycle	CB433051
SNRNP40	small nuclear ribonucleoprotein 40kDa (U5)	-0.42	0	1.06	2.36	0	0	2.36	Spliceosome	CR453732
TBPL1	TATA box binding protein-like 1	1.35	0	0	0	0	2.36	2.36	Basal transcription factors	BF040723
CA12	carbonic anhydrase XII	2.36	0	0	0	0	0	2.36	Nitrogen metabolism	CR550498
AMACR	alpha-methylacyl-CoA racemase	-0.4	0	0	0	0	2.36	2.36	Primary bile acid biosynthesis	BF042251
PIK3CA	phosphoinositide-3-kinase, catalytic, alpha polypeptide	0.19	2.35	0	0.55	0	-1.67	2.35	Small cell lung cancer	NM_174574
PIK3CA	phosphoinositide-3-kinase, catalytic, alpha polypeptide	0.01	2.35	0	0.64	0	-1.75	2.35	Renal cell carcinoma	NM_174574
CDK4	cyclin-dependent kinase 4	0	0.78	0	0.84	0	2.35	2.35	Pathways in cancer	AW465448
MAPK13	mitogen-activated protein kinase 13	2.35	0	0	2.04	0	1.1	2.35	Influenza A	BF046665
IRF7	interferon regulatory factor 7	2.35	0	0	0	0	-1.43	2.35	Measles	BF039375
C4A	complement component 4B (C4B)	0	0	0	0	0.7	2.35	2.35	Staphylococcus aureus infection	BF045757
MAPK13	mitogen-activated protein kinase 13	2.35	0	0	2.04	0	1.1	2.35	Toxoplasmosis	BF046665
MAPK13	mitogen-activated protein kinase 13	2.35	0	0	2.04	0	1.05	2.35	Amyotrophic lateral sclerosis (ALS)	BF046665
BEST2		2.35	0	0	0	0	0	2.35	Salivary secretion	CN441078
TYR	tyrosinase (oculocutaneous albinism IA)	2.35	2.14	1.3	0.41	-0.39	0.17	2.35	Melanogenesis	NM_181001
MAPK13	mitogen-activated protein kinase 13	2.35	0	0	2.04	0	1.1	2.35	GnRH signaling pathway	BF046665
MAPK13	mitogen-activated protein kinase 13	2.35	0	0	2.04	0	1.1	2.35	Fc epsilon RI signaling pathway	BF046665
SOS1	son of sevenless homolog 1 (Drosophila)	0.87	0	0	-1.02	2.35	0	2.35	B cell receptor signaling pathway	CR451896
IL2RA	interleukin 2 receptor, alpha	0	-0.37	-0.25	0	0.18	2.35	2.35	Jak-STAT signaling pathway	NM_174358
CD55	CD55 molecule, decay accelerating factor for complement (Cromer blood group)	-2.27	2.35	-0.92	1.9	-0.35	0	2.35	Complement and coagulation cascades	AJ674170
NEO1	neogenin homolog 1 (chicken)	-0.55	0	0	0	0	2.35	2.35	Cell adhesion molecules (CAMs)	CN437087
TFDP1	transcription factor Dp-1	-2.05	1.71	0	-2.22	0	2.35	2.35	TGF-beta signaling pathway	CN438167
CSNK2B	casein kinase 2, beta polypeptide	-2.29	-0.28	0	2.2	0.86	2.35	2.35	Wnt signaling pathway	CN440306
APEX1	APEX nuclease (multifunctional DNA repair enzyme) 1 (EC:4.2.99.18)	-0.24	1.61	0	2.35	-0.99	0	2.35	Base excision repair	CN434008
UGT1A6	UDP glucuronosyltransferase 1 family, polypeptide A6	1.45	0	0	0	0	2.35	2.35	Drug metabolism - other enzymes	NM_174762
UGT1A6	UDP glucuronosyltransferase 1 family, polypeptide A6	1.45	0	0	0	0	2.35	2.35	Drug metabolism - cytochrome P450	NM_174762
UGT1A6	UDP glucuronosyltransferase 1 family, polypeptide A6	1.45	0	0	0	0	2.35	2.35	Metabolism of xenobiotics by cytochrome P450	NM_174762
UGT1A6	UDP glucuronosyltransferase 1 family, polypeptide A6	1.45	0	0	0	0	2.35	2.35	Porphyrin and chlorophyll metabolism	NM_174762
UGT1A6	UDP glucuronosyltransferase 1 family, polypeptide A6	1.45	0	0	0	0	2.35	2.35	Retinol metabolism	NM_174762
UGT1A6	UDP glucuronosyltransferase 1 family, polypeptide A6	1.45	0	0	0	0	2.35	2.35	Other types of O-glycan biosynthesis	NM_174762
UGT1A6	UDP glucuronosyltransferase 1 family, polypeptide A6	1.45	0	0	0	0	2.35	2.35	Starch and sucrose metabolism	NM_174762
UGT1A6	UDP glucuronosyltransferase 1 family, polypeptide A6	1.45	0	0	0	0	2.35	2.35	Steroid hormone biosynthesis	NM_174762
UGT1A6	UDP glucuronosyltransferase 1 family, polypeptide A6	1.45	0	0	0	0	2.35	2.35	Ascorbate and aldarate metabolism	NM_174762
UGT1A6	UDP glucuronosyltransferase 1 family, polypeptide A6	1.45	0	0	0	0	2.35	2.35	Pentose and glucuronate interconversions	NM_174762
PIK3CA	phosphoinositide-3-kinase, catalytic, alpha polypeptide	0	2.34	0	0.08	0	-1.67	2.34	Prostate cancer	NM_174574
PIK3CA	phosphoinositide-3-kinase, catalytic, alpha polypeptide	0	2.34	0	0.61	0	-1.76	2.34	Endometrial cancer	NM_174574
MAPK14	mitogen-activated protein kinase 14	0	1.75	0	0	0	2.34	2.34	Influenza A	DR697637
CTSD	cathepsin D	-1.97	0	-0.84	1.56	2.34	0.85	2.34	Tuberculosis	BF041694
MAPK14	mitogen-activated protein kinase 14	0	1.75	0	0	0	2.34	2.34	Toxoplasmosis	DR697637
WNT10B	wingless-type MMTV integration site family, member 10B	1.54	0	0.39	2.34	0	0	2.34	Melanogenesis	BF040286
MAPK14	mitogen-activated protein kinase 14	0	1.75	0	0	0	2.34	2.34	GnRH signaling pathway	DR697637
CAMK2B	calcium/calmodulin-dependent protein kinase (CaM kinase) II beta	0	-1.46	-0.1	2.34	0	1.21	2.34	GnRH signaling pathway	CK772857
PDK1	pyruvate dehydrogenase kinase, isozyme 1 (EC:2.7.1.99)	-0.05	0	0	-1	-0.28	2.34	2.34	Neurotrophin signaling pathway	CR553374
MAPK14	mitogen-activated protein kinase 14	0	1.75	0	0	0	2.34	2.34	Fc epsilon RI signaling pathway	DR697637
PIK3CA	phosphoinositide-3-kinase, catalytic, alpha polypeptide	0	2.34	0	0.59	0	-0.99	2.34	Jak-STAT signaling pathway	NM_174574
PRKACB	protein kinase, cAMP-dependent, catalytic, beta	2.34	0	0	0	0	-0.82	2.34	Wnt signaling pathway	CV798801
Tusc3	tumor suppressor candidate 3	0.4	0.17	1.2	2.34	-0.27	0	2.34	Protein processing in endoplasmic reticulum	CN437016
BDH2	3-hydroxybutyrate dehydrogenase, type 2 (EC:1.1.1.30)	0	0	0	2.34	0.28	0	2.34	Butanoate metabolism	BF039278
GMPR2	guanosine monophosphate reductase 2	0	-1.02	0	2.34	0	0	2.34	Purine metabolism	BF041046
BDH2	3-hydroxybutyrate dehydrogenase, type 2 (EC:1.1.1.30)	0	0	0	2.34	0.28	0	2.34	Synthesis and degradation of ketone bodies	BF039278
LOC616364	c-C motif chemokine 3-like	0.45	0.43	0	0	0	2.33	2.33	Rheumatoid arthritis	BM363968
AKT2	v-akt murine thymoma viral oncogene homolog 2	0	1.31	1.61	-0.57	0	2.33	2.33	Toxoplasmosis	CN437742
LOC616364	c-C motif chemokine 3-like	0.45	0.43	0	0	0	2.33	2.33	Chagas disease (American trypanosomiasis)	BM363968
AKT1	v-akt murine thymoma viral oncogene homolog 1	0	0	2.33	0.37	0.29	0	2.33	Neurotrophin signaling pathway	CR551625
FCGR1A	Fc fragment of IgG, high affinity Ia, receptor (CD64)	1.11	0	2.33	0	0	-1.88	2.33	Fc gamma R-mediated phagocytosis	BF041273
DAPP1	dual adaptor for phosphotyrosine and 3-phosphoinositides 1	0	0	0	2.33	-0.4	0	2.33	B cell receptor signaling pathway	AW289359
MAPK13	mitogen-activated protein kinase 13	2.33	0	0	2.07	0	2.08	2.33	T cell receptor signaling pathway	BF046665
AP4S1	adaptor-related protein complex 4, sigma 1 subunit	0	0.37	0	-1.12	0	2.33	2.33	Lysosome	BF046358
LOC616364	c-C motif chemokine 3-like	0.38	0.44	0	0	0	2.33	2.33	Chemokine signaling pathway	BM363968
LOC616364	c-C motif chemokine 3-like	0.47	0.47	0	0.06	0	2.33	2.33	Cytokine-cytokine receptor interaction	BM363968
PABPC1L	poly(A) binding protein, cytoplasmic 1-like	0.16	2.31	1.12	-0.04	2.33	0	2.33	RNA transport	BF043104
C1QC	complement component 1, q subcomponent, C chain	0	2.32	0	0	-0.48	0	2.32	Systemic lupus erythematosus	BM365644
SOS1	son of sevenless homolog 1 (Drosophila)	0.84	0	0	-1.09	2.32	0.08	2.32	Pathways in cancer	CR451896
C1QC	complement component 1, q subcomponent, C chain	0	2.32	0	0	-0.45	0	2.32	Staphylococcus aureus infection	BM365644
CBL	Cas-Br-M (murine) ecotropic retroviral transforming sequence	0	0	0	-0.09	0	2.32	2.32	Bacterial invasion of epithelial cells	CN437364
TFAM	transcription factor A, mitochondrial	0	1.56	0	2.32	0	0.21	2.32	Huntington's disease	CN438721
PIP5K1A	phosphatidylinositol-4-phosphate 5-kinase, type I, alpha	0.03	2	0	0.02	0	2.32	2.32	Regulation of actin cytoskeleton	CN433266
RAP1B	RAP1B, member of RAS oncogene family	2.32	0.24	0	0	0	2	2.32	Neurotrophin signaling pathway	BF040281
PTPN6	protein tyrosine phosphatase, non-receptor type 6	0.19	0	-0.37	1.85	2.32	0.15	2.32	T cell receptor signaling pathway	BM364448
MAPK13	mitogen-activated protein kinase 13	2.32	0	0	2.04	0	0.95	2.32	Toll-like receptor signaling pathway	BF046665
EGFR	epidermal growth factor receptor (erythroblastic leukemia viral (v-erb-b) oncogene homolog, avian)	0	0	1.67	0	2.32	0	2.32	Adherens junction	BF044172
PLA2G4A	phospholipase A2, group IVA (cytosolic, calcium-dependent)	0	0	0	0	0	2.32	2.32	VEGF signaling pathway	CR456077
ATF4	activating transcription factor 4 (tax-responsive enhancer element B67)	0.71	0.09	2.32	0	0.13	-1.93	2.32	Protein processing in endoplasmic reticulum	CR553522
CDC20	cell division cycle 20 homolog (S. cerevisiae)	0	0	-0.51	2.32	0	0	2.32	Cell cycle	CN434645
AKT1	v-akt murine thymoma viral oncogene homolog 1	0	0.04	2.32	0	0	0	2.32	Chemokine signaling pathway	CR551625
AKT2	v-akt murine thymoma viral oncogene homolog 2	0	1.29	1.35	-0.46	0	2.32	2.32	MAPK signaling pathway	CN437742
MGLL	monoglyceride lipase	2.32	0	0	0	0.42	0.87	2.32	Glycerolipid metabolism	BF041709
EGFR	epidermal growth factor receptor (erythroblastic leukemia viral (v-erb-b) oncogene homolog, avian)	0	0	1.48	0	2.31	-0.08	2.31	Non-small cell lung cancer	BF044172
PLCB3	phospholipase C, beta 3 (phosphatidylinositol-specific)	-0.15	0	0	2.31	0	0.04	2.31	African trypanosomiasis	CN436841
C1QC	complement component 1, q subcomponent, C chain	0	2.31	0	0.33	0	0	2.31	Pertussis	BM365644
ADCY4	adenylate cyclase 4	0	0	0	1.18	2.31	1.5	2.31	Bile secretion	CK773454
PCK1	phosphoenolpyruvate carboxykinase 1 (soluble)	-0.95	0	1.71	2.31	0	0	2.31	Insulin signaling pathway	NM_174737
RHEB	Ras homolog enriched in brain	1.19	0	0.65	0.53	0.58	2.31	2.31	Insulin signaling pathway	BM364167
EIF4E2		0	2.31	0	2.24	-0.57	-0.8	2.31	Insulin signaling pathway	CR452563
CD37	CD37 molecule	1.43	0	0	-0.74	0	2.31	2.31	Hematopoietic cell lineage	CN433972
CD55	CD55 molecule, decay accelerating factor for complement (Cromer blood group)	-2.28	2.31	-1.06	1.76	-0.47	0	2.31	Hematopoietic cell lineage	AJ674170
C1QC	complement component 1, q subcomponent, C chain	0	2.31	0	0.31	0	0	2.31	Complement and coagulation cascades	BM365644
MYH14	myosin, heavy chain 14	0	-0.23	0	-1.05	2.31	0.38	2.31	Tight junction	CK771186
DIAPH1	diaphanous homolog 1 (Drosophila)	0	0	0	0	0.82	2.31	2.31	Focal adhesion	AW462364
PIK3CA	phosphoinositide-3-kinase, catalytic, alpha polypeptide	0.17	2.31	0	1.02	0	-1.76	2.31	VEGF signaling pathway	NM_174574
LHCGR	luteinizing hormone/choriogonadotropin receptor	1.86	1.41	2.31	1.91	-1.6	-2.25	2.31	Neuroactive ligand-receptor interaction	NM_174381
ITPR2	inositol 1,4,5-triphosphate receptor, type 2	0.52	-1.17	0.01	1.21	0	2.31	2.31	Phosphatidylinositol signaling system	CR455736
SEC63	SEC63 homolog (S. cerevisiae)	-2.27	0	0	2.31	0	0	2.31	Protein export	CN439186
PFKFB3	6-phosphofructo-2-kinase/fructose-2,6-biphosphatase 3	0	-0.73	2.31	0	0	0	2.31	Fructose and mannose metabolism	DR749445
PRKCA	protein kinase C, alpha	0	0	-0.25	2.3	0.49	0	2.3	Non-small cell lung cancer	NM_174435
TYK2	tyrosine kinase 2	1.66	0	1.86	-0.16	0	2.3	2.3	Measles	BF043321
IL4	interleukin 4	0.2	0	0	0	0	2.3	2.3	Leishmaniasis	NM_173921
CCKBR	cholecystokinin B receptor	2.3	1.95	0.2	-0.55	0	-0.07	2.3	Gastric acid secretion	NM_174262
AGRP	agouti related protein homolog (mouse)	0	0	0	0	0	2.3	2.3	Adipocytokine signaling pathway	NM_173983
SLC24A1	solute carrier family 24 (sodium/potassium/calcium exchanger), member 1	2.3	0	0	-0.48	0.67	1.65	2.3	Phototransduction	NM_174655
ARPC5L	actin related protein 2/3 complex, subunit 5-like	0	0.98	0	2.3	0	0.8	2.3	Fc gamma R-mediated phagocytosis	AW461349
NFATC1	nuclear factor of activated T-cells, cytoplasmic, calcineurin-dependent 1	1.21	0	-0.83	0	0	2.3	2.3	VEGF signaling pathway	BF041444
EIF4E2		0	2.17	0	2.3	0	-1.17	2.3	mTOR signaling pathway	CR452563
NCF4	neutrophil cytosolic factor 4	0.22	0	0	0	0	2.3	2.3	Phagosome	BF045005
CDK1		1.07	-0.56	-1.26	2.3	0	0	2.3	p53 signaling pathway	NM_174016
RASGRP1	RAS guanyl releasing protein 1 (calcium and DAG-regulated)	0	0	2.3	0.75	0	0.18	2.3	MAPK signaling pathway	BF440586
NOP10	NOP10 ribonucleoprotein homolog (yeast)	1.08	-0.39	0	2.3	0	-0.28	2.3	Ribosome biogenesis in eukaryotes	AW465127
IMPDH1	IMP (inosine monophosphate) dehydrogenase 1	-1.76	0	0	2.3	0.55	1.4	2.3	Drug metabolism - other enzymes	BE752512
GALNT11	UDP-N-acetyl-alpha-D-galactosamine:polypeptide N-acetylgalactosaminyltransferase 11	-0.16	0	0	1.32	0	2.3	2.3	Mucin type O-Glycan biosynthesis	CN442374
IMPDH1	IMP (inosine monophosphate) dehydrogenase 1	-1.76	0	0	2.3	0.55	1.4	2.3	Purine metabolism	BE752512
PIK3CA	phosphoinositide-3-kinase, catalytic, alpha polypeptide	0	2.29	0	0.91	-0.12	-1.79	2.29	Non-small cell lung cancer	NM_174574
E2F1	E2F transcription factor 1	2.29	-0.43	0	-0.43	-0.26	0.36	2.29	Pathways in cancer	CN436466
TYK2	tyrosine kinase 2	1.79	0	1.96	-0.1	0	2.29	2.29	Influenza A	BF043321
TYK2	tyrosine kinase 2	1.79	0	1.93	-0.07	0	2.29	2.29	Hepatitis C	BF043321
AKT2	v-akt murine thymoma viral oncogene homolog 2	0	1.05	1.38	-0.22	0	2.29	2.29	Tuberculosis	CN437742
C1QC	complement component 1, q subcomponent, C chain	0	2.29	0	0	-0.41	0	2.29	Chagas disease (American trypanosomiasis)	BM365644
NEFM		2.29	0	0.34	0.13	0	1.61	2.29	Amyotrophic lateral sclerosis (ALS)	CR453296
DGAT2	diacylglycerol O-acyltransferase 2	0.45	0	2.29	0	0	0	2.29	Fat digestion and absorption	CN434783
ADRB1	adrenergic, beta-1-, receptor	-1.22	0	2.29	-1.92	0	-1.22	2.29	Salivary secretion	NM_194266
PLA2G4A	phospholipase A2, group IVA (cytosolic, calcium-dependent)	0	0	0	0	0	2.29	2.29	Fc epsilon RI signaling pathway	CR456077
IL28RA	interleukin 28 receptor, alpha (interferon, lambda receptor)	-0.76	2.02	0.28	-1.22	1.24	2.29	2.29	Jak-STAT signaling pathway	CK949505
CD14	CD14 molecule	2.29	1.2	0	0	0	0	2.29	Toll-like receptor signaling pathway	BF041869
BMP7	bone morphogenetic protein 7 (osteogenic protein 1)	0	0	1.08	-0.01	0	2.29	2.29	Hedgehog signaling pathway	AW464234
LEF1	lymphoid enhancer-binding factor 1	1.89	2.29	0.1	0	0.64	-2.19	2.29	Wnt signaling pathway	CN440721
DHRS4	dehydrogenase/reductase (SDR family) member 4	0.98	0	0	0	0	2.29	2.29	Peroxisome	NM_174822
NEDD4L	neural precursor cell expressed, developmentally down-regulated gene 4-like	-1.84	-1.91	-1.53	-1.16	0	2.29	2.29	Endocytosis	BF040619
AP1S2	adaptor-related protein complex 1, sigma 2 subunit	0	1.8	0	0	0	2.29	2.29	Lysosome	CR453772
TSHR	thyroid stimulating hormone receptor	0	0	0	0	0	2.29	2.29	Neuroactive ligand-receptor interaction	NM_174206
PLA2G4A	phospholipase A2, group IVA (cytosolic, calcium-dependent)	0	0	0	0	0	2.29	2.29	MAPK signaling pathway	CR456077
SF3B5	splicing factor 3b, subunit 5	1.21	0	2.29	0.25	0	2.24	2.29	Spliceosome	CR456135
GGPS1	geranylgeranyl diphosphate synthase 1	0	-0.77	0	2.29	0	-0.11	2.29	Terpenoid backbone biosynthesis	BF040016
DHRS4	dehydrogenase/reductase (SDR family) member 4	0.98	0	0	0	0	2.29	2.29	Retinol metabolism	NM_174822
PDHA1	pyruvate dehydrogenase (lipoamide) alpha 1	1.79	0.83	2.29	0	0.4	0	2.29	Butanoate metabolism	BF045636
PDHA1	pyruvate dehydrogenase (lipoamide) alpha 1	1.79	0.83	2.29	0	0.4	0	2.29	Pyruvate metabolism	BF045636
GCLM	glutamate-cysteine ligase, modifier subunit	-0.36	0	-0.86	2.29	0	0	2.29	Glutathione metabolism	CN438304
PDHA1	pyruvate dehydrogenase (lipoamide) alpha 1	1.79	0.83	2.29	0	0.4	0	2.29	Valine, leucine and isoleucine biosynthesis	BF045636
DNMT3A	RIKEN cDNA 4833432E10 gene	2.29	0	0	0	0	0	2.29	Cysteine and methionine metabolism	AW289242
PDE9A	phosphodiesterase 9A	0	0.18	0	0	0	2.29	2.29	Purine metabolism	CN432855
PDHA1	pyruvate dehydrogenase (lipoamide) alpha 1	1.79	0.83	2.29	0	0.4	0	2.29	Citrate cycle (TCA cycle)	BF045636
PDHA1	pyruvate dehydrogenase (lipoamide) alpha 1	1.79	0.83	2.29	0	0.4	0	2.29	Glycolysis / Gluconeogenesis	BF045636
IL6	interleukin 6 (interferon, beta 2)	1.54	2.28	1.73	1.35	0.17	-0.99	2.28	Hypertrophic cardiomyopathy (HCM)	BF046065
IL6	interleukin 6 (interferon, beta 2)	1.54	2.28	1.73	1.35	0.17	-0.99	2.28	Graft-versus-host disease	BF046065
IL6	interleukin 6 (interferon, beta 2)	1.54	2.28	1.73	1.35	0.17	-0.99	2.28	Rheumatoid arthritis	BF046065
FOS	v-fos FBJ murine osteosarcoma viral oncogene homolog	-0.28	-1.49	0.88	0.12	2.28	-1.58	2.28	Pathways in cancer	BF039907
IL6	interleukin 6 (interferon, beta 2)	1.54	2.28	1.73	1.35	0.17	-0.99	2.28	Amoebiasis	BF046065
THBS2	thrombospondin 2	0	2.28	0.83	0	0	0	2.28	Malaria	CN435183
IL6	interleukin 6 (interferon, beta 2)	1.54	2.28	1.73	1.35	0.17	-0.99	2.28	Malaria	BF046065
IL6	interleukin 6 (interferon, beta 2)	1.54	2.28	1.73	1.35	0.17	-0.99	2.28	African trypanosomiasis	BF046065
IL6	interleukin 6 (interferon, beta 2)	1.54	2.28	1.73	1.35	0.17	-0.99	2.28	Chagas disease (American trypanosomiasis)	BF046065
IL6	interleukin 6 (interferon, beta 2)	1.54	2.28	1.73	1.35	0.17	-0.99	2.28	Pertussis	BF046065
C1QC	complement component 1, q subcomponent, C chain	0	2.28	0	0	-0.49	0	2.28	Prion diseases	BM365644
IL6	interleukin 6 (interferon, beta 2)	1.54	2.28	1.73	1.35	0.17	-0.99	2.28	Prion diseases	BF046065
ADCY4	adenylate cyclase 4	0	0	1	2.28	1.65	1.88	2.28	Progesterone-mediated oocyte maturation	CK773454
ADCY4	adenylate cyclase 4	0	0.09	0.76	1.96	2.28	1.14	2.28	Glutamatergic synapse	CK773454
IL6	interleukin 6 (interferon, beta 2)	1.54	2.28	1.73	1.35	0.17	-0.99	2.28	Intestinal immune network for IgA production	BF046065
AKT2	v-akt murine thymoma viral oncogene homolog 2	0	0.27	1.52	-0.64	0	2.28	2.28	Fc gamma R-mediated phagocytosis	CN437742
PIK3CA	phosphoinositide-3-kinase, catalytic, alpha polypeptide	0	2.28	0	0.65	0	-1.77	2.28	T cell receptor signaling pathway	NM_174574
IL6	interleukin 6 (interferon, beta 2)	1.54	2.28	1.73	1.35	0.17	-0.99	2.28	Hematopoietic cell lineage	BF046065
IRF9	IRF9, ISGF3G, P48	-1.04	2.28	0	0	0	-1.36	2.28	Jak-STAT signaling pathway	BF039843
IL6	interleukin 6 (interferon, beta 2)	1.54	2.28	1.73	1.35	0.17	-0.99	2.28	Jak-STAT signaling pathway	BF046065
IL6	interleukin 6 (interferon, beta 2)	1.54	2.28	1.73	1.35	0.17	-0.99	2.28	Cytosolic DNA-sensing pathway	BF046065
IL6	interleukin 6 (interferon, beta 2)	1.54	2.28	1.73	1.35	0.17	-0.99	2.28	RIG-I-like receptor signaling pathway	BF046065
IL6	interleukin 6 (interferon, beta 2)	1.54	2.28	1.73	1.35	0.17	-0.99	2.28	NOD-like receptor signaling pathway	BF046065
NFYA	nuclear transcription factor Y, alpha	-1.41	0	0	0	0	2.28	2.28	Antigen processing and presentation	CN435913
ITPR2	inositol 1,4,5-triphosphate receptor, type 2	0.6	-0.58	0	1.19	0	2.28	2.28	Gap junction	CR455736
CDK1		1.76	-0.88	-0.85	2.28	0	0.56	2.28	Gap junction	NM_174016
THBS2	thrombospondin 2	0	2.28	0.83	0	0	0	2.28	Focal adhesion	CN435183
THBS2	thrombospondin 2	0	2.28	0.83	0	0	0	2.28	TGF-beta signaling pathway	CN435183
THBS2	thrombospondin 2	0	2.28	0.83	0	0	0	2.28	Phagosome	CN435183
REC8	REC8 homolog (yeast)	0.27	2.28	-0.31	0	0	0	2.28	Oocyte meiosis	CN438527
CCKBR	cholecystokinin B receptor	2.28	1.83	0	-0.13	0	0	2.28	Neuroactive ligand-receptor interaction	NM_174262
CHRNG	cholinergic receptor, nicotinic, gamma	-0.48	0.24	0	0	2.02	2.28	2.28	Neuroactive ligand-receptor interaction	NM_174273
P2RY6	pyrimidinergic receptor P2Y, G-protein coupled, 6	2.28	0	0	0	0	2.08	2.28	Neuroactive ligand-receptor interaction	TC236165
PLCB1	phospholipase C, beta 1 (phosphoinositide-specific)	-1.23	0.54	0	-0.17	0	2.28	2.28	Phosphatidylinositol signaling system	NM_174817
SLC8A3	solute carrier family 8 (sodium-calcium exchanger), member 3	1.21	0	0	2.28	0	-0.45	2.28	Calcium signaling pathway	CN441413
CCKBR	cholecystokinin B receptor	2.28	1.83	0	-0.14	0	0	2.28	Calcium signaling pathway	NM_174262
CAMK2B	calcium/calmodulin-dependent protein kinase (CaM kinase) II beta	0	-1.61	-0.09	2.28	0	1.22	2.28	ErbB signaling pathway	CK772857
DGKZ	diacylglycerol kinase, zeta 104kDa	-1.23	0.8	0	0.43	0.43	2.28	2.28	Glycerophospholipid metabolism	BM362698
DGKZ	diacylglycerol kinase, zeta 104kDa	-1.23	0.8	0	0.43	0.43	2.28	2.28	Glycerolipid metabolism	BM362698
TRAF6	TNF receptor-associated factor 6	1.29	2.27	0	0	0	0	2.27	Hepatitis C	BM363529
ATP6V0D2	ATPase, H+ transporting, lysosomal 38kDa, V0 subunit d2	0	0	0.15	0.3	2.27	2.06	2.27	Tuberculosis	BF045987
VCAM1	vascular cell adhesion molecule 1	0	0	0	0	0	2.27	2.27	African trypanosomiasis	CN441870
GPR37	G protein-coupled receptor 37 (endothelin receptor type B-like)	0	0	2.27	2.01	1.61	0	2.27	Parkinson's disease	CN442344
SLC8A3	solute carrier family 8 (sodium-calcium exchanger), member 3	1.21	0	0	2.27	0	-0.45	2.27	Protein digestion and absorption	CN441413
STAT3	signal transducer and activator of transcription 3 (acute-phase response factor)	0	0	0.4	0.42	2.27	-0.41	2.27	Adipocytokine signaling pathway	BP110564
AKT2	v-akt murine thymoma viral oncogene homolog 2	0	1.09	1.18	-0.14	0	2.27	2.27	Adipocytokine signaling pathway	CN437742
Irs1	insulin receptor substrate 1	-1.14	2.27	0.44	2.08	1.23	0	2.27	Adipocytokine signaling pathway	CR551751
AKT2	v-akt murine thymoma viral oncogene homolog 2	0	1.09	1.18	-0.14	0	2.27	2.27	Toll-like receptor signaling pathway	CN437742
TYK2	tyrosine kinase 2	1.72	0	2.03	-0.2	0	2.27	2.27	Osteoclast differentiation	BF043321
MOCS3	molybdenum cofactor synthesis 3	-0.85	0.66	0	2.27	0	2.12	2.27	Sulfur relay system	BF045396
ANAPC1	anaphase promoting complex subunit 1	2.27	0	0	2.02	0	-1.46	2.27	Ubiquitin mediated proteolysis	BF039623
ANAPC1	anaphase promoting complex subunit 1	2.27	0	0	2.02	0	-1.46	2.27	Oocyte meiosis	BF039623
ANAPC1	anaphase promoting complex subunit 1	2.27	0	0	2.02	0	-1.46	2.27	Cell cycle	BF039623
GPR35	G protein-coupled receptor 35	-0.52	0	0	0	2.27	1.8	2.27	Neuroactive ligand-receptor interaction	CB537166
RDH11	retinol dehydrogenase 11 (all-trans/9-cis/11-cis)	0	0	1.17	0	0	2.27	2.27	Retinol metabolism	DR749423
B4GALT7	xylosylprotein beta 1,4-galactosyltransferase, polypeptide 7 (galactosyltransferase I)	0	0	0	0	0.73	2.27	2.27	Glycosaminoglycan biosynthesis - heparan sulfate	CN434922
B4GALT7	xylosylprotein beta 1,4-galactosyltransferase, polypeptide 7 (galactosyltransferase I)	0	0	0	0	0.73	2.27	2.27	Glycosaminoglycan biosynthesis - chondroitin sulfate	CN434922
VEGFB	vascular endothelial growth factor B	1.4	-2.03	-1.02	0	0	2.26	2.26	Pancreatic cancer	CN434072
RAP1B	RAP1B, member of RAS oncogene family	2.26	0.24	0	0	0	1.94	2.26	Renal cell carcinoma	BF040281
MAPK13	mitogen-activated protein kinase 13	2.26	0	0	2.11	0	1.88	2.26	Hepatitis C	BF046665
TLR2	toll-like receptor 2	0	-0.09	0	0	-1.76	2.26	2.26	Tuberculosis	TC229663
PPIF	peptidylprolyl isomerase F (cyclophilin F)	-0.22	-0.47	0.55	2.26	-0.52	0.2	2.26	Toxoplasmosis	CN441079
FOS	v-fos FBJ murine osteosarcoma viral oncogene homolog	0	-0.11	0.31	0	2.26	-1.69	2.26	Chagas disease (American trypanosomiasis)	BF039907
MAPK13	mitogen-activated protein kinase 13	2.26	0	0	2.14	0	1.45	2.26	Pertussis	BF046665
RAP1B	RAP1B, member of RAS oncogene family	2.26	0.23	0	0	0	1.94	2.26	Pancreatic secretion	BF040281
ADCY5	adenylate cyclase 5	0.59	0	0.05	2.26	0	-1.71	2.26	Salivary secretion	CN441927
ANAPC1	anaphase promoting complex subunit 1	2.26	0	0	1.88	0	-1.34	2.26	Progesterone-mediated oocyte maturation	BF039623
ITPR2	inositol 1,4,5-triphosphate receptor, type 2	0.12	-0.21	0	0.38	0	2.26	2.26	Glutamatergic synapse	CR455736
AKT2	v-akt murine thymoma viral oncogene homolog 2	0	1.31	1.4	-0.42	0	2.26	2.26	Fc epsilon RI signaling pathway	CN437742
MAPK13	mitogen-activated protein kinase 13	2.26	0	0	2.05	0	1.56	2.26	NOD-like receptor signaling pathway	BF046665
THBS2	thrombospondin 2	0	2.26	0.83	0	0	0	2.26	ECM-receptor interaction	CN435183
SFRP4	secreted frizzled-related protein 4	2.26	0	0	0	0	0	2.26	Wnt signaling pathway	CR455148
DNASE2	deoxyribonuclease II, lysosomal (EC:3.1.22.1)	0.64	0	0	0	0	2.26	2.26	Lysosome	AW464626
CAMK2B	calcium/calmodulin-dependent protein kinase (CaM kinase) II beta	0	-1.45	-0.41	2.26	0	1.22	2.26	Oocyte meiosis	CK772857
DGKZ	diacylglycerol kinase, zeta 104kDa	-1.27	2.26	0.69	0.06	1.28	0	2.26	Phosphatidylinositol signaling system	BM362698
PLCB4	phospholipase C, beta 4	0	-0.37	0	0	0	2.26	2.26	Phosphatidylinositol signaling system	BF044560
AKT2	v-akt murine thymoma viral oncogene homolog 2	0	0.7	2.24	-0.95	0	2.26	2.26	ErbB signaling pathway	CN437742
NUDT21		-1.88	2.26	-0.77	-0.25	-1.46	-0.44	2.26	mRNA surveillance pathway	CN434012
KPNB1	karyopherin (importin) beta 1	0	1.69	0	0	0	2.26	2.26	RNA transport	CR551072
HNMT	histamine N-methyltransferase	0	0	0	0	0	2.26	2.26	Histidine metabolism	BF606516
NME6	non-metastatic cells 6, protein expressed in (nucleoside-diphosphate kinase)	2.26	-0.07	0	0	-1.04	-1.42	2.26	Pyrimidine metabolism	CR453295
NME6	non-metastatic cells 6, protein expressed in (nucleoside-diphosphate kinase)	2.26	-0.07	0	0	-1.04	-1.42	2.26	Purine metabolism	CR453295
CD55	CD55 molecule, decay accelerating factor for complement (Cromer blood group)	-1.85	2.25	-0.98	1.69	-0.54	0	2.25	Viral myocarditis	AJ674170
ITGA2B	integrin, alpha 2b (platelet glycoprotein IIb of IIb/IIIa complex, antigen CD41)	2.25	0	0	0	-1.5	-0.64	2.25	Dilated cardiomyopathy	BM362186
ITGA2B	integrin, alpha 2b (platelet glycoprotein IIb of IIb/IIIa complex, antigen CD41)	2.25	0	0	0	-1.5	-0.64	2.25	Arrhythmogenic right ventricular cardiomyopathy (ARVC)	BM362186
ITGA2B	integrin, alpha 2b (platelet glycoprotein IIb of IIb/IIIa complex, antigen CD41)	2.25	0	0	0	-1.5	-0.64	2.25	Hypertrophic cardiomyopathy (HCM)	BM362186
ITGA2B	integrin, alpha 2b (platelet glycoprotein IIb of IIb/IIIa complex, antigen CD41)	2.25	0	0	0	-1.5	-0.64	2.25	Small cell lung cancer	BM362186
AKT2	v-akt murine thymoma viral oncogene homolog 2	0	0.82	1.38	-0.71	0	2.25	2.25	Chronic myeloid leukemia	CN437742
ITGA2B	integrin, alpha 2b (platelet glycoprotein IIb of IIb/IIIa complex, antigen CD41)	2.25	0	0	0	-1.5	-0.64	2.25	Pathways in cancer	BM362186
MAPK13	mitogen-activated protein kinase 13	2.25	0	0	1.97	0	1.64	2.25	Chagas disease (American trypanosomiasis)	BF046665
PTPN6	protein tyrosine phosphatase, non-receptor type 6	0	0	-0.11	1.33	2.25	0.1	2.25	Leishmaniasis	BM364448
TNFRSF1B	tumor necrosis factor receptor superfamily, member 1B	0	0	0	0.75	0	2.25	2.25	Amyotrophic lateral sclerosis (ALS)	BF039324
INS	insulin	0	0	0	0	0	2.25	2.25	Maturity onset diabetes of the young	NM_173926
PRKACB	protein kinase, cAMP-dependent, catalytic, beta	2.25	0	0	-1.21	-0.12	-1.54	2.25	Taste transduction	CV798801
ITGA2B	integrin, alpha 2b (platelet glycoprotein IIb of IIb/IIIa complex, antigen CD41)	2.25	0	0	0	-1.5	-0.64	2.25	Hematopoietic cell lineage	BM362186
KIR3DL1	killer cell immunoglobulin-like receptor, three domains, long cytoplasmic tail, 1	2.25	-1.18	0	0	0	0	2.25	Antigen processing and presentation	NM_181451
ITGA2B	integrin, alpha 2b (platelet glycoprotein IIb of IIb/IIIa complex, antigen CD41)	2.25	0	0	0	-1.5	-0.64	2.25	Focal adhesion	BM362186
MAPK13	mitogen-activated protein kinase 13	2.25	0	0	2.06	0	0	2.25	VEGF signaling pathway	BF046665
MAPKAPK3	mitogen-activated protein kinase-activated protein kinase 3	-0.22	0.96	2.25	0	1.6	1.78	2.25	VEGF signaling pathway	BF045054
CHEK1	CHK1 checkpoint homolog (S. pombe)	-1.15	1.83	0	0	0	2.25	2.25	Cell cycle	CR553100
AKT1	v-akt murine thymoma viral oncogene homolog 1	0	0	2.25	1.38	0	0	2.25	ErbB signaling pathway	CR551625
NR4A1	nuclear receptor subfamily 4, group A, member 1	0	0	0	0	0	2.25	2.25	MAPK signaling pathway	BM362482
NXT2		0	0.9	0	1.03	1.41	2.25	2.25	Ribosome biogenesis in eukaryotes	CN437068
AKT2	v-akt murine thymoma viral oncogene homolog 2	0	0.55	1.41	-0.33	0	2.24	2.24	Influenza A	CN437742
GNB2L1	guanine nucleotide binding protein (G protein), beta polypeptide 2-like 1	2.24	-2.17	0	1.64	1.07	1.24	2.24	Measles	CR453394
IFNGR2	interferon gamma receptor 2 (interferon gamma transducer 1)	2.24	-0.14	0	0	0	0	2.24	Toxoplasmosis	BF043722
UQCR10	ubiquinol-cytochrome c reductase, complex III subunit X	-1.79	0	0	0	0	2.24	2.24	Huntington's disease	AW427536
UQCR10	ubiquinol-cytochrome c reductase, complex III subunit X	-1.79	0	0	0	0	2.24	2.24	Parkinson's disease	AW427536
UQCR10	ubiquinol-cytochrome c reductase, complex III subunit X	-1.79	0	0	0	0	2.24	2.24	Alzheimer's disease	AW427536
UQCR10	ubiquinol-cytochrome c reductase, complex III subunit X	-1.79	0	0	0	0	2.24	2.24	Cardiac muscle contraction	AW427536
CUL1	cullin 1	-1.2	-0.1	0	2.24	1.12	1.75	2.24	Oocyte meiosis	BF040146
CHRNB1	cholinergic receptor, nicotinic, beta polypeptide 1 (muscle)	2.24	0.46	0	0	0	1.26	2.24	Neuroactive ligand-receptor interaction	BM364027
MAPK8	mitogen-activated protein kinase 8	-0.06	0.99	0	2.24	-0.11	0.2	2.24	MAPK signaling pathway	CN442296
UQCR10	ubiquinol-cytochrome c reductase, complex III subunit X	-1.79	0	0	0	0	2.24	2.24	Oxidative phosphorylation	AW427536
IL1B	interleukin 1, beta	0	0	0	0	0	-2.24	-2.24	Graft-versus-host disease	NM_174093
IL1B	interleukin 1, beta	0	0	0	0	0	-2.24	-2.24	Rheumatoid arthritis	NM_174093
FCGR1A	Fc fragment of IgG, high affinity Ia, receptor (CD64)	1.3	0	1.29	0	0	-2.24	-2.24	Systemic lupus erythematosus	BF041273
RAC1	ras-related C3 botulinum toxin substrate 1 (rho family, small GTP binding protein Rac1)	-2.24	0	-2.02	-0.08	0	-0.61	-2.24	Pancreatic cancer	CR553717
CTNNB1	catenin (cadherin-associated protein), beta 1, 88kDa	-2.24	-0.84	1.94	1.93	0	-1.43	-2.24	Pathways in cancer	CN440643
IL1B	interleukin 1, beta	0	0	0	0	0	-2.24	-2.24	Measles	NM_174093
FCGR1A	Fc fragment of IgG, high affinity Ia, receptor (CD64)	1.3	0	1.29	0	0	-2.24	-2.24	Tuberculosis	BF041273
FCGR1A	Fc fragment of IgG, high affinity Ia, receptor (CD64)	1.3	0	1.29	0	0	-2.24	-2.24	Staphylococcus aureus infection	BF041273
SDC4	syndecan 4	-0.21	0	-0.42	-2.24	0	-0.98	-2.24	Malaria	AW464191
IL1B	interleukin 1, beta	0	0	0	0	0	-2.24	-2.24	Malaria	NM_174093
IL1B	interleukin 1, beta	0	0	0	0	0	-2.24	-2.24	African trypanosomiasis	NM_174093
IL1B	interleukin 1, beta	0	0	0	0	0	-2.24	-2.24	Chagas disease (American trypanosomiasis)	NM_174093
IL1B	interleukin 1, beta	0	0	0	0	0	-2.24	-2.24	Leishmaniasis	NM_174093
IL1B	interleukin 1, beta	0	0	0	0	0	-2.24	-2.24	Prion diseases	NM_174093
IL1B	interleukin 1, beta	0	0	0	0	0	-2.24	-2.24	Alzheimer's disease	NM_174093
IL1B	interleukin 1, beta	0	0	0	0	0	-2.24	-2.24	Type I diabetes mellitus	NM_174093
FCGR1A	Fc fragment of IgG, high affinity Ia, receptor (CD64)	1.3	0	1.29	0	0	-2.24	-2.24	Hematopoietic cell lineage	BF041273
IL1B	interleukin 1, beta	0	0	0	0	0	-2.24	-2.24	Hematopoietic cell lineage	NM_174093
IL1B	interleukin 1, beta	0	0	0	0	0	-2.24	-2.24	Cytosolic DNA-sensing pathway	NM_174093
IL1B	interleukin 1, beta	0	0	0	0	0	-2.24	-2.24	NOD-like receptor signaling pathway	NM_174093
MAP3K2	mitogen-activated protein kinase kinase kinase 2	0	0	0	0	0	-2.24	-2.24	Gap junction	CK776454
SDC4	syndecan 4	-0.21	0	-0.42	-2.24	0	-0.98	-2.24	Cell adhesion molecules (CAMs)	AW464191
FCGR1A	Fc fragment of IgG, high affinity Ia, receptor (CD64)	1.3	0	1.29	0	0	-2.24	-2.24	Osteoclast differentiation	BF041273
BTK	Bruton agammaglobulinemia tyrosine kinase (EC:2.7.10.1)	0	0	-2.24	-1.48	-1.3	1.51	-2.24	Osteoclast differentiation	BI541046
FCGR1A	Fc fragment of IgG, high affinity Ia, receptor (CD64)	1.3	0	1.29	0	0	-2.24	-2.24	Phagosome	BF041273
SYVN1	synovial apoptosis inhibitor 1, synoviolin	-2.24	0	0	0	0	1.76	-2.24	Ubiquitin mediated proteolysis	BF042564
HSPA9		-2.24	0	0	0	0	1.71	-2.24	RNA degradation	CN433111
PIK3R1	phosphoinositide-3-kinase, regulatory subunit 1 (alpha)	-1.24	0	0	0.01	-2.25	0	-2.25	Endometrial cancer	CR454927
PIK3R2	phosphoinositide-3-kinase, regulatory subunit 2 (beta)	0.15	0	-0.96	-2.25	0	-0.21	-2.25	Colorectal cancer	CN436605
TRAF2	TNF receptor-associated factor 2	2.1	-2.25	-1.7	1.29	-2.06	-1.48	-2.25	Pathways in cancer	CR452314
PIK3R2	phosphoinositide-3-kinase, regulatory subunit 2 (beta)	0.15	0	-0.96	-2.25	0	-0.21	-2.25	Chagas disease (American trypanosomiasis)	CN436605
PIK3R2	phosphoinositide-3-kinase, regulatory subunit 2 (beta)	0.15	0	-0.96	-2.25	0	-0.21	-2.25	Carbohydrate digestion and absorption	CN436605
ARHGEF1	Rho guanine nucleotide exchange factor (GEF) 1	-2.25	0.09	0	0	-0.64	-1.29	-2.25	Regulation of actin cytoskeleton	CR453811
ITPR1	inositol 1,4,5-triphosphate receptor, type 1	-2.25	-0.99	1.01	0	0	0	-2.25	Long-term depression	BF440546
PIK3R1	phosphoinositide-3-kinase, regulatory subunit 1 (alpha)	-0.79	0.18	0	0	-2.25	-0.2	-2.25	Fc epsilon RI signaling pathway	CR454927
GNA11	guanine nucleotide binding protein (G protein), alpha 11 (Gq class)	-2.25	-0.12	0	0	0	0.63	-2.25	Gap junction	CR456223
VCAM1	vascular cell adhesion molecule 1	0	0	0	-1.68	-2.25	1.76	-2.25	Cell adhesion molecules (CAMs)	CN441870
PRKCG	protein kinase C, gamma	-0.29	-2.19	0	-2.25	-0.43	1.11	-2.25	Vascular smooth muscle contraction	BF039435
MANBA	mannosidase, beta A, lysosomal	0.51	1.42	0	-2.25	0	0	-2.25	Lysosome	AW466031
TAF2		0.37	-2.25	-0.23	-0.2	0	-0.17	-2.25	Basal transcription factors	AW267131
ABCB8	ATP-binding cassette, sub-family B (MDR/TAP), member 8	-0.04	-0.1	0	-2.25	0	0	-2.25	ABC transporters	CK846271
FARSA	phenylalanyl-tRNA synthetase, alpha subunit	0	-1.04	-2.25	2.08	0	0	-2.25	Aminoacyl-tRNA biosynthesis	AW465478
MANBA	mannosidase, beta A, lysosomal	0.51	1.42	0	-2.25	0	0	-2.25	Other glycan degradation	AW466031
IL13	interleukin 13	0.19	0.23	0.56	0	0	-2.26	-2.26	Asthma	NM_174089
IL13	interleukin 13	0.19	0.23	0.56	0	0	-2.26	-2.26	Measles	NM_174089
HRAS	v-Ha-ras Harvey rat sarcoma viral oncogene homolog	-1.03	-2.26	-0.3	-0.77	0	-1.47	-2.26	Hepatitis C	CR454518
IL13	interleukin 13	0.19	0.23	0.56	0	0	-2.26	-2.26	Fc epsilon RI signaling pathway	NM_174089
IL13	interleukin 13	0.19	0.23	0.56	0	0	-2.26	-2.26	Jak-STAT signaling pathway	NM_174089
NFASC	neurofascin	0	-2.26	0	0.73	0.08	-0.61	-2.26	Cell adhesion molecules (CAMs)	CN440126
BCAR1	breast cancer anti-estrogen resistance 1	-2.26	2.07	0.51	2.11	0	0	-2.26	Focal adhesion	CK954968
ABL1	c-abl oncogene 1, receptor tyrosine kinase	-2.26	0	-0.09	-0.28	-0.59	0.06	-2.26	Axon guidance	CN440114
IL7	interleukin 7	0	0	0	0	0	-2.26	-2.26	Cytokine-cytokine receptor interaction	NM_173924
MBD4	methyl-CpG binding domain protein 4	-0.11	0	0	0	0	-2.26	-2.26	Base excision repair	AW465669
RAC2	ras-related C3 botulinum toxin substrate 2 (rho family, small GTP binding protein Rac2)	-2.27	-1.5	-1.23	-0.27	-0.31	2.09	-2.27	Pathways in cancer	BF042131
JAK1	Janus kinase 1 (a protein tyrosine kinase)	-2.27	0	0	1.77	0	0	-2.27	Hepatitis C	CR550505
DCTN4	dynactin 4	0.18	-0.54	-2.27	-0.52	0	0	-2.27	Huntington's disease	CN434196
DCTN4	dynactin 4	0.18	-0.54	-2.27	-0.52	0	0	-2.27	Vasopressin-regulated water reabsorption	CN434196
PRKAB1	protein kinase, AMP-activated, beta 1 non-catalytic subunit	-0.44	0	-2.27	0	-0.37	0	-2.27	Adipocytokine signaling pathway	BF043876
PPP2CA	protein phosphatase 2 (formerly 2A), catalytic subunit, alpha isoform	-2.27	0	0	0	0	0	-2.27	TGF-beta signaling pathway	CN435819
PLCB4	phospholipase C, beta 4	0	-2.27	0	0	0.4	0	-2.27	Wnt signaling pathway	BF044560
PPP2CA	protein phosphatase 2 (formerly 2A), catalytic subunit, alpha isoform	-2.27	0	0	0	0	-0.46	-2.27	Oocyte meiosis	CN435819
RPS6KA2	ribosomal protein S6 kinase, 90kDa, polypeptide 2 (EC:2.7.11.1)	1.86	-0.23	0	-0.17	-2.27	-1.48	-2.27	MAPK signaling pathway	CR455690
POMGNT1		-2.27	0	0	-0.61	0	0.33	-2.27	Other types of O-glycan biosynthesis	BF044825
PHPT1	phosphohistidine phosphatase 1 (EC:3.1.3.-)	0.1	0	-0.15	-0.4	0	-2.27	-2.27	Fructose and mannose metabolism	BF039250
MAPK3	mitogen-activated protein kinase 3	-0.23	-2.28	-0.73	0.26	0	0.28	-2.28	Hepatitis C	BF044152
GNAQ	guanine nucleotide binding protein (G protein), q polypeptide	-2.28	-0.85	0	0.43	0	2.16	-2.28	Amoebiasis	CR550441
NDUFS2	NADH dehydrogenase (ubiquinone) Fe-S protein 2	-2.28	0	0	0	0	0	-2.28	Huntington's disease	BF040691
NDUFS2	NADH dehydrogenase (ubiquinone) Fe-S protein 2	-2.28	0	0	0	0	0	-2.28	Parkinson's disease	BF040691
NDUFS2	NADH dehydrogenase (ubiquinone) Fe-S protein 2	-2.28	0	0	0	0	0	-2.28	Alzheimer's disease	BF040691
GCK	glucokinase	0	0	0	0	0	-2.28	-2.28	Type II diabetes mellitus	CK846650
Irs1	insulin receptor substrate 1	-2.28	2.27	0	2.11	0	0	-2.28	Neurotrophin signaling pathway	CR551751
MAPK8	mitogen-activated protein kinase 8	-2.28	0	0	0.55	0	1.44	-2.28	NOD-like receptor signaling pathway	CN442296
PDGFB	platelet-derived growth factor beta polypeptide (simian sarcoma viral (v-sis) oncogene homolog)	0	0	-0.44	0	-2.28	0.04	-2.28	Focal adhesion	CR550549
PIK3R1	phosphoinositide-3-kinase, regulatory subunit 1 (alpha)	-2.28	0.28	0	0	-1.82	-0.15	-2.28	mTOR signaling pathway	CR454927
PARD3	par-3 partitioning defective 3 homolog (C. elegans)	0	0	0	0	0	-2.28	-2.28	Neuroactive ligand-receptor interaction	BF040740
CXCR2		0	0	0	0	-0.01	-2.28	-2.28	Cytokine-cytokine receptor interaction	NM_174360
IL21R	interleukin 21 receptor	-2.28	0	-0.57	-2.12	-0.05	0.84	-2.28	Cytokine-cytokine receptor interaction	BF041716
RPL9	ribosomal protein L9	-2.28	0	0	0	0	-0.47	-2.28	Ribosome	CR552159
NMNAT2	nicotinamide nucleotide adenylyltransferase 2	0.82	0	0	0	0	-2.28	-2.28	Nicotinate and nicotinamide metabolism	CN432661
SEPHS2	selenophosphate synthetase 2	-2.28	0	0	0	0	-0.37	-2.28	Selenocompound metabolism	CR451801
NDUFS2	NADH dehydrogenase (ubiquinone) Fe-S protein 2	-2.28	0	0	0	0	0	-2.28	Oxidative phosphorylation	BF040691
SHANK2	cDNA FLJ38726 fis, clone KIDNE2010271, moderately similar to Mus musculus mRNA for Shank3b protein	0	0	-0.85	2	0	-2.29	-2.29	Glutamatergic synapse	CR550831
RPS6KA2	ribosomal protein S6 kinase, 90kDa, polypeptide 2 (EC:2.7.11.1)	1.86	-0.2	0	-0.15	-2.29	-1.46	-2.29	Long-term potentiation	CR455690
IFNG	interferon, gamma	0	1	0	0	0	-2.29	-2.29	Natural killer cell mediated cytotoxicity	NM_174086
POLR3A	polymerase (RNA) III (DNA directed) polypeptide A, 155kDa	1.51	0	1.11	0	0	-2.29	-2.29	Cytosolic DNA-sensing pathway	AW461453
CHRNA1	cholinergic receptor, nicotinic, alpha 1 (muscle)	-0.27	0	0	0	0	-2.29	-2.29	Neuroactive ligand-receptor interaction	NM_176664
PSMB5	proteasome (prosome, macropain) subunit, beta type 5	-2.29	0	0	0.78	0	0.68	-2.29	Proteasome	AW465471
GTF2A2	general transcription factor IIA, 2, 12kDa	-2.29	0	0	0	0	-0.89	-2.29	Basal transcription factors	CN439629
POLR3A	polymerase (RNA) III (DNA directed) polypeptide A, 155kDa	1.51	0	1.11	0	0	-2.29	-2.29	RNA polymerase	AW461453
ALAD	aminolevulinate, delta-, dehydratase	-0.2	0	0	0	0	-2.29	-2.29	Porphyrin and chlorophyll metabolism	CR453485
POLR3A	polymerase (RNA) III (DNA directed) polypeptide A, 155kDa	1.51	0	1.11	0	0	-2.29	-2.29	Pyrimidine metabolism	AW461453
POLR3A	polymerase (RNA) III (DNA directed) polypeptide A, 155kDa	1.51	0	1.11	0	0	-2.29	-2.29	Purine metabolism	AW461453
H3F3B	H3 histone, family 3B	0.87	0	-2.3	0.37	0	-0.55	-2.3	Systemic lupus erythematosus	CK394174
TRAF2	TNF receptor-associated factor 2	2.1	-2.3	-1.92	1.26	-2.04	-1.63	-2.3	Small cell lung cancer	CR452314
CTNNB1	catenin (cadherin-associated protein), beta 1, 88kDa	-2.3	-0.28	2.13	1.31	0	-1.67	-2.3	Thyroid cancer	CN440643
MAP2K4	mitogen-activated protein kinase kinase 4	0.84	-0.78	0	0	0	-2.3	-2.3	Influenza A	CR451886
GCK	glucokinase	0	0	0	0	0	-2.3	-2.3	Maturity onset diabetes of the young	CK846650
COL3A1	procollagen, type III, alpha 1	-2.3	1.63	0	0	0.51	0.53	-2.3	ECM-receptor interaction	CR552676
ACTN3	actinin, alpha 3	-2.3	0	0	1.46	0.77	1.31	-2.3	Focal adhesion	CF614449
JAK1	Janus kinase 1 (a protein tyrosine kinase)	-2.3	0	0	1.93	0	0	-2.3	Osteoclast differentiation	CR550505
GLB1	galactosidase, beta 1	-0.67	0	0	0	-0.28	-2.3	-2.3	Lysosome	CN436269
MAP3K1	mitogen-activated protein kinase kinase kinase 1	-1.28	0	-0.86	1.7	0	-2.3	-2.3	MAPK signaling pathway	CN440406
RPL27	ribosomal protein L27	-2.3	0	0	0	0	0.38	-2.3	Ribosome	CR453490
GLB1	galactosidase, beta 1	-0.67	0	0	0	-0.28	-2.3	-2.3	Glycosphingolipid biosynthesis - ganglio series	CN436269
GLB1	galactosidase, beta 1	-0.67	0	0	0	-0.28	-2.3	-2.3	Sphingolipid metabolism	CN436269
GLB1	galactosidase, beta 1	-0.67	0	0	0	-0.28	-2.3	-2.3	Glycosaminoglycan degradation	CN436269
GLB1	galactosidase, beta 1	-0.67	0	0	0	-0.28	-2.3	-2.3	Other glycan degradation	CN436269
GLB1	galactosidase, beta 1	-0.67	0	0	0	-0.28	-2.3	-2.3	Galactose metabolism	CN436269
WNT7A	wingless-type MMTV integration site family, member 7A	1.26	0	0	-2.15	0	-2.31	-2.31	Pathways in cancer	CR551218
CLTC	clathrin, heavy chain (Hc)	-1.97	-1.79	-1.66	-2.31	-0.95	0	-2.31	Bacterial invasion of epithelial cells	CN436419
CLTC	clathrin, heavy chain (Hc)	-1.97	-1.79	-1.66	-2.31	-0.95	0	-2.31	Huntington's disease	CN436419
BCL2	B-cell CLL/lymphoma 2	0	-0.3	0	-2.31	0	-1.42	-2.31	Amyotrophic lateral sclerosis (ALS)	CN441800
CLTC	clathrin, heavy chain (Hc)	-1.97	-1.79	-1.66	-2.31	-0.95	0	-2.31	Endocrine and other factor-regulated calcium reabsorption	CN436419
BAX	BCL2-associated X protein	-2.31	0	0	1.62	0.99	0	-2.31	Neurotrophin signaling pathway	CN434850
PIK3R1	phosphoinositide-3-kinase, regulatory subunit 1 (alpha)	-2.05	0	0	0	-2.31	-0.81	-2.31	Apoptosis	CR454927
CLTC	clathrin, heavy chain (Hc)	-1.97	-1.79	-1.66	-2.31	-0.95	0	-2.31	Endocytosis	CN436419
CLTC	clathrin, heavy chain (Hc)	-1.97	-1.79	-1.66	-2.31	-0.95	0	-2.31	Lysosome	CN436419
BAX	BCL2-associated X protein	-2.31	0	0	1.62	0.99	0	-2.31	p53 signaling pathway	CN434850
STMN1	stathmin 1/oncoprotein 18	-2.31	-0.53	0	1.08	-0.18	0	-2.31	MAPK signaling pathway	CN440096
CCNH	cyclin H	-0.94	0.22	0	0	0	-2.31	-2.31	Nucleotide excision repair	AW289226
CCNH	cyclin H	-0.94	0.22	0	0	0	-2.31	-2.31	Basal transcription factors	AW289226
PRKCG	protein kinase C, gamma	-1.18	-2.32	0	-2.25	0	0	-2.32	Glioma	BF039435
ATP1B2	ATPase, Na+/K+ transporting, beta 2 polypeptide	-2.32	0	0	0	0	-0.16	-2.32	Mineral absorption	NM_174677
ATP1B2	ATPase, Na+/K+ transporting, beta 2 polypeptide	-2.32	0	0	0	0	-0.16	-2.32	Bile secretion	NM_174677
ATP1B2	ATPase, Na+/K+ transporting, beta 2 polypeptide	-2.32	0	0	0	0	-0.16	-2.32	Protein digestion and absorption	NM_174677
ATP1B2	ATPase, Na+/K+ transporting, beta 2 polypeptide	-2.32	0	0	0	0	-0.16	-2.32	Carbohydrate digestion and absorption	NM_174677
ATP1B2	ATPase, Na+/K+ transporting, beta 2 polypeptide	-2.32	0	0	0	0	-0.16	-2.32	Pancreatic secretion	NM_174677
ATP1B2	ATPase, Na+/K+ transporting, beta 2 polypeptide	-2.32	0	0	0	0	-0.16	-2.32	Gastric acid secretion	NM_174677
ATP1B2	ATPase, Na+/K+ transporting, beta 2 polypeptide	-2.32	0	0	0	0	-0.16	-2.32	Salivary secretion	NM_174677
ATP1B2	ATPase, Na+/K+ transporting, beta 2 polypeptide	-2.32	0	0	0	0	-0.16	-2.32	Proximal tubule bicarbonate reclamation	NM_174677
ATP1B2	ATPase, Na+/K+ transporting, beta 2 polypeptide	-2.32	0	0	0	0	-0.16	-2.32	Endocrine and other factor-regulated calcium reabsorption	NM_174677
LAT	linker for activation of T cells	-2.32	-1.99	-0.16	0.26	0	0	-2.32	T cell receptor signaling pathway	BM362640
ITPR1	inositol 1,4,5-triphosphate receptor, type 1	-2.32	-0.96	1.15	0	0	0	-2.32	Gap junction	BF440546
IFNAR1	interferon (alpha, beta and omega) receptor 1	-0.1	0	0	0	0	-2.32	-2.32	Osteoclast differentiation	NM_174552
IFNG	interferon, gamma	0	1.25	0	0	0	-2.32	-2.32	TGF-beta signaling pathway	NM_174086
WNT7A	wingless-type MMTV integration site family, member 7A	0.33	-0.5	0	-1.21	0	-2.32	-2.32	Hedgehog signaling pathway	CR551218
ATP1B2	ATPase, Na+/K+ transporting, beta 2 polypeptide	-2.32	0	0	0	0	-0.16	-2.32	Cardiac muscle contraction	NM_174677
HNRNPA3		-1.86	1.74	-1.67	-2.32	-2.27	-1.99	-2.32	Spliceosome	CR552434
GSR	glutathione reductase (EC:1.6.4.2)	0	-1.7	-1.57	-2.32	0	-0.89	-2.32	Glutathione metabolism	BF044300
PIK3R1	phosphoinositide-3-kinase, regulatory subunit 1 (alpha)	-2.21	0	0	0	-2.33	-0.48	-2.33	Influenza A	CR454927
PLA2G12A	phospholipase A2, group XIIA	0	-2.33	0	-0.02	0	0	-2.33	Glutamatergic synapse	CN439703
GNAI3	guanine nucleotide binding protein (G protein), alpha inhibiting activity polypeptide 3	1.84	-2.33	-2.27	1.34	0	0	-2.33	Gap junction	CN434111
SFRP1	secreted frizzled-related protein 1	-2.33	-2.22	-1.49	0	-0.29	1.97	-2.33	Wnt signaling pathway	CN435991
XDH	xanthine dehydrogenase	-2.33	-2.1	-0.39	-1.68	0.74	-0.78	-2.33	Peroxisome	BM363144
GRK4	G protein-coupled receptor kinase 4	0	0	-0.56	0	0	-2.33	-2.33	Endocytosis	BF046224
STX1A	syntaxin 1A (brain)	0	0	0	-1.44	0.94	-2.33	-2.33	SNARE interactions in vesicular transport	AW462385
XDH	xanthine dehydrogenase	-2.33	-2.1	-0.39	-1.68	0.74	-0.78	-2.33	Drug metabolism - other enzymes	BM363144
XDH	xanthine dehydrogenase	-2.33	-2.1	-0.39	-1.68	0.74	-0.78	-2.33	Caffeine metabolism	BM363144
XDH	xanthine dehydrogenase	-2.33	-2.1	-0.39	-1.68	0.74	-0.78	-2.33	Purine metabolism	BM363144
PIK3R2	phosphoinositide-3-kinase, regulatory subunit 2 (beta)	0	0	-0.11	-2.34	0	-0.26	-2.34	Melanoma	CN436605
SDHC	succinate dehydrogenase complex, subunit C, integral membrane protein	-2.34	-1.09	-0.22	0	0	0	-2.34	Huntington's disease	CR454322
SDHC	succinate dehydrogenase complex, subunit C, integral membrane protein	-2.34	-1.09	-0.22	0	0	0	-2.34	Parkinson's disease	CR454322
SDHC	succinate dehydrogenase complex, subunit C, integral membrane protein	-2.34	-1.09	-0.22	0	0	0	-2.34	Alzheimer's disease	CR454322
ADCY1	adenylate cyclase 1 (brain)	0	0	0	0	0	-2.34	-2.34	Gastric acid secretion	NM_174229
DCTN6	dynactin 6	1.48	0	0	0.03	0	-2.34	-2.34	Vasopressin-regulated water reabsorption	BF044820
PIK3R2	phosphoinositide-3-kinase, regulatory subunit 2 (beta)	0.17	0	-1.04	-2.34	0	-0.35	-2.34	B cell receptor signaling pathway	CN436605
ADRB1	adrenergic, beta-1-, receptor	-1.6	0	2.09	-2.34	0	-1.44	-2.34	Gap junction	NM_194266
RPN2	ribophorin II	-2.34	0	0	0.74	0	1.85	-2.34	Protein processing in endoplasmic reticulum	AW261152
PGR	progesterone receptor	0.78	0.59	0	0	0	-2.34	-2.34	Oocyte meiosis	AY656812
PAIP1	poly(A) binding protein interacting protein 1	-2.34	-1.32	-0.06	1.41	-0.24	-0.18	-2.34	RNA transport	CN441332
PIGQ	phosphatidylinositol glycan anchor biosynthesis, class Q (EC:2.4.1.198)	-2.34	-1.72	0	0	0.02	0.96	-2.34	Glycosylphosphatidylinositol(GPI)-anchor biosynthesis	CN435935
UGP2	UDP-glucose pyrophosphorylase 2	-2.34	-1.37	0	1.98	0.66	-1.38	-2.34	Amino sugar and nucleotide sugar metabolism	CN433248
UGP2	UDP-glucose pyrophosphorylase 2	-2.34	-1.37	0	1.98	0.66	-1.38	-2.34	Starch and sucrose metabolism	CN433248
SDHC	succinate dehydrogenase complex, subunit C, integral membrane protein	-2.34	-1.09	-0.22	0	0	0	-2.34	Oxidative phosphorylation	CR454322
UGP2	UDP-glucose pyrophosphorylase 2	-2.34	-1.37	0	1.98	0.66	-1.38	-2.34	Galactose metabolism	CN433248
UGP2	UDP-glucose pyrophosphorylase 2	-2.34	-1.37	0	1.98	0.66	-1.38	-2.34	Pentose and glucuronate interconversions	CN433248
SDHC	succinate dehydrogenase complex, subunit C, integral membrane protein	-2.34	-1.09	-0.22	0	0	0	-2.34	Citrate cycle (TCA cycle)	CR454322
WNT7A	wingless-type MMTV integration site family, member 7A	0.72	0	0	-2.35	0.06	-2.33	-2.35	Basal cell carcinoma	CR551218
PDE6G	phosphodiesterase 6G, cGMP-specific, rod, gamma	0	-2.35	0	1.05	0	1.39	-2.35	Phototransduction	NM_174421
PIK3R1	phosphoinositide-3-kinase, regulatory subunit 1 (alpha)	-0.57	0	0	0	-2.35	-1.06	-2.35	Neurotrophin signaling pathway	CR454927
CLDN5	claudin 5 (transmembrane protein deleted in velocardiofacial syndrome)	0.32	0	0	0	0	-2.35	-2.35	Tight junction	CR453007
PLA2G2A	phospholipase A2, group IIA (platelets, synovial fluid)	2.26	-1.46	0	-2.35	0	-0.87	-2.35	Vascular smooth muscle contraction	CB223494
STX2	syntaxin 2	-0.62	0.45	0	0	-1.51	-2.35	-2.35	SNARE interactions in vesicular transport	AW267077
INPP1	inositol polyphosphate-1-phosphatase	-1.6	-1.45	-0.44	-2.35	1.05	0	-2.35	Inositol phosphate metabolism	NM_174364
IKBKG	inhibitor of kappa light polypeptide gene enhancer in B-cells, kinase gamma	-2.36	0	0	1.79	0	0	-2.36	Acute myeloid leukemia	BM364336
PIK3R2	phosphoinositide-3-kinase, regulatory subunit 2 (beta)	0.04	0	-1.13	-2.36	0	-0.44	-2.36	Hepatitis C	CN436605
GSN	gelsolin (amyloidosis, Finnish type)	0	0	0	0	0	-2.36	-2.36	Regulation of actin cytoskeleton	CN439676
CD72	CD72 molecule	-2.36	0	0	0	0	0	-2.36	B cell receptor signaling pathway	BM363272
EPB41L1		-1.18	0.42	0	-2.36	0	-2.08	-2.36	Tight junction	AW463421
DHX8	DEAH (Asp-Glu-Ala-His) box polypeptide 8	-2.36	-0.14	0	-0.13	0.9	1.54	-2.36	Spliceosome	CN440093
NMD3		-2.36	-1.05	0	0	0	0.08	-2.36	Ribosome biogenesis in eukaryotes	CB220046
PIK3R1	phosphoinositide-3-kinase, regulatory subunit 1 (alpha)	-1.68	0	0	0	-2.37	-0.09	-2.37	Colorectal cancer	CR454927
PIK3R1	phosphoinositide-3-kinase, regulatory subunit 1 (alpha)	-1.68	0	0	0	-2.37	-0.09	-2.37	Chagas disease (American trypanosomiasis)	CR454927
PIK3R1	phosphoinositide-3-kinase, regulatory subunit 1 (alpha)	-1.68	0	0	0	-2.37	-0.09	-2.37	Carbohydrate digestion and absorption	CR454927
MAPK3	mitogen-activated protein kinase 3	-2.37	-1.51	-0.41	0	0	0.15	-2.37	Melanogenesis	BF044152
SIPA1	signal-induced proliferation associated gene 1	-2.37	1.33	0	0	0.72	-0.55	-2.37	Leukocyte transendothelial migration	BF044878
CBLC	Cas-Br-M (murine) ecotropic retroviral transforming sequence c	0	-1.56	0	-2.37	-0.56	0	-2.37	Jak-STAT signaling pathway	AW463722
DET1		0	-1.45	0	0	-2.37	-1.4	-2.37	Ubiquitin mediated proteolysis	CN441257
IL1B	interleukin 1, beta	0	0	0	0	0	-2.37	-2.37	Cytokine-cytokine receptor interaction	NM_174093
PAN2	PAN2 poly(A) specific ribonuclease subunit homolog (S. cerevisiae)	1.02	0	0	0	0	-2.37	-2.37	RNA degradation	BF041548
B4galt2	UDP-Gal:betaGlcNAc beta 1,4- galactosyltransferase, polypeptide 2	-2.37	0	0.69	-0.85	0	1.5	-2.37	Glycosphingolipid biosynthesis - lacto and neolacto series	CR551283
B4galt2	UDP-Gal:betaGlcNAc beta 1,4- galactosyltransferase, polypeptide 2	-2.37	0	0.69	-0.85	0	1.5	-2.37	Glycosaminoglycan biosynthesis - keratan sulfate	CR551283
B4galt2	UDP-Gal:betaGlcNAc beta 1,4- galactosyltransferase, polypeptide 2	-2.37	0	0.69	-0.85	0	1.5	-2.37	Other types of O-glycan biosynthesis	CR551283
B4galt2	UDP-Gal:betaGlcNAc beta 1,4- galactosyltransferase, polypeptide 2	-2.37	0	0.69	-0.85	0	1.5	-2.37	Galactose metabolism	CR551283
BAX	BCL2-associated X protein	-2.38	0	0	2.05	2.23	-1.15	-2.38	Pathways in cancer	CN434850
MAP3K2	mitogen-activated protein kinase kinase kinase 2	0	0	0	0	0	-2.38	-2.38	GnRH signaling pathway	CK776454
RAC1	ras-related C3 botulinum toxin substrate 1 (rho family, small GTP binding protein Rac1)	-0.11	0	-2.38	-0.87	-0.83	-1.59	-2.38	Regulation of actin cytoskeleton	CR553717
FBXL3		-2.38	0	-0.73	0	0	0	-2.38	Circadian rhythm - mammal	CR453520
PEX11G		-2.38	0	-0.28	0	0	-0.76	-2.38	Peroxisome	CN438277
POLE3	polymerase (DNA directed), epsilon 3 (p17 subunit)	-2.38	-0.23	0	0.43	0	-0.65	-2.38	Nucleotide excision repair	BF041930
POLE3	polymerase (DNA directed), epsilon 3 (p17 subunit)	-2.38	-0.23	0	0.43	0	-0.65	-2.38	Base excision repair	BF041930
POLE3	polymerase (DNA directed), epsilon 3 (p17 subunit)	-2.38	-0.23	0	0.43	0	-0.65	-2.38	DNA replication	BF041930
POLE3	polymerase (DNA directed), epsilon 3 (p17 subunit)	-2.38	-0.23	0	0.43	0	-0.65	-2.38	Pyrimidine metabolism	BF041930
POLE3	polymerase (DNA directed), epsilon 3 (p17 subunit)	-2.38	-0.23	0	0.43	0	-0.65	-2.38	Purine metabolism	BF041930
PIK3R2	phosphoinositide-3-kinase, regulatory subunit 2 (beta)	0.38	0	-1.37	-2.39	0	-0.68	-2.39	Amoebiasis	CN436605
IL10	interleukin 10	0	-0.6	0	-0.4	0	-2.39	-2.39	Leishmaniasis	NM_174088
NTF4	neurotrophin 4	0	0	-1.07	0	0	-2.39	-2.39	Neurotrophin signaling pathway	CN438042
B2M	beta-2-microglobulin	-2.39	-0.98	0	0	0	0	-2.39	Antigen processing and presentation	BF440417
BMP4	bone morphogenetic protein 4	-2.39	-0.36	0	0	0.32	-0.36	-2.39	TGF-beta signaling pathway	AW658280
GGA1	golgi associated, gamma adaptin ear containing, ARF binding protein 1	0.72	0	0	0	0	-2.39	-2.39	Lysosome	CB429102
DNAJA2	DnaJ (Hsp40) homolog, subfamily A, member 2	-2.39	-0.96	0	0.58	-0.61	-0.7	-2.39	Protein processing in endoplasmic reticulum	BF044731
IMPA2	inositol(myo)-1(or 4)-monophosphatase 2	0	0	0	1.52	1.76	-2.39	-2.39	Phosphatidylinositol signaling system	AW461449
G6PD	glucose-6-phosphate dehydrogenase	-2.39	0	0	0	0.49	1.11	-2.39	Glutathione metabolism	CN437722
G6PD	glucose-6-phosphate dehydrogenase	-2.39	0	0	0	0.49	1.11	-2.39	Pentose phosphate pathway	CN437722
ITGB1	integrin, beta 1 (fibronectin receptor, beta polypeptide, antigen CD29 includes MDF2, MSK12)	0	0	-0.23	-1.84	-2.4	-0.36	-2.4	Dilated cardiomyopathy	CN440330
MYL2	myosin, light chain 2, regulatory, cardiac, slow	-2.4	0	0.25	0	0	-1.25	-2.4	Dilated cardiomyopathy	CN436881
MYL2	myosin, light chain 2, regulatory, cardiac, slow	-2.4	0	0.25	0	0	-1.25	-2.4	Hypertrophic cardiomyopathy (HCM)	CN436881
SSH1	slingshot homolog 1 (Drosophila)	-0.5	-2.4	-0.86	-0.52	0	0	-2.4	Regulation of actin cytoskeleton	DR749329
CFD	complement factor D (adipsin)	0.71	0	-2.4	0	0	-1.34	-2.4	Complement and coagulation cascades	AW461905
CREBBP	CREB binding protein (Rubinstein-Taybi syndrome)	0	-0.61	-0.13	-2.4	0.19	-1.14	-2.4	TGF-beta signaling pathway	CB538010
BTRC	beta-transducin repeat containing	0	0	0	2.35	-0.02	-2.4	-2.4	Ubiquitin mediated proteolysis	DR697407
RPS3A	ribosomal protein S3A	-2.4	-0.72	0	0	0	0	-2.4	Ribosome	CR456038
ENOPH1	enolase-phosphatase 1	0.69	-1.38	-0.65	-2.4	0.76	-0.71	-2.4	Cysteine and methionine metabolism	CN434650
CTNNB1	catenin (cadherin-associated protein), beta 1, 88kDa	-2.41	-0.18	1.7	0.92	0	-1.57	-2.41	Arrhythmogenic right ventricular cardiomyopathy (ARVC)	CN440643
NFYC	nuclear transcription factor Y, gamma	-2.41	0.11	0	0	0	0	-2.41	Tuberculosis	CN439368
BAX	BCL2-associated X protein	-2.41	0	0.5	0.31	2.12	0	-2.41	Prion diseases	CN434850
PIK3R2	phosphoinositide-3-kinase, regulatory subunit 2 (beta)	0.4	0	-1.23	-2.41	0	-0.09	-2.41	Progesterone-mediated oocyte maturation	CN436605
PIK3R1	phosphoinositide-3-kinase, regulatory subunit 1 (alpha)	-0.32	0	0	0	-2.41	-0.94	-2.41	VEGF signaling pathway	CR454927
RAB22A	RAB22A, member RAS oncogene family	0	-2.41	0	1.87	0	0	-2.41	Endocytosis	BF042740
GM2A	GM2 ganglioside activator	-0.95	0	0	0	0	-2.41	-2.41	Lysosome	CN438214
ATG12		-2.41	0	0	0	0	0	-2.41	Regulation of autophagy	BM364225
CAMK2D	calcium/calmodulin-dependent protein kinase (CaM kinase) II delta	0.08	0	-1.74	-2.41	0	0	-2.41	Calcium signaling pathway	CN442154
NUP35	nucleoporin 35	0	0	0	-0.08	0	-2.41	-2.41	RNA transport	CN439001
GSS	glutathione synthetase	0	0	0	0	0	-2.41	-2.41	Glutathione metabolism	CR455999
PIK3R2	phosphoinositide-3-kinase, regulatory subunit 2 (beta)	0.06	0	-0.79	-2.42	0	-0.46	-2.42	Endometrial cancer	CN436605
PIK3R2	phosphoinositide-3-kinase, regulatory subunit 2 (beta)	0	0	-0.96	-2.42	0	-0.3	-2.42	Pancreatic cancer	CN436605
MAP2K1	mitogen-activated protein kinase kinase 1	-0.7	0	-2.42	0.8	0	-0.72	-2.42	Prion diseases	BF042207
ATP1B2	ATPase, Na+/K+ transporting, beta 2 polypeptide	-2.42	0	0	0	0	-0.54	-2.42	Aldosterone-regulated sodium reabsorption	NM_174677
PRKCG	protein kinase C, gamma	0	-1.94	0	-2.42	-1.1	0.16	-2.42	Long-term potentiation	BF039435
RAC1	ras-related C3 botulinum toxin substrate 1 (rho family, small GTP binding protein Rac1)	-0.43	0	-2.05	-2.42	-1.56	-1.89	-2.42	Focal adhesion	CR553717
IKBKG	inhibitor of kappa light polypeptide gene enhancer in B-cells, kinase gamma	-2.42	0	0	1.37	0	0.77	-2.42	Osteoclast differentiation	BM364336
BTRC	beta-transducin repeat containing	0	0	0	2.33	0	-2.42	-2.42	Wnt signaling pathway	DR697407
BTRC	beta-transducin repeat containing	0	0	0	2.31	0	-2.42	-2.42	Oocyte meiosis	DR697407
IKBKG	inhibitor of kappa light polypeptide gene enhancer in B-cells, kinase gamma	-2.42	-0.5	0	1.01	0	0	-2.42	MAPK signaling pathway	BM364336
TAF15	TAF15 RNA polymerase II, TATA box binding protein (TBP)-associated factor, 68kDa	-2.42	0	0	0	0.13	0	-2.42	Basal transcription factors	CK770258
MGST3	microsomal glutathione S-transferase 3	0.1	-2.42	0	1.57	0.19	-0.17	-2.42	Drug metabolism - cytochrome P450	CR451649
MGST3	microsomal glutathione S-transferase 3	0.1	-2.42	0	1.57	0.19	-0.17	-2.42	Metabolism of xenobiotics by cytochrome P450	CR451649
SMS	spermine synthase	0	-0.29	-2.42	-1.23	0	1.54	-2.42	Glutathione metabolism	CN436316
MGST3	microsomal glutathione S-transferase 3	0.1	-2.42	0	1.57	0.19	-0.17	-2.42	Glutathione metabolism	CR451649
SMS	spermine synthase	0	-0.29	-2.42	-1.23	0	1.54	-2.42	beta-Alanine metabolism	CN436316
SMS	spermine synthase	0	-0.29	-2.42	-1.23	0	1.54	-2.42	Arginine and proline metabolism	CN436316
SMS	spermine synthase	0	-0.29	-2.42	-1.23	0	1.54	-2.42	Cysteine and methionine metabolism	CN436316
ITPR1	inositol 1,4,5-triphosphate receptor, type 1	-2.43	-0.7	0.01	0	0	0	-2.43	Alzheimer's disease	BF440546
ITPR1	inositol 1,4,5-triphosphate receptor, type 1	-2.43	-0.7	0.01	0	0	0	-2.43	Pancreatic secretion	BF440546
ITPR1	inositol 1,4,5-triphosphate receptor, type 1	-2.43	-0.7	0.01	0	0	0	-2.43	Gastric acid secretion	BF440546
ITPR1	inositol 1,4,5-triphosphate receptor, type 1	-2.43	-0.7	0.01	0	0	0	-2.43	Salivary secretion	BF440546
GNAI3	guanine nucleotide binding protein (G protein), alpha inhibiting activity polypeptide 3	1.97	-2.32	-2.43	1.26	0	0	-2.43	Progesterone-mediated oocyte maturation	CN434111
ITPR1	inositol 1,4,5-triphosphate receptor, type 1	-2.43	-0.7	0.01	0	0	0	-2.43	Cholinergic synapse	BF440546
VTA1	Vps20-associated 1 homolog (S. cerevisiae)	-1.52	-1.36	0	-2.43	0.99	1.13	-2.43	Endocytosis	AW465843
MAP3K8	mitogen-activated protein kinase kinase kinase 8	-2.43	0	0	0	-0.46	0.28	-2.43	MAPK signaling pathway	BM362573
PDE6G	phosphodiesterase 6G, cGMP-specific, rod, gamma	0	-2.43	0	0.85	0	0.96	-2.43	Purine metabolism	NM_174421
BPGM	2,3-bisphosphoglycerate mutase	-2.43	-0.42	-1.23	-1.25	0	-1.11	-2.43	Glycolysis / Gluconeogenesis	BE758008
PIK3R1	phosphoinositide-3-kinase, regulatory subunit 1 (alpha)	-1.72	0	0	0	-2.44	-0.23	-2.44	Renal cell carcinoma	CR454927
APH1A		-2.44	0	-0.05	-0.38	0	2.17	-2.44	Alzheimer's disease	CR552974
HRAS	v-Ha-ras Harvey rat sarcoma viral oncogene homolog	-2.44	-0.51	0	0	0	0	-2.44	Tight junction	CR454518
SRC	v-src sarcoma (Schmidt-Ruppin A-2) viral oncogene homolog (avian)	0	-0.42	0	0	0	-2.44	-2.44	VEGF signaling pathway	BF039800
APH1A		-2.44	0	-0.05	-0.38	0	2.17	-2.44	Notch signaling pathway	CR552974
PRKACB	protein kinase, cAMP-dependent, catalytic, beta	0.95	0.65	1.48	-2.44	-1.3	-0.73	-2.44	Vascular smooth muscle contraction	CV798801
IL1B	interleukin 1, beta	0	0	0	0	0	-2.44	-2.44	Apoptosis	NM_174093
P4HB	procollagen-proline, 2-oxoglutarate 4-dioxygenase (proline 4-hydroxylase), beta polypeptide	-2.44	-0.7	0	0	0	0	-2.44	Protein processing in endoplasmic reticulum	CN435404
RPS6KA2	ribosomal protein S6 kinase, 90kDa, polypeptide 2 (EC:2.7.11.1)	1.92	-0.24	0	-0.17	-2.44	-1.44	-2.44	Oocyte meiosis	CR455690
MAP3K11	mitogen-activated protein kinase kinase kinase 11 (EC:2.7.10.1 2.7.11.25)	0	-2.44	0	1.15	2.07	0.42	-2.44	MAPK signaling pathway	CN435449
PSMD14	proteasome (prosome, macropain) 26S subunit, non-ATPase, 14	0.41	0	0	1.66	0	-2.44	-2.44	Proteasome	CR550365
NMD3		-2.44	-0.92	0	0	0	0.22	-2.44	RNA transport	CB220046
DHRS9		0.14	0	0	0	0	-2.44	-2.44	Retinol metabolism	AW464858
TAP1	transporter 1, ATP-binding cassette, sub-family B (MDR/TAP)	-1.68	-2.45	-0.26	0	0	0	-2.45	Primary immunodeficiency	BM362685
BMP4	bone morphogenetic protein 4	-2.45	-0.32	0	0	0	-0.09	-2.45	Basal cell carcinoma	AW658280
TCF7L1	transcription factor 7-like 1 (T-cell specific, HMG-box)	0.69	0.53	0	-2.45	0	1.07	-2.45	Thyroid cancer	CN437415
TCF7L1	transcription factor 7-like 1 (T-cell specific, HMG-box)	0.69	0.53	0	-2.45	0	1.07	-2.45	Endometrial cancer	CN437415
CFD	complement factor D (adipsin)	0.41	0	-2.45	0	0	-1.83	-2.45	Staphylococcus aureus infection	AW461905
DCTN2	dynactin 2 (p50)	-2.45	0	0	0	0	0	-2.45	Huntington's disease	AW464608
DCTN2	dynactin 2 (p50)	-2.45	0	0	0	0	0	-2.45	Vasopressin-regulated water reabsorption	AW464608
RPS6KA2	ribosomal protein S6 kinase, 90kDa, polypeptide 2 (EC:2.7.11.1)	1.92	-0.25	0	-0.18	-2.45	-1.44	-2.45	Progesterone-mediated oocyte maturation	CR455690
GCK	glucokinase	0	0	0	0	0	-2.45	-2.45	Insulin signaling pathway	CK846650
MYLK	myosin light chain kinase	-0.28	-0.46	-2.45	0	0.31	0	-2.45	Regulation of actin cytoskeleton	CN432988
CCND2	cyclin D2	0	0	0.07	1.02	0	-2.45	-2.45	Focal adhesion	CN439660
PLXNA2	plexin A2	0	0	-0.5	1.71	1.17	-2.45	-2.45	Axon guidance	DR697416
TAP1	transporter 1, ATP-binding cassette, sub-family B (MDR/TAP)	-1.68	-2.45	-0.26	0	0	0	-2.45	Phagosome	BM362685
CHMP7		0.21	0.11	0	0	-0.16	-2.45	-2.45	Endocytosis	AW462990
GADD45G	growth arrest and DNA-damage-inducible, gamma	0	0	0	-1.84	0	-2.45	-2.45	p53 signaling pathway	CN437510
TAP1	transporter 1, ATP-binding cassette, sub-family B (MDR/TAP)	-1.68	-2.45	-0.26	0	0	0	-2.45	ABC transporters	BM362685
DERL1		0	-0.51	-2.46	0	0	0	-2.46	Amyotrophic lateral sclerosis (ALS)	BF044787
CAT	catalase	-2.46	-0.86	0	1.03	0	-0.4	-2.46	Amyotrophic lateral sclerosis (ALS)	BF040596
PYGB	phosphorylase, glycogen; brain	-0.14	-0.41	0	-2.46	-0.15	1.77	-2.46	Insulin signaling pathway	CN441265
ABL1	c-abl oncogene 1, receptor tyrosine kinase	-2.46	0	0	0	-0.09	0	-2.46	Neurotrophin signaling pathway	CN440114
LAT	linker for activation of T cells	-0.94	-2.46	-0.07	0.79	0	-1.99	-2.46	Fc gamma R-mediated phagocytosis	BM362640
PIK3R1	phosphoinositide-3-kinase, regulatory subunit 1 (alpha)	-2.42	0.02	0	0.96	-2.46	0	-2.46	T cell receptor signaling pathway	CR454927
CAT	catalase	-2.46	-0.86	0	1.03	0	-0.4	-2.46	Peroxisome	BF040596
ARSA	arylsulfatase A	0.94	0	0.03	0	0	-2.46	-2.46	Lysosome	AW464840
SMAD4	SMAD family member 4	1.71	-2.46	0	0	0	0	-2.46	Cell cycle	DR697670
PARD3	par-3 partitioning defective 3 homolog (C. elegans)	0.57	0	0.44	0	0	-2.46	-2.46	Chemokine signaling pathway	BF040740
POMP	proteasome maturation protein	0.7	-2.46	-0.59	-2.16	0	0	-2.46	Proteasome	CN432701
CAT	catalase	-2.46	-0.86	0	1.03	0	-0.4	-2.46	Tryptophan metabolism	BF040596
GMPR	guanosine monophosphate reductase	-2.46	-0.25	0	-1.77	-1.56	2.23	-2.46	Purine metabolism	DR749290
JUP	junction plakoglobin	-1.57	0	-2.47	0.05	0	0	-2.47	Acute myeloid leukemia	CR453032
C2	complement component 2	1.45	0	0	0	0	-2.47	-2.47	Staphylococcus aureus infection	BF045177
GNAI3	guanine nucleotide binding protein (G protein), alpha inhibiting activity polypeptide 3	1.93	-2.17	-2.47	1.38	0	0	-2.47	Glutamatergic synapse	CN434111
C2	complement component 2	0.32	0	0	0	0	-2.47	-2.47	Complement and coagulation cascades	BF045177
COL6A6	collagen, type VI, alpha 6	-2.47	0.14	0.65	0	0.57	2.43	-2.47	ECM-receptor interaction	CN436130
VEGFB	vascular endothelial growth factor B	0	-2.47	-1.56	1.01	0	1.96	-2.47	Focal adhesion	CN434072
GADD45G	growth arrest and DNA-damage-inducible, gamma	0	0	0	-1.81	0	-2.47	-2.47	Cell cycle	CN437510
PIK3R1	phosphoinositide-3-kinase, regulatory subunit 1 (alpha)	-1.39	0	0	0	-2.47	-0.22	-2.47	ErbB signaling pathway	CR454927
ERCC6	excision repair cross-complementing rodent repair deficiency, complementation group 6	-1.07	0	0	0	0	-2.47	-2.47	Nucleotide excision repair	DR697483
SF3B3	splicing factor 3b, subunit 3	-2.47	2.46	0	2.45	-2.19	0.98	-2.47	Spliceosome	AW461949
RPL8	ribosomal protein L8	-2.47	-0.31	0	0	0	-0.35	-2.47	Ribosome	AW461372
TCF7L1	transcription factor 7-like 1 (T-cell specific, HMG-box)	0.87	0.8	0	-2.48	0	0.98	-2.48	Colorectal cancer	CN437415
PIK3R1	phosphoinositide-3-kinase, regulatory subunit 1 (alpha)	-1.39	0.37	0	0.2	-2.48	-1.16	-2.48	Pathways in cancer	CR454927
CALM	calmodulin	-2.48	0	0	0	0	-1.33	-2.48	Pertussis	BF040461
CALM	calmodulin	-2.48	0	0	0	0	-1.33	-2.48	Salivary secretion	BF040461
TRAF2	TNF receptor-associated factor 2	2.3	-2.48	-2.33	1.55	-2	-2.23	-2.48	RIG-I-like receptor signaling pathway	CR452314
GNAI3	guanine nucleotide binding protein (G protein), alpha inhibiting activity polypeptide 3	1.96	-2.4	-2.48	1.92	0	0	-2.48	Axon guidance	CN434111
BMP5	bone morphogenetic protein 5	0	-0.54	0	0	0	-2.48	-2.48	Hedgehog signaling pathway	CN434989
CCND2	cyclin D2	-0.01	0	0	0.01	0	-2.48	-2.48	p53 signaling pathway	CN439660
CCND2	cyclin D2	-0.01	0	0	0.01	0	-2.48	-2.48	Cell cycle	CN439660
INPP1	inositol polyphosphate-1-phosphatase	0	-1.61	-0.33	-2.48	1.05	0	-2.48	Phosphatidylinositol signaling system	NM_174364
ITPR1	inositol 1,4,5-triphosphate receptor, type 1	-2.48	-0.64	0.57	0	0	0	-2.48	Phosphatidylinositol signaling system	BF440546
PIK3R2	phosphoinositide-3-kinase, regulatory subunit 2 (beta)	0	0	-0.92	-2.48	0	-0.45	-2.48	ErbB signaling pathway	CN436605
SRSF1	serine/arginine-rich splicing factor 1	-2.48	0	0	0	0	0.02	-2.48	Spliceosome	AW463237
SUOX	sulfite oxidase	0	-2.48	0.62	-1.23	-0.6	0.22	-2.48	Sulfur metabolism	CK848365
NUDT2	nudix (nucleoside diphosphate linked moiety X)-type motif 2	0.68	1.29	-2.48	-1.51	0	1.86	-2.48	Pyrimidine metabolism	CR550472
NUDT2	nudix (nucleoside diphosphate linked moiety X)-type motif 2	0.68	1.29	-2.48	-1.51	0	1.86	-2.48	Purine metabolism	CR550472
DES	desmin	-2.49	-0.71	0	0	0.08	-0.11	-2.49	Dilated cardiomyopathy	BF045037
DES	desmin	-2.49	-0.71	0	0	0.08	-0.11	-2.49	Arrhythmogenic right ventricular cardiomyopathy (ARVC)	BF045037
DES	desmin	-2.49	-0.71	0	0	0.08	-0.11	-2.49	Hypertrophic cardiomyopathy (HCM)	BF045037
PIK3R1	phosphoinositide-3-kinase, regulatory subunit 1 (alpha)	-1.11	0	0	0.94	-2.49	-0.23	-2.49	Pancreatic cancer	CR454927
CADM3	cell adhesion molecule 3	-0.91	-1.24	0	0	0.09	-2.49	-2.49	Cell adhesion molecules (CAMs)	CN439575
PIK3R2	phosphoinositide-3-kinase, regulatory subunit 2 (beta)	0	0	-0.99	-2.49	0	-0.38	-2.49	VEGF signaling pathway	CN436605
MAPK3	mitogen-activated protein kinase 3	-2.49	-1.75	-0.19	2	0	0.54	-2.49	Dorso-ventral axis formation	BF044152
EDC4	enhancer of mRNA decapping 4	-2.49	-0.96	0	-0.19	0	0.89	-2.49	RNA degradation	AW461773
ATP5D	ATP synthase, H+ transporting, mitochondrial F1 complex, delta subunit	-2.49	0	0	0	0	0.8	-2.49	Oxidative phosphorylation	BF040393
CPT2	carnitine palmitoyltransferase II (EC:2.3.1.21)	-1.29	0.05	0	0	0	-2.49	-2.49	Fatty acid metabolism	BF043244
MAPK3	mitogen-activated protein kinase 3	-2.3	-2.5	-0.87	0	0	1.04	-2.5	Pertussis	BF044152
NDUFB11	NADH dehydrogenase (ubiquinone) 1 beta subcomplex, 11, 17.3kDa	-2.5	0	0	0	0	1.4	-2.5	Huntington's disease	CR455515
NDUFB11	NADH dehydrogenase (ubiquinone) 1 beta subcomplex, 11, 17.3kDa	-2.5	0	0	0	0	1.4	-2.5	Parkinson's disease	CR455515
NDUFB11	NADH dehydrogenase (ubiquinone) 1 beta subcomplex, 11, 17.3kDa	-2.5	0	0	0	0	1.4	-2.5	Alzheimer's disease	CR455515
GNAI3	guanine nucleotide binding protein (G protein), alpha inhibiting activity polypeptide 3	2.13	-2.5	-2.41	1.72	0	0	-2.5	Melanogenesis	CN434111
GNAI3	guanine nucleotide binding protein (G protein), alpha inhibiting activity polypeptide 3	1.9	-2.22	-2.5	1.48	0	0	-2.5	Cholinergic synapse	CN434111
YWHAB	tyrosine 3-monooxygenase/tryptophan 5-monooxygenase activation protein, beta polypeptide	-2.5	0	0	0	0	0.98	-2.5	Neurotrophin signaling pathway	BF041678
VCAM1	vascular cell adhesion molecule 1	-2.5	-2.5	0	-1.31	0	0.68	-2.5	Leukocyte transendothelial migration	CN441870
LOC511659		-1.05	-2.5	0	0	0	0	-2.5	Fc epsilon RI signaling pathway	AW478402
HSP90B1	heat shock protein 90, beta (Grp94), member 1	-2.5	-0.03	0	0.38	0	0.99	-2.5	NOD-like receptor signaling pathway	CR452848
TCF7L1	transcription factor 7-like 1 (T-cell specific, HMG-box)	1.23	1.01	0	-2.5	0	1.08	-2.5	Wnt signaling pathway	CN437415
NFATC3	nuclear factor of activated T-cells, cytoplasmic, calcineurin-dependent 3	-2.5	0	-0.02	0	0	2.07	-2.5	Wnt signaling pathway	BF040066
AKT3	v-akt murine thymoma viral oncogene homolog 3 (protein kinase B, gamma)	0.22	0	0	0	0.24	-2.5	-2.5	mTOR signaling pathway	CR456049
RHOA	ras homolog gene family, member A	-2.5	0	0	0	0	0	-2.5	Chemokine signaling pathway	AW464331
PTK2	PTK2 protein tyrosine kinase 2	-0.69	0	1.81	1.72	-1.07	-2.5	-2.5	Chemokine signaling pathway	BF045318
PHAX	GENE : likely ortholog of mouse phosphorylated adaptor for RNA export	0	0	0	1.8	0.19	-2.5	-2.5	RNA transport	BF041378
ARSA	arylsulfatase A	0.91	0	0.04	-0.22	0	-2.5	-2.5	Sphingolipid metabolism	AW464840
FUT8	fucosyltransferase 8	0.35	-0.86	1.89	2.01	0	-2.5	-2.5	Glycosaminoglycan biosynthesis - keratan sulfate	CN433299
NDUFB11	NADH dehydrogenase (ubiquinone) 1 beta subcomplex, 11, 17.3kDa	-2.5	0	0	0	0	1.4	-2.5	Oxidative phosphorylation	CR455515
IRF3	interferon regulatory factor 3	-2.51	0	0	-0.07	0	0	-2.51	Influenza A	BM362421
MRC2	mannose receptor, C type 2	0.67	0	0	0	0	-2.51	-2.51	Tuberculosis	CN434116
RIPK2	receptor (TNFRSF)-interacting serine-threonine kinase 2	1.74	-1.18	0	-0.51	-0.69	-2.51	-2.51	NOD-like receptor signaling pathway	AW465726
RHOA	ras homolog gene family, member A	0	0	0	1.37	0	-2.51	-2.51	Vascular smooth muscle contraction	AW464331
ERCC8	DNA excision repair protein ERCC-8	-0.45	1.85	0	-2.51	-0.18	-2.18	-2.51	Ubiquitin mediated proteolysis	AW465888
ERCC8	DNA excision repair protein ERCC-8	-0.45	1.85	0	-2.51	-0.18	-2.18	-2.51	Nucleotide excision repair	AW465888
IVD	isovaleryl Coenzyme A dehydrogenase	-2.51	0	-0.6	-0.34	0	-1.92	-2.51	Valine, leucine and isoleucine degradation	BF440569
MSMO1	methylsterol monooxygenase 1	0.53	0.22	0	0	0	-2.51	-2.51	Steroid biosynthesis	AW267111
TPM2	tropomyosin 2 (beta)	-0.54	-2.52	0	-0.72	-1.79	1.72	-2.52	Dilated cardiomyopathy	CR451998
TPM2	tropomyosin 2 (beta)	-0.54	-2.52	0	-0.72	-1.79	1.72	-2.52	Hypertrophic cardiomyopathy (HCM)	CR451998
ABL1	c-abl oncogene 1, receptor tyrosine kinase	-2.52	0	-0.26	-0.19	-0.99	0.57	-2.52	Chronic myeloid leukemia	CN440114
BMP4	bone morphogenetic protein 4	-2.52	-0.33	0	0	0	-0.17	-2.52	Pathways in cancer	AW658280
PIK3R1	phosphoinositide-3-kinase, regulatory subunit 1 (alpha)	-1.08	0	0	0.41	-2.52	-1.76	-2.52	Cholinergic synapse	CR454927
ZAP70	zeta-chain (TCR) associated protein kinase 70kDa (EC:2.7.10.1)	0	1.56	0	-0.13	0	-2.52	-2.52	T cell receptor signaling pathway	BM362357
CANX	calnexin	-2.52	0	0	0	0	0	-2.52	Antigen processing and presentation	CN436381
CANX	calnexin	-2.52	0	0	0	0	0	-2.52	Phagosome	CN436381
CANX	calnexin	-2.52	0	0	0	0	0	-2.52	Protein processing in endoplasmic reticulum	CN436381
NHEJ1	nonhomologous end-joining factor 1	1.96	1.55	0	0	0	-2.52	-2.52	Non-homologous end-joining	AW466027
CTNNBL1	catenin, beta like 1	0	0	0	-2.52	0	1.56	-2.52	Spliceosome	NM_174637
GTF2A1	general transcription factor II A, 1	-2.52	-1.34	0	2.15	0	0.11	-2.52	Basal transcription factors	CN441544
KHK	ketohexokinase	-1.19	0.51	0	0	0	-2.52	-2.52	Fructose and mannose metabolism	BF440258
TCF7L1	transcription factor 7-like 1 (T-cell specific, HMG-box)	0.84	0.68	0	-2.53	0	0.95	-2.53	Basal cell carcinoma	CN437415
TCF7L1	transcription factor 7-like 1 (T-cell specific, HMG-box)	0.84	0.68	0	-2.53	0	0.95	-2.53	Prostate cancer	CN437415
HRAS	v-Ha-ras Harvey rat sarcoma viral oncogene homolog	-2.53	-0.59	0	0	0	0	-2.53	Renal cell carcinoma	CR454518
TCF7L1	transcription factor 7-like 1 (T-cell specific, HMG-box)	0.84	0.68	0	-2.53	0	0.95	-2.53	Melanogenesis	CN437415
MYLK	myosin light chain kinase	-0.44	-0.43	-2.53	0	0.01	0	-2.53	Focal adhesion	CN432988
HRAS	v-Ha-ras Harvey rat sarcoma viral oncogene homolog	-2.53	-0.59	0	0	0	0	-2.53	Endocytosis	CR454518
PPP1CC	protein phosphatase 1, catalytic subunit, gamma isoform	-2.53	0	0	0	0	2.31	-2.53	Oocyte meiosis	BF044357
CXCL9	chemokine (C-X-C motif) ligand 9	-2.53	0.46	0.16	1.6	2.32	1.98	-2.53	Cytokine-cytokine receptor interaction	BM362452
IL17A	interleukin 17A	0	-0.13	0	0	0	-2.53	-2.53	Cytokine-cytokine receptor interaction	CB432421
PLA2G1B	phospholipase A2, group IB (pancreas)	-0.36	0	0	0	0	-2.54	-2.54	Toxoplasmosis	CR454154
C2	complement component 2	1.73	0	0	-1.05	0.19	-2.54	-2.54	Pertussis	BF045177
PLA2G1B	phospholipase A2, group IB (pancreas)	-0.36	0	0	0	0	-2.54	-2.54	Fat digestion and absorption	CR454154
PLA2G1B	phospholipase A2, group IB (pancreas)	-0.36	0	0	0	0	-2.54	-2.54	Pancreatic secretion	CR454154
PLA2G1B	phospholipase A2, group IB (pancreas)	-0.36	0	0	0	0	-2.54	-2.54	GnRH signaling pathway	CR454154
CALM	calmodulin	-2.54	1.11	0	0	0	-1.96	-2.54	Phototransduction	BF040461
GNAI3	guanine nucleotide binding protein (G protein), alpha inhibiting activity polypeptide 3	2.18	-2.14	-2.54	1.58	0	0	-2.54	Long-term depression	CN434111
NFATC3	nuclear factor of activated T-cells, cytoplasmic, calcineurin-dependent 3	-2.54	0	-0.08	0	0	1.78	-2.54	B cell receptor signaling pathway	BF040066
PIK3R2	phosphoinositide-3-kinase, regulatory subunit 2 (beta)	0	0	-0.89	-2.54	0	-0.29	-2.54	Osteoclast differentiation	CN436605
CNR1	cannabinoid receptor 1 (brain)	-0.63	0	0	0	0	-2.54	-2.54	Neuroactive ligand-receptor interaction	CN435472
UPF1	UPF1 regulator of nonsense transcripts homolog (yeast)	0	0	-2.54	-0.53	0	-1.29	-2.54	mRNA surveillance pathway	CR453495
PLA2G1B	phospholipase A2, group IB (pancreas)	-0.36	0	0	0	0	-2.54	-2.54	alpha-Linolenic acid metabolism	CR454154
PLA2G1B	phospholipase A2, group IB (pancreas)	-0.36	0	0	0	0	-2.54	-2.54	Linoleic acid metabolism	CR454154
PLA2G1B	phospholipase A2, group IB (pancreas)	-0.36	0	0	0	0	-2.54	-2.54	Arachidonic acid metabolism	CR454154
PLA2G1B	phospholipase A2, group IB (pancreas)	-0.36	0	0	0	0	-2.54	-2.54	Ether lipid metabolism	CR454154
PLA2G1B	phospholipase A2, group IB (pancreas)	-0.36	0	0	0	0	-2.54	-2.54	Glycerophospholipid metabolism	CR454154
HIST2H2BE		0	0	-0.02	0	0	-2.55	-2.55	Systemic lupus erythematosus	DR749269
MSH2	mutS homolog 2, colon cancer, nonpolyposis type 1 (E. coli)	0.14	0	0	0	-0.1	-2.55	-2.55	Colorectal cancer	AW266974
MSH2	mutS homolog 2, colon cancer, nonpolyposis type 1 (E. coli)	0.14	0	0	0	-0.1	-2.55	-2.55	Pathways in cancer	AW266974
RAB9A		-2.34	-0.63	0	-2.55	0.65	2.33	-2.55	Measles	BF043043
PARK7	Parkinson disease (autosomal recessive, early onset) 7	-2.55	0	-0.55	0.26	-0.16	0.5	-2.55	Parkinson's disease	CR455631
NFATC3	nuclear factor of activated T-cells, cytoplasmic, calcineurin-dependent 3	-2.55	0	-0.1	0	0	1.79	-2.55	Axon guidance	BF040066
PIK3R2	phosphoinositide-3-kinase, regulatory subunit 2 (beta)	0.01	0	-1.11	-2.55	0	-0.52	-2.55	mTOR signaling pathway	CN436605
MUS81	MUS81 endonuclease homolog (S. cerevisiae)	-1.44	-0.26	0	-2.55	0	0.5	-2.55	Homologous recombination	CR453932
MSH2	mutS homolog 2, colon cancer, nonpolyposis type 1 (E. coli)	0.14	0	0	0	-0.1	-2.55	-2.55	Mismatch repair	AW266974
NUP153	nucleoporin 153kDa	2.46	0	0	0	-2.55	-1.25	-2.55	RNA transport	AW426500
UPF1	UPF1 regulator of nonsense transcripts homolog (yeast)	1.25	0	-2.55	0	0.16	-1.77	-2.55	RNA transport	CR453495
[truncated: 952 more rows]
