# Supplementary material for: Systems Analysis of Early Host Gene Expression Provides Clues for Transient Mycobacterium avium ssp avium vs. Persistent Mycobacterium avium ssp paratuberculosis Intestinal Infections
Source: PLoS One. 2016 Sep 21;11(9):e0161946. doi: 10.1371/journal.pone.0161946 (PMC5031438; doi:10.1371/journal.pone.0161946)
Supplement: S7 Table — (XLSX) [file pone.0161946.s009.xlsx]

## Sheet: Gene_Ontology_Group_Bayesian_Sc
S7 Table. Key Gene Ontology biological processes, cellular component and molecular categories in the MAP infected host versus PBS
GO Term Name	Description	Category	t=30	t=60	t=120	t=240	t=480	t=720	Max_Score	GO_Accession
presynaptic active zone	A specialized region of the plasma membrane and cell cortex of a presynaptic neuron; encompasses a region of the plasma membrane where synaptic vesicles dock and fuse, synaptic vesicles, and a specialized cortical cytoskeletal matrix.	cellular_component	-2.7907	0	0.2718	2.2978	5.3443	3.5498	5.3443	GO:0048786
defense response to protozoan	Reactions triggered in response to the presence of a protozoan that act to protect the cell or organism.	biological_process	4.3934	-1.2483	2.8857	4.9022	0	3.1891	4.9022	GO:0042832
phosphatidylinositol-4,5-bisphosphate binding	Interacting selectively and non-covalently with phosphatidylinositol-4,5-bisphosphate, a derivative of phosphatidylinositol in which the inositol ring is phosphorylated at the 4' and 5' positions.	molecular_function	-2.2119	-1.0386	0.8669	2.4955	4.8111	3.4629	4.8111	GO:0005546
response to caffeine	Any process that results in a change in state or activity of a cell or an organism (in terms of movement, secretion, enzyme production, gene expression, etc.) as a result of a caffeine stimulus. Caffeine is an alkaloid found in numerous plant species, where it acts as a natural pesticide that paralyzes and kills certain insects feeding upon them.	biological_process	2.987	1.2159	1.2419	4.714	2.1764	3.9712	4.714	GO:0031000
regulation of T-helper cell differentiation	Any process that modulates the frequency, rate or extent of T-helper cell differentiation.	biological_process	1.4797	0.6009	-0.6811	4.5986	0	-2.6047	4.5986	GO:0045622
regulation of interferon-beta production	Any process that modulates the frequency, rate, or extent of interferon-beta production.	biological_process	4.5842	0	0	0	0.7332	-1.8304	4.5842	GO:0032648
response to pH	Any process that results in a change in state or activity of a cell or an organism (in terms of movement, secretion, enzyme production, gene expression, etc.) as a result of a pH stimulus. pH is a measure of the acidity or basicity of an aqueous solution.	biological_process	4.5628	0	0	0	1.3181	-2.9173	4.5628	GO:0009268
calcium-dependent phospholipid binding	Interacting selectively and non-covalently with phospholipids, a class of lipids containing phosphoric acid as a mono- or diester, in the presence of calcium.	molecular_function	-1.2637	0	1.5209	2.0727	4.5206	2.8784	4.5206	GO:0005544
iron ion homeostasis	Any process involved in the maintenance of an internal steady state of iron ions within an organism or cell.	biological_process	4.5138	-0.1297	1.8333	0.8037	1.0977	2.7808	4.5138	GO:0055072
negative regulation of intrinsic apoptotic signaling pathway in response to DNA damage by p53 class mediator	Any process that stops, prevents or reduces the frequency, rate or extent of intrinsic apoptotic signaling pathway in response to DNA damage by p53 class mediator.	biological_process	4.4756	0	0.9516	2.2837	1.8347	-2.6118	4.4756	GO:1902166
regulation of ossification	Any process that modulates the frequency, rate or extent of bone formation.	biological_process	4.4644	1.4725	0	0.009	0.9696	2.4113	4.4644	GO:0030278
tissue regeneration	The regrowth of lost or destroyed tissues.	biological_process	3.7738	-2.0729	0	0.5378	2.4541	4.4364	4.4364	GO:0042246
acute-phase response	An acute inflammatory response that involves non-antibody proteins whose concentrations in the plasma increase in response to infection or injury of homeothermic animals.	biological_process	1.8094	-0.1181	1.1005	4.4107	-1.549	2.9631	4.4107	GO:0006953
otic vesicle development	The process whose specific outcome is the progression of the otic vesicle over time, from its formation to the mature structure. The otic vesicle is a transient embryonic structure formed during development of the vertebrate inner ear.	biological_process	4.4049	1.6503	1.0291	2.273	2.7525	3.6611	4.4049	GO:0071599
catecholamine secretion	The regulated release of catecholamines by a cell. The catecholamines are a group of physiologically important biogenic amines that possess a catechol (3,4-dihydroxyphenyl) nucleus and are derivatives of 3,4-dihydroxyphenylethylamine.	biological_process	3.2552	1.1777	0.3044	1.5084	4.2963	2.6076	4.2963	GO:0050432
regulation of androgen receptor signaling pathway	Any process that modulates the rate, frequency, or extent of the androgen receptor signaling pathway.	biological_process	4.2696	0	0	0	-0.1094	-2.0225	4.2696	GO:0060765
peroxisome organization	A process that is carried out at the cellular level which results in the assembly, arrangement of constituent parts, or disassembly of a peroxisome. A peroxisome is a small, membrane-bounded organelle that uses dioxygen (O2) to oxidize organic molecules.	biological_process	4.2467	-1.244	0.9727	1.5916	-0.9796	-3.0116	4.2467	GO:0007031
response to lipid	Any process that results in a change in state or activity of a cell or an organism (in terms of movement, secretion, enzyme production, gene expression, etc.) as a result of a lipid stimulus.	biological_process	2.5584	0	0.61	4.2375	2.0501	3.8185	4.2375	GO:0033993
myofibril	The contractile element of skeletal and cardiac muscle; a long, highly organized bundle of actin, myosin, and other proteins that contracts by a sliding filament mechanism.	cellular_component	-3.0733	1.6246	1.4866	2.5835	4.2374	3.8273	4.2374	GO:0030016
positive regulation of apoptotic signaling pathway	Any process that activates or increases the frequency, rate or extent of apoptotic signaling pathway.	biological_process	4.2284	1.3367	0	2.6682	2.6491	-3.4037	4.2284	GO:2001235
positive regulation of calcium ion-dependent exocytosis	Any process that activates or increases the frequency, rate or extent of calcium ion-dependent exocytosis.	biological_process	0	0	0	0	4.2049	3.793	4.2049	GO:0045956
calcium-dependent protein binding	Interacting selectively and non-covalently with any protein or protein complex (a complex of two or more proteins that may include other nonprotein molecules), in the presence of calcium.	molecular_function	0.7366	0.1841	0.7185	1.5866	4.1941	3.6273	4.1941	GO:0048306
positive regulation of phosphatase activity	Any process that increases the rate or frequency of phosphatase activity. Phosphatases catalyze the hydrolysis of phosphoric monoesters, releasing inorganic phosphate.	biological_process	-1.7199	0	1.1835	0.1427	0.6217	4.1933	4.1933	GO:0010922
response to cold	Any process that results in a change in state or activity of a cell or an organism (in terms of movement, secretion, enzyme production, gene expression, etc.) as a result of a cold stimulus, a temperature stimulus below the optimal temperature for that organism.	biological_process	-0.2588	0	1.365	2.9652	1.0696	4.1914	4.1914	GO:0009409
regulation of protein serine/threonine kinase activity	Any process that modulates the rate, frequency, or extent of protein serine/threonine kinase activity.	biological_process	4.0122	0	1.944	-1.2016	2.4284	4.1848	4.1848	GO:0071900
regulation of respiratory gaseous exchange	Any process that modulates the frequency, rate or extent of the process of gaseous exchange between an organism and its environment.	biological_process	1.5882	1.1554	1.933	4.1689	2.4407	3.1254	4.1689	GO:0043576
neurotransmitter transport	The directed movement of a neurotransmitter into, out of or within a cell, or between cells, by means of some agent such as a transporter or pore. Neurotransmitters are any chemical substance that is capable of transmitting (or inhibiting the transmission of) a nerve impulse from a neuron to another cell.	biological_process	3.049	0.1364	0	2.4613	4.1254	2.7107	4.1254	GO:0006836
sequestering of triglyceride	The process of binding or confining any triester of glycerol such that it is separated from other components of a biological system.	biological_process	-0.3645	0.5769	0.7415	2.7198	3.0182	4.1207	4.1207	GO:0030730
regulation of transcription involved in cell fate commitment	Any process that modulates the frequency, rate or extent of transcription from an RNA polymerase II promoter that contributes to the commitment of a cell to a specific fate.	biological_process	0.5834	0	1.5852	2.4983	0.0823	4.1152	4.1152	GO:0060850
regulation of protein sumoylation	Any process that modulates the frequency, rate or extent of the addition of SUMO groups to a protein.	biological_process	-1.1405	0	0	-0.9451	-1.7619	4.1104	4.1104	GO:0033233
skeletal muscle adaptation	Any process in which skeletal muscles change their phenotypic profiles in response to altered functional demands and a variety of signals.	biological_process	4.1046	0	1.4105	1.9508	1.0199	2.1868	4.1046	GO:0043501
negative regulation of hormone secretion	Any process that stops, prevents, or reduces the frequency, rate or extent of the regulated release of a hormone from a cell.	biological_process	-2.9091	0.3881	1.6721	3.6125	1.9857	4.0919	4.0919	GO:0046888
syntaxin binding	Interacting selectively and non-covalently with a syntaxin, a SNAP receptor involved in the docking of synaptic vesicles at the presynaptic zone of a synapse.	molecular_function	1.2056	0	0.6587	2.0124	4.0855	2.3506	4.0855	GO:0019905
regulation of heterotypic cell-cell adhesion	Any process that modulates the frequency, rate, or extent of heterotypic cell-cell adhesion.	biological_process	2.3162	0	1.1446	2.2398	2.7388	4.0789	4.0789	GO:0034114
phosphatidylglycerol acyl-chain remodeling	Remodeling the acyl chains of phosphatidylglycerol, through sequential deacylation and re-acylation reactions, to generate phosphatidylglycerol containing different types of fatty acid acyl chains.	biological_process	4.0595	0.2382	1.5376	0	1.5775	2.6986	4.0595	GO:0036148
heterotypic cell-cell adhesion	The attachment of a cell to a cell of a different type via adhesion molecules.	biological_process	-2.2419	0	0.5409	3.5996	2.4731	4.0401	4.0401	GO:0034113
embryonic cranial skeleton morphogenesis	The process in which the anatomical structures of the cranial skeleton are generated and organized during the embryonic phase.	biological_process	1.1639	0	0.5195	1.7081	4.0268	3.4751	4.0268	GO:0048701
negative regulation of mRNA splicing, via spliceosome	Any process that stops, prevents or reduces the rate or extent of mRNA splicing via a spliceosomal mechanism.	biological_process	4.0248	-0.2888	-0.2619	0	0.4495	2.6054	4.0248	GO:0048025
fat-soluble vitamin biosynthetic process	The chemical reactions and pathways resulting in the formation of any of a diverse group of vitamins that are soluble in organic solvents and relatively insoluble in water.	biological_process	-1.4123	0	0.0363	1.9593	-3.2231	4.0235	4.0235	GO:0042362
stereocilium	An actin-based protrusion from the apical surface of auditory and vestibular hair cells. Bundles of stereocilia act as mechanosensory organelles.	cellular_component	4.0124	-0.5725	-1.3402	2.4474	1.3318	3.1919	4.0124	GO:0032420
cardiac left ventricle morphogenesis	The process in which the left cardiac ventricle is generated and organized.	biological_process	2.8929	0.5998	0.6079	2.3008	4.0098	3.5778	4.0098	GO:0003214
transcription factor TFIID complex	A complex composed of TATA binding protein (TBP) and TBP associated factors (TAFs); the total mass is typically about 800 kDa. Most of the TAFs are conserved across species. In TATA-containing promoters for RNA polymerase II (Pol II), TFIID is believed to recognize at least two distinct elements, the TATA element and a downstream promoter element. TFIID is also involved in recognition of TATA-les…	cellular_component	4.0093	0	0	0.6988	-1.0181	2.2335	4.0093	GO:0005669
monoamine transport	The directed movement of monoamines, organic compounds that contain one amino group that is connected to an aromatic ring by an ethylene group (-CH2-CH2-), into, out of or within a cell, or between cells, by means of some agent such as a transporter or pore.	biological_process	-1.814	0.7729	0.9496	2.3486	4.0079	3.0198	4.0079	GO:0015844
macrophage derived foam cell differentiation	The process in which a monocyte acquires the specialized features of a foam cell. A foam cell is a type of cell containing lipids in small vacuoles and typically seen in atherosclerotic lesions, as well as other conditions.	biological_process	2.7572	0	1.5731	3.0992	1.8709	4.0031	4.0031	GO:0010742
regulation of sequestering of triglyceride	Any process that modulates the rate, frequency or extent of sequestering of triglyceride. Triglyceride sequestration is the process of binding or confining any triester of glycerol such that it is separated from other components of a biological system.	biological_process	0	0.9174	1.0355	2.2941	-2.6396	3.9705	3.9705	GO:0010889
long-chain fatty acid binding	Interacting selectively and non-covalently with a long-chain fatty acid. A long-chain fatty acid is a fatty acid with a chain length between C13 and C22.	molecular_function	2.4992	0	0	1.306	0.5208	3.9653	3.9653	GO:0036041
leukocyte homeostasis	The process of regulating the proliferation and elimination of cells of the immune system such that the total number of cells of a particular cell type within a whole or part of an organism is stable over time in the absence of an outside stimulus.	biological_process	3.9579	0	0.0001	2.3265	2.1563	2.4941	3.9579	GO:0001776
structural constituent of muscle	The action of a molecule that contributes to the structural integrity of a muscle fiber.	molecular_function	-2.5851	1.4001	2.2469	2.6305	3.9159	3.9525	3.9525	GO:0008307
negative regulation of intracellular steroid hormone receptor signaling pathway	Any process that stops, prevents, or reduces the frequency, rate or extent of the activity of any intracellular steroid hormone receptor signaling pathway.	biological_process	3.9524	0	0	0	0	2.0682	3.9524	GO:0033144
branch elongation of an epithelium	The growth process in which a branch increases in length from its base to its tip.	biological_process	-0.3567	1.0659	0	0.8183	2.4105	3.9507	3.9507	GO:0060602
negative regulation of developmental growth	Any process that stops, prevents, or reduces the frequency, rate or extent of developmental growth.	biological_process	-3.0401	0	0.7748	-0.9589	1.4867	3.9504	3.9504	GO:0048640
negative regulation of stress fiber assembly	Any process that stops, prevents, or reduces the frequency, rate or extent of the assembly a stress fiber, a bundle of microfilaments and other proteins found in fibroblasts.	biological_process	2.7159	1.1735	0.3194	2.1	1.1152	3.9445	3.9445	GO:0051497
interleukin-1 receptor binding	Interacting selectively and non-covalently with the interleukin-1 receptor.	molecular_function	0.6568	0	0	1.1361	2.0274	3.9412	3.9412	GO:0005149
organ growth	The increase in size or mass of an organ. Organs are commonly observed as visibly distinct structures, but may also exist as loosely associated clusters of cells that function together as to perform a specific function.	biological_process	2.3267	1.3369	0	0.6371	3.0131	3.9329	3.9329	GO:0035265
centriole replication	The cell cycle process in which a daughter centriole is formed perpendicular to an existing centriole. An immature centriole contains a ninefold radially symmetric array of single microtubules; mature centrioles consist of a radial array of nine microtubule triplets, doublets, or singlets depending upon the species and cell type.	biological_process	3.9273	0	0.6532	0	0.6701	-1.9613	3.9273	GO:0007099
phosphatidylserine binding	Interacting selectively and non-covalently with phosphatidylserine, a class of glycophospholipids in which a phosphatidyl group is esterified to the hydroxyl group of L-serine.	molecular_function	-2.8424	0	3.0382	-0.7021	3.1806	3.9242	3.9242	GO:0001786
positive regulation of SMAD protein import into nucleus	Any process that increases the rate, frequency or extent of SMAD protein import into the nucleus, i.e. the directed movement of a SMAD proteins from the cytoplasm into the nucleus. Pathway-restricted SMAD proteins and common-partner SMAD proteins are involved in the transforming growth factor beta receptor signaling pathways.	biological_process	2.357	0	0	0.7669	-0.4751	3.9074	3.9074	GO:0060391
retina morphogenesis in camera-type eye	The process in which the anatomical structure of the retina is generated and organized.	biological_process	-1.6812	-0.1234	0.2553	2.3209	2.5042	3.9054	3.9054	GO:0060042
low-density lipoprotein receptor particle metabolic process	The chemical reactions and pathways involving low-density lipoprotein receptors.	biological_process	-2.8134	0	0.6661	1.0432	1.2102	3.8999	3.8999	GO:0032799
protein localization to membrane	A process in which a protein is transported to, or maintained in, a specific location in a membrane.	biological_process	1.6428	0	0	0	2.7921	3.878	3.878	GO:0072657
negative regulation of lipid storage	Any process that modulates the rate, frequency or extent of lipid storage. Lipid storage is the accumulation and maintenance in cells or tissues of lipids, compounds soluble in organic solvents but insoluble or sparingly soluble in aqueous solvents. Lipid reserves can be accumulated during early developmental stages for mobilization and utilization at later stages of development.	biological_process	1.0247	0	1.1839	3.8769	0	3.2754	3.8769	GO:0010888
microtubule polymerization or depolymerization	Assembly or disassembly of microtubules by the addition or removal of tubulin heterodimers from a microtubule.	biological_process	-2.2115	0	0	0	3.8758	-3.349	3.8758	GO:0031109
cytokine receptor activity	Combining with a cytokine and transmitting the signal from one side of the membrane to the other to initiate a change in cell activity.	molecular_function	3.8758	0	0	1.2831	0	2.4272	3.8758	GO:0004896
negative regulation of lipid catabolic process	Any process that stops, prevents, or reduces the frequency, rate or extent of the chemical reactions and pathways resulting in the breakdown of lipids.	biological_process	-2.2483	0.268	1.2723	1.4549	-1.8258	3.8696	3.8696	GO:0050995
regulation of I-kappaB kinase/NF-kappaB signaling	Any process that modulates I-kappaB kinase/NF-kappaB signaling.	biological_process	-0.6876	0.1983	-0.8165	1.1026	2.1642	3.8593	3.8593	GO:0043122
regulation of B cell activation	Any process that modulates the frequency, rate or extent of B cell activation.	biological_process	3.8478	0	1.2321	1.9278	0	1.4793	3.8478	GO:0050864
regulation of Cdc42 GTPase activity	Any process that modulates the activity of the GTPase Cdc42.	biological_process	-1.3962	-1.8274	0	0.1681	-2.036	3.8318	3.8318	GO:0043088
lymphocyte proliferation	The expansion of a lymphocyte population by cell division.	biological_process	2.7763	-0.6126	-2.1505	3.5184	-1.5909	3.8303	3.8303	GO:0046651
positive regulation of catecholamine secretion	Any process that activates or increases the frequency, rate or extent of the regulated release of a catecholamine.	biological_process	3.818	0	0.4348	0.9448	-3.5589	2.6153	3.818	GO:0033605
hormone-mediated signaling pathway	A series of molecular signals mediated by the detection of a hormone.	biological_process	2.5831	0	0.785	3.8112	2.8698	3.0601	3.8112	GO:0009755
carbonate dehydratase activity	Catalysis of the reaction: H2CO3 = CO2 + H2O.	molecular_function	-1.6613	0	0	0	3.8084	2.9678	3.8084	GO:0004089
microtubule polymerization	The addition of tubulin heterodimers to one or both ends of a microtubule.	biological_process	0	0.5583	0	0	3.7981	3.6489	3.7981	GO:0046785
fibril organization	A process that is carried out at the cellular level which results in the assembly, arrangement of constituent parts, or disassembly of fibrils, insoluble fibrous aggregates consisting of polysaccharides and/or proteins.	biological_process	3.7883	0	0.327	3.0446	0	1.8345	3.7883	GO:0097435
blood coagulation, intrinsic pathway	A protein activation cascade that contributes to blood coagulation and consists of the interactions among high molecular weight kininogen, prekallikrein, and factor XII that lead to the activation of clotting factor X.	biological_process	3.7869	-0.9589	-2.3269	2.5388	-2.3334	-3.5421	3.7869	GO:0007597
transport vesicle membrane	The lipid bilayer surrounding a transport vesicle.	cellular_component	3.3696	0.1156	0	0.982	3.7803	3.542	3.7803	GO:0030658
gamma-tubulin binding	Interacting selectively and non-covalently with the microtubule constituent protein gamma-tubulin.	molecular_function	3.7775	0	-0.0082	0	0	-2.2239	3.7775	GO:0043015
regulation of stem cell maintenance	Any process that modulates the frequency, rate or extent of stem cell maintenance.	biological_process	-3.315	0.128	0	0	2.1732	3.7758	3.7758	GO:2000036
dense core granule	Electron-dense organelle with a granular internal matrix; contains proteins destined to be secreted.	cellular_component	0.7514	0	0	-0.0174	3.7725	3.4756	3.7725	GO:0031045
phosphatidylcholine biosynthetic process	The chemical reactions and pathways resulting in the formation of phosphatidylcholines, any of a class of glycerophospholipids in which the phosphatidyl group is esterified to the hydroxyl group of choline.	biological_process	2.3668	0	0	0	0	3.7716	3.7716	GO:0006656
excitatory synapse	A synapse in which an action potential in the presynaptic cell increases the probability of an action potential occurring in the postsynaptic cell.	cellular_component	-0.864	0	1.059	0.7004	3.7618	1.9615	3.7618	GO:0060076
muscle filament sliding	The sliding of actin thin filaments and myosin thick filaments past each other in muscle contraction. This involves a process of interaction of myosin located on a thick filament with actin located on a thin filament. During this process ATP is split and forces are generated.	biological_process	-3.2734	0	0	2.0197	3.7587	3.2219	3.7587	GO:0030049
endocrine hormone secretion	The regulated release of a hormone into the circulatory system.	biological_process	2.1016	0	0.9258	2.6148	2.9615	3.7506	3.7506	GO:0060986
regulation of exocytosis	Any process that modulates the frequency, rate or extent of exocytosis.	biological_process	3.7486	0.269	0	1.0497	2.0427	2.7081	3.7486	GO:0017157
developmental programmed cell death	The activation of endogenous cellular processes that result in the death of a cell as part of its development.	biological_process	-0.9106	0	0	1.4367	2.817	3.7369	3.7369	GO:0010623
morphogenesis of an epithelial bud	The morphogenetic process in which a bud forms from an epithelial sheet. A bud is a protrusion that forms form the sheet by localized folding.	biological_process	-1.7997	1.2101	0	2.0256	3.0423	3.7365	3.7365	GO:0060572
response to ATP	Any process that results in a change in state or activity of a cell or an organism (in terms of movement, secretion, enzyme production, gene expression, etc.) as a result of an ATP (adenosine 5'-triphosphate) stimulus.	biological_process	2.4229	0	0	0.9909	2.065	3.735	3.735	GO:0033198
phosphatase regulator activity	Modulates the activity of a phosphatase, an enzyme which catalyzes of the removal of a phosphate group from a substrate molecule.	molecular_function	-2.2633	0	0	0	-1.7138	3.7278	3.7278	GO:0019208
regulation of chemokine biosynthetic process	Any process that modulates the frequency, rate or extent of the chemical reactions and pathways resulting in the formation of chemokines.	biological_process	1.6092	0	0.4149	3.7265	1.6526	3.4012	3.7265	GO:0045073
cholesterol storage	The accumulation and maintenance in cells or tissues of cholesterol, cholest-5-en-3 beta-ol, the principal sterol of vertebrates and the precursor of many steroids, including bile acids and steroid hormones.	biological_process	2.4229	0	0	2.6776	-0.2547	3.7237	3.7237	GO:0010878
T cell lineage commitment	The process in which a lymphoid progenitor cell becomes committed to becoming any type of T cell.	biological_process	1.6411	-0.5364	0.2614	3.7226	2.5865	2.9573	3.7226	GO:0002360
defense response to fungus	Reactions triggered in response to the presence of a fungus that act to protect the cell or organism.	biological_process	2.0963	0	0	0	0	3.7139	3.7139	GO:0050832
oxidative phosphorylation	The phosphorylation of ADP to ATP that accompanies the oxidation of a metabolite through the operation of the respiratory chain. Oxidation of compounds establishes a proton gradient across the membrane, providing the energy for ATP synthesis.	biological_process	3.7036	0.2683	0.5587	2.1526	1.0015	2.386	3.7036	GO:0006119
purine ribonucleotide catabolic process	The chemical reactions and pathways resulting in the breakdown of a purine ribonucleotide, a compound consisting of ribonucleoside (a purine base linked to a ribose sugar) esterified with a phosphate group at either the 3' or 5'-hydroxyl group of the sugar.	biological_process	3.7022	0	0.5923	0.1822	0	-2.5115	3.7022	GO:0009154
positive regulation of homeostatic process	Any process that activates or increases the frequency, rate, or extent of a homeostatic process.	biological_process	-3.6312	0	0.0788	2.8059	2.9099	3.6998	3.6998	GO:0032846
branching involved in salivary gland morphogenesis	The process in which the branching structure of the salivary gland is generated and organized.	biological_process	-1.8809	-1.357	0.4802	3.6989	0.8865	2.9069	3.6989	GO:0060445
intracellular organelle	Organized structure of distinctive morphology and function, occurring within the cell. Includes the nucleus, mitochondria, plastids, vacuoles, vesicles, ribosomes and the cytoskeleton. Excludes the plasma membrane.	cellular_component	0.785	0	0	0.0711	3.6974	3.6176	3.6974	GO:0043229
positive regulation of release of sequestered calcium ion into cytosol	Any process that activates or increases the frequency, rate or extent of the release into the cytosolic compartment of calcium ions sequestered in the endoplasmic reticulum or mitochondria.	biological_process	1.7391	0.9399	0	0.3665	2.6239	3.6964	3.6964	GO:0051281
organ induction	The interaction of two or more cells or tissues that causes them to change their fates and specify the development of an organ.	biological_process	-1.4325	1.1913	1.6546	-2.5416	2.5984	3.6956	3.6956	GO:0001759
glutamate secretion	The controlled release of glutamate by a cell. The glutamate is the most abundant excitatory neurotransmitter in the nervous system.	biological_process	3.0925	0	0.1567	1.7507	3.6947	3.4245	3.6947	GO:0014047
regulation of microtubule polymerization	Any process that modulates the frequency, rate or extent of microtubule polymerization.	biological_process	0.1174	0.8996	0	0.2024	3.5312	3.6942	3.6942	GO:0031113
multi-organism metabolic process	A metabolic process - chemical reactions and pathways, including anabolism and catabolism, by which living organisms transform chemical substances - which involves more than one organism.	biological_process	3.6925	0	0	0	0	-1.6555	3.6925	GO:0044033
regulation of cholesterol storage	Any process that modulates the rate or extent of cholesterol storage. Cholesterol storage is the accumulation and maintenance in cells or tissues of cholesterol, cholest-5-en-3 beta-ol, the principal sterol of vertebrates and the precursor of many steroids, including bile acids and steroid hormones.	biological_process	2.2333	0	0	2.6741	0.1434	3.6913	3.6913	GO:0010885
negative regulation of cytokine secretion	Any process that stops, prevents, or reduces the frequency, rate or extent of the regulated release of cytokines from a cell.	biological_process	1.7961	1.1996	1.6015	3.3648	3.218	3.6862	3.6862	GO:0050710
regulation of morphogenesis of a branching structure	Any process that modulates the rate, frequency, or extent of branching morphogenesis, the process in which the anatomical structures of branches are generated and organized.	biological_process	-0.724	0	0	1.8214	3.1476	3.6836	3.6836	GO:0060688
regulation of transcription from RNA polymerase III promoter	Any process that modulates the frequency, rate or extent of transcription from an RNA ploymerase III promoter.	biological_process	3.6796	-0.3476	0.403	1.6375	-0.3849	0.285	3.6796	GO:0006359
regulation of heat generation	Any process that modulates the rate or extent of heat generation.	biological_process	-0.3337	0	0	2.6001	2.6318	3.679	3.679	GO:0031650
mesonephros development	The process whose specific outcome is the progression of the mesonephros over time, from its formation to the mature structure. In mammals, the mesonephros is the second of the three embryonic kidneys to be established and exists only transiently. In lower vertebrates such as fish and amphibia, the mesonephros will form the mature kidney.	biological_process	-1.6455	1.089	0.0427	2.3914	2.6671	3.6721	3.6721	GO:0001823
intrinsic component of plasma membrane	The component of the plasma membrane consisting of gene products and protein complexes that have some covalently attached part (e.g. peptide sequence or GPI anchor), which spans or is embedded in one or both leaflets the membrane.	cellular_component	1.6742	-0.7347	0.138	1.8288	2.9704	3.6688	3.6688	GO:0031226
chemokine biosynthetic process	The chemical reactions and pathways resulting in the formation of chemokines, any member of a family of small chemotactic cytokines; their name is derived from their ability to induce directed chemotaxis in nearby responsive cells. All chemokines possess a number of conserved cysteine residues involved in intramolecular disulfide bond formation. Some chemokines are considered pro-inflammatory and…	biological_process	2.1325	0	0.7018	3.6685	-2.1376	3.5933	3.6685	GO:0042033
regulation of T cell differentiation in thymus	Any process that modulates the frequency, rate or extent of T cell differentiation in the thymus.	biological_process	-2.0105	0	0	0	0.6038	3.6681	3.6681	GO:0033081
E-box binding	Interacting selectively and non-covalently with an E-box, a DNA motif with the consensus sequence CANNTG that is found in the promoters of a wide array of genes expressed in neurons, muscle and other tissues.	molecular_function	1.4863	0	0.8317	1.4239	0.5379	3.6677	3.6677	GO:0070888
regulation of Rab GTPase activity	Any process that modulates the activity of a GTPase of the Rab family.	biological_process	3.6638	-0.5458	0	0	0	2.7523	3.6638	GO:0032313
phosphotransferase activity, for other substituted phosphate groups	Catalysis of the transfer of a substituted phosphate group, other than diphosphate or nucleotidyl residues, from one compound (donor) to a another (acceptor).	molecular_function	3.6574	0	1.37	1.311	0	0.4883	3.6574	GO:0016780
regulation of smooth muscle cell apoptotic process	Any process that modulates the frequency, rate, or extent of smooth muscle cell apoptotic process.	biological_process	3.652	0	1.2786	2.4209	-1.9449	-2.0257	3.652	GO:0034391
negative regulation of blood pressure	Any process in which the force of blood traveling through the circulatory system is decreased.	biological_process	-1.9162	0	0.8087	2.5832	-2.8077	3.6475	3.6475	GO:0045776
cellular response to interferon-gamma	Any process that results in a change in state or activity of a cell (in terms of movement, secretion, enzyme production, gene expression, etc.) as a result of an interferon-gamma stimulus. Interferon gamma is the only member of the type II interferon found so far.	biological_process	2.0228	0	0	3.6474	1.6293	2.6488	3.6474	GO:0071346
positive regulation of cellular component movement	Any process that activates or increases the frequency, rate or extent of the movement of a cellular component.	biological_process	0.4743	0	0	0.5058	1.7234	3.6453	3.6453	GO:0051272
regulation of peptide hormone secretion	Any process that modulates the rate, frequency, or extent of the regulated release of a peptide hormone from secretory granules.	biological_process	-0.4058	0	0	3.1069	2.5342	3.6445	3.6445	GO:0090276
positive regulation of lipid storage	Any process that increases the rate, frequency or extent of lipid storage. Lipid storage is the accumulation and maintenance in cells or tissues of lipids, compounds soluble in organic solvents but insoluble or sparingly soluble in aqueous solvents. Lipid reserves can be accumulated during early developmental stages for mobilization and utilization at later stages of development.	biological_process	1.4987	0.3148	0.7216	1.0765	-2.5085	3.6438	3.6438	GO:0010884
mitogen-activated protein kinase kinase kinase binding	Interacting selectively and non-covalently with a mitogen-activated protein kinase kinase kinase, any protein that can phosphorylate a MAP kinase kinase.	molecular_function	3.6405	-0.5056	0	0.5607	0.5733	-2.7029	3.6405	GO:0031435
transmission of nerve impulse	The neurological system process in which a signal is transmitted through the nervous system by synaptic transmission and the sequential electrochemical polarization and depolarization that travels across the membrane of a nerve cell (neuron) in response to stimulation.	biological_process	2.9416	0	1.6943	3.0197	2.8625	3.6402	3.6402	GO:0019226
chemokine-mediated signaling pathway	A series of molecular signals initiated by the binding of a chemokine to a receptor on the surface of a cell, and ending with regulation of a downstream cellular process, e.g. transcription.	biological_process	2.2873	0	1.4383	1.7271	-0.4821	3.6399	3.6399	GO:0070098
mammary gland duct morphogenesis	The process in which anatomical structures of the mammary ducts are generated and organized. Mammary ducts are epithelial tubes that transport milk.	biological_process	3.6388	1.029	0	0	1.6426	2.1826	3.6388	GO:0060603
acid-thiol ligase activity	Catalysis of the joining of an acid and a thiol via a carbon-sulfur bond, with the concomitant hydrolysis of the diphosphate bond in ATP or a similar triphosphate.	molecular_function	2.2967	0	0	0.9926	-2.653	3.6385	3.6385	GO:0016878
negative regulation of protein modification process	Any process that stops, prevents, or reduces the frequency, rate or extent of the covalent alteration of one or more amino acid residues within a protein.	biological_process	-2.4087	0.0076	0.5352	-0.7683	2.2114	3.6319	3.6319	GO:0031400
FK506 binding	Interacting selectively and non-covalently with the immunosuppressant FK506.	molecular_function	3.4968	0	1.3103	1.5402	1.7495	3.625	3.625	GO:0005528
regulation of nervous system development	Any process that modulates the frequency, rate or extent of nervous system development, the origin and formation of nervous tissue.	biological_process	0.6215	0.4316	0	1.567	3.4302	3.6241	3.6241	GO:0051960
positive regulation of peptidyl-serine phosphorylation	Any process that activates or increases the frequency, rate or extent of the phosphorylation of peptidyl-serine.	biological_process	1.584	0.0154	1.6817	3.6222	2.1286	-2.5181	3.6222	GO:0033138
regulation of transferase activity	Any process that modulates the frequency, rate or extent of transferase activity, the catalysis of the transfer of a group, e.g. a methyl group, glycosyl group, acyl group, phosphorus-containing, or other groups, from one compound (generally regarded as the donor) to another compound (generally regarded as the acceptor). Transferase is the systematic name for any enzyme of EC class 2.	biological_process	1.2558	0	0.6482	1.7537	-0.5593	3.6204	3.6204	GO:0051338
tetrapyrrole metabolic process	The chemical reactions and pathways involving tetrapyrroles, natural pigments containing four pyrrole rings joined by one-carbon units linking position 2 of one pyrrole ring to position 5 of the next.	biological_process	2.7885	0.2019	0	0	1.5884	3.6198	3.6198	GO:0033013
cellular response to lipid	Any process that results in a change in state or activity of a cell (in terms of movement, secretion, enzyme production, gene expression, etc.) as a result of a lipid stimulus.	biological_process	3.6191	0	1.0287	-1.5836	1.5808	2.0161	3.6191	GO:0071396
regulation of response to stimulus	Any process that modulates the frequency, rate or extent of a response to a stimulus. Response to stimulus is a change in state or activity of a cell or an organism (in terms of movement, secretion, enzyme production, gene expression, etc.) as a result of a stimulus.	biological_process	2.4681	0.2589	0.6845	-2.188	1.9137	3.6187	3.6187	GO:0048583
regulation of humoral immune response	Any process that modulates the frequency, rate, or extent of a humoral immune response.	biological_process	3.6143	0	1.2428	-2.0302	-1.5603	-2.6736	3.6143	GO:0002920
regulation of ATPase activity	Any process that modulates the rate of ATP hydrolysis by an ATPase.	biological_process	0.5872	-0.9551	0.506	2.5163	1.9511	3.6102	3.6102	GO:0043462
heat generation	Any homeostatic process in which an organism produces heat, thereby raising its internal temperature.	biological_process	-0.7221	0	0	1.8699	2.4752	3.6089	3.6089	GO:0031649
chondrocyte differentiation	The process in which a chondroblast acquires specialized structural and/or functional features of a chondrocyte. A chondrocyte is a polymorphic cell that forms cartilage.	biological_process	1.2693	0	0.6105	1.8582	3.3685	3.6085	3.6085	GO:0002062
actin cytoskeleton reorganization	A process that is carried out at the cellular level which results in dynamic structural changes to the arrangement of constituent parts of cytoskeletal structures comprising actin filaments and their associated proteins.	biological_process	-1.7252	0.6145	0	2.9848	1.6702	3.6032	3.6032	GO:0031532
regulation of blood coagulation	Any process that modulates the frequency, rate or extent of blood coagulation.	biological_process	1.8703	0	0.2254	1.2033	3.6023	3.4395	3.6023	GO:0030193
tricarboxylic acid metabolic process	The chemical reactions and pathways involving dicarboxylic acids, any organic acid containing three carboxyl (COOH) groups or anions (COO-).	biological_process	0.3514	-0.3099	0	3.5393	3.1602	3.6	3.6	GO:0072350
brown fat cell differentiation	The process in which a relatively unspecialized cell acquires specialized features of a brown adipocyte, an animal connective tissue cell involved in adaptive thermogenesis. Brown adipocytes contain multiple small droplets of triglycerides and a high number of mitochondria.	biological_process	0.2492	0	0.3312	1.7683	1.414	3.5983	3.5983	GO:0050873
positive regulation of vascular endothelial growth factor receptor signaling pathway	Any process that activates or increases the frequency, rate or extent of vascular endothelial growth factor receptor signaling pathway activity.	biological_process	1.9367	1.7889	0.1261	1.3714	1.9473	3.5929	3.5929	GO:0030949
negative regulation of lipid metabolic process	Any process that stops, prevents, or reduces the frequency, rate or extent of the chemical reactions and pathways involving lipids.	biological_process	2.354	0	0	1.6929	1.7554	3.5843	3.5843	GO:0045833
protein-DNA complex assembly	The aggregation, arrangement and bonding together of proteins and DNA molecules to form a protein-DNA complex.	biological_process	0	0	1.1566	-1.1551	-0.8198	3.5837	3.5837	GO:0065004
monocyte chemotaxis	The movement of a monocyte in response to an external stimulus.	biological_process	2.1375	0.475	2.4417	3.5822	0.0224	2.332	3.5822	GO:0002548
polyamine metabolic process	The chemical reactions and pathways involving polyamines, any organic compound containing two or more amino groups.	biological_process	3.5817	0	-1.7413	-1.0471	2.1582	2.6907	3.5817	GO:0006595
carbohydrate derivative binding	Interacting selectively and non-covalently with a carbohydrate derivative.	molecular_function	0.9514	-0.6099	0.8663	2.0777	0.953	3.5776	3.5776	GO:0097367
T-tubule	Invagination of the plasma membrane of a muscle cell that extends inward from the cell surface around each myofibril. The ends of T-tubules make contact with the sarcoplasmic reticulum membrane.	cellular_component	-1.3867	0	0	0.8238	3.574	2.8807	3.574	GO:0030315
generation of neurons	The process in which nerve cells are generated. This includes the production of neuroblasts and their differentiation into neurons.	biological_process	-2.9927	1.5231	0.9532	1.698	2.327	3.5672	3.5672	GO:0048699
innate immune response in mucosa	Any process of the innate immune response that takes place in the mucosal tissues.	biological_process	3.5646	0	0	-1.8035	-1.4534	-2.8745	3.5646	GO:0002227
response to calcium ion	Any process that results in a change in state or activity of a cell or an organism (in terms of movement, secretion, enzyme production, gene expression, etc.) as a result of a calcium ion stimulus.	biological_process	2.6641	0.006	0.738	2.834	3.2154	3.5636	3.5636	GO:0051592
regulation of receptor biosynthetic process	Any process that modulates the frequency or rate of receptor biosynthesis. Receptor biosynthesis is the collection of chemical reactions and pathways resulting in the formation of a receptor molecule, a macromolecule that undergoes combination with a hormone, neurotransmitter, drug or intracellular messenger to initiate a change in cell function.	biological_process	-2.8305	1.0918	0	1.6027	1.9706	3.561	3.561	GO:0010869
sodium channel activity	Catalysis of facilitated diffusion of a sodium ion (by an energy-independent process) involving passage through a transmembrane aqueous pore or channel without evidence for a carrier-mediated mechanism.	molecular_function	3.5593	0	0	-1.0041	2.7264	1.8135	3.5593	GO:0005272
nucleoside transport	The directed movement of a nucleoside, a nucleobase linked to either beta-D-ribofuranose (ribonucleoside) or 2-deoxy-beta-D-ribofuranose, (a deoxyribonucleotide), into, out of or within a cell, or between cells, by means of some agent such as a transporter or pore.	biological_process	3.558	0	0	0	1.8541	0.9083	3.558	GO:0015858
protein kinase A signaling	A series of reactions, mediated by the intracellular serine/threonine kinase protein kinase A, which occurs as a result of a single trigger reaction or compound.	biological_process	-0.5718	0.2943	0.4599	-1.5445	2.486	3.556	3.556	GO:0010737
regulation of dendrite development	Any process that modulates the frequency, rate or extent of dendrite development.	biological_process	0.5911	0	0	0	1.5915	3.5546	3.5546	GO:0050773
spliceosomal complex assembly	The aggregation, arrangement and bonding together of a spliceosomal complex, a ribonucleoprotein apparatus that catalyzes nuclear mRNA splicing via transesterification reactions.	biological_process	3.5523	0	0	0.8019	-0.6704	1.7139	3.5523	GO:0000245
C21-steroid hormone metabolic process	The chemical reactions and pathways involving C21-steroid hormones, steroid compounds containing 21 carbons which function as hormones.	biological_process	3.5517	0	0	0.2561	-0.1358	1.9203	3.5517	GO:0008207
binding	The selective, non-covalent, often stoichiometric, interaction of a molecule with one or more specific sites on another molecule.	molecular_function	3.0495	0.9811	1.8534	2.4911	2.9273	3.5514	3.5514	GO:0005488
positive regulation of intracellular signal transduction	Any process that activates or increases the frequency, rate or extent of intracellular signal transduction.	biological_process	0.5151	0.5633	0	1.0413	2.7119	3.55	3.55	GO:1902533
activating transcription factor binding	Interacting selectively and non-covalently with an activating transcription factor, any protein whose activity is required to initiate or upregulate transcription.	molecular_function	1.7746	0	-0.6042	2.9471	-3.133	3.5496	3.5496	GO:0033613
syntaxin-1 binding	Interacting selectively and non-covalently with the SNAP receptor syntaxin-1.	molecular_function	0.2759	0	0.2889	1.301	3.5476	2.2012	3.5476	GO:0017075
nitrogen compound transport	The directed movement of nitrogen-containing compounds into, out of or within a cell, or between cells, by means of some agent such as a transporter or pore.	biological_process	3.5451	-0.0796	0.2532	1.5355	0.4962	2.6731	3.5451	GO:0071705
phosphatidylinositol-3-phosphate binding	Interacting selectively and non-covalently with phosphatidylinositol-3-phosphate, a derivative of phosphatidylinositol in which the inositol ring is phosphorylated at the 3' position.	molecular_function	0.6179	0.5449	0	3.5427	0.8838	3.0853	3.5427	GO:0032266
positive regulation of protein secretion	Any process that activates or increases the frequency, rate or extent of the controlled release of a protein from a cell.	biological_process	2.8042	0	0.8627	3.5421	1.4778	2.8096	3.5421	GO:0050714
GTPase activating protein binding	Interacting selectively and non-covalently with a GTPase activating protein.	molecular_function	3.2416	0.5018	1.8689	0	0	3.539	3.539	GO:0032794
organic substance metabolic process	The chemical reactions and pathways involving an organic substance, any molecular entity containing carbon.	biological_process	3.538	0	0.9868	1.0087	0	2.5883	3.538	GO:0071704
regulation of leukocyte proliferation	Any process that modulates the frequency, rate or extent of leukocyte proliferation.	biological_process	0.2893	-1.0845	-0.5135	3.246	-0.7558	3.5373	3.5373	GO:0070663
positive regulation of G-protein coupled receptor protein signaling pathway	Any process that activates or increases the frequency, rate or extent of G-protein coupled receptor protein signaling pathway activity.	biological_process	3.5346	0.4306	0	0	2.5859	3.2396	3.5346	GO:0045745
alpha-actinin binding	Interacting selectively and non-covalently with alpha-actinin, one of a family of proteins that cross-link F-actin as antiparallel homodimers. Alpha-actinin has a molecular mass of 93-103 KDa; at the N-terminus there are two calponin homology domains, at the C-terminus there are two EF-hands. These two domains are connected by the rod domain. This domain is formed by triple-helical spectrin repea…	molecular_function	3.5279	-0.6971	1.8797	1.6135	0.5644	2.5884	3.5279	GO:0051393
regulation of cholesterol transport	Any process that modulates the frequency, rate or extent of the directed movement of cholesterol into, out of or within a cell, or between cells, by means of some agent such as a transporter or pore.	biological_process	2.8836	0	0.5795	2.3821	-1.9548	3.5278	3.5278	GO:0032374
single-organism carbohydrate catabolic process	The chemical reactions and pathways resulting in the breakdown of carbohydrates, occurring within a single organism.	biological_process	3.5275	0	0	0	0	2.9065	3.5275	GO:0044724
neuropeptide receptor binding	Interacting selectively and non-covalently with a neuropeptide receptor.	molecular_function	2.8556	0	0	3.5272	3.5181	3.1838	3.5272	GO:0071855
reproductive structure development	The reproductive developmental process whose specific outcome is the progression of structures that will be used in the process of creating new individuals from one or more parents, from their formation to the mature structures.	biological_process	-0.5866	0.3873	0	1.6459	2.5476	3.5271	3.5271	GO:0048608
regulation of wound healing	Any process that modulates the rate, frequency, or extent of the series of events that restore integrity to a damaged tissue, following an injury.	biological_process	1.0692	1.4246	1.0154	2.3268	3.5267	3.302	3.5267	GO:0061041
phototransduction	The sequence of reactions within a cell required to convert absorbed photons into a molecular signal.	biological_process	3.5233	0	0	1.6449	0	-1.5097	3.5233	GO:0007602
antibacterial humoral response	An immune response against bacteria mediated through a body fluid. Examples of this process are the antibacterial humoral responses in Mus musculus and Drosophila melanogaster.	biological_process	3.5224	0.3434	0.3351	-1.2567	-1.4195	-2.4267	3.5224	GO:0019731
myeloid cell differentiation	The process in which a relatively unspecialized myeloid precursor cell acquires the specialized features of any cell of the myeloid leukocyte, megakaryocyte, thrombocyte, or erythrocyte lineages.	biological_process	3.5221	0	-0.6741	-1.1668	-0.3826	2.8369	3.5221	GO:0030099
amino acid import	The directed movement of amino acids into a cell or organelle.	biological_process	0.298	0	0.8225	0.778	2.023	3.5218	3.5218	GO:0043090
regulation of peptide secretion	Any process that modulates the frequency, rate, or extent of peptide secretion.	biological_process	-1.2176	0	0	2.4399	2.9251	3.5177	3.5177	GO:0002791
biomineral tissue development	Formation of hard tissues that consist mainly of inorganic compounds, and also contain a small amounts of organic matrices that are believed to play important roles in their formation.	biological_process	1.7719	0	2.5108	-1.9879	-2.5075	3.5147	3.5147	GO:0031214
rRNA transcription	The synthesis of ribosomal RNA (rRNA), any RNA that forms part of the ribosomal structure, from a DNA template.	biological_process	3.5132	0	0	0	0.849	2.5216	3.5132	GO:0009303
Golgi lumen	The volume enclosed by the membranes of any cisterna or subcompartment of the Golgi apparatus, including the cis- and trans-Golgi networks.	cellular_component	-2.1748	0.298	0.2266	1.4749	3.5116	2.9635	3.5116	GO:0005796
acetylcholine binding	Interacting selectively and non-covalently with acetylcholine, an acetic acid ester of the organic base choline that functions as a neurotransmitter, released at the synapses of parasympathetic nerves and at neuromuscular junctions.	molecular_function	-0.6705	0	1.6093	3.5086	0	-1.2697	3.5086	GO:0042166
positive regulation of leukocyte migration	Any process that activates or increases the frequency, rate, or extent of leukocyte migration.	biological_process	0	0	0.0523	1.9956	-1.8176	3.5085	3.5085	GO:0002687
regulation of alcohol biosynthetic process	Any process that modulates the frequency, rate or extent of alcohol biosynthetic process.	biological_process	1.559	0	0	1.1421	3.2376	3.5074	3.5074	GO:1902930
positive regulation of muscle cell apoptotic process	Any process that increases the rate or frequency of muscle cell apoptotic process, a form of programmed cell death induced by external or internal signals that trigger the activity of proteolytic caspases whose actions dismantle a muscle cell and result in its death.	biological_process	-2.7387	0	0.5954	3.5042	2.0559	3.043	3.5042	GO:0010661
metalloexopeptidase activity	Catalysis of the hydrolysis of a peptide bond not more than three residues from the N- or C-terminus of a polypeptide chain by a mechanism in which water acts as a nucleophile, one or two metal ions hold the water molecule in place, and charged amino acid side chains are ligands for the metal ions.	molecular_function	-1.3028	0.6461	1.4279	0.0341	3.5031	3.3727	3.5031	GO:0008235
regulation of lymphocyte activation	Any process that modulates the frequency, rate or extent of lymphocyte activation.	biological_process	3.5011	0	1.0059	2.5332	-0.51	2.5565	3.5011	GO:0051249
regulation of smooth muscle contraction	Any process that modulates the frequency, rate or extent of smooth muscle contraction.	biological_process	-2.3357	0.9351	1.0436	1.6705	3.5008	2.6497	3.5008	GO:0006940
fatty-acyl-CoA binding	Interacting selectively and non-covalently with acyl-CoA, any derivative of coenzyme A in which the sulfhydryl group is in thiolester linkage with a fatty acyl group.	molecular_function	3.4988	0	1.3394	0.8688	2.6143	3.3912	3.4988	GO:0000062
response to amphetamine	Any process that results in a change in state or activity of a cell or an organism (in terms of movement, secretion, enzyme production, gene expression, etc.) as a result of an amphetamine stimulus. Amphetamines consist of a group of compounds related to alpha-methylphenethylamine.	biological_process	3.4985	-1.3702	0	0	-0.1614	2.1614	3.4985	GO:0001975
cholesterol efflux	The directed movement of cholesterol, cholest-5-en-3-beta-ol, out of a cell or organelle.	biological_process	2.8226	0	0.5504	0.3948	-1.4647	3.4975	3.4975	GO:0033344
proteasomal protein catabolic process	The chemical reactions and pathways resulting in the breakdown of a protein or peptide by hydrolysis of its peptide bonds that is mediated by the proteasome.	biological_process	-2.7175	0	0	1.5281	3.196	3.4969	3.4969	GO:0010498
regulation of cellular senescence	Any process that modulates the frequency, rate or extent of cellular senescence.	biological_process	-3.2224	0	0	0	1.4627	3.4961	3.4961	GO:2000772
pigment biosynthetic process	The chemical reactions and pathways resulting in the formation of a pigment, any general or particular coloring matter in living organisms, e.g. melanin.	biological_process	3.496	0	0	0	2.5777	2.8074	3.496	GO:0046148
positive regulation of cellular metabolic process	Any process that activates or increases the frequency, rate or extent of the chemical reactions and pathways by which individual cells transform chemical substances.	biological_process	3.1586	0	0.7971	1.6978	-2.835	3.4948	3.4948	GO:0031325
Rab GTPase binding	Interacting selectively and non-covalently with Rab protein, any member of the Rab subfamily of the Ras superfamily of monomeric GTPases.	molecular_function	0	0.2518	0	1.3774	3.4892	2.8059	3.4892	GO:0017137
envelope	A multilayered structure surrounding all or part of a cell; encompasses one or more lipid bilayers, and may include a cell wall layer; also includes the space between layers.	cellular_component	2.1577	0.6145	0.8406	1.9529	2.4429	3.4886	3.4886	GO:0031975
excitatory extracellular ligand-gated ion channel activity	Catalysis of the transmembrane transfer of an ion by a channel that opens when a specific extracellular excitatory ligand has been bound by the channel complex or one of its constituent parts. Excitatory ligands, such as acetylcholine or glutamate, open cation-selective channels.	molecular_function	-0.6833	0	0.9884	3.4879	1.2529	-2.7408	3.4879	GO:0005231
regulation of interleukin-2 production	Any process that modulates the frequency, rate, or extent of interleukin-2 production.	biological_process	3.4871	-0.5936	-0.9257	-0.343	-0.5694	1.3789	3.4871	GO:0032663
peptidyl-proline modification	The modification of peptidyl-proline.	biological_process	3.4839	0	1.4041	1.6453	1.6264	3.4665	3.4839	GO:0018208
positive regulation of cellular process	Any process that activates or increases the frequency, rate or extent of a cellular process, any of those that are carried out at the cellular level, but are not necessarily restricted to a single cell. For example, cell communication occurs among more than one cell, but occurs at the cellular level.	biological_process	1.9867	0.6078	1.4426	1.8153	3.1287	3.4834	3.4834	GO:0048522
positive regulation of chemotaxis	Any process that activates or increases the frequency, rate or extent of the directed movement of a motile cell or organism in response to a specific chemical concentration gradient.	biological_process	2.13	0	0.6717	-0.6443	0.779	3.4806	3.4806	GO:0050921
plasma lipoprotein particle assembly	The aggregation and arrangement of proteins and lipids to form a plasma lipoprotein particle.	biological_process	3.4806	0	-0.1714	0.0521	-1.8118	2.9106	3.4806	GO:0034377
negative regulation of smooth muscle cell proliferation	Any process that stops, prevents or reduces the rate or extent of smooth muscle cell proliferation.	biological_process	-0.5288	0	2.027	1.2824	-1.3271	3.4803	3.4803	GO:0048662
positive regulation of fatty acid oxidation	Any process that activates or increases the frequency, rate or extent of fatty acid oxidation.	biological_process	0	-0.67	2.0203	1.851	1.0984	3.4755	3.4755	GO:0046321
cell junction assembly	A cellular process that results in the aggregation, arrangement and bonding together of a set of components to form a cell junction.	biological_process	-0.5079	0.1654	-0.5544	1.1353	2.6769	3.4755	3.4755	GO:0034329
dicarboxylic acid transmembrane transporter activity	Catalysis of the transfer of dicarboxylic acids from one side of the membrane to the other. A dicarboxylic acid is an organic acid with two COOH groups.	molecular_function	-3.3383	0	0	0.6228	1.4533	3.475	3.475	GO:0005310
defense response to Gram-negative bacterium	Reactions triggered in response to the presence of a Gram-negative bacterium that act to protect the cell or organism.	biological_process	0.478	0	0.6824	2.4848	1.9265	3.4748	3.4748	GO:0050829
positive regulation of synaptic transmission	Any process that activates or increases the frequency, rate or extent of synaptic transmission, the process of communication from a neuron to a target (neuron, muscle, or secretory cell) across a synapse.	biological_process	2.4764	0.0668	1.0706	3.4736	1.8282	-0.7468	3.4736	GO:0050806
positive regulation of neurogenesis	Any process that activates or increases the frequency, rate or extent of neurogenesis, the origin and formation of neurons.	biological_process	-0.6583	0	0.2258	0.4952	1.1909	3.4735	3.4735	GO:0050769
female gonad development	The process whose specific outcome is the progression of the female gonad over time, from its formation to the mature structure.	biological_process	3.4733	0	1.3802	2.7891	2.4871	2.6927	3.4733	GO:0008585
regulation of type 2 immune response	Any process that modulates the frequency, rate, or extent of a type 2 immune response.	biological_process	2.9524	0	0	3.4722	0	2.3158	3.4722	GO:0002828
dermatan sulfate biosynthetic process	The chemical reactions and pathways resulting in the formation of dermatan sulfate, any glycosaminoglycan with repeats consisting of beta-(1,4)-linked L-iduronyl-beta-(1,3)-N-acetyl-D-galactosamine 4-sulfate units.	biological_process	-2.1657	0.6557	2.0054	0	3.4715	2.998	3.4715	GO:0030208
steroid hormone receptor activity	Combining with a steroid hormone and transmitting the signal within the cell to initiate a change in cell activity or function.	molecular_function	0.8778	1.4206	0	1.86	2.3823	3.47	3.47	GO:0003707
DNA binding, bending	The activity of binding selectively and non-covalently to and distorting the original structure of DNA, typically a straight helix, into a bend, or increasing the bend if the original structure was intrinsically bent due to its sequence.	molecular_function	1.4403	0	2.7554	1.5948	2.5642	3.4698	3.4698	GO:0008301
positive regulation of fat cell differentiation	Any process that activates or increases the frequency, rate or extent of adipocyte differentiation.	biological_process	1.6674	0	0	0.1857	2.3644	3.4686	3.4686	GO:0045600
positive regulation of cell-cell adhesion	Any process that activates or increases the rate or extent of cell adhesion to another cell.	biological_process	-2.4421	0	0.0198	2.2104	1.7474	3.4668	3.4668	GO:0022409
regulation of cellular component movement	Any process that modulates the frequency, rate or extent of the movement of a cellular component.	biological_process	-2.564	0.4974	0.8581	0.5875	2.8655	3.4655	3.4655	GO:0051270
positive regulation of DNA binding	Any process that increases the frequency, rate or extent of DNA binding. DNA binding is any process in which a gene product interacts selectively with DNA (deoxyribonucleic acid).	biological_process	-1.1237	0	0.2408	0.5229	2.5545	3.4629	3.4629	GO:0043388
adenohypophysis development	The progression of the adenohypophysis over time from its initial formation until its mature state. The adenohypophysis is the anterior part of the pituitary. It secretes a variety of hormones and its function is regulated by the hypothalamus.	biological_process	0	0	0	0	-0.6996	3.4607	3.4607	GO:0021984
alditol phosphate metabolic process	The chemical reactions and pathways involving alditol phosphates, any phosphorylated polyhydric alcohol derived from the acyclic form of a monosaccharide by reduction of its aldehyde or keto group to an alcoholic group.	biological_process	1.5303	0	0	0.5026	0.985	3.4603	3.4603	GO:0052646
regulation of transporter activity	Any process that modulates the activity of a transporter.	biological_process	-2.0151	0	0	2.3719	1.3387	3.4593	3.4593	GO:0032409
positive regulation of steroid metabolic process	Any process that activates or increases the frequency, rate or extent of the chemical reactions and pathways involving steroids.	biological_process	2.3589	0	0	0	-1.9934	3.459	3.459	GO:0045940
gastrulation	A complex and coordinated series of cellular movements that occurs at the end of cleavage during embryonic development of most animals. The details of gastrulation vary from species to species, but usually result in the formation of the three primary germ layers, ectoderm, mesoderm and endoderm.	biological_process	-1.4868	0	1.7913	1.5937	2.2607	3.4549	3.4549	GO:0007369
homeostasis of number of cells within a tissue	Any biological process involved in the maintenance of the steady-state number of cells within a population of cells in a tissue.	biological_process	-2.1536	0	0	2.4306	3.1851	3.4516	3.4516	GO:0048873
ventral spinal cord development	The process whose specific outcome is the progression of the ventral region of the spinal cord over time, from its formation to the mature structure. The neurons of the ventral region of the mature spinal cord participate in motor output.	biological_process	2.6496	0	2.2342	3.3777	-0.6282	3.4511	3.4511	GO:0021517
negative regulation of I-kappaB kinase/NF-kappaB signaling	Any process that stops, prevents, or reduces the frequency, rate or extent of -kappaB kinase/NF-kappaB signaling.	biological_process	1.7273	0.1047	1.9107	-1.2942	1.9234	3.4498	3.4498	GO:0043124
protein homotrimerization	The formation of a protein homotrimer, a macromolecular structure consisting of three noncovalently associated identical subunits.	biological_process	2.5271	-1.0052	0.8326	0	0	3.448	3.448	GO:0070207
urogenital system development	The process whose specific outcome is the progression of the urogenital system over time, from its formation to the mature structure.	biological_process	3.4472	-0.451	0.4687	2.2082	0	-2.2831	3.4472	GO:0001655
endochondral bone growth	The increase in size or mass of an endochondral bone that contributes to the shaping of the bone.	biological_process	2.5069	0.7389	1.7663	1.5099	2.1927	3.4452	3.4452	GO:0003416
positive regulation of G2/M transition of mitotic cell cycle	Any process that increases the rate or extent of progression from G2 phase to M phase of the mitotic cell cycle.	biological_process	3.4385	0	0.541	3.1074	0	1.4178	3.4385	GO:0010971
muscle cell cellular homeostasis	The cellular homeostatic process that preserves a muscle cell in a stable functional or structural state.	biological_process	-1.171	0.9065	0	3.4382	1.5437	3.3789	3.4382	GO:0046716
L-glutamate transport	The directed movement of L-glutamate, the L enantiomer anion of 2-aminopentanedioic acid, into, out of or within a cell, or between cells, by means of some agent such as a transporter or pore.	biological_process	2.5828	0	0.8633	0.6648	3.0699	3.4378	3.4378	GO:0015813
nucleus organization	A process that is carried out at the cellular level which results in the assembly, arrangement of constituent parts, or disassembly of the nucleus.	biological_process	3.4331	0	-0.8831	1.6159	-0.9807	-2.4549	3.4331	GO:0006997
solute:cation antiporter activity	Catalysis of the transfer of a solute or solutes from one side of a membrane to the other according to the reaction: solute(out) + cation(in) = solute(in) + cation(out).	molecular_function	-2.2557	0	1.5362	1.6093	2.7458	3.433	3.433	GO:0015298
positive regulation of ion transport	Any process that activates or increases the frequency, rate or extent of the directed movement of charged atoms or small charged molecules into, out of or within a cell, or between cells, by means of some agent such as a transporter or pore.	biological_process	3.4321	0	0.4286	0.9764	3.0899	2.5909	3.4321	GO:0043270
peptide hormone secretion	The regulated release of a peptide hormone from a cell.	biological_process	-2.3341	0	0.0133	3.4311	2.3393	3.2077	3.4311	GO:0030072
regulation of chondrocyte differentiation	Any process that modulates the frequency, rate or extent of chondrocyte differentiation.	biological_process	-0.8838	0	2.8041	0.6044	2.5763	3.4306	3.4306	GO:0032330
fatty acid oxidation	The removal of one or more electrons from a fatty acid, with or without the concomitant removal of a proton or protons, by reaction with an electron-accepting substance, by addition of oxygen or by removal of hydrogen.	biological_process	0.7597	0	1.9783	1.7999	2.7916	3.4301	3.4301	GO:0019395
endothelial cell proliferation	The multiplication or reproduction of endothelial cells, resulting in the expansion of a cell population. Endothelial cells are thin flattened cells which line the inside surfaces of body cavities, blood vessels, and lymph vessels, making up the endothelium.	biological_process	0.0638	0	0.0307	1.2704	-0.7783	3.4276	3.4276	GO:0001935
positive T cell selection	The process of sparing immature T cells which react with self-MHC protein complexes with low affinity levels from apoptotic death.	biological_process	0.4664	0	0.785	3.4248	1.1468	1.9534	3.4248	GO:0043368
regulation of sterol transport	Any process that modulates the frequency, rate or extent of the directed movement of sterols into, out of or within a cell, or between cells, by means of some agent such as a transporter or pore.	biological_process	2.8448	0	0	0.3142	-0.9	3.4212	3.4212	GO:0032371
contractile fiber part	Any constituent part of a contractile fiber, a fiber composed of actin, myosin, and associated proteins, found in cells of smooth or striated muscle.	cellular_component	2.2943	0	0	0.3866	1.9674	3.4193	3.4193	GO:0044449
tissue development	The process whose specific outcome is the progression of a tissue over time, from its formation to the mature structure.	biological_process	0	0	0.3569	1.8323	1.0322	3.4179	3.4179	GO:0009888
pyrimidine ribonucleotide metabolic process	The chemical reactions and pathways involving a pyrimidine ribonucleotide, a compound consisting of nucleoside (a pyrimidine base linked to a ribose sugar) esterified with a phosphate group at either the 3' or 5'-hydroxyl group of the sugar.	biological_process	-2.1875	0.2199	0.6195	1.4694	3.4164	3.1299	3.4164	GO:0009218
immunoglobulin binding	Interacting selectively and non-covalently with an immunoglobulin.	molecular_function	3.4149	2.4607	0.7978	-0.4356	2.2457	-2.7375	3.4149	GO:0019865
steroid hormone mediated signaling pathway	A series of molecular signals mediated by a steroid hormone binding to a receptor.	biological_process	0.7322	1.2359	0	1.7619	2.3055	3.4148	3.4148	GO:0043401
ovulation cycle process	A process involved in the sexual cycle seen in females, often with physiologic changes in the endometrium that recur at regular intervals during the reproductive years.	biological_process	3.4128	0	1.2171	3.0114	2.6058	2.6579	3.4128	GO:0022602
fat cell differentiation	The process in which a relatively unspecialized cell acquires specialized features of an adipocyte, an animal connective tissue cell specialized for the synthesis and storage of fat.	biological_process	2.6051	0.5182	0.0194	1.9666	3.0171	3.4098	3.4098	GO:0045444
multicellular organismal metabolic process	The chemical reactions and pathways in a single multicellular organism that occur at the tissue, organ, or organismal level. These processes, unlike cellular metabolism, can include transport of substances between cells when that transport is required.	biological_process	3.4042	0	1.5416	2.026	0	-2.0435	3.4042	GO:0044236
sulfotransferase activity	Catalysis of the transfer of a sulfate group from 3'-phosphoadenosine 5'-phosphosulfate to the hydroxyl group of an acceptor, producing the sulfated derivative and 3'-phosphoadenosine 5'-phosphate.	molecular_function	1.6701	0	1.8399	1.7446	3.4035	2.7551	3.4035	GO:0008146
cellular response to insulin stimulus	Any process that results in a change in state or activity of a cell (in terms of movement, secretion, enzyme production, gene expression, etc.) as a result of an insulin stimulus. Insulin is a polypeptide hormone produced by the islets of Langerhans of the pancreas in mammals, and by the homologous organs of other organisms.	biological_process	-1.1612	0	0.0309	2.3542	2.1203	3.4034	3.4034	GO:0032869
middle ear morphogenesis	The process in which the anatomical structures of the middle ear are generated and organized. The middle ear is the air-filled cavity within the skull of vertebrates that lies between the outer ear and the inner ear. It is linked to the pharynx (and therefore to outside air) via the Eustachian tube and in mammals contains the three ear ossicles, which transmit auditory vibrations from the outer e…	biological_process	3.402	0	0	0.2651	2.5215	2.9668	3.402	GO:0042474
regulation of gluconeogenesis	Any process that modulates the frequency, rate or extent of gluconeogenesis, the formation of glucose from noncarbohydrate precursors, such as pyruvate, amino acids and glycerol.	biological_process	0	0.2257	0	3.4	2.0448	2.6201	3.4	GO:0006111
anchored component of membrane	The component of a membrane consisting of the gene products that are tethered to the membrane only by a covalently attached anchor, such as a lipid group that is embedded in the membrane. Gene products with peptide sequences that are embedded in the membrane are excluded from this grouping.	cellular_component	1.1977	0.7154	0	1.9787	2.7443	3.3991	3.3991	GO:0031225
pre-autophagosomal structure	A punctate structure localized in the vicinity of the vacuole that is required for the formation of autophagosomes.	cellular_component	2.514	0	0	0	2.4615	3.3989	3.3989	GO:0000407
chemokine activity	The function of a family of small chemotactic cytokines; their name is derived from their ability to induce directed chemotaxis in nearby responsive cells. All chemokines possess a number of conserved cysteine residues involved in intramolecular disulfide bond formation. Some chemokines are considered pro-inflammatory and can be induced during an immune response to recruit cells of the immune sys…	molecular_function	1.0808	0.9938	0	2.5628	1.3731	3.3972	3.3972	GO:0008009
serine family amino acid biosynthetic process	The chemical reactions and pathways resulting in the formation of amino acids of the serine family, comprising cysteine, glycine, homoserine, selenocysteine and serine.	biological_process	-0.3863	1.2805	-0.4818	1.9165	2.1513	3.3971	3.3971	GO:0009070
nucleobase-containing compound biosynthetic process	The chemical reactions and pathways resulting in the formation of nucleobases, nucleosides, nucleotides and nucleic acids.	biological_process	2.7668	-0.002	2.412	1.9027	1.2822	3.3969	3.3969	GO:0034654
JNK cascade	An intracellular protein kinase cascade containing at least a JNK (a MAPK), a JNKK (a MAPKK) and a JUN3K (a MAP3K). The cascade can also contain two additional tiers: the upstream MAP4K and the downstream MAP Kinase-activated kinase (MAPKAPK). The kinases in each tier phosphorylate and activate the kinases in the downstream tier to transmit a signal within a cell.	biological_process	0.971	0	0.1302	1.2971	2.5949	3.3968	3.3968	GO:0007254
activation of protein kinase A activity	Any process that initiates the activity of the inactive enzyme protein kinase A.	biological_process	0	0	1.6288	-0.5419	0.1861	3.3958	3.3958	GO:0034199
response to muscle activity	Any process that results in a change in state or activity of a cell or an organism (in terms of movement, secretion, enzyme production, gene expression, etc.) as a result of a muscle activity stimulus.	biological_process	0	0.3814	0.3852	2.7181	2.4145	3.3956	3.3956	GO:0014850
sterol biosynthetic process	The chemical reactions and pathways resulting in the formation of sterols, steroids with one or more hydroxyl groups and a hydrocarbon side-chain in the molecule.	biological_process	-1.1624	0.4672	0	1.4088	3.3799	3.3948	3.3948	GO:0016126
transition metal ion binding	Interacting selectively and non-covalently with a transition metal ions; a transition metal is an element whose atom has an incomplete d-subshell of extranuclear electrons, or which gives rise to a cation or cations with an incomplete d-subshell. Transition metals often have more than one valency state. Biologically relevant transition metals include vanadium, manganese, iron, copper, cobalt, nic…	molecular_function	0.9254	-1.0771	0.4445	1.7853	3.3942	2.5631	3.3942	GO:0046914
negative regulation of innate immune response	Any process that stops, prevents, or reduces the frequency, rate or extent of the innate immune response.	biological_process	2.7201	-0.5742	-0.9579	1.0365	-0.3813	3.3933	3.3933	GO:0045824
regulation of Wnt signaling pathway	Any process that modulates the frequency, rate or extent of the activity of the Wnt signal transduction pathway.	biological_process	-2.5036	0.8177	0.1563	-1.8019	2.6224	3.3916	3.3916	GO:0030111
regulation of cellular process	Any process that modulates the frequency, rate or extent of a cellular process, any of those that are carried out at the cellular level, but are not necessarily restricted to a single cell. For example, cell communication occurs among more than one cell, but occurs at the cellular level.	biological_process	2.4767	-0.6129	0.8842	1.7453	0.9355	3.39	3.39	GO:0050794
regulation of insulin receptor signaling pathway	Any process that modulates the frequency, rate or extent of insulin receptor signaling.	biological_process	3.0531	0	0.1228	2.5173	1.5456	3.3898	3.3898	GO:0046626
positive regulation of Wnt signaling pathway	Any process that activates or increases the frequency, rate or extent of Wnt signal transduction.	biological_process	2.7379	0.372	0	1.6455	2.47	3.3893	3.3893	GO:0030177
negative regulation of steroid biosynthetic process	Any process that decreases the frequency, rate or extent of the chemical reactions and pathways resulting in the formation of steroids, compounds with a 1,2,cyclopentanoperhydrophenanthrene nucleus.	biological_process	-0.3888	0	0	-0.1292	-2.4839	3.3881	3.3881	GO:0010894
negative regulation of response to stimulus	Any process that stops, prevents, or reduces the frequency, rate or extent of a response to a stimulus. Response to stimulus is a change in state or activity of a cell or an organism (in terms of movement, secretion, enzyme production, gene expression, etc.) as a result of a stimulus.	biological_process	1.3006	0	0.5809	1.5864	2.5761	3.3875	3.3875	GO:0048585
steroid biosynthetic process	The chemical reactions and pathways resulting in the formation of steroids, compounds with a 1,2,cyclopentanoperhydrophenanthrene nucleus; includes de novo formation and steroid interconversion by modification.	biological_process	1.6747	0	0.1172	1.4498	2.6927	3.386	3.386	GO:0006694
bile acid metabolic process	The chemical reactions and pathways involving bile acids, any of a group of steroid carboxylic acids occurring in bile, where they are present as the sodium salts of their amides with glycine or taurine.	biological_process	3.3854	0	1.9062	1.8093	-0.3238	2.2788	3.3854	GO:0008206
mitochondrial large ribosomal subunit	The larger of the two subunits of a mitochondrial ribosome. Two sites on the ribosomal large subunit are involved in translation: the aminoacyl site (A site) and peptidyl site (P site).	cellular_component	-1.7184	0	0	0	1.8965	3.3853	3.3853	GO:0005762
protoporphyrinogen IX metabolic process	The chemical reactions and pathways involving protoporphyrinogen IX, the specific substrate for the enzyme ferrochelatase, which catalyzes the insertion of iron to form protoheme. It is probably also the substrate for chlorophyll formation.	biological_process	3.385	0	-0.719	-0.3527	0.8751	2.1053	3.385	GO:0046501
heart contraction	The multicellular organismal process in which the heart decreases in volume in a characteristic way to propel blood through the body.	biological_process	3.385	0	0.4736	1.1137	0.315	-1.2973	3.385	GO:0060047
negative regulation of fat cell differentiation	Any process that stops, prevents, or reduces the frequency, rate or extent of adipocyte differentiation.	biological_process	2.6179	0.0799	1.4761	3.1179	3.1624	3.3836	3.3836	GO:0045599
negative regulation of tumor necrosis factor production	Any process that stops, prevents, or reduces the frequency, rate, or extent of tumor necrosis factor production.	biological_process	1.6121	0.7256	1.2124	-1.2076	1.3134	3.3833	3.3833	GO:0032720
cellular macromolecule biosynthetic process	The chemical reactions and pathways resulting in the formation of a macromolecule, any molecule of high relative molecular mass, the structure of which essentially comprises the multiple repetition of units derived, actually or conceptually, from molecules of low relative molecular mass, carried out by individual cells.	biological_process	3.383	0.8929	-2.1608	1.8249	-0.6559	2.4371	3.383	GO:0034645
negative regulation of axonogenesis	Any process that stops, prevents, or reduces the frequency, rate or extent of axonogenesis.	biological_process	3.3809	2.3277	1.3605	0	2.7485	2.7355	3.3809	GO:0050771
positive regulation of fibroblast proliferation	Any process that activates or increases the frequency, rate or extent of multiplication or reproduction of fibroblast cells.	biological_process	2.5707	0.9495	0.9508	2.3499	1.9772	3.3806	3.3806	GO:0048146
chromosome segregation	The process in which genetic material, in the form of chromosomes, is organized into specific structures and then physically separated and apportioned to two or more sets. In eukaryotes, chromosome segregation begins with the condensation of chromosomes, includes chromosome separation, and ends when chromosomes have completed movement to the spindle poles.	biological_process	3.3801	0	0	0	-1.9866	-3.1064	3.3801	GO:0007059
reactive oxygen species metabolic process	The chemical reactions and pathways involving a reactive oxygen species, any molecules or ions formed by the incomplete one-electron reduction of oxygen. They contribute to the microbicidal activity of phagocytes, regulation of signal transduction and gene expression, and the oxidative damage to biopolymers.	biological_process	-3.1079	0	1.8976	1.4869	3.3749	2.6998	3.3749	GO:0072593
positive regulation of T-helper cell differentiation	Any process that activates or increases the frequency, rate or extent of T-helper cell differentiation.	biological_process	2.5271	0	-0.1532	3.3743	0	-0.6073	3.3743	GO:0045624
fibrinolysis	A process that solubilizes fibrin in the bloodstream of a multicellular organism, chiefly by the proteolytic action of plasmin.	biological_process	-2.591	0.8547	1.5983	2.8334	3.372	3.0626	3.372	GO:0042730
cellular biogenic amine biosynthetic process	The chemical reactions and pathways occurring at the level of individual cells resulting in the formation of any of a group of naturally occurring, biologically active amines, such as norepinephrine, histamine, and serotonin, many of which act as neurotransmitters.	biological_process	3.3674	0.5944	-1.4704	0	1.0363	-2.3846	3.3674	GO:0042401
ankyrin binding	Interacting selectively and non-covalently with ankyrin, a 200 kDa cytoskeletal protein that attaches other cytoskeletal proteins to integral membrane proteins.	molecular_function	2.7249	-0.5821	0	-0.9027	-0.9056	3.366	3.366	GO:0030506
myosin II complex	A myosin complex containing two class II myosin heavy chains, two myosin essential light chains and two myosin regulatory light chains. Also known as classical myosin or conventional myosin, the myosin II class includes the major muscle myosin of vertebrate and invertebrate muscle, and is characterized by alpha-helical coiled coil tails that self assemble to form a variety of filament structures.	cellular_component	2.7884	0	0	0.5166	2.5428	3.3646	3.3646	GO:0016460
regulation of transmembrane transport	Any process that modulates the frequency, rate or extent of the directed movement of a solute from one side of a membrane to the other.	biological_process	-2.5062	0	0	2.1467	2.1641	3.3625	3.3625	GO:0034762
regulation of cellular biosynthetic process	Any process that modulates the frequency, rate or extent of the chemical reactions and pathways resulting in the formation of substances, carried out by individual cells.	biological_process	2.2879	0	1.742	1.7266	3.3276	3.3596	3.3596	GO:0031326
positive regulation of lymphocyte proliferation	Any process that activates or increases the rate or extent of lymphocyte proliferation.	biological_process	0.2593	-1.5703	0	3.0693	2.3981	3.358	3.358	GO:0050671
peptide secretion	The controlled release of a peptide from a cell or a tissue.	biological_process	-1.5565	0	0.332	3.2586	3.2249	3.358	3.358	GO:0002790
regulation of histone acetylation	Any process that modulates the frequency, rate or extent of the addition of an acetyl group to a histone protein.	biological_process	3.3575	0	0	1.5729	0	2.0409	3.3575	GO:0035065
axon extension involved in axon guidance	The long distance growth of a single cell process, that is involved in the migration of an axon growth cone, where the migration is directed to a specific target site by a combination of attractive and repulsive cues.	biological_process	3.0886	0	0.6639	-0.7764	0	3.357	3.357	GO:0048846
cytokine activity	Functions to control the survival, growth, differentiation and effector function of tissues and cells.	molecular_function	1.3638	0	1.5268	2.6193	2.2961	3.3562	3.3562	GO:0005125
carboxypeptidase activity	Catalysis of the hydrolysis of the terminal or penultimate peptide bond at the C-terminal end of a peptide or polypeptide.	molecular_function	-1.2577	0	0.927	0.8703	2.6801	3.3555	3.3555	GO:0004180
smoothened signaling pathway	A series of molecular signals generated as a consequence of activation of the transmembrane protein Smoothened.	biological_process	1.0214	0	0.4849	1.3993	3.3525	2.7774	3.3525	GO:0007224
extrinsic component of plasma membrane	The component of a plasma membrane consisting of gene products and protein complexes that are loosely bound to one of its surfaces, but not integrated into the hydrophobic region.	cellular_component	-1.0986	0.3761	0.0588	1.6055	3.3506	2.9509	3.3506	GO:0019897
14-3-3 protein binding	Interacting selectively and non-covalently with a 14-3-3 protein. A 14-3-3 protein is any of a large family of approximately 30kDa acidic proteins which exist primarily as homo- and heterodimers within all eukaryotic cells, and have been implicated in the modulation of distinct biological processes by binding to specific phosphorylated sites on diverse target proteins, thereby forcing conformatio…	molecular_function	3.3505	-1.4432	1.3001	3.3316	-0.6777	3.0385	3.3505	GO:0071889
cellular component assembly involved in morphogenesis	The cellular component assembly that is part of the initial shaping of the component during its developmental progression.	biological_process	1.9439	0	1.7457	1.4337	2.5557	3.3483	3.3483	GO:0010927
regulation of insulin secretion involved in cellular response to glucose stimulus	Any process that modulates the frequency, rate or extent of the regulated release of insulin that contributes to the response of a cell to glucose.	biological_process	-2.1578	1.7393	0.4138	1.8239	2.8314	3.3482	3.3482	GO:0061178
peptide hormone processing	The generation of a mature peptide hormone by posttranslational processing of a prohormone.	biological_process	0	1.1825	0	0.8822	3.348	2.9726	3.348	GO:0016486
chemokine production	The appearance of a chemokine due to biosynthesis or secretion following a cellular stimulus, resulting in an increase in its intracellular or extracellular levels.	biological_process	1.9683	0	0.6687	0.8915	0.9897	3.3469	3.3469	GO:0032602
benzene-containing compound metabolic process	The chemical reactions and pathways involving benzene, C6H6, a volatile, very inflammable liquid, contained in the naphtha produced by the destructive distillation of coal, from which it is separated by fractional distillation, or any of its derivatives.	biological_process	-1.8963	1.4737	1.7905	1.9323	2.9315	3.3468	3.3468	GO:0042537
osteoblast development	The process whose specific outcome is the progression of an osteoblast over time, from its formation to the mature structure. Osteoblast development does not include the steps involved in committing a cranial neural crest cell or an osteoprogenitor cell to an osteoblast fate. An osteoblast is a cell that gives rise to bone.	biological_process	3.3456	0	0	0.2046	0	2.5263	3.3456	GO:0002076
negative regulation of cellular metabolic process	Any process that stops, prevents, or reduces the frequency, rate or extent of the chemical reactions and pathways by which individual cells transform chemical substances.	biological_process	-0.7574	0	0.2543	1.291	1.9307	3.345	3.345	GO:0031324
frizzled binding	Interacting selectively and non-covalently with the frizzled (fz) receptor.	molecular_function	2.9498	0	0	-2.4135	3.0585	3.3444	3.3444	GO:0005109
cell-cell signaling	Any process that mediates the transfer of information from one cell to another.	biological_process	1.819	0	0	1.86	2.5966	3.344	3.344	GO:0007267
DNA-templated transcriptional preinitiation complex assembly	The aggregation, arrangement and bonding together of proteins on promoter DNA to form the transcriptional preinitiation complex (PIC), the formation of which is a prerequisite for transcription.	biological_process	3.018	0	2.0775	2.0588	2.8529	3.3432	3.3432	GO:0070897
lymphocyte activation	A change in morphology and behavior of a lymphocyte resulting from exposure to a specific antigen, mitogen, cytokine, chemokine, cellular ligand, or soluble factor.	biological_process	3.3428	0	0.6862	-1.7557	0	2.0652	3.3428	GO:0046649
negative regulation of response to external stimulus	Any process that stops, prevents, or reduces the frequency, rate or extent of a response to an external stimulus.	biological_process	-0.4883	0.022	0.0277	2.1323	2.8701	3.3418	3.3418	GO:0032102
actin filament polymerization	Assembly of actin filaments by the addition of actin monomers to a filament.	biological_process	0.1245	0	0	-1.4034	-2.1467	3.3399	3.3399	GO:0030041
cytoplasmic sequestering of transcription factor	The selective interaction of a transcription factor with specific molecules in the cytoplasm, thereby inhibiting its translocation into the nucleus.	biological_process	1.3906	0.1508	-0.392	0	-2.3097	3.3381	3.3381	GO:0042994
carboxylic acid binding	Interacting selectively and non-covalently with a carboxylic acid, any organic acid containing one or more carboxyl (COOH) groups or anions (COO-).	molecular_function	2.4754	0	1.2988	2.0231	1.3426	3.3357	3.3357	GO:0031406
G-protein coupled receptor signaling pathway, coupled to cyclic nucleotide second messenger	The series of molecular signals generated as a consequence of a G-protein coupled receptor binding to its physiological ligand, where the pathway proceeds with activation or inhibition of a nucleotide cyclase activity and a subsequent change in the concentration of a cyclic nucleotide.	biological_process	1.7612	0	0	1.827	-1.3619	3.3354	3.3354	GO:0007187
wound healing	The series of events that restore integrity to a damaged tissue, following an injury.	biological_process	0.9277	0	0	1.1761	2.7142	3.3343	3.3343	GO:0042060
porphyrin-containing compound biosynthetic process	The chemical reactions and pathways resulting in the formation of any member of a large group of derivatives or analogs of porphyrin. Porphyrin consists of a ring of four pyrrole nuclei linked each to the next at their alpha positions through a methine group.	biological_process	3.3343	0	-0.4696	-1.5215	0.8036	2.8399	3.3343	GO:0006779
response to exogenous dsRNA	Any process that results in a change in state or activity of a cell or an organism (in terms of movement, secretion, enzyme production, gene expression, etc.) as a result of an exogenous double-stranded RNA stimulus.	biological_process	3.3334	0	2.0972	-1.0782	0.8857	2.3708	3.3334	GO:0043330
oxidoreductase activity, acting on a sulfur group of donors	Catalysis of an oxidation-reduction (redox) reaction in which a sulfur-containing group acts as a hydrogen or electron donor and reduces a hydrogen or electron acceptor.	molecular_function	2.3298	0.2346	1.0935	1.1055	2.5138	3.3333	3.3333	GO:0016667
neuron projection morphogenesis	The process in which the anatomical structures of a neuron projection are generated and organized. A neuron projection is any process extending from a neural cell, such as axons or dendrites.	biological_process	2.3354	0	0.468	2.6704	1.465	3.3333	3.3333	GO:0048812
neurological system process	A organ system process carried out by any of the organs or tissues of neurological system.	biological_process	-0.6246	0	0.2887	3.333	1.889	2.6693	3.333	GO:0050877
cellular response to hydrogen peroxide	Any process that results in a change in state or activity of a cell (in terms of movement, secretion, enzyme production, gene expression, etc.) as a result of a hydrogen peroxide (H2O2) stimulus.	biological_process	0.8633	0	1.4602	3.3323	0.5942	1.8886	3.3323	GO:0070301
calcium-independent cell-cell adhesion	The attachment of one cell to another cell via adhesion molecules that do not require the presence of calcium for the interaction.	biological_process	0.9035	0	1.34	1.387	1.9566	3.3304	3.3304	GO:0016338
tube formation	Creation of the central hole of a tube in an anatomical structure through which gases and/or liquids flow.	biological_process	0.669	0.9653	0	1.4114	1.8342	3.3297	3.3297	GO:0035148
vacuolar part	Any constituent part of a vacuole, a closed structure, found only in eukaryotic cells, that is completely surrounded by unit membrane and contains liquid material.	cellular_component	1.0859	0	-0.0728	-2.1473	1.3141	3.3293	3.3293	GO:0044437
positive regulation of filopodium assembly	Any process that activates or increases the frequency, rate or extent of the assembly of a filopodium, a thin, stiff protrusion extended by the leading edge of a motile cell such as a crawling fibroblast or amoeba, or an axonal growth cone.	biological_process	1.8237	1.2088	0	0.9804	-1.0368	3.3288	3.3288	GO:0051491
regulation of vasoconstriction	Any process that modulates the frequency, rate or extent of reductions in the diameter of blood vessels.	biological_process	-1.6908	0	0.2432	2.0157	2.9309	3.3266	3.3266	GO:0019229
chemotaxis	The directed movement of a motile cell or organism, or the directed growth of a cell guided by a specific chemical concentration gradient. Movement may be towards a higher concentration (positive chemotaxis) or towards a lower concentration (negative chemotaxis).	biological_process	2.2201	0.2798	0.6088	2.1794	1.3811	3.3256	3.3256	GO:0006935
heterotrimeric G-protein complex	Any of a family of heterotrimeric GTP-binding and hydrolyzing proteins; they belong to a superfamily of GTPases that includes monomeric proteins such as EF-Tu and RAS. Heterotrimeric G-proteins consist of three subunits; the alpha subunit contains the guanine nucleotide binding site and possesses GTPase activity; the beta and gamma subunits are tightly associated and function as a beta-gamma hete…	cellular_component	-2.1318	0.1462	3.3248	1.673	1.6538	2.0971	3.3248	GO:0005834
cellular modified amino acid metabolic process	The chemical reactions and pathways involving compounds derived from amino acids, organic acids containing one or more amino substituents.	biological_process	-1.6009	-0.1041	0.6564	2.4068	3.3245	3.0959	3.3245	GO:0006575
insulin secretion	The regulated release of proinsulin from secretory granules (B granules) in the B cells of the pancreas; accompanied by cleavage of proinsulin to form mature insulin.	biological_process	3.3243	0	-0.9596	1.8578	1.4696	2.536	3.3243	GO:0030073
regulation of skeletal muscle tissue development	Any process that modulates the frequency, rate or extent of skeletal muscle tissue development.	biological_process	3.3231	0	0.5572	1.9555	1.9072	-2.5633	3.3231	GO:0048641
SCF ubiquitin ligase complex	A ubiquitin ligase complex in which a cullin from the Cul1 subfamily and a RING domain protein form the catalytic core; substrate specificity is conferred by a Skp1 adaptor and an F-box protein. SCF complexes are involved in targeting proteins for degradation by the proteasome. The best characterized complexes are those from yeast and mammals (with core subunits named Cdc53/Cul1, Rbx1/Hrt1/Roc1).	cellular_component	1.1036	0	0.4726	-0.6179	-1.1293	3.323	3.323	GO:0019005
circadian behavior	The specific behavior of an organism that recurs with a regularity of approximately 24 hours.	biological_process	1.3024	0.1354	1.8321	3.3222	-1.6839	2.8784	3.3222	GO:0048512
regulation of leukocyte migration	Any process that modulates the frequency, rate, or extent of leukocyte migration.	biological_process	2.3792	0	0.3931	2.4506	-1.8482	3.3221	3.3221	GO:0002685
acetylcholine-gated channel complex	A homo- or hetero-pentameric protein complex that forms a transmembrane channel through which ions may pass in response to acetylcholine binding.	cellular_component	-1.1344	0	1.2822	3.3212	0	-2.0001	3.3212	GO:0005892
positive regulation of exocytosis	Any process that activates or increases the frequency, rate or extent of exocytosis.	biological_process	-2.5108	0	0.1893	1.4083	3.3199	2.4803	3.3199	GO:0045921
regulation of Rho protein signal transduction	Any process that modulates the frequency, rate or extent of Rho protein signal transduction.	biological_process	0.4853	0	0.188	1.5291	3.2361	3.3185	3.3185	GO:0035023
skin morphogenesis	The process in which the anatomical structures of the skin are generated and organized. The skin is the external membranous integument of an animal. In vertebrates the skin generally consists of two layers, an outer nonsensitive and nonvascular epidermis (cuticle or skarfskin) composed of cells which are constantly growing and multiplying in the deeper, and being thrown off in the superficial lay…	biological_process	-1.9088	0.9106	1.1973	0.7713	2.6476	3.3173	3.3173	GO:0043589
endothelial cell chemotaxis	The directed movement of an endothelial cell guided by a specific chemical concentration gradient. Movement may be towards a higher concentration (positive chemotaxis) or towards a lower concentration (negative chemotaxis).	biological_process	-0.0119	0	0	1.2335	2.8355	3.316	3.316	GO:0035767
negative regulation of BMP signaling pathway	Any process that stops, prevents, or reduces the frequency, rate or extent of the BMP signaling pathway.	biological_process	2.917	0	0	1.1389	1.0458	3.3158	3.3158	GO:0030514
plasma lipoprotein particle clearance	The process in which a lipoprotein particle is removed from the blood via receptor-mediated endocytosis and its constituent parts degraded.	biological_process	2.7252	0	0.4113	0	-1.2106	3.3155	3.3155	GO:0034381
secretion by cell	The controlled release of a substance by a cell.	biological_process	2.768	0.3369	1.1787	1.2857	2.77	3.3135	3.3135	GO:0032940
negative regulation of endothelial cell apoptotic process	Any process that stops, prevents or reduces the frequency, rate or extent of endothelial cell apoptotic process.	biological_process	2.5568	0	1.4202	2.1308	1.8793	3.3122	3.3122	GO:2000352
peptidyl-glutamic acid modification	The modification of peptidyl-glutamic acid.	biological_process	-2.886	0.5408	2.3682	1.8195	0.9682	3.3113	3.3113	GO:0018200
positive regulation of cellular component organization	Any process that activates or increases the frequency, rate or extent of a process involved in the formation, arrangement of constituent parts, or disassembly of cell structures, including the plasma membrane and any external encapsulating structures such as the cell wall and cell envelope.	biological_process	3.31	-0.1986	0.8371	1.5368	0.7621	2.3627	3.31	GO:0051130
positive regulation of lipid catabolic process	Any process that activates or increases the frequency, rate or extent of the chemical reactions and pathways resulting in the breakdown of lipids.	biological_process	2.5867	-0.5372	2.2342	1.1287	-1.4269	3.3094	3.3094	GO:0050996
positive regulation of GTPase activity	Any process that activates or increases the activity of a GTPase.	biological_process	2.5603	0	0.3336	0.8692	2.7502	3.3084	3.3084	GO:0043547
epithelial cell proliferation	The multiplication or reproduction of epithelial cells, resulting in the expansion of a cell population. Epithelial cells make up the epithelium, the covering of internal and external surfaces of the body, including the lining of vessels and other small cavities. It consists of cells joined by small amounts of cementing substances.	biological_process	-2.8955	0	2.4375	3.3082	1.7061	2.78	3.3082	GO:0050673
presynaptic membrane	A specialized area of membrane of the axon terminal that faces the plasma membrane of the neuron or muscle fiber with which the axon terminal establishes a synaptic junction; many synaptic junctions exhibit structural presynaptic characteristics, such as conical, electron-dense internal protrusions, that distinguish it from the remainder of the axon plasma membrane.	cellular_component	-1.9835	0	2.1182	1.6742	3.3081	2.3837	3.3081	GO:0042734
SNARE complex	A protein complex involved in membrane fusion; a stable ternary complex consisting of a four-helix bundle, usually formed from one R-SNARE and three Q-SNAREs with an ionic layer sandwiched between hydrophobic layers. One well-characterized example is the neuronal SNARE complex formed of synaptobrevin 2, syntaxin 1a, and SNAP-25.	cellular_component	1.9849	0	0	1.378	3.308	3.0691	3.308	GO:0031201
regulation of glutamate secretion	Any process that modulates the frequency, rate or extent of the controlled release of glutamate.	biological_process	-3.1406	0	0	1.1364	-1.2973	3.3079	3.3079	GO:0014048
phospholipid transport	The directed movement of phospholipids into, out of or within a cell, or between cells, by means of some agent such as a transporter or pore. Phospholipids are any lipids containing phosphoric acid as a mono- or diester.	biological_process	3.3065	0	2.5738	0	-2.0126	1.6345	3.3065	GO:0015914
regulation of fat cell differentiation	Any process that modulates the frequency, rate or extent of adipocyte differentiation.	biological_process	2.8647	0	0	2.6035	1.8569	3.3049	3.3049	GO:0045598
negative regulation of extrinsic apoptotic signaling pathway in absence of ligand	Any process that stops, prevents or reduces the frequency, rate or extent of extrinsic apoptotic signaling pathway in absence of ligand.	biological_process	-1.4085	0.3896	0.5264	1.7477	2.5182	3.3024	3.3024	GO:2001240
positive regulation of organic acid transport	Any process that activates or increases the frequency, rate or extent of the directed movement of organic acids into, out of or within a cell, or between cells, by means of some agent such as a transporter or pore.	biological_process	-2.0271	0	0.7059	0	2.2619	3.3019	3.3019	GO:0032892
regulation of execution phase of apoptosis	Any process that modulates the frequency, rate or extent of execution phase of apoptosis.	biological_process	-2.1776	0	1.1068	1.5121	-2.4157	3.3014	3.3014	GO:1900117
synaptic vesicle exocytosis	Fusion of intracellular membrane-bounded vesicles with the pre-synaptic membrane of the neuronal cell resulting in release of neurotransmitter into the synaptic cleft.	biological_process	0.7662	0	0.4897	-1.8165	3.2189	3.3011	3.3011	GO:0016079
hydrolase activity, acting on ether bonds	Catalysis of the hydrolysis of any ether or thioether bond, -O- or -S- respectively.	molecular_function	3.3007	0	1.2483	0	-0.3158	-0.6509	3.3007	GO:0016801
nucleotide metabolic process	The chemical reactions and pathways involving a nucleotide, a nucleoside that is esterified with (ortho)phosphate or an oligophosphate at any hydroxyl group on the glycose moiety; may be mono-, di- or triphosphate; this definition includes cyclic nucleotides (nucleoside cyclic phosphates).	biological_process	-2.0892	0.4182	0.8569	0.962	2.7816	3.3003	3.3003	GO:0009117
regulation of mitochondrial membrane potential	Any process that modulates the establishment or extent of the mitochondrial membrane potential, the electric potential existing across the mitochondrial membrane arising from charges in the membrane itself and from the charges present in the media on either side of the membrane.	biological_process	2.4911	0.8702	2.6827	2.2485	2.9007	3.2995	3.2995	GO:0051881
steroid binding	Interacting selectively and non-covalently with a steroid, any of a large group of substances that have in common a ring system based on 1,2-cyclopentanoperhydrophenanthrene.	molecular_function	3.2993	1.1135	0.4438	1.4375	2.7971	2.7198	3.2993	GO:0005496
positive regulation of inflammatory response	Any process that activates or increases the frequency, rate or extent of the inflammatory response.	biological_process	1.3752	0.264	1.1169	1.9283	1.7923	3.2993	3.2993	GO:0050729
Wnt signaling pathway, planar cell polarity pathway	The series of molecular signals initiated by binding of a Wnt protein to a receptor on the surface of the target cell where activated receptors signal via downstream effectors including C-Jun N-terminal kinase (JNK) to modulate cytoskeletal elements and control cell polarity.	biological_process	2.3718	0	1.1812	-0.5002	2.4417	3.2983	3.2983	GO:0060071
negative regulation of macromolecule biosynthetic process	Any process that decreases the rate, frequency or extent of the chemical reactions and pathways resulting in the formation of a macromolecule, any molecule of high relative molecular mass, the structure of which essentially comprises the multiple repetition of units derived, actually or conceptually, from molecules of low relative molecular mass.	biological_process	1.0312	0.5162	0	3.0376	1.7246	3.2952	3.2952	GO:0010558
regulation of lymphocyte differentiation	Any process that modulates the frequency, rate or extent of lymphocyte differentiation.	biological_process	3.2949	0	0.3772	0.5858	0.5088	1.4524	3.2949	GO:0045619
positive regulation of endothelial cell proliferation	Any process that activates or increases the rate or extent of endothelial cell proliferation.	biological_process	0.7314	0	0	1.0381	0.9573	3.2889	3.2889	GO:0001938
regulation of cell projection assembly	Any process that modulates the rate, frequency, or extent of cell projection assembly.	biological_process	1.4595	0	-0.6141	0	1.9512	3.2867	3.2867	GO:0060491
very-low-density lipoprotein particle	A triglyceride-rich lipoprotein particle that is typically composed of APOB100, APOE and APOCs and has a density of about 1.006 g/ml and a diameter of between 20-80 nm. It is found in blood and transports endogenous products (newly synthesized cholesterol and triglycerides) from the liver.	cellular_component	-2.7313	0	0	0	-1.7572	3.2852	3.2852	GO:0034361
cellular metabolic compound salvage	Any process which produces a useful metabolic compound from derivatives of it without de novo synthesis, as carried out by individual cells.	biological_process	1.77	0	1.8617	1.6444	2.2951	3.2851	3.2851	GO:0043094
calcium ion transport into cytosol	The directed movement of calcium ions (Ca2+) into the cytosol.	biological_process	3.2851	0.1399	2.0915	1.951	2.6321	2.5706	3.2851	GO:0060402
regulation of cell death	Any process that modulates the rate or frequency of cell death. Cell death is the specific activation or halting of processes within a cell so that its vital functions markedly cease, rather than simply deteriorating gradually over time, which culminates in cell death.	biological_process	3.284	0	0.2364	1.504	0.4413	1.9002	3.284	GO:0010941
positive regulation of alcohol biosynthetic process	Any process that activates or increases the frequency, rate or extent of alcohol biosynthetic process.	biological_process	1.6878	0	0.4281	-1.6185	3.2273	3.2839	3.2839	GO:1902932
virus receptor activity	Combining with a virus component and mediating entry of the virus into the cell.	molecular_function	1.9692	0	0.7643	0	0.2915	3.2837	3.2837	GO:0001618
cytolysis	The rupture of cell membranes and the loss of cytoplasm.	biological_process	3.2835	0	1.2619	0	-0.6922	2.8669	3.2835	GO:0019835
response to vitamin A	Any process that results in a change in state or activity of a cell or an organism (in terms of movement, secretion, enzyme production, gene expression, etc.) as a result of a vitamin A stimulus.	biological_process	1.6531	0.4453	1.4031	2.3997	1.0012	3.2818	3.2818	GO:0033189
ion channel complex	A protein complex that spans a membrane and forms a water-filled channel across the phospholipid bilayer allowing selective ion transport down its electrochemical gradient.	cellular_component	2.5318	0.4678	1.9129	-0.4641	3.2801	2.6682	3.2801	GO:0034702
negative regulation of reproductive process	Any process that stops, prevents, or reduces the frequency, rate or extent of reproductive process.	biological_process	-1.1033	0.2183	0.5522	2.0349	2.5227	3.2784	3.2784	GO:2000242
endocardial cushion morphogenesis	The process in which the anatomical structure of the endocardial cushion is generated and organized. The endocardial cushion is a specialized region of mesenchymal cells that will give rise to the heart septa and valves.	biological_process	2.2214	0	0	0.8368	0.9583	3.2748	3.2748	GO:0003203
peroxisome proliferator activated receptor signaling pathway	The series of molecular signals initiated by binding of a ligand to any of the peroxisome proliferator activated receptors (alpha, beta or gamma) in the nuclear membrane, and ending with the initiation or termination of the transcription of target genes.	biological_process	0	1.1273	0	2.0594	1.709	3.2745	3.2745	GO:0035357
Rho guanyl-nucleotide exchange factor activity	Stimulates the exchange of guanyl nucleotides associated with a GTPase of the Rho family. Under normal cellular physiological conditions, the concentration of GTP is higher than that of GDP, favoring the replacement of GDP by GTP in association with the GTPase.	molecular_function	0.5314	0	0.0419	1.846	3.0169	3.2745	3.2745	GO:0005089
protein metabolic process	The chemical reactions and pathways involving a specific protein, rather than of proteins in general. Includes protein modification.	biological_process	2.5138	1.1888	-0.8188	-1.3736	3.1125	3.2738	3.2738	GO:0019538
regulation of fibroblast growth factor receptor signaling pathway	Any process that modulates the frequency, rate or extent of fibroblast growth factor receptor signaling pathway activity.	biological_process	-2.2951	0.1253	1.3481	1.4084	2.8087	3.2736	3.2736	GO:0040036
cytokine production	The appearance of a cytokine due to biosynthesis or secretion following a cellular stimulus, resulting in an increase in its intracellular or extracellular levels.	biological_process	1.2371	0	1.1246	2.6842	2.5612	3.2723	3.2723	GO:0001816
ciliary membrane	The portion of the plasma membrane surrounding a cilium.	cellular_component	1.1518	0	0	1.3865	2.163	3.2718	3.2718	GO:0060170
interleukin-2 biosynthetic process	The chemical reactions and pathways resulting in the formation of interleukin-2.	biological_process	0.7451	0	0	1.9207	-0.3353	3.271	3.271	GO:0042094
metalloendopeptidase inhibitor activity	Stops, prevents or reduces the activity of metalloendopeptidases, enzymes that catalyze the hydrolysis of nonterminal peptide bonds in a polypeptide chain and contain a chelated metal ion at their active sites which is essential to their catalytic activity.	molecular_function	-0.8698	0	0	0	0	3.2697	3.2697	GO:0008191
regulation of axonogenesis	Any process that modulates the frequency, rate or extent of axonogenesis, the generation of an axon, the long process of a neuron.	biological_process	1.6931	0	0	-0.764	2.1837	3.2696	3.2696	GO:0050770
regulation of cellular protein metabolic process	Any process that modulates the frequency, rate or extent of the chemical reactions and pathways involving a protein, occurring at the level of an individual cell.	biological_process	-1.9044	0	0.4397	0	-0.6545	3.2691	3.2691	GO:0032268
carbohydrate binding	Interacting selectively and non-covalently with any carbohydrate, which includes monosaccharides, oligosaccharides and polysaccharides as well as substances derived from monosaccharides by reduction of the carbonyl group (alditols), by oxidation of one or more hydroxy groups to afford the corresponding aldehydes, ketones, or carboxylic acids, or by replacement of one or more hydroxy group(s) by a…	molecular_function	1.2607	0.7714	0.2848	1.5905	2.9451	3.2689	3.2689	GO:0030246
response to starvation	Any process that results in a change in state or activity of a cell or an organism (in terms of movement, secretion, enzyme production, gene expression, etc.) as a result of a starvation stimulus, deprivation of nourishment.	biological_process	3.2676	0	0	0	2	1.4469	3.2676	GO:0042594
regulation of signaling	Any process that modulates the frequency, rate or extent of a signaling process.	biological_process	-1.4641	0	0.187	3.1719	-1.9519	3.2649	3.2649	GO:0023051
cardiac muscle cell contraction	The actin filament-based process in which cytoplasmic actin filaments slide past one another resulting in contraction of a cardiac muscle cell.	biological_process	-2.4932	0	2.4572	0	-3.0149	3.2646	3.2646	GO:0086003
T-helper cell differentiation	The process in which a relatively unspecialized thymocyte acquires specialized features of a T-helper cell.	biological_process	1.2556	-0.1484	-0.6517	3.2632	0	-2.7096	3.2632	GO:0042093
germ cell migration	The orderly movement of a cell specialized to produce haploid gametes through the embryo from its site of production to the place where the gonads will form.	biological_process	-2.0474	0	0	0	1.0952	3.2631	3.2631	GO:0008354
activation of NF-kappaB-inducing kinase activity	The stimulation of the activity of NF-kappaB-inducing kinase through phosphorylation at specific residues.	biological_process	3.263	-0.1635	0.697	0	0.2002	1.2564	3.263	GO:0007250
male meiosis	A cell cycle process comprising the steps by which a cell progresses through the nuclear division phase of a meiotic cell cycle in the male germline.	biological_process	1.2231	0.251	0.4889	1.2516	3.2627	-1.617	3.2627	GO:0007140
adenylate cyclase-modulating G-protein coupled receptor signaling pathway	The series of molecular signals generated as a consequence of a G-protein coupled receptor binding to its physiological ligand, where the pathway proceeds through activation or inhibition of adenylyl cyclase activity and a subsequent change in the concentration of cyclic AMP (cAMP).	biological_process	0.3172	0	3.2607	0.881	2.3543	2.75	3.2607	GO:0007188
protein localization to chromosome	Any process in which a protein is transported to, or maintained at, a specific location on a chromosome.	biological_process	3.2602	0	-0.3954	0.9217	-0.9008	-1.3474	3.2602	GO:0034502
smooth muscle tissue development	The process whose specific outcome is the progression of smooth muscle over time, from its formation to the mature structure.	biological_process	3.2588	1.1581	3.1807	2.0379	0	2.5888	3.2588	GO:0048745
2-oxoglutarate metabolic process	The chemical reactions and pathways involving oxoglutarate, the dianion of 2-oxoglutaric acid. It is a key constituent of the TCA cycle and a key intermediate in amino-acid metabolism.	biological_process	0.5437	0	0.5164	2.7046	3.2585	2.6507	3.2585	GO:0006103
skeletal muscle cell differentiation	The process in which a relatively unspecialized cell acquires specialized features of a skeletal muscle cell, a somatic cell located in skeletal muscle.	biological_process	3.2565	0	0.333	2.2565	-0.8266	2.3399	3.2565	GO:0035914
striatum development	The progression of the striatum over time from its initial formation until its mature state. The striatum is a region of the forebrain consisting of the caudate nucleus, putamen and fundus striati.	biological_process	2.1416	0	3.2561	0.6137	1.3506	-1.9313	3.2561	GO:0021756
regulation of acute inflammatory response	Any process that modulates the frequency, rate, or extent of an acute inflammatory response.	biological_process	1.1762	0	0.2461	2.689	1.1661	3.2559	3.2559	GO:0002673
positive regulation of transport	Any process that activates or increases the frequency, rate or extent of the directed movement of substances (such as macromolecules, small molecules, ions) into, out of or within a cell, or between cells, by means of some agent such as a transporter or pore.	biological_process	-1.9892	0.1205	0.924	2.52	3.2551	2.3504	3.2551	GO:0051050
mesodermal cell fate commitment	The cell differentiation process that results in commitment of a cell to become part of the mesoderm.	biological_process	-0.4697	0	2.2296	-0.1841	3.2533	2.6098	3.2533	GO:0001710
regulation of calcium ion-dependent exocytosis	Any process that modulates the frequency, rate or extent of calcium ion-dependent exocytosis.	biological_process	0.3052	0.0561	1.5747	0.9294	1.2982	3.252	3.252	GO:0017158
interferon-gamma-mediated signaling pathway	A series of molecular signals initiated by the binding of interferon-gamma to a receptor on the surface of a cell, and ending with regulation of a downstream cellular process, e.g. transcription. Interferon gamma is the only member of the type II interferon found so far.	biological_process	3.252	0	0.2624	0	0.7338	2.7677	3.252	GO:0060333
positive regulation of hormone secretion	Any process that activates or increases the frequency, rate or extent of the regulated release of a hormone from a cell.	biological_process	2.1151	0.2768	0.2721	2.5834	3.2518	3.08	3.2518	GO:0046887
neural retina development	The progression of the neural retina over time from its initial formation to the mature structure. The neural retina is the part of the retina that contains neurons and photoreceptor cells.	biological_process	2.7586	-0.1188	0.4722	2.7436	3.2502	2.7803	3.2502	GO:0003407
bile acid biosynthetic process	The chemical reactions and pathways resulting in the formation of bile acids, any of a group of steroid carboxylic acids occurring in bile.	biological_process	3.2502	0.8635	0.1404	0.8848	1.9466	-2.9189	3.2502	GO:0006699
calcium-dependent cysteine-type endopeptidase activity	Catalysis of the hydrolysis of nonterminal peptide bonds in a polypeptide chain by a mechanism using a cysteine residue at the enzyme active center, and requiring the presence of calcium.	molecular_function	0.7877	0.6052	0	0	3.2145	3.2501	3.2501	GO:0004198
cellular carbohydrate biosynthetic process	The chemical reactions and pathways resulting in the formation of carbohydrates, any of a group of organic compounds based of the general formula Cx(H2O)y, carried out by individual cells.	biological_process	-1.1334	0	0	0.6151	1.9479	3.2463	3.2463	GO:0034637
regulation of actin filament bundle assembly	Any process that modulates the frequency, rate or extent of the assembly of actin filament bundles.	biological_process	-2.5617	0	0.0382	0.6375	3.2461	1.9564	3.2461	GO:0032231
tight junction	An occluding cell-cell junction that is composed of a branching network of sealing strands that completely encircles the apical end of each cell in an epithelial sheet; the outer leaflets of the two interacting plasma membranes are seen to be tightly apposed where sealing strands are present. Each sealing strand is composed of a long row of transmembrane adhesion proteins embedded in each of the …	cellular_component	1.7592	0	0.4381	1.7911	2.1256	3.2457	3.2457	GO:0005923
cochlea morphogenesis	The process in which the cochlea is generated and organized.	biological_process	0	0	0	0.2334	0	3.2442	3.2442	GO:0090103
interleukin-2 production	The appearance of interleukin-2 due to biosynthesis or secretion following a cellular stimulus, resulting in an increase in its intracellular or extracellular levels.	biological_process	3.2428	-0.4339	1.3173	0.0666	-0.4102	1.9534	3.2428	GO:0032623
glycosyl compound catabolic process	The chemical reactions and pathways resulting in the breakdown of glycosyl compound.	biological_process	3.2425	0	0	-0.703	0.7815	2.7768	3.2425	GO:1901658
GTPase activator activity	Increases the activity of a GTPase, an enzyme that catalyzes the hydrolysis of GTP.	molecular_function	2.2127	0	0.8792	1.5157	2.0652	3.2412	3.2412	GO:0005096
SNARE binding	Interacting selectively and non-covalently with a SNARE (soluble N-ethylmaleimide-sensitive factor attached protein receptor) protein.	molecular_function	-1.664	0	0	0.035	3.2397	3.163	3.2397	GO:0000149
regulation of T cell proliferation	Any process that modulates the frequency, rate or extent of T cell proliferation.	biological_process	1.177	0.1327	-1.4407	1.929	0	3.239	3.239	GO:0042129
megakaryocyte development	The process whose specific outcome is the progression of a megakaryocyte cell over time, from its formation to the mature structure. Megakaryocyte development does not include the steps involved in committing a cell to a megakaryocyte fate. A megakaryocyte is a giant cell 50 to 100 micron in diameter, with a greatly lobulated nucleus, found in the bone marrow.	biological_process	-1.9494	0.5901	0.9194	-0.348	2.1657	3.239	3.239	GO:0035855
regulation of biological quality	Any process that modulates a qualitative or quantitative trait of a biological quality. A biological quality is a measurable attribute of an organism or part of an organism, such as size, mass, shape, color, etc.	biological_process	-1.3713	0	0.4012	1.6649	2.6857	3.2382	3.2382	GO:0065008
cellular response to glucocorticoid stimulus	Any process that results in a change in state or activity of a cell (in terms of movement, secretion, enzyme production, gene expression, etc.) as a result of a glucocorticoid stimulus. Glucocorticoids are hormonal C21 corticosteroids synthesized from cholesterol with the ability to bind with the cortisol receptor and trigger similar effects. Glucocorticoids act primarily on carbohydrate and prot…	biological_process	2.3999	0	-0.7102	2.0837	2.5779	3.2377	3.2377	GO:0071385
negative regulation of exocytosis	Any process that stops, prevents, or reduces the frequency, rate or extent of exocytosis.	biological_process	1.5022	-0.4617	1.4795	1.463	0.4787	3.2373	3.2373	GO:0045920
cellular zinc ion homeostasis	Any process involved in the maintenance of an internal steady state of zinc ions at the level of a cell.	biological_process	3.2345	0.0647	0	0.3438	-0.6147	2.3668	3.2345	GO:0006882
morphogenesis of a branching structure	The process in which the anatomical structures of branches are generated and organized. A branch is a division or offshoot from a main stem. Examples in animals would include blood vessels, nerves, lymphatics and other endothelial or epithelial tubes.	biological_process	-0.5588	0	0.8844	0.6955	3.2339	2.9617	3.2339	GO:0001763
regulation of epithelial cell migration	Any process that modulates the frequency, rate or extent of epithelial cell migration.	biological_process	1.3265	0.5882	0	2.4531	2.5263	3.2331	3.2331	GO:0010632
vitamin D metabolic process	The chemical reactions and pathways involving vitamin D, any of a group of related, fat-soluble compounds that are derived from delta-5,7 steroids and play a central role in calcium metabolism. Specific forms of vitamin D include calciferol (ergocalciferol; vitamin D2) and cholecalciferol (calciol; vitamin D3).	biological_process	-0.1979	0	0.634	1.9206	3.2322	2.5819	3.2322	GO:0042359
regulation of heart contraction	Any process that modulates the frequency, rate or extent of heart contraction. Heart contraction is the process in which the heart decreases in volume in a characteristic way to propel blood through the body.	biological_process	2.4418	0	0.2426	1.3854	2.7355	3.2303	3.2303	GO:0008016
trabecula morphogenesis	The process of shaping a trabecula in an organ. A trabecula is a small, often microscopic, tissue element in the form of a small beam, strut or rod, which generally has a mechanical function. Trabecula are usually but not necessarily, composed of dense collagenous tissue.	biological_process	3.2294	0.8188	1.8389	2.0566	1.2475	2.3782	3.2294	GO:0061383
cerebellar cortex morphogenesis	The process in which the anatomical structure of the cranial nerves are generated and organized. The cerebellar cortex is a thin mantle of gray matter that covers the surface of each cerebral hemisphere. It has a characteristic morphology with convolutions (gyri) and crevices (sulci) that have specific functions. Six layers of nerve cells and the nerve pathways that connect them comprise the cere…	biological_process	-0.7957	0	0	0.1802	2.9048	3.2294	3.2294	GO:0021696
epithelial cell morphogenesis	The change in form that occurs when an epithelial cell progresses from its initial formation to its mature state.	biological_process	-1.8832	0	1.4588	0.9648	2.051	3.2286	3.2286	GO:0003382
regulation of cell shape	Any process that modulates the surface configuration of a cell.	biological_process	1.1837	-0.2222	2.7258	2.0287	1.8852	3.2275	3.2275	GO:0008360
calcium ion-dependent exocytosis	The release of intracellular molecules (e.g. hormones, matrix proteins) contained within a membrane-bounded vesicle by fusion of the vesicle with the plasma membrane of a cell, requiring the presence of calcium ions.	biological_process	1.3493	0.2001	1.8265	-1.5571	1.8712	3.2271	3.2271	GO:0017156
positive regulation of receptor recycling	Any process that activates or increases the frequency, rate or extent of receptor recycling.	biological_process	2.8929	0.9006	0	0	1.4629	3.2263	3.2263	GO:0001921
T-helper 2 cell differentiation	The process in which a relatively unspecialized T cell acquires specialized features of a T-helper 2 (Th2) cell. A Th2 cell is a CD4-positive, alpha-beta T cell that has the phenotype GATA-3-positive and produces interleukin-4.	biological_process	1.914	0	-0.7313	3.2259	0	2.1686	3.2259	GO:0045064
negative regulation of transferase activity	Any process that stops or reduces the rate of transferase activity, the catalysis of the transfer of a group, e.g. a methyl group, glycosyl group, acyl group, phosphorus-containing, or other groups, from a donor compound to an acceptor.	biological_process	2.0803	0.112	-0.8045	3.0118	-1.5329	3.2258	3.2258	GO:0051348
phospholipase C-activating G-protein coupled receptor signaling pathway	The series of molecular signals generated as a consequence of a G-protein coupled receptor binding to its physiological ligand, where the pathway proceeds with activation of phospholipase C (PLC) and a subsequent increase in the concentration of inositol trisphosphate (IP3) and diacylglycerol (DAG).	biological_process	1.2958	0	0.7451	2.0264	2.7783	3.2252	3.2252	GO:0007200
protein sumoylation	The process in which a SUMO protein (small ubiquitin-related modifier) is conjugated to a target protein via an isopeptide bond between the carboxyl terminus of SUMO with an epsilon-amino group of a lysine residue of the target protein.	biological_process	-2.4249	0.1204	1.074	1.0218	-2.8185	3.2248	3.2248	GO:0016925
synaptic membrane	A specialized area of membrane on either the presynaptic or the postsynaptic side of a synapse, the junction between a nerve fiber of one neuron and another neuron or muscle fiber or glial cell.	cellular_component	-2.0816	0	2.9352	0	3.2247	2.7486	3.2247	GO:0097060
regulation of microtubule polymerization or depolymerization	Any process that modulates the frequency, rate or extent of microtubule polymerization or depolymerization by the addition or removal of tubulin heterodimers from a microtubule.	biological_process	0.5482	0	0	1.0637	3.2212	3.1319	3.2212	GO:0031110
regulation of binding	Any process that modulates the frequency, rate or extent of binding, the selective interaction of a molecule with one or more specific sites on another molecule.	biological_process	0.2272	0	0.6592	0	2.1178	3.2208	3.2208	GO:0051098
triglyceride catabolic process	The chemical reactions and pathways resulting in the breakdown of a triglyceride, any triester of glycerol.	biological_process	-2.9102	-1.1466	1.6498	1.2294	-1.668	3.2196	3.2196	GO:0019433
cell proliferation involved in kidney development	The multiplication or reproduction of cells, resulting in the expansion of the population in the kidney.	biological_process	-1.1495	0	0	0.0853	2.3738	3.2187	3.2187	GO:0072111
structural constituent of eye lens	The action of a molecule that contributes to the structural integrity of the lens of an eye.	molecular_function	2.6858	-0.1308	0	1.6803	3.2172	2.9804	3.2172	GO:0005212
phospholipid transporter activity	Enables the directed movement of phospholipids into, out of or within a cell, or between cells. Phospholipids are a class of lipids containing phosphoric acid as a mono- or diester.	molecular_function	3.2171	0	2.9143	0	2.3359	1.7436	3.2171	GO:0005548
positive regulation of cellular protein metabolic process	Any process that activates or increases the frequency, rate or extent of the chemical reactions and pathways involving a protein, occurring at the level of an individual cell.	biological_process	1.0254	0	0.8298	-1.1294	0.3899	3.2169	3.2169	GO:0032270
exocytosis	A process of secretion by a cell that results in the release of intracellular molecules (e.g. hormones, matrix proteins) contained within a membrane-bounded vesicle by fusion of the vesicle with the plasma membrane of a cell. This is the process in which most molecules are secreted from eukaryotic cells.	biological_process	1.6846	0	0.5716	1.8728	2.6485	3.2162	3.2162	GO:0006887
brush border	Dense covering of microvilli on the apical surface of epithelial cells in tissues such as the intestine, kidney, and choroid plexus; the microvilli aid absorption by increasing the surface area of the cell.	cellular_component	3.2162	0	1.2991	2.1037	0	-1.3392	3.2162	GO:0005903
regulation of cellular response to growth factor stimulus	Any process that modulates the rate, frequency, or extent of a change in state or activity of a cell (in terms of movement, secretion, enzyme production, gene expression, etc.) as a result of a growth factor stimulus.	biological_process	-2.4208	0	0	1.107	-0.3683	3.216	3.216	GO:0090287
lung alveolus development	The process whose specific outcome is the progression of the alveolus over time, from its formation to the mature structure. The alveolus is a sac for holding air in the lungs; formed by the terminal dilation of air passageways.	biological_process	-0.8854	0	1.1217	0.8318	1.4834	3.2159	3.2159	GO:0048286
clathrin-coated vesicle	A vesicle with a coat formed of clathrin connected to the membrane via one of the clathrin adaptor complexes.	cellular_component	3.2151	0	-0.5574	1.9241	2.4278	2.7593	3.2151	GO:0030136
regulation of smoothened signaling pathway	Any process that modulates the frequency, rate or extent of smoothened signaling.	biological_process	-0.5733	1.7546	0.5442	0.3017	2.8048	3.2144	3.2144	GO:0008589
calcium ion binding	Interacting selectively and non-covalently with calcium ions (Ca2+).	molecular_function	2.4206	0	0.6767	2.0001	2.8346	3.213	3.213	GO:0005509
phosphatase binding	Interacting selectively and non-covalently with any phosphatase.	molecular_function	1.4802	0	1.0295	1.8187	1.5881	3.2125	3.2125	GO:0019902
lipase inhibitor activity	Stops, prevents or reduces the activity of a lipase, an enzyme that catalyzes of the hydrolysis of a lipid.	molecular_function	2.6529	0	0	0.6539	2.7461	3.2116	3.2116	GO:0055102
proton-transporting ATP synthase complex, coupling factor F(o)	All non-F1 subunits of a hydrogen-transporting ATP synthase, including integral and peripheral membrane proteins.	cellular_component	-3.065	-0.0263	0	3.2115	1.3105	2.6511	3.2115	GO:0045263
negative regulation of cellular component movement	Any process that stops, prevents, or reduces the frequency, rate or extent of the movement of a cellular component.	biological_process	3.2107	0	1.1054	-1.6736	0.4888	1.5063	3.2107	GO:0051271
myoblast differentiation	The process in which a relatively unspecialized cell acquires specialized features of a myoblast. A myoblast is a mononucleate cell type that, by fusion with other myoblasts, gives rise to the myotubes that eventually develop into striated muscle fibers.	biological_process	-1.7167	0.6388	0	1.6939	2.4757	3.2072	3.2072	GO:0045445
enzyme inhibitor activity	Stops, prevents or reduces the activity of an enzyme.	molecular_function	-0.9293	0	0.5157	1.4361	-1.3412	3.2064	3.2064	GO:0004857
heme biosynthetic process	The chemical reactions and pathways resulting in the formation of heme, any compound of iron complexed in a porphyrin (tetrapyrrole) ring, from less complex precursors.	biological_process	3.2048	0	0	1.6815	0.4789	-1.8914	3.2048	GO:0006783
regulation of interferon-gamma-mediated signaling pathway	Any process that modulates the rate, frequency or extent of the series of molecular events generated as a consequence of interferon-gamma binding to a cell surface receptor.	biological_process	1.9954	0	0	0	0.6295	3.2039	3.2039	GO:0060334
structural constituent of cytoskeleton	The action of a molecule that contributes to the structural integrity of a cytoskeletal structure.	molecular_function	1.9148	-1.0439	2.5599	2.6099	3.0946	3.2035	3.2035	GO:0005200
neutrophil mediated immunity	Any process involved in the carrying out of an immune response by a neutrophil.	biological_process	3.068	0	1.5738	3.2005	2.0748	-2.9358	3.2005	GO:0002446
protein polymerization	The process of creating protein polymers, compounds composed of a large number of component monomers; polymeric proteins may be made up of different or identical monomers. Polymerization occurs by the addition of extra monomers to an existing poly- or oligomeric protein.	biological_process	2.5351	0.2552	0.2371	2.8969	3.1331	3.2002	3.2002	GO:0051258
retinoid X receptor binding	Interacting selectively and non-covalently with a retinoid X receptor.	molecular_function	1.3269	0.4188	0	1.477	0.6062	3.1997	3.1997	GO:0046965
neurotransmitter metabolic process	The chemical reactions and pathways involving neurotransmitters, any of a group of substances that are released on excitation from the axon terminal of a presynaptic neuron of the central or peripheral nervous system and travel across the synaptic cleft to either excite or inhibit the target cell.	biological_process	1.2355	0	0	-0.7734	0.7245	3.1987	3.1987	GO:0042133
chemokine receptor activity	Combining with a chemokine, and transmitting the signal from one side of the membrane to the other to initiate a change in cell activity. Chemokines are a family of small chemotactic cytokines; their name is derived from their ability to induce directed chemotaxis in nearby responsive cells. All chemokines possess a number of conserved cysteine residues involved in intramolecular disulfide bond f…	molecular_function	2.6181	0	0	1.0856	0	3.1987	3.1987	GO:0004950
negative regulation of leukocyte activation	Any process that stops, prevents, or reduces the frequency, rate, or extent of leukocyte activation.	biological_process	3.0564	0	0.0864	-1.1837	-1.463	3.1966	3.1966	GO:0002695
proximal/distal pattern formation	The regionalization process in which specific areas of cell differentiation are determined along a proximal/distal axis. The proximal/distal axis is defined by a line that runs from main body (proximal end) of an organism outward (distal end).	biological_process	3.0511	1.8168	2.7187	2.582	3.1945	2.66	3.1945	GO:0009954
negative regulation of NF-kappaB import into nucleus	Any process that stops, prevents, or reduces the frequency, rate or extent of the transfer of NF-kappaB, a transcription factor for eukaryotic RNA polymerase II promoters, from the cytoplasm into the nucleus, across the nuclear membrane.	biological_process	2.6735	0.3713	1.7099	-0.4142	2.4905	3.1936	3.1936	GO:0042347
lipoprotein particle receptor activity	Combining with a lipoprotein particle and delivering the lipoprotein particle into the cell via endocytosis. A lipoprotein particle, also known as a lipoprotein, is a clathrate complex consisting of a lipid enwrapped in a protein host without covalent binding in such a way that the complex has a hydrophilic outer surface consisting of all the protein and the polar ends of any phospholipids.	molecular_function	-2.0206	0.4873	0	0	3.1936	2.1156	3.1936	GO:0030228
intracellular receptor signaling pathway	Any series of molecular signals initiated by a ligand binding to an receptor located within a cell.	biological_process	0.8739	1.4996	0.2241	2.0913	1.8966	3.1922	3.1922	GO:0030522
cellular cation homeostasis	Any process involved in the maintenance of an internal steady state of cations at the level of a cell.	biological_process	-0.7986	0	0.9005	0	-1.8536	3.1921	3.1921	GO:0030003
regulation of response to cytokine stimulus	Any process that modulates the rate, frequency, or extent of a response to cytokine stimulus.	biological_process	1.056	0	0	0.9143	-0.0132	3.1919	3.1919	GO:0060759
positive regulation of ATPase activity	Any process that activates or increases the rate of ATP hydrolysis by an ATPase.	biological_process	2.3713	0.9147	0.6056	1.3441	3.1685	3.191	3.191	GO:0032781
I-kappaB phosphorylation	The process of introducing a phosphate group into an inhibitor of kappa B (I-kappaB) protein. Phosphorylation of I-kappaB targets I-kappaB for ubiquitination and proteasomal degradation, thus releasing bound NF-kappaB dimers, which can translocate to the nucleus to bind DNA and regulate transcription.	biological_process	2.0735	0	0.5338	2.165	3.1908	3.1577	3.1908	GO:0007252
salivary gland morphogenesis	The process in which the anatomical structures of the salivary gland are generated and organized.	biological_process	1.7103	0.4139	0.2027	3.1902	1.7581	2.7136	3.1902	GO:0007435
regulation of JAK-STAT cascade	Any process that modulates the frequency, rate or extent of the JAK-STAT signaling pathway.	biological_process	0.5393	0.2654	1.8529	3.1893	1.1046	2.3057	3.1893	GO:0046425
dorsal/ventral axis specification	The establishment, maintenance and elaboration of the dorsal/ventral axis. The dorsal/ventral axis is defined by a line that runs orthogonal to both the anterior/posterior and left/right axes. The dorsal end is defined by the upper or back side of an organism. The ventral end is defined by the lower or front side of an organism.	biological_process	3.1889	0.525	0.7036	1.5519	0	2.5852	3.1889	GO:0009950
LRR domain binding	Interacting selectively and non-covalently with a LRR domain (leucine rich repeats) of a protein.	molecular_function	-0.2984	0.2239	1.3339	1.7382	3.1884	3.0516	3.1884	GO:0030275
cellular response to starvation	Any process that results in a change in state or activity of a cell (in terms of movement, secretion, enzyme production, gene expression, etc.) as a result of deprivation of nourishment.	biological_process	-1.2881	0	0.5359	-1.3045	3.1879	2.5447	3.1879	GO:0009267
glycerolipid catabolic process	The chemical reactions and pathways resulting in the breakdown of glycerolipids, any lipid with a glycerol backbone.	biological_process	2.5766	-0.1957	0	-0.4118	1.4991	3.1867	3.1867	GO:0046503
lipid transporter activity	Enables the directed movement of lipids into, out of or within a cell, or between cells.	molecular_function	3.1865	0	0	0	0	2.0261	3.1865	GO:0005319
positive regulation of protein binding	Any process that activates or increases the frequency, rate or extent of protein binding.	biological_process	-0.62	1.1632	0	1.8465	1.098	3.1854	3.1854	GO:0032092
response to interferon-gamma	Any process that results in a change in state or activity of a cell or an organism (in terms of movement, secretion, enzyme production, gene expression, etc.) as a result of an interferon-gamma stimulus. Interferon-gamma is also known as type II interferon.	biological_process	1.8425	-1.0117	0.3831	0.8311	0	3.1841	3.1841	GO:0034341
peptide hormone receptor binding	Interacting selectively and non-covalently with a receptor for peptide hormones.	molecular_function	2.5139	0	-0.4513	1.8939	1.6718	3.1825	3.1825	GO:0051428
kidney epithelium development	The process whose specific outcome is the progression of an epithelium in the kidney over time, from its formation to the mature structure. An epithelium is a tissue that covers the internal or external surfaces of an anatomical structure.	biological_process	-0.6315	0	1.4022	1.0434	1.7251	3.1823	3.1823	GO:0072073
regulation of activin receptor signaling pathway	Any process that modulates the frequency, rate or extent of the activity of any activin receptor signaling pathway.	biological_process	-2.7513	1.5607	1.8066	1.7193	2.8862	3.1819	3.1819	GO:0032925
thiolester hydrolase activity	Catalysis of the reaction: RCO-SR' + H2O = RCOOH + HSR'. This reaction is the hydrolysis of a thiolester bond, an ester formed from a carboxylic acid and a thiol (i.e., RCO-SR'), such as that found in acetyl-coenzyme A.	molecular_function	3.1816	0.7461	0.542	-2.3876	1.152	2.0598	3.1816	GO:0016790
neurological system process involved in regulation of systemic arterial blood pressure	The regulation of blood pressure mediated by detection of stimuli and a neurological response.	biological_process	3.1793	0	-1.1585	0	-0.6639	-1.5964	3.1793	GO:0001976
hippocampus development	The progression of the hippocampus over time from its initial formation until its mature state.	biological_process	0	0	0.0819	-2.1286	2.6403	3.1774	3.1774	GO:0021766
platelet alpha granule	A secretory organelle found in blood platelets, which is unique in that it exhibits further compartmentalization and acquires its protein content via two distinct mechanisms: (1) biosynthesis predominantly at the megakaryocyte (MK) level (with some vestigial platelet synthesis) (e.g. platelet factor 4) and (2) endocytosis and pinocytosis at both the MK and circulating platelet levels (e.g. fibrin…	cellular_component	2.4449	0.0484	1.1144	2.5134	2.7287	3.1773	3.1773	GO:0031091
cell fate commitment	The commitment of cells to specific cell fates and their capacity to differentiate into particular kinds of cells. Positional information is established through protein signals that emanate from a localized source within a cell (the initial one-cell zygote) or within a developmental field.	biological_process	1.3483	0	0.3522	2.3965	3.0058	3.177	3.177	GO:0045165
proteoglycan metabolic process	The chemical reactions and pathways involving proteoglycans, any glycoprotein in which the carbohydrate units are glycosaminoglycans.	biological_process	2.5625	0	0	1.6332	-0.2396	3.1768	3.1768	GO:0006029
Wnt-protein binding	Interacting selectively and non-covalently with Wnt-protein, a secreted growth factor involved in signaling.	molecular_function	2.099	0	0	1.5705	0.1047	3.1757	3.1757	GO:0017147
cell adhesion molecule binding	Interacting selectively and non-covalently with a cell adhesion molecule.	molecular_function	-2.4597	0.1257	0.3432	1.3262	3.1736	2.9983	3.1736	GO:0050839
hyaluronic acid binding	Interacting selectively and non-covalently with hyaluronic acid, a polymer composed of repeating dimeric units of glucuronic acid and N-acetyl glucosamine.	molecular_function	2.1398	0	0	-0.0112	2.1444	3.1715	3.1715	GO:0005540
cytosolic calcium ion homeostasis	Any process involved in the maintenance of an internal steady state of calcium ions within the cytosol of a cell or between the cytosol and its surroundings.	biological_process	2.8548	0	0	1.8039	2.8417	3.1708	3.1708	GO:0051480
cardiac muscle contraction	Muscle contraction of cardiac muscle tissue.	biological_process	3.1699	0	2.0135	-0.7139	1.9984	2.4285	3.1699	GO:0060048
pyrimidine ribonucleoside metabolic process	The chemical reactions and pathways involving any ribonucleoside, a nucleoside in which pyrimidine base is linked to a ribose (beta-D-ribofuranose) molecule.	biological_process	-1.9435	0.3575	0.4101	1.6255	3.1696	3.1224	3.1696	GO:0046131
pyrimidine ribonucleotide biosynthetic process	The chemical reactions and pathways resulting in the formation of a pyrimidine ribonucleotide, a compound consisting of nucleoside (a pyrimidine base linked to a ribose sugar) esterified with a phosphate group at either the 3' or 5'-hydroxyl group of the sugar.	biological_process	-0.662	0.2843	0	1.2476	3.1655	3.168	3.168	GO:0009220
pyrimidine ribonucleoside biosynthetic process	The chemical reactions and pathways resulting in the formation of any ribonucleoside, a nucleoside in which a pyrimidine base is linked to a ribose (beta-D-ribofuranose) molecule.	biological_process	-0.662	0.2843	0	1.2476	3.1655	3.168	3.168	GO:0046132
regulation of protein acetylation	Any process that modulates the frequency, rate or extent of protein acetylation.	biological_process	3.1675	0	0.2897	0	1.4395	3.1304	3.1675	GO:1901983
regulation of peptidyl-lysine acetylation	Any process that modulates the frequency, rate or extent of peptidyl-lysine acetylation.	biological_process	3.1675	0	0.2897	0	1.4395	3.1304	3.1675	GO:2000756
single-organism behavior	The specific behavior of a single organism in response to external or internal stimuli.	biological_process	2.351	0	2.6581	3.1656	2.1371	2.2589	3.1656	GO:0044708
histone phosphorylation	The modification of histones by addition of phosphate groups.	biological_process	-1.998	-0.2691	0	0.2409	1.5267	3.1654	3.1654	GO:0016572
protein phosphatase regulator activity	Modulates the activity of a protein phosphatase, an enzyme which catalyzes of the removal of a phosphate group from a protein substrate molecule.	molecular_function	-0.5951	0	0	0	-2.5376	3.1646	3.1646	GO:0019888
regulation of synapse organization	Any process that modulates the physical form of a synapse, the junction between a neuron and a target (neuron, muscle, or secretory cell).	biological_process	1.6738	0.5752	0	1.4806	2.0747	3.1645	3.1645	GO:0050807
granulocyte differentiation	The process in which a myeloid precursor cell acquires the specialized features of a granulocyte. Granulocytes are a class of leukocytes characterized by the presence of granules in their cytoplasm. These cells are active in allergic immune reactions such as arthritic inflammation and rashes. This class includes basophils, eosinophils and neutrophils.	biological_process	-1.9559	0	0.7815	2.2535	-1.5863	3.1642	3.1642	GO:0030851
cytoskeleton organization	A process that is carried out at the cellular level which results in the assembly, arrangement of constituent parts, or disassembly of cytoskeletal structures.	biological_process	-1.3299	0	1.5331	1.939	2.1079	3.163	3.163	GO:0007010
response to ketone	Any process that results in a change in state or activity of a cell or an organism (in terms of movement, secretion, enzyme production, gene expression, etc.) as a result of a ketone stimulus.	biological_process	3.1622	0	0.8126	0.4	1.4324	2.0411	3.1622	GO:1901654
positive regulation of interferon-beta production	Any process that activates or increases the frequency, rate, or extent of interferon-beta production.	biological_process	3.1616	0	0.4561	1.2353	2.4918	2.7906	3.1616	GO:0032728
negative regulation of phosphatidylinositol 3-kinase signaling	Any process that stops, prevents, or reduces the frequency, rate or extent of signal transduction mediated by the phosphatidylinositol 3-kinase cascade.	biological_process	0.9833	1.5307	0	2.3836	2.5291	3.161	3.161	GO:0014067
divalent metal ion transport	The directed movement of divalent metal cations, any metal ion with a +2 electric charge, into, out of or within a cell, or between cells, by means of some agent such as a transporter or pore.	biological_process	3.1605	0.2574	0.7594	1.6701	-0.407	3.1103	3.1605	GO:0070838
nuclear outer membrane	The outer, i.e. cytoplasm-facing, lipid bilayer of the nuclear envelope; continuous with the endoplasmic reticulum of the cell and sometimes studded with ribosomes.	cellular_component	2.2942	0	0.5345	1.7298	-1.23	3.16	3.16	GO:0005640
guanyl nucleotide binding	Interacting selectively and non-covalently with guanyl nucleotides, any compound consisting of guanosine esterified with (ortho)phosphate.	molecular_function	-1.4444	1.084	3.1599	1.2247	1.3345	1.8182	3.1599	GO:0019001
neurotransmitter uptake	The directed movement of neurotransmitters into neurons or glial cells. This process leads to inactivation and recycling of neurotransmitters. It does not occur during cholinergic synaptic transmission. Instead, acetylcholine is enzymatically degraded in the synaptic cleft.	biological_process	-0.1981	0	0.51	0	3.1596	2.724	3.1596	GO:0001504
signal sequence binding	Interacting selectively and non-covalently with a signal sequence, a specific peptide sequence found on protein precursors or mature proteins that dictates where the mature protein is localized.	molecular_function	0	0	0.5365	0.4263	-0.6113	3.1595	3.1595	GO:0005048
negative regulation of angiogenesis	Any process that stops, prevents, or reduces the frequency, rate or extent of angiogenesis.	biological_process	-0.1811	0	0.1328	2.5029	2.6381	3.1588	3.1588	GO:0016525
gamma-aminobutyric acid signaling pathway	The series of molecular signals generated by the binding of gamma-aminobutyric acid (GABA, 4-aminobutyrate), an amino acid which acts as a neurotransmitter in some organisms, to a cell surface receptor.	biological_process	3.1582	0	0.5373	1.2649	1.864	1.7422	3.1582	GO:0007214
regulation of natural killer cell activation	Any process that modulates the frequency, rate or extent of natural killer cell activation.	biological_process	-0.8011	-0.8325	0	1.4225	1.6048	3.1578	3.1578	GO:0032814
regulation of immunoglobulin mediated immune response	Any process that modulates the frequency, rate, or extent of an immunoglobulin mediated immune response.	biological_process	3.1568	-0.2159	-0.3643	1.6347	-2.0523	-2.4693	3.1568	GO:0002889
steroid metabolic process	The chemical reactions and pathways involving steroids, compounds with a 1,2,cyclopentanoperhydrophenanthrene nucleus.	biological_process	2.5224	0	1.0919	1.5683	2.5757	3.1567	3.1567	GO:0008202
cellular response to cAMP	Any process that results in a change in state or activity of a cell (in terms of movement, secretion, enzyme production, gene expression, etc.) as a result of a cAMP (cyclic AMP, adenosine 3',5'-cyclophosphate) stimulus.	biological_process	3.1566	-1.188	0.9747	1.9044	-1.466	2.7442	3.1566	GO:0071320
I-SMAD binding	Interacting selectively and non-covalently with an inhibitory SMAD signaling protein.	molecular_function	0.7932	0.1089	0	1.6999	2.3277	3.1566	3.1566	GO:0070411
positive regulation of mesenchymal cell proliferation	The process of activating or increasing the rate or extent of mesenchymal cell proliferation. Mesenchymal cells are loosely organized embryonic cells.	biological_process	-1.6033	0	2.4997	2.0083	2.5963	3.1549	3.1549	GO:0002053
negative regulation of macromolecule metabolic process	Any process that decreases the frequency, rate or extent of the chemical reactions and pathways involving macromolecules, any molecule of high relative molecular mass, the structure of which essentially comprises the multiple repetition of units derived, actually or conceptually, from molecules of low relative molecular mass.	biological_process	1.4069	0	0	3.1542	1.3574	2.4619	3.1542	GO:0010605
single-organism process	A biological process that involves only one organism.	biological_process	3.1538	1.5326	1.5202	-1.8712	0.6984	2.2713	3.1538	GO:0044699
branched-chain amino acid metabolic process	The chemical reactions and pathways involving amino acids containing a branched carbon skeleton, comprising isoleucine, leucine and valine.	biological_process	1.095	-0.2251	0	3.1532	0	2.1146	3.1532	GO:0009081
axon extension	Long distance growth of a single axon process involved in cellular development.	biological_process	2.0641	0	0.5504	-1.2167	1.7366	3.1531	3.1531	GO:0048675
sexual reproduction	A reproduction process that creates a new organism by combining the genetic material of two organisms. It occurs both in eukaryotes and prokaryotes: in multicellular eukaryotic organisms, an individual is created anew; in prokaryotes, the initial cell has additional or transformed genetic material. In a process called genetic recombination, genetic material (DNA) originating from two different in…	biological_process	-2.9033	0.0503	-1.701	2.1265	3.1529	2.8445	3.1529	GO:0019953
hydrolase activity, hydrolyzing O-glycosyl compounds	Catalysis of the hydrolysis of any O-glycosyl bond.	molecular_function	1.741	0	0	-0.4244	1.5464	3.1521	3.1521	GO:0004553
cerebral cortex radial glia guided migration	The radial migration of neuronal or glial precursor cells along radial glial cells during the development of the cerebral cortex.	biological_process	0.544	0	0	1.7623	3.1503	-2.587	3.1503	GO:0021801
actin filament	A filamentous structure formed of a two-stranded helical polymer of the protein actin and associated proteins. Actin filaments are a major component of the contractile apparatus of skeletal muscle and the microfilaments of the cytoskeleton of eukaryotic cells. The filaments, comprising polymerized globular actin molecules, appear as flexible structures with a diameter of 5-9 nm. They are organize…	cellular_component	1.3448	0	-0.1523	1.7439	1.6205	3.15	3.15	GO:0005884
gamete generation	The generation and maintenance of gametes in a multicellular organism. A gamete is a haploid reproductive cell.	biological_process	0.3163	0	0.3712	-0.3238	3.1489	2.474	3.1489	GO:0007276
endocardium development	The process whose specific outcome is the progression of the endocardium over time, from its formation to the mature structure. The endocardium is an anatomical structure comprised of an endothelium and an extracellular matrix that forms the innermost layer of tissue of the heart, and lines the heart chambers.	biological_process	1.9664	0	0.2009	2.199	1.3176	3.1489	3.1489	GO:0003157
negative regulation of signal transduction	Any process that stops, prevents, or reduces the frequency, rate or extent of signal transduction.	biological_process	1.1387	0.2963	0.4697	1.6584	2.2485	3.1474	3.1474	GO:0009968
intestinal absorption	Any process in which nutrients are taken up from the contents of the intestine.	biological_process	-2.4578	0	1.8688	1.9846	-0.9875	3.1473	3.1473	GO:0050892
positive regulation of nitric oxide biosynthetic process	Any process that activates or increases the frequency, rate or extent of the chemical reactions and pathways resulting in the formation of nitric oxide.	biological_process	0.3946	0	0.3225	3.1466	-1.0815	2.5684	3.1466	GO:0045429
lipid particle organization	A process that is carried out at the cellular level which results in the assembly, arrangement of constituent parts, or disassembly of a lipid particle.	biological_process	-0.8922	0	-0.3333	1.1192	-1.3917	3.1444	3.1444	GO:0034389
mitochondrial nucleoid	The region of a mitochondrion to which the DNA is confined.	cellular_component	2.1551	0	0	1.4174	1.0569	3.1437	3.1437	GO:0042645
heparin binding	Interacting selectively and non-covalently with heparin, any member of a group of glycosaminoglycans found mainly as an intracellular component of mast cells and which consist predominantly of alternating alpha-(1->4)-linked D-galactose and N-acetyl-D-glucosamine-6-sulfate residues.	molecular_function	1.0666	0.1644	0.5238	2.3029	2.4031	3.143	3.143	GO:0008201
ameboidal cell migration	Cell migration that is accomplished by extension and retraction of a pseudopodium.	biological_process	2.4978	0	0	0	1.1083	3.1425	3.1425	GO:0001667
cholesterol homeostasis	Any process involved in the maintenance of an internal steady state of cholesterol within an organism or cell.	biological_process	3.1418	0	0	0.7858	1.7709	3.0592	3.1418	GO:0042632
regulation of intracellular transport	Any process that modulates the frequency, rate or extent of the directed movement of substances within cells.	biological_process	3.1416	0	0	0.0897	2.1028	2.554	3.1416	GO:0032386
vasoconstriction	A decrease in the diameter of blood vessels, especially arteries, usually causing an increase in blood pressure.	biological_process	2.2859	0.5268	0	2.1629	2.4925	3.1409	3.1409	GO:0042310
histone H4 acetylation	The modification of histone H4 by the addition of an acetyl group.	biological_process	3.14	0	0.3058	1.8712	-0.8917	1.0084	3.14	GO:0043967
L-amino acid transmembrane transporter activity	Catalysis of the transfer of an L-amino acid from one side of a membrane to the other. L-amino acids are the L-enantiomers of amino acids.	molecular_function	1.2041	0	0	0.2693	1.4429	3.139	3.139	GO:0015179
regulation of embryonic development	Any process that modulates the frequency, rate or extent of embryonic development.	biological_process	0.8545	0	1.2135	1.5923	2.3197	3.1386	3.1386	GO:0045995
kinesin complex	Any complex that includes a dimer of molecules from the kinesin superfamily, a group of related proteins that contain an extended region of predicted alpha-helical coiled coil in the main chain that likely produces dimerization. The native complexes of several kinesin family members have also been shown to contain additional peptides, often designated light chains as all of the noncatalytic subun…	cellular_component	-0.753	0.4932	0.9129	-1.1288	3.1381	2.1416	3.1381	GO:0005871
sulfur compound biosynthetic process	The chemical reactions and pathways resulting in the formation of compounds that contain sulfur, such as the amino acids methionine and cysteine or the tripeptide glutathione.	biological_process	3.1375	-0.6121	1.0873	0.4791	1.8196	2.3215	3.1375	GO:0044272
negative regulation of alcohol biosynthetic process	Any process that stops, prevents or reduces the frequency, rate or extent of alcohol biosynthetic process.	biological_process	-1.4957	0	0	-0.1586	-2.8151	3.1351	3.1351	GO:1902931
neuron projection regeneration	The regrowth of neuronal processes such as axons or dendrites in response to their loss or damage.	biological_process	2.0575	0	0	0.8303	2.2901	3.1341	3.1341	GO:0031102
amine transport	The directed movement of amines, including polyamines, organic compounds containing one or more amino groups, into, out of or within a cell, or between cells, by means of some agent such as a transporter or pore.	biological_process	3.1337	0	0	0.1041	-1.7974	2.7002	3.1337	GO:0015837
positive regulation of acute inflammatory response	Any process that activates or increases the frequency, rate, or extent of an acute inflammatory response.	biological_process	1.4816	-0.3252	1.2463	3.1332	0.2615	2.2361	3.1332	GO:0002675
cholesterol binding	Interacting selectively and non-covalently with cholesterol (cholest-5-en-3-beta-ol); the principal sterol of vertebrates and the precursor of many steroids, including bile acids and steroid hormones.	molecular_function	3.1331	0	0	0.9756	-2.5763	2.2287	3.1331	GO:0015485
cellular response to nerve growth factor stimulus	A process that results in a change in state or activity of a cell (in terms of movement, secretion, enzyme production, gene expression, etc.) as a result of a nerve growth factor stimulus.	biological_process	0.8813	0	2.0557	1.2744	3.132	2.791	3.132	GO:1990090
secondary metabolic process	The chemical reactions and pathways resulting in many of the chemical changes of compounds that are not necessarily required for growth and maintenance of cells, and are often unique to a taxon. In multicellular organisms secondary metabolism is generally carried out in specific cell types, and may be useful for the organism as a whole. In unicellular organisms, secondary metabolism is often used…	biological_process	2.643	0	-0.784	0.7066	3.1319	-3.0311	3.1319	GO:0019748
vesicle docking involved in exocytosis	The initial attachment of a vesicle membrane to a target membrane, mediated by proteins protruding from the membrane of the vesicle and the target membrane, that contributes to exocytosis.	biological_process	0.8074	0	1.0009	1.0485	3.1309	-1.9049	3.1309	GO:0006904
positive regulation of astrocyte differentiation	Any process that activates or increases the frequency, rate or extent of astrocyte differentiation.	biological_process	-0.6907	0	0	0	0.2133	3.1291	3.1291	GO:0048711
plasma membrane organization	A process that is carried out at the cellular level which results in the assembly, arrangement of constituent parts, or disassembly of the plasma membrane.	biological_process	1.9624	0	-0.1946	0.638	-1.2055	3.1289	3.1289	GO:0007009
response to radiation	Any process that results in a change in state or activity of a cell or an organism (in terms of movement, secretion, enzyme production, gene expression, etc.) as a result of an electromagnetic radiation stimulus. Electromagnetic radiation is a propagating wave in space with electric and magnetic components. These components oscillate at right angles to each other and to the direction of propagati…	biological_process	-2.1075	0	1.8258	1.2854	1.7523	3.1284	3.1284	GO:0009314
embryonic pattern specification	The process that results in the patterns of cell differentiation that will arise in an embryo.	biological_process	-0.9232	0.356	0	1.8719	2.7093	3.1283	3.1283	GO:0009880
morphogenesis of an epithelial sheet	The process in which the anatomical structures of an epithelial sheet are generated and organized. An epithelial sheet is a flat surface consisting of closely packed epithelial cells.	biological_process	-0.3896	0	0.0444	0.4363	1.5417	3.1281	3.1281	GO:0002011
extrinsic apoptotic signaling pathway	A series of molecular signals in which a signal is conveyed from the cell surface to trigger the apoptotic death of a cell. The pathway starts with either a ligand binding to a cell surface receptor, or a ligand being withdrawn from a cell surface receptor (e.g. in the case of signaling by dependence receptors), and ends when the execution phase of apoptosis is triggered.	biological_process	3.1277	0.8978	0.1927	1.3139	1.5194	1.1584	3.1277	GO:0097191
regulation of hormone metabolic process	Any process that modulates the frequency, rate or extent of the chemical reactions and pathways involving any hormone.	biological_process	3.1276	0	0.0538	-0.4706	1.1944	2.8432	3.1276	GO:0032350
regulation of Rho GTPase activity	Any process that modulates the activity of a GTPase of the Rho family.	biological_process	-1.0005	0	0	0.807	2.5689	3.1255	3.1255	GO:0032319
positive regulation of substrate adhesion-dependent cell spreading	Any process that activates or increases the frequency, rate or extent of substrate adhesion-dependent cell spreading.	biological_process	3.1255	0	0.3789	-1.7748	2.3743	2.935	3.1255	GO:1900026
ossification involved in bone maturation	The formation of bone or of a bony substance, or the conversion of fibrous tissue or of cartilage into bone, involved in the progression of the skeleton from its formation to its mature state.	biological_process	-2.269	0.2851	0	1.0763	0.9581	3.125	3.125	GO:0043931
skeletal muscle tissue regeneration	The regrowth of skeletal muscle tissue to repair injured or damaged muscle fibers in the postnatal stage.	biological_process	2.0987	0	1.0889	1.4853	2.8415	3.1239	3.1239	GO:0043403
acute inflammatory response	Inflammation which comprises a rapid, short-lived, relatively uniform response to acute injury or antigenic challenge and is characterized by accumulations of fluid, plasma proteins, and granulocytic leukocytes. An acute inflammatory response occurs within a matter of minutes or hours, and either resolves within a few days or becomes a chronic inflammatory response.	biological_process	2.0118	-0.5303	0.5435	2.1958	1.7352	3.1231	3.1231	GO:0002526
monocarboxylic acid biosynthetic process	The chemical reactions and pathways resulting in the formation of monocarboxylic acids, any organic acid containing one carboxyl (-COOH) group.	biological_process	0	0	0	0	3.1228	1.4333	3.1228	GO:0072330
negative regulation of cytoskeleton organization	Any process that stops, prevents, or reduces the frequency, rate or extent of the formation, arrangement of constituent parts, or disassembly of cytoskeletal structures.	biological_process	1.8136	0.0685	0	1.2299	3.1216	-3.0532	3.1216	GO:0051494
hormone activity	The action characteristic of a hormone, any substance formed in very small amounts in one specialized organ or group of cells and carried (sometimes in the bloodstream) to another organ or group of cells in the same organism, upon which it has a specific regulatory action. The term was originally applied to agents with a stimulatory physiological action in vertebrate animals (as opposed to a chal…	molecular_function	2.3152	0.1149	0.1811	2.3815	2.4588	3.1216	3.1216	GO:0005179
positive regulation of monocyte chemotaxis	Any process that increases the frequency, rate, or extent of monocyte chemotaxis.	biological_process	0.362	0	0.971	1.8104	-0.041	3.1215	3.1215	GO:0090026
positive regulation of phosphate metabolic process	Any process that activates or increases the frequency, rate or extent of the chemical reactions and pathways involving phosphates.	biological_process	2.5062	0	1.7396	1.5095	3.1213	-3.0893	3.1213	GO:0045937
transcription from RNA polymerase III promoter	The synthesis of RNA from a DNA template by RNA polymerase III, originating at an RNAP III promoter.	biological_process	3.1208	0.072	0.9451	1.0207	-0.6221	1.4885	3.1208	GO:0006383
glycerophospholipid metabolic process	The chemical reactions and pathways involving glycerophospholipids, any derivative of glycerophosphate that contains at least one O-acyl, O-alkyl, or O-alkenyl group attached to the glycerol residue.	biological_process	0.6084	0	0	0.6635	2.6986	3.1204	3.1204	GO:0006650
Rho GTPase activator activity	Increases the rate of GTP hydrolysis by a GTPase of the Rho family.	molecular_function	1.8115	0.4776	0.9004	1.6197	0.2584	3.1194	3.1194	GO:0005100
selenium binding	Interacting selectively and non-covalently with selenium (Se).	molecular_function	2.4005	0	0	0	1.6777	3.1187	3.1187	GO:0008430
cellular response to abiotic stimulus	Any process that results in a change in state or activity of a cell (in terms of movement, secretion, enzyme production, gene expression, etc.) as a result of an abiotic (non-living) stimulus.	biological_process	3.1185	0	0.4989	2.1757	1.7042	1.3278	3.1185	GO:0071214
developmental process involved in reproduction	A developmental process in which a progressive change in the state of some part of an organism specifically contributes to its ability to form offspring.	biological_process	-1.066	0	0	1.3572	2.285	3.1182	3.1182	GO:0003006
inner ear morphogenesis	The process in which the anatomical structures of the inner ear are generated and organized. The inner ear is the structure in vertebrates that contains the organs of balance and hearing. It consists of soft hollow sensory structures (the membranous labyrinth) containing fluid (endolymph) surrounded by fluid (perilymph) and encased in a bony cavity (the bony labyrinth). It consists of two chamber…	biological_process	1.7493	0	0	2.5867	1.3185	3.118	3.118	GO:0042472
transforming growth factor beta-activated receptor activity	Combining with a transforming growth factor beta (TGFbeta) and transmitting the signal from one side of the membrane to the other to initiate a change in cell activity by catalysis of the reaction: ATP protein serine = ADP + protein serine phosphate, and ATP + protein threonine = ADP + protein threonine phosphate.	molecular_function	-1.455	0	0	0.2611	0.8378	3.1167	3.1167	GO:0005024
circadian sleep/wake cycle	The cycle from wakefulness through an orderly succession of sleep states and stages that occurs on an approximately 24 hour rhythm.	biological_process	1.4386	0	1.4191	3.1166	-2.0941	2.9611	3.1166	GO:0042745
sleep	Any process in which an organism enters and maintains a periodic, readily reversible state of reduced awareness and metabolic activity. Usually accompanied by physical relaxation, the onset of sleep in humans and other mammals is marked by a change in the electrical activity of the brain.	biological_process	1.39	0	2.5132	3.1157	2.9943	2.9659	3.1157	GO:0030431
mesenchymal cell proliferation	The multiplication or reproduction of cells, resulting in the expansion of a mesenchymal cell population. A mesenchymal cell is a cell that normally gives rise to other cells that are organized as three-dimensional masses, rather than sheets.	biological_process	0	0	0	1.5364	1.7692	3.1157	3.1157	GO:0010463
phenol-containing compound metabolic process	The chemical reactions and pathways involving a phenol, any compound containing one or more hydroxyl groups directly attached to an aromatic carbon ring.	biological_process	1.344	0	1.3227	-0.0357	2.5799	3.1146	3.1146	GO:0018958
proteinaceous extracellular matrix	A layer consisting mainly of proteins (especially collagen) and glycosaminoglycans (mostly as proteoglycans) that forms a sheet underlying or overlying cells such as endothelial and epithelial cells. The proteins are secreted by cells in the vicinity. An example of this component is found in Mus musculus.	cellular_component	2.3755	0	0.7177	1.9101	2.9485	3.1145	3.1145	GO:0005578
RNA polymerase II transcription corepressor activity	Interacting selectively and non-covalently with an RNA polymerase II repressing transcription factor and also with the RNA polymerase II basal transcription machinery in order to stop, prevent, or reduce the frequency, rate or extent of transcription. Cofactors generally do not bind DNA, but rather mediate protein-protein interactions between repressive transcription factors and the basal transcr…	molecular_function	3.1145	0	0.6393	-1.2881	0	0.4832	3.1145	GO:0001106
execution phase of apoptosis	A stage of the apoptotic process that starts with the controlled breakdown of the cell through the action of effector caspases or other effector molecules (e.g. cathepsins, calpains etc.). Key steps of the execution phase are rounding-up of the cell, retraction of pseudopodes, reduction of cellular volume (pyknosis), chromatin condensation, nuclear fragmentation (karyorrhexis), plasma membrane bl…	biological_process	-0.911	0	1.0785	1.4424	-2.2743	3.1141	3.1141	GO:0097194
positive regulation of protein export from nucleus	Any process that activates or increases the frequency, rate or extent of directed movement of proteins from the nucleus into the cytoplasm.	biological_process	-2.2473	0	0	1.4601	0.361	3.1129	3.1129	GO:0046827
lung morphogenesis	The process in which the anatomical structures of the lung are generated and organized.	biological_process	-2.0764	0.7673	2.8747	1.5796	1.5877	3.1126	3.1126	GO:0060425
high-density lipoprotein particle	A lipoprotein particle with a high density (typically 1.063-1.21 g/ml) and a diameter of 5-10 nm that contains APOAs and may contain APOCs and APOE; found in blood and carries lipids from body tissues to the liver as part of the reverse cholesterol transport process.	cellular_component	2.9253	0	0.4974	0.8729	-2.7184	3.1123	3.1123	GO:0034364
regulation of innate immune response	Any process that modulates the frequency, rate or extent of the innate immune response, the organism's first line of defense against infection.	biological_process	1.8109	0	0	0.3875	0	3.1122	3.1122	GO:0045088
response to heat	Any process that results in a change in state or activity of a cell or an organism (in terms of movement, secretion, enzyme production, gene expression, etc.) as a result of a heat stimulus, a temperature stimulus above the optimal temperature for that organism.	biological_process	3.112	-0.1599	1.0837	2.4085	0.5158	2.0373	3.112	GO:0009408
response to nutrient levels	Any process that results in a change in state or activity of a cell or an organism (in terms of movement, secretion, enzyme production, gene expression, etc.) as a result of a stimulus reflecting the presence, absence, or concentration of nutrients.	biological_process	1.0242	0	-0.9133	3.1108	0	2.2714	3.1108	GO:0031667
filamentous actin	A two-stranded helical polymer of the protein actin.	cellular_component	2.3146	0.0749	-0.0657	3.1108	2.0225	1.5459	3.1108	GO:0031941
negative regulation of protein binding	Any process that stops, prevents, or reduces the frequency, rate or extent of protein binding.	biological_process	-2.7184	0	1.7921	1.6851	0.7554	3.1102	3.1102	GO:0032091
triglyceride lipase activity	Catalysis of the reaction: triacylglycerol + H2O = diacylglycerol + a carboxylate.	molecular_function	1.3939	0	1.6978	-1.9378	0	3.1094	3.1094	GO:0004806
iron ion binding	Interacting selectively and non-covalently with iron (Fe) ions.	molecular_function	0.8579	0	1.373	1.8246	1.9932	3.1079	3.1079	GO:0005506
mesenchymal cell differentiation	The process in which a relatively unspecialized cell acquires specialized features of a mesenchymal cell. A mesenchymal cell is a loosely associated cell that is part of the connective tissue in an organism. Mesenchymal cells give rise to more mature connective tissue cell types.	biological_process	1.7115	0.3269	0	1.1137	2.6803	3.1069	3.1069	GO:0048762
JAK-STAT cascade	Any process in which STAT proteins (Signal Transducers and Activators of Transcription) and JAK (Janus Activated Kinase) proteins convey a signal to trigger a change in the activity or state of a cell. The JAK-STAT cascade begins with activation of STAT proteins by members of the JAK family of tyrosine kinases, proceeds through dimerization and subsequent nuclear translocation of STAT proteins, a…	biological_process	0	0	0.2627	3.1058	-0.5529	2.334	3.1058	GO:0007259
dorsal/ventral pattern formation	The regionalization process in which the areas along the dorsal/ventral axis are established that will lead to differences in cell differentiation. The dorsal/ventral axis is defined by a line that runs orthogonal to both the anterior/posterior and left/right axes. The dorsal end is defined by the upper or back side of an organism. The ventral end is defined by the lower or front side of an organ…	biological_process	1.9077	0	2.5985	2.5439	3.1054	2.9599	3.1054	GO:0009953
negative regulation of extrinsic apoptotic signaling pathway via death domain receptors	Any process that stops, prevents or reduces the frequency, rate or extent of extrinsic apoptotic signaling pathway via death domain receptors.	biological_process	2.5132	0	0.0833	1.3693	2.5776	3.1038	3.1038	GO:1902042
cell motility	Any process involved in the controlled self-propelled movement of a cell that results in translocation of the cell from one place to another.	biological_process	0.6919	0	-0.0919	1.2406	2.0199	3.102	3.102	GO:0048870
response to leptin	Any process that results in a change in state or activity of a cell or an organism (in terms of movement, secretion, enzyme production, gene expression, etc.) as a result of a leptin stimulus. Leptin is a hormone manufactured primarily in the adipocytes of white adipose tissue, and the level of circulating leptin is directly proportional to the total amount of fat in the body. It plays a key role…	biological_process	0	1.1756	0.7975	2.8584	3.1018	3.0173	3.1018	GO:0044321
receptor activity	Combining with an extracellular or intracellular messenger to initiate a change in cell activity.	molecular_function	2.4208	0	0.4849	1.6133	2.0979	3.101	3.101	GO:0004872
positive regulation of natural killer cell activation	Any process that activates or increases the frequency, rate or extent of natural killer cell activation.	biological_process	2.9405	-0.7675	0.5563	1.654	0.9826	3.1009	3.1009	GO:0032816
phosphatidylinositol metabolic process	The chemical reactions and pathways involving phosphatidylinositol, any glycophospholipid in which a sn-glycerol 3-phosphate residue is esterified to the 1-hydroxyl group of 1D-myo-inositol.	biological_process	-2.8948	0	3.1005	0	1.635	2.6677	3.1005	GO:0046488
lateral plasma membrane	The portion of the plasma membrane at the lateral side of the cell. In epithelial cells, lateral plasma membranes are on the sides of cells which lie at the interface of adjacent cells.	cellular_component	2.01	0	0	0.7787	2.0497	3.1003	3.1003	GO:0016328
negative regulation of cellular carbohydrate metabolic process	Any process that decreases the rate, extent or frequency of the chemical reactions and pathways involving carbohydrates, any of a group of organic compounds based of the general formula Cx(H2O)y, as carried out by individual cells.	biological_process	-0.8422	0	0	2.8974	1.6709	3.0979	3.0979	GO:0010677
growth factor receptor binding	Interacting selectively and non-covalently with a growth factor receptor.	molecular_function	1.2882	0.9218	0.3041	3.0976	1.6862	2.98	3.0976	GO:0070851
sex differentiation	The establishment of the sex of an organism by physical differentiation.	biological_process	-1.2286	0	0	2.2918	2.5025	3.0972	3.0972	GO:0007548
regulation of coenzyme metabolic process	Any process that modulates the frequency, rate or extent of the chemical reactions and pathways involving a coenzyme.	biological_process	3.0967	0	1.3889	1.4484	2.8506	-2.8583	3.0967	GO:0051196
hemostasis	The stopping of bleeding (loss of body fluid) or the arrest of the circulation to an organ or part.	biological_process	3.0602	0.0194	1.1745	2.2526	1.7248	3.096	3.096	GO:0007599
Cul3-RING ubiquitin ligase complex	A ubiquitin ligase complex in which a cullin from the Cul3 subfamily and a RING domain protein form the catalytic core; substrate specificity is conferred by a BTB-domain-containing protein.	cellular_component	-1.4664	0	0	-0.0848	3.0956	2.903	3.0956	GO:0031463
RNA polymerase II core promoter proximal region sequence-specific DNA binding transcription factor activity involved in positive regulation of transcription	Interacting selectively and non-covalently with a sequence of DNA that is in cis with and relatively close to a core promoter for RNA polymerase II (RNAP II) in order to activate or increase the frequency, rate or extent of transcription from the RNAP II promoter.	molecular_function	-1.7857	0	0	2.2595	-1.7115	3.0948	3.0948	GO:0001077
positive regulation of angiogenesis	Any process that activates or increases angiogenesis.	biological_process	0	0	0.5517	2.006	1.8693	3.0939	3.0939	GO:0045766
neural tube closure	The last step in the formation of the neural tube, where the paired neural folds are brought together and fuse at the dorsal midline.	biological_process	1.5091	0.3808	1.5457	2.0287	2.3474	3.0931	3.0931	GO:0001843
induction of positive chemotaxis	Any process that initiates the directed movement of a motile cell or organism towards a higher concentration in a concentration gradient of a specific chemical.	biological_process	0.6187	1.533	-0.2722	-1.0711	3.0924	2.4058	3.0924	GO:0050930
glutamine family amino acid biosynthetic process	The chemical reactions and pathways resulting in the formation of amino acids of the glutamine family, comprising arginine, glutamate, glutamine and proline.	biological_process	0.6603	0	0.2256	0	0.8523	3.0918	3.0918	GO:0009084
sensory perception	The series of events required for an organism to receive a sensory stimulus, convert it to a molecular signal, and recognize and characterize the signal. This is a neurological process.	biological_process	3.0916	0	1.4838	2.6457	2.8787	2.7324	3.0916	GO:0007600
G-protein beta/gamma-subunit complex binding	Interacting selectively and non-covalently with a complex of G-protein beta/gamma subunits.	molecular_function	-2.7056	0.4529	3.0915	1.8873	1.2553	1.1974	3.0915	GO:0031683
erythrocyte maturation	A developmental process, independent of morphogenetic (shape) change, that is required for an erythrocyte to attain its fully functional state.	biological_process	2.4436	0	-1.5515	1.0966	2.0963	3.0911	3.0911	GO:0043249
eye photoreceptor cell development	Development of a photoreceptor, a sensory cell in the eye that reacts to the presence of light. They usually contain a pigment that undergoes a chemical change when light is absorbed, thus stimulating a nerve.	biological_process	2.665	0	0.4597	2.0124	0.7909	3.0906	3.0906	GO:0042462
establishment or maintenance of apical/basal cell polarity	Any cellular process that results in the specification, formation or maintenance polarization of a cell's architecture along its apical/basal axis so that the apical and basal regions of the cell have different membrane, extracellular matrix and sub-membrane cellular components.	biological_process	0.9178	-0.9846	0.1062	2.087	0.65	3.0901	3.0901	GO:0035088
ATP-dependent RNA helicase activity	Catalysis of the reaction: ATP + H2O = ADP + phosphate; this reaction drives the unwinding of an RNA helix.	molecular_function	3.0899	-0.1473	0	-0.4266	-1.3994	-2.3818	3.0899	GO:0004004
peroxisome proliferator activated receptor binding	Interacting selectively and non-covalently with any of the peroxisome proliferator activated receptors, alpha, beta or gamma.	molecular_function	-0.277	0	0	0.2401	1.3626	3.0896	3.0896	GO:0042975
regulation of protein binding	Any process that modulates the frequency, rate or extent of protein binding.	biological_process	-1.5504	0	0	1.5263	1.5628	3.0886	3.0886	GO:0043393
protease binding	Interacting selectively and non-covalently with any protease or peptidase.	molecular_function	0.9971	0	0.7977	1.6415	0.7832	3.0886	3.0886	GO:0002020
extrinsic component of cytoplasmic side of plasma membrane	The component of a plasma membrane consisting of gene products and protein complexes that are loosely bound to its cytoplasmic surface, but not integrated into the hydrophobic region.	cellular_component	-1.7935	0.3951	3.0886	1.9138	1.1075	2.5789	3.0886	GO:0031234
carboxy-lyase activity	Catalysis of the nonhydrolytic addition or removal of a carboxyl group to or from a compound.	molecular_function	3.0867	0	1.9748	1.5961	0.7076	2.3093	3.0867	GO:0016831
neuron projection development	The process whose specific outcome is the progression of a neuron projection over time, from its formation to the mature structure. A neuron projection is any process extending from a neural cell, such as axons or dendrites (collectively called neurites).	biological_process	1.6034	0.5715	1.0038	2.6476	3.0861	2.5737	3.0861	GO:0031175
inflammatory cell apoptotic process	Any apoptotic process in an inflammatory cell, any cell participating in the inflammatory response to a foreign substance e.g. neutrophil, macrophage.	biological_process	-2.6326	0	0.11	3.0844	0.0965	1.6407	3.0844	GO:0006925
regulation of synaptic plasticity	A process that modulates synaptic plasticity, the ability of synapses to change as circumstances require. They may alter function, such as increasing or decreasing their sensitivity, or they may increase or decrease in actual numbers.	biological_process	3.0843	0	1.4272	1.6524	1.0089	2.3186	3.0843	GO:0048167
regulation of cardiac muscle contraction by regulation of the release of sequestered calcium ion	Any process that modulates the frequency, rate or extent of cardiac muscle contraction via the regulation of the release of sequestered calcium ion by sarcoplasmic reticulum into cytosol. The sarcoplasmic reticulum is the endoplasmic reticulum of striated muscle, specialised for the sequestration of calcium ions that are released upon receipt of a signal relayed by the T tubules from the neuromus…	biological_process	2.857	0.7474	1.529	0.8677	2.451	3.0843	3.0843	GO:0010881
glycine metabolic process	The chemical reactions and pathways involving glycine, aminoethanoic acid.	biological_process	-0.891	2.4831	-1.1023	-1.8593	1.621	3.0842	3.0842	GO:0006544
regulation of receptor-mediated endocytosis	Any process that modulates the frequency, rate or extent of receptor mediated endocytosis, the uptake of external materials by cells, utilizing receptors to ensure specificity of transport.	biological_process	3.0821	0	-0.5195	-0.5119	2.3568	2.6943	3.0821	GO:0048259
myosin binding	Interacting selectively and non-covalently with any part of a myosin complex; myosins are any of a superfamily of molecular motor proteins that bind to actin and use the energy of ATP hydrolysis to generate force and movement along actin filaments.	molecular_function	3.0818	0	0	1.5096	2.4855	1.5824	3.0818	GO:0017022
platelet aggregation	The adhesion of one platelet to one or more other platelets via adhesion molecules.	biological_process	2.3899	0	1.3984	-1.7647	2.5695	3.0817	3.0817	GO:0070527
secretory granule	A small subcellular vesicle, surrounded by a membrane, that is formed from the Golgi apparatus and contains a highly concentrated protein destined for secretion. Secretory granules move towards the periphery of the cell and upon stimulation, their membranes fuse with the cell membrane, and their protein load is exteriorized. Processing of the contained protein may take place in secretory granules.	cellular_component	2.2542	0.593	0.7913	1.4245	2.7654	3.0814	3.0814	GO:0030141
regulation of transcription from RNA polymerase I promoter	Any process that modulates the frequency, rate or extent of transcription from an RNA polymerase I promoter.	biological_process	3.0807	0	0	0	0.9024	-2.5008	3.0807	GO:0006356
autophagy	The process in which cells digest parts of their own cytoplasm; allows for both recycling of macromolecular constituents under conditions of cellular stress and remodeling the intracellular structure for cell differentiation.	biological_process	1.9476	0	0.103	0.1722	1.4067	3.0792	3.0792	GO:0006914
regulation of proteolysis	Any process that modulates the frequency, rate or extent of the hydrolysis of a peptide bond or bonds within a protein.	biological_process	0	0.2891	0	2.064	1.9197	3.0784	3.0784	GO:0030162
negative regulation of inflammatory response	Any process that stops, prevents, or reduces the frequency, rate or extent of the inflammatory response.	biological_process	1.836	0	0.931	1.6463	2.2783	3.0782	3.0782	GO:0050728
body fluid secretion	The controlled release of a fluid by a cell or tissue in an animal.	biological_process	1.5677	0.2585	1.1826	2.2232	3.0782	3.0561	3.0782	GO:0007589
cellular response to vascular endothelial growth factor stimulus	Any process that results in a change in state or activity of a cell (in terms of movement, secretion, enzyme production, gene expression, etc.) as a result of a vascular endothelial growth factor stimulus.	biological_process	2.2003	0	1.4129	1.8809	2.4871	3.0779	3.0779	GO:0035924
central nervous system neuron differentiation	The process in which a relatively unspecialized cell acquires specialized features of a neuron whose cell body resides in the central nervous system.	biological_process	0.6936	0.2423	0	2.941	2.4851	3.0776	3.0776	GO:0021953
negative regulation of intracellular protein transport	Any process that decreases the frequency, rate or extent of the directed movement of proteins within cells.	biological_process	-2.6646	1.7363	2.6012	-0.3977	1.072	3.0774	3.0774	GO:0090317
regulation of organ formation	Any process that modulates the rate, frequency or extent of organ formation. Organ formation is the process pertaining to the initial formation of an organ from unspecified parts. The process begins with the specific processes that contribute to the appearance of the discrete structure, such as inductive events, and ends when the structural rudiment of the organ is recognizable, such as a condens…	biological_process	0	0.2512	0	0.2765	1.7165	3.0769	3.0769	GO:0003156
lymphocyte differentiation	The process in which a relatively unspecialized precursor cell acquires specialized features of a lymphocyte. A lymphocyte is a leukocyte commonly found in the blood and lymph that has the characteristics of a large nucleus, a neutral staining cytoplasm, and prominent heterochromatin.	biological_process	3.0767	0	0.7336	0	1.2982	2.5601	3.0767	GO:0030098
cell projection	A prolongation or process extending from a cell, e.g. a flagellum or axon.	cellular_component	1.7368	0	0.4275	1.7263	2.6308	3.0764	3.0764	GO:0042995
G-protein coupled receptor activity	Combining with an extracellular signal and transmitting the signal across the membrane by activating an associated G-protein; promotes the exchange of GDP for GTP on the alpha subunit of a heterotrimeric G-protein complex.	molecular_function	2.6422	0	0.6752	1.6687	-2.1573	3.0759	3.0759	GO:0004930
secretion by tissue	The controlled release of a substance by a tissue.	biological_process	1.6461	0.222	1.0384	2.1806	2.8147	3.0751	3.0751	GO:0032941
multi-multicellular organism process	A multicellular organism process which involves another multicellular organism of the same or different species.	biological_process	-2.1075	0.0333	0.4417	1.3875	2.2454	3.0736	3.0736	GO:0044706
positive regulation of autophagy	Any process that activates, maintains or increases the rate of autophagy. Autophagy is the process in which cells digest parts of their own cytoplasm.	biological_process	3.0734	0	0	0.5161	1.2845	-2.5608	3.0734	GO:0010508
negative regulation of hydrolase activity	Any process that stops or reduces the rate of hydrolase activity, the catalysis of the hydrolysis of various bonds.	biological_process	0.8928	0	0	2.541	3.0733	1.9546	3.0733	GO:0051346
neurotransmitter secretion	The regulated release of neurotransmitter into the synaptic cleft. A neurotransmitter is any of a group of substances that are released on excitation from the axon terminal of a presynaptic neuron of the central or peripheral nervous system and travel across the synaptic cleft to either excite or inhibit the target cell. Among the many substances that have the properties of a neurotransmitter are…	biological_process	-2.9571	0	0	0.8593	3.0732	2.9547	3.0732	GO:0007269
phosphatidylserine acyl-chain remodeling	Remodeling the acyl chains of phosphatidylserine, through sequential deacylation and re-acylation reactions, to generate phosphatidylserine containing different types of fatty acid acyl chains.	biological_process	3.0729	0.5166	0.3841	0.3776	0.8102	2.427	3.0729	GO:0036150
single organism reproductive process	A biological process that directly contributes to the process of producing new individuals, involving a single organism.	biological_process	1.9223	0	0.1755	1.3062	1.8807	3.0727	3.0727	GO:0044702
cell junction	A cellular component that forms a specialized region of connection between two cells or between a cell and the extracellular matrix. At a cell junction, anchoring proteins extend through the plasma membrane to link cytoskeletal proteins in one cell to cytoskeletal proteins in neighboring cells or to proteins in the extracellular matrix.	cellular_component	-1.3208	0	0.7881	1.757	2.4959	3.0717	3.0717	GO:0030054
transport vesicle	Any of the vesicles of the constitutive secretory pathway, which carry cargo from the endoplasmic reticulum to the Golgi, between Golgi cisternae, or to destinations within or outside the cell.	cellular_component	1.3811	-1.7482	1.3778	1.8511	3.0712	3.0409	3.0712	GO:0030133
receptor activator activity	The function of interacting (directly or indirectly) with receptors such that the proportion of receptors in the active form is increased.	molecular_function	-2.9604	0	0.0345	1.0713	1.3703	3.0712	3.0712	GO:0030546
negative regulation of protein import into nucleus	Any process that stops, prevents, or reduces the frequency, rate or extent of the movement of proteins from the cytoplasm into the nucleus.	biological_process	2.4805	0	0	2.4528	2.7696	3.071	3.071	GO:0042308
ureteric bud development	The process whose specific outcome is the progression of the ureteric bud over time, from its formation to the mature structure.	biological_process	1.0612	0.0332	0.3446	1.378	1.2625	3.0687	3.0687	GO:0001657
regulation of bone resorption	Any process that modulates the frequency, rate or extent of bone tissue loss (resorption).	biological_process	-1.2233	0.113	1.9018	0.9757	3.0686	-2.1017	3.0686	GO:0045124
receptor binding	Interacting selectively and non-covalently with one or more specific sites on a receptor molecule, a macromolecule that undergoes combination with a hormone, neurotransmitter, drug or intracellular messenger to initiate a change in cell function.	molecular_function	2.2576	0	0.737	2.1829	2.9883	3.0682	3.0682	GO:0005102
smooth muscle cell differentiation	The process in which a relatively unspecialized cell acquires specialized features of a smooth muscle cell; smooth muscle lacks transverse striations in its constituent fibers and are almost always involuntary.	biological_process	2.3585	0	1.2434	1.7424	2.3254	3.068	3.068	GO:0051145
receptor complex	Any protein complex that undergoes combination with a hormone, neurotransmitter, drug or intracellular messenger to initiate a change in cell function.	cellular_component	1.3435	0	1.1221	1.8398	2.6951	3.0678	3.0678	GO:0043235
cartilage development involved in endochondral bone morphogenesis	The process whose specific outcome is the progression of the cartilage that will provide a scaffold for mineralization of endochondral bones.	biological_process	-0.9853	0.8187	2.3481	1.3746	2.5594	3.0678	3.0678	GO:0060351
extracellular matrix	A structure lying external to one or more cells, which provides structural support for cells or tissues; may be completely external to the cell (as in animals and bacteria) or be part of the cell (as in plants).	cellular_component	1.7298	0	0.757	1.9915	2.9876	3.0674	3.0674	GO:0031012
oxidoreductase activity, acting on paired donors, with incorporation or reduction of molecular oxygen	Catalysis of an oxidation-reduction (redox) reaction in which hydrogen or electrons are transferred from each of two donors, and molecular oxygen is reduced or incorporated into a donor.	molecular_function	-1.5766	0	1.3799	1.2626	-2.2764	3.0673	3.0673	GO:0016705
sarcomere organization	The myofibril assembly process that results in the organization of muscle actomyosin into sarcomeres. The sarcomere is the repeating unit of a myofibril in a muscle cell, composed of an array of overlapping thick and thin filaments between two adjacent Z discs.	biological_process	-1.4062	0.2322	0.9995	2.4005	3.067	3.0561	3.067	GO:0045214
response to wounding	Any process that results in a change in state or activity of a cell or an organism (in terms of movement, secretion, enzyme production, gene expression, etc.) as a result of a stimulus indicating damage to the organism.	biological_process	0.9588	0	1.0911	2.6062	2.4674	3.0658	3.0658	GO:0009611
regulation of circadian sleep/wake cycle, sleep	Any process that modulates the frequency, rate or extent of sleep; a readily reversible state of reduced awareness and metabolic activity that occurs periodically in many animals.	biological_process	-0.7616	0	0.8221	3.0657	1.7967	2.0524	3.0657	GO:0045187
glutathione peroxidase activity	Catalysis of the reaction: 2 glutathione + hydrogen peroxide = oxidized glutathione + 2 H2O.	molecular_function	3.0656	0	0	0	0.4421	1.3986	3.0656	GO:0004602
receptor biosynthetic process	The chemical reactions and pathways resulting in the formation of a receptor molecule, a macromolecule that undergoes combination with a hormone, neurotransmitter, drug or intracellular messenger to initiate a change in cell function.	biological_process	-1.8829	0.4047	0.1177	-1.7155	1.7866	3.065	3.065	GO:0032800
positive regulation of organelle assembly	Any process that activates or increases the frequency, rate or extent of organelle assembly.	biological_process	3.0633	0	0	0.1658	-0.5616	1.3638	3.0633	GO:1902117
embryonic skeletal system morphogenesis	The process in which the anatomical structures of the skeleton are generated and organized during the embryonic phase.	biological_process	0.3719	0	0.2672	1.5569	2.4196	3.0633	3.0633	GO:0048704
single fertilization	The union of male and female gametes to form a zygote.	biological_process	-2.6236	0	2.7671	2.0646	2.4178	3.063	3.063	GO:0007338
potassium-transporting ATPase activity	Catalysis of the transfer of a solute or solutes from one side of a membrane to the other according to the reaction: ATP + H2O + K+(out) = ADP + phosphate + K+(in).	molecular_function	-0.21	0	0	0	3.0628	2.0472	3.0628	GO:0008556
positive regulation of NF-kappaB import into nucleus	Any process that activates or increases the frequency, rate or extent of transfer of NF-kappaB, a transcription factor for eukaryotic RNA polymerase II promoters, from the cytoplasm into the nucleus, across the nuclear membrane.	biological_process	2.2417	0	-0.1535	1.3162	-1.093	3.0628	3.0628	GO:0042346
interstitial matrix	A type of extracellular matrix found in interstitial connective tissue, characterized by the presence of fibronectins, proteoglycans, and types I, III, V, VI, VII and XII collagens.	cellular_component	0.9023	0	0.1654	0	1.9014	3.0627	3.0627	GO:0005614
positive regulation of collagen biosynthetic process	Any process that activates or increases the frequency, rate or extent of the chemical reactions and pathways resulting in the formation of collagen, any of a group of fibrous proteins of very high tensile strength that form the main component of connective tissue in animals.	biological_process	-3.0177	0	0.5389	1.0586	-1.0621	3.0626	3.0626	GO:0032967
cellular response to peptide	Any process that results in a change in state or activity of a cell (in terms of movement, secretion, enzyme production, gene expression, etc.) as a result of a peptide stimulus.	biological_process	1.6497	0	0	-0.2388	-0.4376	3.0626	3.0626	GO:1901653
ceramide biosynthetic process	The chemical reactions and pathways resulting in the formation of ceramides, any N-acylated sphingoid.	biological_process	2.5322	0	0.1643	0	2.2303	3.0607	3.0607	GO:0046513
T cell cytokine production	Any process that contributes to cytokine production by a T cell.	biological_process	1.3363	-0.7534	0	2.4564	-0.1144	3.0592	3.0592	GO:0002369
regulation of norepinephrine secretion	Any process that modulates the frequency, rate or extent of the regulated release of norepinephrine.	biological_process	3.0579	2.4174	1.5633	-0.5924	-2.016	-2.4981	3.0579	GO:0014061
neuromuscular synaptic transmission	The process of communication from a neuron to a muscle, across a synapse.	biological_process	-1.2806	0	0	1.3918	2.2303	3.0566	3.0566	GO:0007274
neuron differentiation	The process in which a relatively unspecialized cell acquires specialized features of a neuron.	biological_process	-1.4148	0	0.5047	2.6764	2.9436	3.0563	3.0563	GO:0030182
regulation of fibrinolysis	Any process that modulates the frequency, rate or extent of fibrinolysis, an ongoing process that solubilizes fibrin, resulting in the removal of small blood clots.	biological_process	2.8836	0	1.2503	3.0535	2.878	2.6382	3.0535	GO:0051917
microtubule nucleation	The 'de novo' formation of a microtubule, in which tubulin heterodimers form metastable oligomeric aggregates, some of which go on to support formation of a complete microtubule. Microtubule nucleation usually occurs from a specific site within a cell.	biological_process	1.1286	-0.1314	-0.0045	2.107	3.053	2.9883	3.053	GO:0007020
regulation of ion transport	Any process that modulates the frequency, rate or extent of the directed movement of charged atoms or small charged molecules into, out of or within a cell, or between cells, by means of some agent such as a transporter or pore.	biological_process	1.9968	0	1.7959	0	3.0528	3.0046	3.0528	GO:0043269
positive regulation of ERK1 and ERK2 cascade	Any process that activates or increases the frequency, rate or extent of signal transduction mediated by the ERK1 and ERK2 cascade.	biological_process	2.4726	0.181	1.1636	2.7085	1.3762	3.0526	3.0526	GO:0070374
sulfation	The addition of a sulfate group to a molecule.	biological_process	2.9083	0	2.0129	0	3.0517	2.2875	3.0517	GO:0051923
cellular calcium ion homeostasis	Any process involved in the maintenance of an internal steady state of calcium ions at the level of a cell.	biological_process	3.0511	0	0.627	2.3629	1.7653	3.046	3.0511	GO:0006874
non-canonical Wnt signaling pathway	The series of molecular signals initiated by binding of a Wnt protein to a frizzled family receptor on the surface of the target cell, followed by propagation of the signal via effectors other than beta-catenin.	biological_process	2.5769	-0.3202	0	-0.9622	2.4892	3.0478	3.0478	GO:0035567
negative regulation of cellular macromolecule biosynthetic process	Any process that stops, prevents, or reduces the frequency, rate or extent of cellular macromolecule biosynthetic process.	biological_process	1.8268	0	0.349	1.3324	1.5581	3.0476	3.0476	GO:2000113
regulation of alpha-beta T cell differentiation	Any process that modulates the frequency, rate or extent of alpha-beta T cell differentiation.	biological_process	1.5043	0	0	0	-0.2702	3.0465	3.0465	GO:0046637
interaction with host	An interaction between two organisms living together in more or less intimate association. The term host is used for the larger (macro) of the two members of a symbiosis; the various forms of symbiosis include parasitism, commensalism and mutualism.	biological_process	-0.933	0	0.2267	1.492	-0.8831	3.0465	3.0465	GO:0051701
regulation of small GTPase mediated signal transduction	Any process that modulates the frequency, rate or extent of small GTPase mediated signal transduction.	biological_process	2.3242	0.1689	0.8824	1.6	2.3077	3.0463	3.0463	GO:0051056
myelin assembly	The process in which the wraps of cell membrane that constitute myelin are laid down around an axon in the central or peripheral nervous system.	biological_process	1.3129	0	0	1.5884	2.3166	3.0459	3.0459	GO:0032288
cardiocyte differentiation	The process in which a relatively unspecialized cell acquires the specialized structural and/or functional features of a cell that will form part of the cardiac organ of an individual.	biological_process	-1.4604	0	0	-1.3202	2.4407	3.0459	3.0459	GO:0035051
positive regulation of histone modification	Any process that activates or increases the frequency, rate or extent of the covalent alteration of a histone.	biological_process	3.0456	0	0	0	-0.1175	2.4914	3.0456	GO:0031058
protein destabilization	Any process that decreases the stability of a protein, making it more vulnerable to degradative processes or aggregation.	biological_process	0	0	0	0	-1.5174	3.0449	3.0449	GO:0031648
skeletal system morphogenesis	The process in which the anatomical structures of the skeleton are generated and organized.	biological_process	3.0072	1.0246	0.8607	1.9488	2.5824	3.0442	3.0442	GO:0048705
endothelial cell development	The progression of an endothelial cell over time, from its formation to the mature structure.	biological_process	-2.4753	0.7435	1.9401	0	-1.1315	3.0439	3.0439	GO:0001885
branching involved in ureteric bud morphogenesis	The process in which the branching structure of the ureteric bud is generated and organized. The ureteric bud is an epithelial tube that grows out from the metanephric duct. The bud elongates and branches to give rise to the ureter and kidney collecting tubules.	biological_process	-0.317	0	1.1217	1.6057	1.9734	3.043	3.043	GO:0001658
germ cell development	The process whose specific outcome is the progression of an immature germ cell over time, from its formation to the mature structure (gamete). A germ cell is any reproductive cell in a multicellular organism.	biological_process	2.7062	0.307	0.2258	0	0.0667	3.0426	3.0426	GO:0007281
response to lead ion	Any process that results in a change in state or activity of a cell or an organism (in terms of movement, secretion, enzyme production, gene expression, etc.) as a result of a lead ion stimulus.	biological_process	3.0423	-2.6223	-1.1303	2.8043	0	0.9914	3.0423	GO:0010288
positive regulation of leukocyte activation	Any process that activates or increases the frequency, rate, or extent of leukocyte activation.	biological_process	1.9842	0	2.3999	3.0419	0	-2.7521	3.0419	GO:0002696
negative regulation of endocytosis	Any process that stops, prevents, or reduces the frequency, rate or extent of endocytosis.	biological_process	2.8351	0	0.5223	-0.0495	2.0538	3.0418	3.0418	GO:0045806
cell surface	The external part of the cell wall and/or plasma membrane.	cellular_component	2.1445	0.0615	0.8421	1.5467	2.4966	3.0404	3.0404	GO:0009986
negative regulation of insulin receptor signaling pathway	Any process that stops, prevents, or reduces the frequency, rate or extent of insulin receptor signaling.	biological_process	-2.1681	0	0	2.6956	2.3175	3.0397	3.0397	GO:0046627
phagocytosis, engulfment	The internalization of bacteria, immune complexes and other particulate matter or of an apoptotic cell by phagocytosis, including the membrane and cytoskeletal processes required, which involves one of three mechanisms: zippering of pseudopods around a target via repeated receptor-ligand interactions, sinking of the target directly into plasma membrane of the phagocytosing cell, or induced uptake…	biological_process	1.2427	0	0.1193	0	0	3.0396	3.0396	GO:0006911
negative regulation of immune effector process	Any process that stops, prevents, or reduces the frequency, rate, or extent of an immune effector process.	biological_process	2.1282	0	-0.5419	1.0235	0.841	3.0394	3.0394	GO:0002698
regulation of vasculature development	Any process that modulates the frequency, rate or extent of vasculature development.	biological_process	0	0	0.0085	0.5093	0.3946	3.0393	3.0393	GO:1901342
translation factor activity, nucleic acid binding	Functions during translation by interacting selectively and non-covalently with nucleic acids during polypeptide synthesis at the ribosome.	molecular_function	-1.8664	1.7903	-0.0756	-0.9659	0.1227	3.0375	3.0375	GO:0008135
positive regulation of cell migration	Any process that activates or increases the frequency, rate or extent of cell migration.	biological_process	1.4662	0	0.9027	1.45	2.8934	3.0364	3.0364	GO:0030335
signal transducer activity	Conveys a signal across a cell to trigger a change in cell function or state. A signal is a physical entity or change in state that is used to transfer information in order to trigger a response.	molecular_function	2.2272	0	2.2319	1.6601	1.7525	3.0356	3.0356	GO:0004871
regulation of nucleocytoplasmic transport	Any process that modulates the frequency, rate or extent of the directed movement of substances between the nucleus and the cytoplasm.	biological_process	2.8879	-0.5516	0	2.9389	2.2005	3.0354	3.0354	GO:0046822
sterol transport	The directed movement of sterols into, out of or within a cell, or between cells, by means of some agent such as a transporter or pore. Sterols are steroids with one or more hydroxyl groups and a hydrocarbon side-chain in the molecule.	biological_process	2.8826	0	0.7853	1.3209	-1.7307	3.0347	3.0347	GO:0015918
regulation of establishment or maintenance of cell polarity	Any process that modulates the frequency, rate or extent of the specification, formation or maintenance of anisotropic intracellular organization or cell growth patterns.	biological_process	3.0334	0	0	0	0	-2.0308	3.0334	GO:0032878
muscle organ development	The process whose specific outcome is the progression of the muscle over time, from its formation to the mature structure. The muscle is an organ consisting of a tissue made up of various elongated cells that are specialized to contract and thus to produce movement and mechanical work.	biological_process	1.428	0	0	2.1266	2.0926	3.033	3.033	GO:0007517
inflammatory response	The immediate defensive reaction (by vertebrate tissue) to infection or injury caused by chemical or physical agents. The process is characterized by local vasodilation, extravasation of plasma into intercellular spaces and accumulation of white blood cells and macrophages.	biological_process	2.126	0.0705	1.0345	2.4647	1.8803	3.033	3.033	GO:0006954
pattern specification process	Any developmental process that results in the creation of defined areas or spaces within an organism to which cells respond and eventually are instructed to differentiate.	biological_process	1.2446	0	1.234	1.916	1.4851	3.0298	3.0298	GO:0007389
phototransduction, visible light	The sequence of reactions within a cell required to convert absorbed photons from visible light into a molecular signal. A visible light stimulus is electromagnetic radiation that can be perceived visually by an organism; for organisms lacking a visual system, this can be defined as light with a wavelength within the range 380 to 780 nm.	biological_process	-2.4787	0.0469	0	1.9751	2.8833	3.0297	3.0297	GO:0007603
epithelial cell migration	The orderly movement of an epithelial cell from one site to another, often during the development of a multicellular organism.	biological_process	0.4438	0.5507	0	2.5176	2.5609	3.0297	3.0297	GO:0010631
cell surface receptor signaling pathway	A series of molecular signals initiated by activation of a receptor on the surface of a cell. The pathway begins with binding of an extracellular ligand to a cell surface receptor, or for receptors that signal in the absence of a ligand, by ligand-withdrawal or the activity of a constitutively active receptor. The pathway ends with regulation of a downstream cellular process, e.g. transcription.	biological_process	1.9874	0	1.0872	1.9394	1.4823	3.0292	3.0292	GO:0007166
alcohol binding	Interacting selectively and non-covalently with an alcohol, any of a class of alkyl compounds containing a hydroxyl group.	molecular_function	0.9344	0	0.4813	1.3341	3.0288	3.0223	3.0288	GO:0043178
synaptic transmission, dopaminergic	The process of communication from a neuron to another neuron across a synapse using the neurotransmitter dopamine.	biological_process	1.0588	0	0.0675	-0.2577	2.2466	3.028	3.028	GO:0001963
JAK-STAT cascade involved in growth hormone signaling pathway	The process in which STAT proteins (Signal Transducers and Activators of Transcription) are activated by members of the JAK (janus activated kinase) family of tyrosine kinases, following the binding of physiological ligands to the growth hormone receptor. Once activated, STATs dimerize and translocate to the nucleus and modulate the expression of target genes.	biological_process	-0.3912	0	0	0	0.3392	3.0273	3.0273	GO:0060397
cytokine-mediated signaling pathway	A series of molecular signals initiated by the binding of a cytokine to a receptor on the surface of a cell, and ending with regulation of a downstream cellular process, e.g. transcription.	biological_process	1.4267	0	0.5054	1.7523	1.7553	3.027	3.027	GO:0019221
negative regulation of canonical Wnt signaling pathway	Any process that decreases the rate, frequency, or extent of the Wnt signaling pathway through beta-catenin, the series of molecular signals initiated by binding of a Wnt protein to a frizzled family receptor on the surface of the target cell, followed by propagation of the signal via beta-catenin, and ending with a change in transcription of target genes.	biological_process	1.3844	0	0.509	2.2935	2.7257	3.0268	3.0268	GO:0090090
regulation of steroid hormone biosynthetic process	Any process that modulates the frequency, rate or extent of the chemical reactions and pathways resulting in the formation of steroid hormones,compounds with a 1, 2, cyclopentanoperhydrophenanthrene nucleus that act as hormones.	biological_process	1.7072	0	0	0	1.5722	3.0264	3.0264	GO:0090030
chondroitin sulfate biosynthetic process	The chemical reactions and pathways resulting in the formation of chondroitin sulfate, any member of a group of 10-60 kDa glycosaminoglycans, widely distributed in cartilage and other mammalian connective tissues, the repeat units of which consist of beta-(1,4)-linked D-glucuronyl beta-(1,3)-N-acetyl-D-galactosamine sulfate.	biological_process	-1.2613	-0.2958	0.6482	-0.7309	2.0411	3.0257	3.0257	GO:0030206
negative regulation of smoothened signaling pathway	Any process that stops, prevents, or reduces the frequency, rate or extent of smoothened signaling.	biological_process	-1.4453	0.9973	0	0.8223	3.0253	2.6734	3.0253	GO:0045879
structural molecule activity	The action of a molecule that contributes to the structural integrity of a complex or assembly within or outside a cell.	molecular_function	2.7939	0	-1.5575	2.0173	2.808	3.025	3.025	GO:0005198
embryonic hemopoiesis	The stages of blood cell formation that take place within the embryo.	biological_process	1.0211	0	0.5806	-0.0878	1.4811	3.0242	3.0242	GO:0035162
regulation of mitochondrial membrane permeability	Any process that modulates the frequency, rate or extent of the passage or uptake of molecules by the mitochondrial membrane.	biological_process	3.024	0.004	1.8883	2.31	1.9007	2.1562	3.024	GO:0046902
neuropeptide hormone activity	The action characteristic of a neuropeptide hormone, any peptide hormone that acts in the central nervous system. A neuropeptide is any of several types of molecules found in brain tissue, composed of short chains of amino acids; they include endorphins, enkephalins, vasopressin, and others. They are often localized in axon terminals at synapses and are classified as putative neurotransmitters, a…	molecular_function	3.0234	0.8641	1.3138	1.8455	2.6576	2.9198	3.0234	GO:0005184
guanyl-nucleotide exchange factor activity	Stimulates the exchange of guanyl nucleotides associated with a GTPase. Under normal cellular physiological conditions, the concentration of GTP is higher than that of GDP, favoring the replacement of GDP by GTP in association with the GTPase.	molecular_function	1.2366	0.2529	0.4337	1.7857	2.7109	3.023	3.023	GO:0005085
vesicle organization	A process that is carried out at the cellular level which results in the assembly, arrangement of constituent parts, or disassembly of a vesicle.	biological_process	2.0911	0	0	2.2593	3.0226	1.081	3.0226	GO:0016050
negative regulation of insulin secretion	Any process that stops, prevents, or reduces the frequency, rate or extent of the regulated release of insulin.	biological_process	-0.7067	-0.3082	0	-0.8257	2.1602	3.0222	3.0222	GO:0046676
regulation of programmed cell death	Any process that modulates the frequency, rate or extent of programmed cell death, cell death resulting from activation of endogenous cellular processes.	biological_process	2.3355	0.275	2.0693	3.02	1.0285	1.931	3.02	GO:0043067
ligand-activated sequence-specific DNA binding RNA polymerase II transcription factor activity	Combining with a signal and transmitting the signal to the transcriptional machinery by interacting selectively and non-covalently with a specific DNA sequence in order to modulate transcription by RNA polymerase II.	molecular_function	1.1356	1.4762	0	1.6482	1.98	3.0199	3.0199	GO:0004879
negative regulation of cell differentiation	Any process that stops, prevents, or reduces the frequency, rate or extent of cell differentiation.	biological_process	2.0397	0	0.6008	1.4587	2.0417	3.0196	3.0196	GO:0045596
protein peptidyl-prolyl isomerization	The modification of a protein by cis-trans isomerization of a proline residue.	biological_process	-2.5919	0	1.6882	2.2683	3.0179	3.0194	3.0194	GO:0000413
RNA polymerase II transcription factor binding	Interacting selectively and non-covalently with an RNA polymerase II transcription factor, any protein required to initiate or regulate transcription by RNA polymerase II.	molecular_function	-0.1951	0	0	1.3319	-2.5679	3.0191	3.0191	GO:0001085
regulation of protein import into nucleus, translocation	Any process that modulates the vectorial transfer of a protein from the cytoplasm into the nucleus, across the nuclear membrane.	biological_process	3.0181	0	0.65	2.2612	0	2.9069	3.0181	GO:0033158
protein localization to plasma membrane	A process in which a protein is transported to, or maintained in, a specific location in the plasma membrane.	biological_process	-0.131	0	0.0986	-1.5448	1.6728	3.0175	3.0175	GO:0072659
positive regulation of cell proliferation	Any process that activates or increases the rate or extent of cell proliferation.	biological_process	1.0649	0	0.735	2.1486	2.2382	3.0175	3.0175	GO:0008284
glucocorticoid receptor binding	Interacting selectively and non-covalently with a glucocorticoid receptor.	molecular_function	2.5349	1.1279	0	1.5171	2.222	3.0174	3.0174	GO:0035259
positive regulation of JAK-STAT cascade	Any process that activates or increases the frequency, rate or extent of the JAK-STAT signaling pathway activity.	biological_process	0.0064	0	0.9407	3.0171	1.142	-2.6051	3.0171	GO:0046427
motor activity	Catalysis of movement along a polymeric molecule such as a microfilament or microtubule, coupled to the hydrolysis of a nucleoside triphosphate.	molecular_function	3.0159	0	0.3845	1.5898	1.8111	2.7587	3.0159	GO:0003774
regulation of cell proliferation involved in heart morphogenesis	Any process that modulates the frequency, rate or extent of cell proliferation involved in heart morphogenesis.	biological_process	0	0	0	0.153	0	3.0156	3.0156	GO:2000136
cell proliferation involved in heart morphogenesis	The multiplication or reproduction of cells, resulting in the expansion of a cell population that contributes to the shaping of the heart.	biological_process	0	0	0	0.153	0	3.0156	3.0156	GO:0061323
neutrophil chemotaxis	The directed movement of a neutrophil cell, the most numerous polymorphonuclear leukocyte found in the blood, in response to an external stimulus, usually an infection or wounding.	biological_process	2.8151	0	0.3322	2.1977	2.7604	3.0155	3.0155	GO:0030593
ossification	The formation of bone or of a bony substance, or the conversion of fibrous tissue or of cartilage into bone or a bony substance.	biological_process	1.7407	0	0.3854	1.1104	2.6031	3.0154	3.0154	GO:0001503
lipoprotein transport	The directed movement of any conjugated, water-soluble protein in which the nonprotein group consists of a lipid or lipids, into, out of or within a cell, or between cells, by means of some agent such as a transporter or pore.	biological_process	2.4833	0	0.4627	0.8522	-0.0556	3.0152	3.0152	GO:0042953
regulation of protein localization to nucleus	Any process that modulates the frequency, rate or extent of protein localization to nucleus.	biological_process	1.7214	0	0.3457	3.0145	-1.9609	-2.0159	3.0145	GO:1900180
protein acetylation	The addition of an acetyl group to a protein amino acid. An acetyl group is CH3CO-, derived from acetic [ethanoic] acid.	biological_process	3.0144	0.1072	0.4346	1.4065	-0.9741	1.9601	3.0144	GO:0006473
myosin filament	A protein complex containing myosin heavy chains, plus associated light chains and other proteins, in which the myosin heavy chains are arranged into a filament.	cellular_component	1.3526	0	0	1.2491	2.6927	3.0143	3.0143	GO:0032982
regulation of phosphorylation	Any process that modulates the frequency, rate or extent of addition of phosphate groups into a molecule.	biological_process	3.0139	0	0	1.6356	-0.2943	1.3332	3.0139	GO:0042325
G-protein coupled receptor signaling pathway	A series of molecular signals that proceeds with an activated receptor promoting the exchange of GDP for GTP on the alpha-subunit of an associated heterotrimeric G-protein complex. The GTP-bound activated alpha-G-protein then dissociates from the beta- and gamma-subunits to further transmit the signal within the cell. The pathway begins with receptor-ligand interaction, or for basal GPCR signalin…	biological_process	2.6504	0	2.3656	2.1128	2.4534	3.0134	3.0134	GO:0007186
regulation of epithelial cell proliferation	Any process that modulates the frequency, rate or extent of epithelial cell proliferation.	biological_process	-1.3189	0	1.8132	2.3198	1.6094	3.0126	3.0126	GO:0050678
NAD binding	Interacting selectively and non-covalently with nicotinamide adenine dinucleotide, a coenzyme involved in many redox and biosynthetic reactions; binding may be to either the oxidized form, NAD+, or the reduced form, NADH.	molecular_function	3.0123	0	0	0	0.5844	1.353	3.0123	GO:0051287
pyrimidine nucleotide biosynthetic process	The chemical reactions and pathways resulting in the formation of a pyrimidine nucleotide, a compound consisting of nucleoside (a pyrimidine base linked to a deoxyribose or ribose sugar) esterified with a phosphate group at either the 3' or 5'-hydroxyl group of the sugar.	biological_process	0.7463	0	2.7094	2.6048	1.9632	3.0122	3.0122	GO:0006221
positive regulation of blood pressure	Any process in which the force of blood traveling through the circulatory system is increased.	biological_process	3.012	0	0.1333	0.9475	-1.7608	2.9598	3.012	GO:0045777
ruffle organization	A process that is carried out at the cellular level which results in the assembly, arrangement of constituent parts, or disassembly of a ruffle, a projection at the leading edge of a crawling cell.	biological_process	3.0112	-0.9929	0	-0.5647	-0.4029	2.4675	3.0112	GO:0031529
stem cell development	The process whose specific outcome is the progression of the stem cell over time, from its formation to the mature structure. Cell development does not include the steps involved in committing a cell to its specific fate.	biological_process	2.606	0	0	1.9314	2.1981	3.0105	3.0105	GO:0048864
regulation of proton transport	Any process that modulates the frequency, rate or extent of proton transport into, out of or within a cell, or between cells, by means of some agent such as a transporter or pore.	biological_process	-2.1932	0	1.3215	1.981	1.8455	3.0105	3.0105	GO:0010155
multi-organism reproductive process	A biological process that directly contributes to the process of producing new individuals, involving another organism.	biological_process	-2.2702	0.1424	0.4211	1.4968	2.2199	3.0102	3.0102	GO:0044703
neural precursor cell proliferation	The multiplication or reproduction of neural precursor cells, resulting in the expansion of a cell population. A neural precursor cell is either a nervous system stem cell or a nervous system progenitor cell.	biological_process	-1.1283	0.7001	0	1.974	1.19	3.0093	3.0093	GO:0061351
amino acid transmembrane transporter activity	Catalysis of the transfer of amino acids from one side of a membrane to the other. Amino acids are organic molecules that contain an amino group and a carboxyl group.	molecular_function	3.0092	-0.3699	0	0.4147	1.4064	2.9411	3.0092	GO:0015171
basement membrane	A thin layer of dense material found in various animal tissues interposed between the cells and the adjacent connective tissue. It consists of the basal lamina plus an associated layer of reticulin fibers.	cellular_component	1.1836	0	0	1.7848	3.0087	2.9532	3.0087	GO:0005604
ear development	The process whose specific outcome is the progression of the ear over time, from its formation to the mature structure. The ear is the sense organ in vertebrates that is specialized for the detection of sound, and the maintenance of balance. Includes the outer ear and middle ear, which collect and transmit sound waves; and the inner ear, which contains the organs of balance and (except in fish) h…	biological_process	1.4413	0	0	0.8021	2.9537	3.0084	3.0084	GO:0043583
regulation of cellular metabolic process	Any process that modulates the frequency, rate or extent of the chemical reactions and pathways by which individual cells transform chemical substances.	biological_process	1.1115	0	0	1.5476	2.7049	3.008	3.008	GO:0031323
brush border membrane	The portion of the plasma membrane surrounding the brush border.	cellular_component	0.4423	0.3908	3.0078	1.9466	-1.7363	2.8674	3.0078	GO:0031526
camera-type eye development	The process whose specific outcome is the progression of the camera-type eye over time, from its formation to the mature structure. The camera-type eye is an organ of sight that receives light through an aperture and focuses it through a lens, projecting it on a photoreceptor field.	biological_process	1.7691	0.3247	1.7664	1.8037	2.969	3.0074	3.0074	GO:0043010
Golgi to plasma membrane protein transport	The directed movement of proteins from the Golgi to the plasma membrane in transport vesicles that move from the trans-Golgi network to the plasma membrane.	biological_process	-1.5381	-0.192	1.1706	1.2076	1.1151	3.007	3.007	GO:0043001
regulation of cellular ketone metabolic process	Any process that modulates the chemical reactions and pathways involving any of a class of organic compounds that contain the carbonyl group, CO, and in which the carbonyl group is bonded only to carbon atoms. The general formula for a ketone is RCOR, where R and R are alkyl or aryl groups.	biological_process	2.8047	0	0.4328	0.4652	3.0069	2.3107	3.0069	GO:0010565
N-acetyltransferase activity	Catalysis of the transfer of an acetyl group to a nitrogen atom on the acceptor molecule.	molecular_function	2.068	0	0	0	0.4869	3.0065	3.0065	GO:0008080
glycosaminoglycan catabolic process	The chemical reactions and pathways resulting in the breakdown of glycosaminoglycans, any one of a group of polysaccharides that contain amino sugars.	biological_process	-1.5092	1.559	0	-0.7202	1.569	3.0061	3.0061	GO:0006027
adaptive immune response	An immune response based on directed amplification of specific receptors for antigen produced through a somatic diversification process, and allowing for enhanced response to subsequent exposures to the same antigen (immunological memory).	biological_process	3.0061	0.8561	1.6193	-1.6724	-2.1624	1.9444	3.0061	GO:0002250
chylomicron	A large lipoprotein particle (diameter 75-1200 nm) composed of a central core of triglycerides and cholesterol surrounded by a protein-phospholipid coating. The proteins include one molecule of apolipoprotein B-48 and may include a variety of apolipoproteins, including APOAs, APOCs and APOE. Chylomicrons are found in blood or lymph and carry lipids from the intestines into other body tissues.	cellular_component	2.6722	0	0	0.5742	-0.6329	3.0054	3.0054	GO:0042627
positive regulation of synapse assembly	Any process that activates, maintains or increases the frequency, rate or extent of synapse assembly, the aggregation, arrangement and bonding together of a set of components to form a synapse.	biological_process	1.962	0.7717	0.003	2.1282	2.9793	3.0029	3.0029	GO:0051965
positive regulation of cell division	Any process that activates or increases the frequency, rate or extent of cell division.	biological_process	1.6575	0	0.3672	2.3531	1.6989	3.0029	3.0029	GO:0051781
transmembrane receptor protein serine/threonine kinase signaling pathway	A series of molecular signals initiated by the binding of an extracellular ligand to a receptor on the surface of the target cell where the receptor possesses serine/threonine kinase activity, and ending with regulation of a downstream cellular process, e.g. transcription.	biological_process	1.7354	0	0.1094	1.2573	2.0975	3.0026	3.0026	GO:0007178
proteoglycan biosynthetic process	The chemical reactions and pathways resulting in the formation of proteoglycans, any glycoprotein in which the carbohydrate units are glycosaminoglycans.	biological_process	-0.4922	0	0.7167	1.0408	1.4287	3.0026	3.0026	GO:0030166
negative regulation of protein phosphorylation	Any process that stops, prevents or reduces the rate of addition of phosphate groups to amino acids within a protein.	biological_process	1.9548	0	1.1285	1.803	2.2989	3.0023	3.0023	GO:0001933
mitogen-activated protein kinase binding	Interacting selectively and non-covalently with a mitogen-activated protein kinase.	molecular_function	3.0017	0	0	0	0.9647	2.0956	3.0017	GO:0051019
positive regulation of protein modification process	Any process that activates or increases the frequency, rate or extent of the covalent alteration of one or more amino acid residues within a protein.	biological_process	2.5076	0.7105	-0.2094	-0.6438	-0.9038	3.0016	3.0016	GO:0031401
positive regulation of apoptotic process	Any process that activates or increases the frequency, rate or extent of cell death by apoptotic process.	biological_process	1.4297	0	0.7587	1.5402	1.9499	3.001	3.001	GO:0043065
circadian rhythm	Any biological process in an organism that recurs with a regularity of approximately 24 hours.	biological_process	1.0155	0.3115	0.3393	2.0375	2.1654	3.001	3.001	GO:0007623
histone acetyltransferase binding	Interacting selectively and non-covalently with the enzyme histone acetyltransferase.	molecular_function	1.7092	0	0	-0.7388	0.1093	3.0007	3.0007	GO:0035035
negative regulation of microtubule depolymerization	Any process that stops, prevents, or reduces the frequency, rate or extent of microtubule depolymerization; prevention of depolymerization of a microtubule can result from binding by 'capping' at the plus end (e.g. by interaction with another cellular protein of structure) or by exposing microtubules to a stabilizing drug such as taxol.	biological_process	0.5142	0.3884	0	0.5956	3.0004	2.5967	3.0004	GO:0007026
cholesterol metabolic process	The chemical reactions and pathways involving cholesterol, cholest-5-en-3 beta-ol, the principal sterol of vertebrates and the precursor of many steroids, including bile acids and steroid hormones. It is a component of the plasma membrane lipid bilayer and of plasma lipoproteins and can be found in all animal tissues.	biological_process	2.4767	0.1447	0.9932	2.0083	1.9345	3.0004	3.0004	GO:0008203
single organism signaling	A signaling process occurring within a single organism.	biological_process	-2.5147	0	0.5999	2.9987	1.5113	2.7362	2.9987	GO:0044700
NAD+ ADP-ribosyltransferase activity	Catalysis of the reaction: NAD+ + (ADP-D-ribosyl)(n)-acceptor = nicotinamide + (ADP-D-ribosyl)(n+1)-acceptor.	molecular_function	2.9982	0	0.18	0	-0.6558	1.8402	2.9982	GO:0003950
T cell differentiation in thymus	The process in which a precursor cell type acquires the specialized features of a T cell via a differentiation pathway dependent upon transit through the thymus.	biological_process	1.2974	0	0	1.1731	1.8409	2.9977	2.9977	GO:0033077
negative regulation of MAP kinase activity	Any process that stops, prevents, or reduces the frequency, rate or extent of MAP kinase activity.	biological_process	1.4714	0.9268	0	1.6381	1.4274	2.9974	2.9974	GO:0043407
detection of mechanical stimulus involved in sensory perception	The series of events in which a mechanical stimulus is received and converted into a molecular signal as part of sensory perception.	biological_process	1.8178	0	0	0	0.9248	2.9966	2.9966	GO:0050974
vascular endothelial growth factor signaling pathway	A series of molecular signals initiated by the binding of a vascular endothelial growth factor (VEGF) to a receptor on the surface of the target cell, and ending with regulation of a downstream cellular process, e.g. transcription.	biological_process	2.9965	0	1.4741	1.9168	1.443	2.8171	2.9965	GO:0038084
muscle contraction	A process in which force is generated within muscle tissue, resulting in a change in muscle geometry. Force generation involves a chemo-mechanical energy conversion step that is carried out by the actin/myosin complex activity, which generates force through ATP hydrolysis.	biological_process	-1.3206	0	0.3808	2.0703	2.5898	2.996	2.996	GO:0006936
node of Ranvier	An axon part that is a gap in the myelin where voltage-gated sodium channels cluster and saltatory conduction is executed.	cellular_component	1.1962	0	0	0.5362	2.4157	2.9952	2.9952	GO:0033268
insulin-like growth factor receptor binding	Interacting selectively and non-covalently with the insulin-like growth factor receptor.	molecular_function	-0.2506	0	0.7576	1.9587	-0.2953	2.9952	2.9952	GO:0005159
heme binding	Interacting selectively and non-covalently with heme, any compound of iron complexed in a porphyrin (tetrapyrrole) ring.	molecular_function	0.9006	0	1.4259	1.8036	2.537	2.9935	2.9935	GO:0020037
positive regulation of phosphatidylinositol 3-kinase signaling	Any process that activates or increases the frequency, rate or extent of signal transduction mediated by the phosphatidylinositol 3-kinase cascade.	biological_process	2.9934	0	1.6242	1.9579	-0.4764	2.706	2.9934	GO:0014068
negative regulation of cytokine-mediated signaling pathway	Any process that stops, prevents, or reduces the frequency, rate or extent of the cytokine mediated signaling pathway.	biological_process	2.8151	0	0.5237	1.5692	-0.5781	2.993	2.993	GO:0001960
purine-containing compound biosynthetic process	The chemical reactions and pathways resulting in the formation of a purine-containing compound, i.e. any compound that contains purine or a formal derivative thereof.	biological_process	-2.773	0.3789	0.8668	1.2355	0.6301	2.9922	2.9922	GO:0072522
TOR signaling	A series of molecular signals mediated by TOR (Target of rapamycin) proteins, members of the phosphoinositide (PI) 3-kinase related kinase (PIKK) family that act as serine/threonine kinases in response to nutrient availability or growth factors.	biological_process	1.6537	0.6273	2.9918	1.6272	0	-1.9952	2.9918	GO:0031929
protein import into nucleus, translocation	A protein transport process that contributes to protein import into the nucleus, and that results in the vectorial transfer of a cargo-carrier protein complex through the nuclear pore complex from the cytoplasmic side to the nucleoplasmic side of the nuclear envelope.	biological_process	1.2966	0	1.9393	2.6245	-0.5163	2.9917	2.9917	GO:0000060
lung epithelium development	The biological process whose specific outcome is the progression of the lung epithelium from an initial condition to its mature state. This process begins with the formation of lung epithelium and ends with the mature structure. The lung epithelium is the specialized epithelium that lines the inside of the lung.	biological_process	2.9907	-0.8974	2.7072	1.5577	-0.9308	2.8868	2.9907	GO:0060428
positive regulation of lipid transport	Any process that activates or increases the frequency, rate or extent of the directed movement of lipids into, out of or within a cell, or between cells, by means of some agent such as a transporter or pore.	biological_process	2.7996	0	0.9848	-2.0795	2.3407	2.9901	2.9901	GO:0032370
nucleobase-containing compound metabolic process	Any cellular metabolic process involving nucleobases, nucleosides, nucleotides and nucleic acids.	biological_process	-0.4885	0	-0.5311	-1.0385	2.1412	2.9898	2.9898	GO:0006139
gluconeogenesis	The formation of glucose from noncarbohydrate precursors, such as pyruvate, amino acids and glycerol.	biological_process	-0.9918	0.0145	1.2726	2.9891	2.0773	2.8263	2.9891	GO:0006094
acrosome reaction	The discharge, by sperm, of a single, anterior secretory granule following the sperm's attachment to the zona pellucida surrounding the oocyte. The process begins with the fusion of the outer acrosomal membrane with the sperm plasma membrane and ends with the exocytosis of the acrosomal contents into the egg.	biological_process	-0.4583	0	0.9803	0	1.369	2.9891	2.9891	GO:0007340
endocrine pancreas development	The process whose specific outcome is the progression of the endocrine pancreas over time, from its formation to the mature structure. The endocrine pancreas is made up of islet cells that produce insulin, glucagon and somatostatin.	biological_process	2.6862	0	0.3602	2.989	0.3583	2.4566	2.989	GO:0031018
negative regulation of protein complex assembly	Any process that stops, prevents, or reduces the frequency, rate or extent of protein complex assembly.	biological_process	1.4447	0.0385	-0.1401	2.7105	1.7802	2.9871	2.9871	GO:0031333
chondroitin sulfate catabolic process	The chemical reactions and pathways resulting in the breakdown of chondroitin sulfate, any member of a group of 10-60 kDa glycosaminoglycans, widely distributed in cartilage and other mammalian connective tissues, the repeat units of which consist of beta-(1,4)-linked D-glucuronyl beta-(1,3)-N-acetyl-D-galactosamine sulfate.	biological_process	-1.4223	0	0	0	2.9867	2.8985	2.9867	GO:0030207
regulation of superoxide anion generation	Any process that modulates the frequency, rate or extent of enzymatic generation of superoxide by a cell.	biological_process	2.9866	0	0	-0.403	-0.945	-2.5157	2.9866	GO:0032928
determination of left/right symmetry	The establishment of an organism's body plan or part of an organism with respect to the left and right halves. The pattern can either be symmetric, such that the halves are mirror images, or asymmetric where the pattern deviates from this symmetry.	biological_process	1.9767	0.0108	0.0052	1.3862	2.2366	2.9864	2.9864	GO:0007368
axonal growth cone	The migrating motile tip of a growing nerve cell axon.	cellular_component	2.0028	1.514	0.0073	1.4924	2.9861	2.6513	2.9861	GO:0044295
regulation of cell communication	Any process that modulates the frequency, rate or extent of cell communication. Cell communication is the process that mediates interactions between a cell and its surroundings. Encompasses interactions such as signaling or attachment between one cell and another cell, between a cell and an extracellular matrix, or between a cell and any other aspect of its environment.	biological_process	-2.8769	0	0.3658	2.9857	-2.1711	2.3441	2.9857	GO:0010646
negative regulation of transmembrane receptor protein serine/threonine kinase signaling pathway	Any process that decreases the rate, frequency, or extent of the series of molecular signals generated as a consequence of a transmembrane receptor serine/threonine kinase binding to its physiological ligand.	biological_process	1.4591	0.777	2.0798	1.9355	1.9673	2.9857	2.9857	GO:0090101
negative regulation of cellular process	Any process that stops, prevents, or reduces the frequency, rate or extent of a cellular process, any of those that are carried out at the cellular level, but are not necessarily restricted to a single cell. For example, cell communication occurs among more than one cell, but occurs at the cellular level.	biological_process	-1.2753	0	0.7833	1.4737	1.9339	2.985	2.985	GO:0048523
limb morphogenesis	The process in which the anatomical structures of a limb are generated and organized. A limb is a paired appendage of a tetrapod used for locomotion or grasping.	biological_process	-2.8086	0	0.7311	1.655	1.2499	2.9849	2.9849	GO:0035108
regulation of alternative mRNA splicing, via spliceosome	Any process that modulates the frequency, rate or extent of alternative splicing of nuclear mRNAs.	biological_process	-2.2034	-0.0255	-0.6244	-0.547	1.7829	2.9841	2.9841	GO:0000381
main axon	The main axonal trunk, as opposed to the collaterals.	cellular_component	2.4999	0	1.6215	1.1667	2.4679	2.9835	2.9835	GO:0044304
negative regulation of cell growth	Any process that stops, prevents, or reduces the frequency, rate, extent or direction of cell growth.	biological_process	2.6418	0	0.7989	2.2429	2.6308	2.9833	2.9833	GO:0030308
organic hydroxy compound transport	The directed movement of an organic hydroxy compound (organic alcohol) into, out of or within a cell, or between cells, by means of some agent such as a transporter or pore. An organic hydroxy compound is an organic compound having at least one hydroxy group attached to a carbon atom.	biological_process	1.7495	0	0.438	1.5902	2.2005	2.9825	2.9825	GO:0015850
leukocyte aggregation	The adhesion of one leukocyte to one or more other leukocytes via adhesion molecules.	biological_process	2.0527	0	0	1.1983	1.3417	2.9824	2.9824	GO:0070486
chondroitin sulfate metabolic process	The chemical reactions and pathways involving chondroitin sulfate, any member of a group of 10-60 kDa glycosaminoglycans, widely distributed in cartilage and other mammalian connective tissues, the repeat units of which consist of beta-(1,4)-linked D-glucuronyl beta-(1,3)-N-acetyl-D-galactosamine sulfate. They usually occur linked to a protein to form proteoglycans. Two subgroups exist, one in wh…	biological_process	-0.2747	0.673	0.8729	1.4723	2.3095	2.9823	2.9823	GO:0030204
ovarian follicle development	The process whose specific outcome is the progression of the ovarian follicle over time, from its formation to the mature structure.	biological_process	-2.5887	0	1.1282	2.1135	2.4559	2.9821	2.9821	GO:0001541
response to light stimulus	Any process that results in a change in state or activity of a cell or an organism (in terms of movement, secretion, enzyme production, gene expression, etc.) as a result of a light stimulus, electromagnetic radiation of wavelengths classified as infrared, visible or ultraviolet light.	biological_process	1.8361	0	0.8115	1.7563	2.7068	2.982	2.982	GO:0009416
defense response to Gram-positive bacterium	Reactions triggered in response to the presence of a Gram-positive bacterium that act to protect the cell or organism.	biological_process	2.9815	0	0.1783	2.5988	1.5387	2.8708	2.9815	GO:0050830
positive regulation of JUN kinase activity	Any process that activates or increases the frequency, rate or extent of JUN kinase activity.	biological_process	1.2515	0	0	2.5222	1.7764	2.9795	2.9795	GO:0043507
regulation of hormone secretion	Any process that modulates the frequency, rate or extent of the regulated release of a hormone from a cell.	biological_process	-1.4158	0	1.0128	2.8302	2.979	2.9236	2.979	GO:0046883
protein kinase C-activating G-protein coupled receptor signaling pathway	The series of molecular signals generated as a consequence of a G-protein coupled receptor binding to its physiological ligand, where the pathway proceeds with activation of protein kinase C (PKC). PKC is activated by second messengers including diacylglycerol (DAG).	biological_process	0	0	0	1.3699	2.3375	2.9784	2.9784	GO:0007205
cytosolic large ribosomal subunit	The large subunit of a ribosome located in the cytosol.	cellular_component	-2.2742	0	-0.8612	1.1451	2.1482	2.9779	2.9779	GO:0000180
covalent chromatin modification	The alteration of DNA or protein in chromatin by the covalent addition or removal of chemical groups.	biological_process	2.1978	0.1863	0	0	1.594	2.9774	2.9774	GO:0016569
positive regulation of organ growth	Any process that activates or increases the frequency, rate or extent of growth of an organ of an organism.	biological_process	-1.9688	0	0	0	0	2.9771	2.9771	GO:0046622
embryonic forelimb morphogenesis	The process, occurring in the embryo, by which the anatomical structures of the forelimb are generated and organized. The forelimbs are the front limbs of an animal, e.g. the arms of a human.	biological_process	-1.717	0	1.9319	1.6293	2.9766	2.3532	2.9766	GO:0035115
positive regulation of oligodendrocyte differentiation	Any process that activates or increases the frequency, rate or extent of oligodendrocyte differentiation.	biological_process	0	0	0	1.0585	0	2.9761	2.9761	GO:0048714
response to purine-containing compound	Any process that results in a change in state or activity of a cell or an organism (in terms of movement, secretion, enzyme production, gene expression, etc.) as a result of a purine-containing compound stimulus.	biological_process	2.9594	0	0.9607	1.1244	2.976	2.8513	2.976	GO:0014074
positive regulation of interleukin-8 production	Any process that activates or increases the frequency, rate, or extent of interleukin-8 production.	biological_process	2.9756	0	0.8179	1.5137	0.2449	2.4142	2.9756	GO:0032757
negative regulation of protein kinase activity	Any process that stops, prevents, or reduces the frequency, rate or extent of protein kinase activity.	biological_process	1.2375	0	1.1563	2.1572	2.6874	2.9754	2.9754	GO:0006469
regulation of DNA binding	Any process that modulates the frequency, rate or extent of DNA binding. DNA binding is any process in which a gene product interacts selectively with DNA (deoxyribonucleic acid).	biological_process	-2.7729	0	0.5337	0	0	2.9751	2.9751	GO:0051101
cellular response to hormone stimulus	Any process that results in a change in state or activity of a cell (in terms of movement, secretion, enzyme production, gene expression, etc.) as a result of a hormone stimulus.	biological_process	2.4637	0	1.4805	2.8378	0.9979	2.975	2.975	GO:0032870
cell fate determination	A process involved in cell fate commitment. Once determination has taken place, a cell becomes committed to differentiate down a particular pathway regardless of its environment.	biological_process	1.9187	0	1.6848	2.6298	2.5032	2.974	2.974	GO:0001709
calcium channel regulator activity	Modulates the activity of a calcium channel.	molecular_function	-0.6165	0.4732	-0.3301	1.2269	2.9737	2.6407	2.9737	GO:0005246
potassium ion transmembrane transport	A process in which a potassium ion is transported from one side of a membrane to the other.	biological_process	1.8268	0	0	0.9026	2.9729	2.6822	2.9729	GO:0071805
myeloid cell apoptotic process	Any apoptotic process in a myeloid cell, a cell of the monocyte, granulocyte, mast cell, megakaryocyte, or erythroid lineage.	biological_process	-1.7716	0.0259	1.112	2.9729	0.9727	1.9069	2.9729	GO:0033028
positive regulation of protein kinase activity	Any process that activates or increases the frequency, rate or extent of protein kinase activity.	biological_process	0.1881	0	-0.9646	-1.8668	2.2063	2.9719	2.9719	GO:0045860
pathway-restricted SMAD protein phosphorylation	The process of introducing a phosphate group on to a pathway restricted SMAD protein. A pathway restricted SMAD protein is an effector protein that acts directly downstream of the transforming growth factor family receptor.	biological_process	1.5026	0	0	1.2058	0.9743	2.9718	2.9718	GO:0060389
cellular protein modification process	The covalent alteration of one or more amino acids occurring in proteins, peptides and nascent polypeptides (co-translational, post-translational modifications) occurring at the level of an individual cell. Includes the modification of charged tRNAs that are destined to occur in a protein (pre-translation modification).	biological_process	1.3953	-0.0477	0.9056	1.6388	2.7713	2.9716	2.9716	GO:0006464
regulation of ion homeostasis	Any process that modulates the frequency, rate or extent of ion homeostasis.	biological_process	-2.8714	0	0.2438	0.8752	2.9714	1.9684	2.9714	GO:2000021
positive regulation of epithelial cell migration	Any process that activates or increases the frequency, rate or extent of epithelial cell migration.	biological_process	1.3336	0.4589	0.1904	1.8056	2.1985	2.9714	2.9714	GO:0010634
oxoacid metabolic process	The chemical reactions and pathways involving any oxoacid; an oxoacid is a compound which contains oxygen, at least one other element, and at least one hydrogen bound to oxygen, and which produces a conjugate base by loss of positive hydrogen ion(s) (hydrons).	biological_process	2.971	-0.3149	0.6211	1.0161	2.0541	2.7003	2.971	GO:0043436
regulation of cell size	Any process that modulates the size of a cell.	biological_process	1.2536	0	-0.389	1.0782	0.4299	2.9706	2.9706	GO:0008361
lymphoid progenitor cell differentiation	The process in which a precursor cell type acquires the specialized features of a lymphoid progenitor cell. Lymphoid progenitor cells include progenitor cells for any of the lymphoid lineages.	biological_process	-1.8158	0	0	0	1.422	2.9704	2.9704	GO:0002320
positive regulation of chemokine production	Any process that activates or increases the frequency, rate, or extent of chemokine production.	biological_process	2.3115	0	0.6928	2.4239	1.2192	2.9703	2.9703	GO:0032722
motile cilium	A cilium which has a variable arrangement of axonemal microtubules, contains molecular motors, and beats with a characteristic whip-like pattern that promotes cell motility or transport of fluids and other cells across a cell surface. Motile cilia are typically found in multiple copies on epithelial cells that line the lumenal ducts of various tissues. Motile cilia may also function as sensory or…	cellular_component	1.259	0	-0.1052	1.1277	1.8047	2.9703	2.9703	GO:0031514
positive regulation of canonical Wnt signaling pathway	Any process that increases the rate, frequency, or extent of the Wnt signaling pathway through beta-catenin, the series of molecular signals initiated by binding of a Wnt protein to a frizzled family receptor on the surface of the target cell, followed by propagation of the signal via beta-catenin, and ending with a change in transcription of target genes.	biological_process	-0.7708	0	0.0898	1.675	2.5641	2.9697	2.9697	GO:0090263
phosphatidylinositol phospholipase C activity	Catalysis of the reaction: 1-phosphatidyl-1D-myo-inositol 4,5-bisphosphate + H(2)O = 1,2-diacylglycerol + 1D-myo-inositol 1,4,5-trisphosphate + H(+).	molecular_function	2.8899	0	1.5769	2.5334	-1.3515	2.9697	2.9697	GO:0004435
post-embryonic development	The process whose specific outcome is the progression of the organism over time, from the completion of embryonic development to the mature structure. See embryonic development.	biological_process	2.3232	0	0.6241	0.9951	2.2025	2.9692	2.9692	GO:0009791
regulation of keratinocyte proliferation	Any process that modulates the rate, frequency or extent of keratinocyte proliferation. Keratinocyte proliferation is the multiplication or reproduction of keratinocytes, resulting in the expansion of a cell population.	biological_process	0	1.4975	0	1.2981	1.6441	2.9687	2.9687	GO:0010837
beta-amyloid metabolic process	The chemical reactions and pathways involving beta-amyloid, a glycoprotein associated with Alzheimer's disease, and its precursor, amyloid precursor protein (APP).	biological_process	0	0	0.3203	0	2.3693	2.9677	2.9677	GO:0050435
morphogenesis of embryonic epithelium	The process in which the anatomical structures of embryonic epithelia are generated and organized.	biological_process	-0.6815	1.204	0.5417	1.1899	2.2968	2.967	2.967	GO:0016331
triglyceride biosynthetic process	The chemical reactions and pathways resulting in the formation of a triglyceride, any triester of glycerol.	biological_process	2.9668	0	0.2837	0.9498	1.7161	2.5259	2.9668	GO:0019432
cardiac epithelial to mesenchymal transition	A transition where a cardiac epithelial cell loses apical/basolateral polarity, severs intercellular adhesive junctions, degrades basement membrane components and becomes a migratory mesenchymal cell.	biological_process	2.4433	0.0877	0	0	2.1003	2.9663	2.9663	GO:0060317
regulation of vesicle-mediated transport	Any process that modulates the rate, frequency, or extent of vesicle-mediated transport, the directed movement of substances, either within a vesicle or in the vesicle membrane, into, out of or within a cell.	biological_process	2.0911	0.6997	0.9969	1.7139	2.8739	2.9655	2.9655	GO:0060627
Wnt signaling pathway	The series of molecular signals initiated by binding of a Wnt protein to a frizzled family receptor on the surface of the target cell and ending with a change in cell state.	biological_process	1.4797	0	0.4967	2.1203	2.5223	2.9654	2.9654	GO:0016055
positive regulation of behavior	Any process that activates or increases the frequency, rate or extent of behavior, the internally coordinated responses (actions or inactions) of whole living organisms (individuals or groups) to internal or external stimuli.	biological_process	2.1643	0	0	0.999	2.965	2.9386	2.965	GO:0048520
apoptotic DNA fragmentation	The cleavage of DNA during apoptosis, which usually occurs in two stages: cleavage into fragments of about 50 kbp followed by cleavage between nucleosomes to yield 200 bp fragments.	biological_process	-1.7004	0	0	1.7642	2.9132	2.9641	2.9641	GO:0006309
positive regulation of T cell proliferation	Any process that activates or increases the rate or extent of T cell proliferation.	biological_process	1.2178	0	0.7737	2.9634	0.8938	2.5456	2.9634	GO:0042102
positive regulation of leukocyte mediated immunity	Any process that activates or increases the frequency, rate, or extent of leukocyte mediated immunity.	biological_process	1.6133	0	0	1.315	0.9882	2.9633	2.9633	GO:0002705
nucleotide phosphorylation	The process of introducing one or more phosphate groups into a nucleotide to produce a phosphorylated nucleoside.	biological_process	1.0367	0	0.0415	-0.8441	1.894	2.9626	2.9626	GO:0046939
receptor-mediated endocytosis	An endocytosis process in which cell surface receptors ensure specificity of transport. A specific receptor on the cell surface binds tightly to the extracellular macromolecule (the ligand) that it recognizes; the plasma-membrane region containing the receptor-ligand complex then undergoes endocytosis, forming a transport vesicle containing the receptor-ligand complex and excluding most other pla…	biological_process	2.962	0	0.1101	0.7255	1.6493	2.5549	2.962	GO:0006898
regulation of phosphorus metabolic process	Any process that modulates the frequency, rate or extent of the chemical reactions and pathways involving phosphorus or compounds containing phosphorus.	biological_process	-2.2692	0.0482	1.41	1.5532	2.9616	-2.8197	2.9616	GO:0051174
complement activation	Any process involved in the activation of any of the steps of the complement cascade, which allows for the direct killing of microbes, the disposal of immune complexes, and the regulation of other immune processes; the initial steps of complement activation involve one of three pathways, the classical pathway, the alternative pathway, and the lectin pathway, all of which lead to the terminal comp…	biological_process	2.9612	0.7288	0.6451	-0.776	-0.1568	1.6495	2.9612	GO:0006956
regulation of response to tumor cell	Any process that modulates the frequency, rate, or extent of a response to tumor cell.	biological_process	-0.3946	0	1.5781	1.4538	-1.5711	2.9611	2.9611	GO:0002834
regulation of immune response to tumor cell	Any process that modulates the frequency, rate, or extent of an immune response to tumor cell.	biological_process	-0.3946	0	1.5781	1.4538	-1.5711	2.9611	2.9611	GO:0002837
alcohol biosynthetic process	The chemical reactions and pathways resulting in the formation of alcohols, any of a class of compounds containing one or more hydroxyl groups attached to a saturated carbon atom.	biological_process	-2.0396	0	0	1.6294	2.9607	2.7246	2.9607	GO:0046165
endothelium development	The process whose specific outcome is the progression of an endothelium over time, from its formation to the mature structure. Endothelium refers to the layer of cells lining blood vessels, lymphatics, the heart, and serous cavities,and is derived from bone marrow or mesoderm. Corneal endothelium is a special case, derived from neural crest cells.	biological_process	-2.7052	0	-0.4176	2.9605	0.3496	-2.0141	2.9605	GO:0003158
positive regulation of epithelial to mesenchymal transition	Any process that increases the rate, frequency, or extent of epithelial to mesenchymal transition. Epithelial to mesenchymal transition is where an epithelial cell loses apical/basolateral polarity, severs intercellular adhesive junctions, degrades basement membrane components and becomes a migratory mesenchymal cell.	biological_process	2.3264	0	0.6635	1.3561	1.6623	2.9589	2.9589	GO:0010718
endoplasmic reticulum lumen	The volume enclosed by the membranes of the endoplasmic reticulum.	cellular_component	2.7263	0	0.5963	1.0275	2.7651	2.9584	2.9584	GO:0005788
cholesterol transport	The directed movement of cholesterol, cholest-5-en-3-beta-ol, into, out of or within a cell, or between cells, by means of some agent such as a transporter or pore.	biological_process	2.7661	0	0.6138	1.7065	-1.3404	2.9579	2.9579	GO:0030301
U12-type spliceosomal complex	Any spliceosomal complex that forms during the splicing of a messenger RNA primary transcript to excise an intron; the series of U12-type spliceosomal complexes is involved in the splicing of the majority of introns that contain atypical AT-AC terminal dinucleotides, as well as other non-canonical introns. The entire splice site signal, not just the terminal dinucleotides, is involved in determin…	cellular_component	-2.4928	0.4873	-0.5065	0	1.9994	2.9578	2.9578	GO:0005689
response to tumor cell	Any process that results in a change in state or activity of a cell or an organism (in terms of movement, secretion, enzyme production, gene expression, etc.) as a result of a stimulus from a tumor cell.	biological_process	0.6056	0	2.9576	1.3335	-0.9256	2.3287	2.9576	GO:0002347
phenol-containing compound biosynthetic process	The chemical reactions and pathways resulting in the formation of a phenol, any compound containing one or more hydroxyl groups directly attached to an aromatic carbon ring.	biological_process	1.8228	0	0	-0.0916	2.595	2.9574	2.9574	GO:0046189
microvillus membrane	The portion of the plasma membrane surrounding a microvillus.	cellular_component	2.9574	0	0	0	0.152	2.6922	2.9574	GO:0031528
peptidyl-prolyl cis-trans isomerase activity	Catalysis of the reaction: peptidyl-proline (omega=180) = peptidyl-proline (omega=0).	molecular_function	-2.4862	0	1.3441	2.1246	1.8896	2.9563	2.9563	GO:0003755
cyclin-dependent protein serine/threonine kinase activity	Catalysis of the reactions: ATP + protein serine = ADP + protein serine phosphate, and ATP + protein threonine = ADP + protein threonine phosphate. This reaction requires the binding of a regulatory cyclin subunit and full activity requires stimulatory phosphorylation by a CDK-activating kinase (CAK).	molecular_function	-2.4946	-0.7493	0	1.3018	2.3629	2.9561	2.9561	GO:0004693
inner ear development	The process whose specific outcome is the progression of the inner ear over time, from its formation to the mature structure.	biological_process	1.336	0	0.3059	2.2073	1.5234	2.9555	2.9555	GO:0048839
regulation of gene expression	Any process that modulates the frequency, rate or extent of gene expression. Gene expression is the process in which a gene's coding sequence is converted into a mature gene product or products (proteins or RNA). This includes the production of an RNA transcript as well as any processing to produce a mature RNA product or an mRNA (for protein-coding genes) and the translation of that mRNA into pr…	biological_process	1.4832	0.318	1.3933	1.452	1.8873	2.9552	2.9552	GO:0010468
keratan sulfate metabolic process	The chemical reactions and pathways involving keratan sulfate, a glycosaminoglycan with repeat units consisting of beta-1,4-linked D-galactopyranosyl-beta-(1,4)-N-acetyl-D-glucosamine 6-sulfate and with variable amounts of fucose, sialic acid and mannose units; keratan sulfate chains are covalently linked by a glycosidic attachment through the trisaccharide galactosyl-galactosyl-xylose to peptidy…	biological_process	-1.1489	0.324	0	0.914	1.3426	2.9544	2.9544	GO:0042339
organ regeneration	The regrowth of a lost or destroyed organ.	biological_process	-0.3023	0	-0.0788	1.5251	0.7035	2.9538	2.9538	GO:0031100
integrin binding	Interacting selectively and non-covalently with an integrin.	molecular_function	1.9231	0.5003	0.4634	-1.5711	2.1281	2.9531	2.9531	GO:0005178
substantia nigra development	The progression of the substantia nigra over time from its initial formation until its mature state. The substantia nigra is the layer of gray substance that separates the posterior parts of the cerebral peduncles (tegmentum mesencephali) from the anterior parts; it normally includes a posterior compact part with many pigmented cells (pars compacta) and an anterior reticular part whose cells cont…	biological_process	-1.2338	0.3115	0.4509	1.7711	2.953	2.8373	2.953	GO:0021762
regulation of epidermis development	Any process that modulates the frequency, rate or extent of epidermis development.	biological_process	2.9521	0.8908	0	2.1795	0.7158	2.1881	2.9521	GO:0045682
RNA methyltransferase activity	Catalysis of the transfer of a methyl group from a donor to a nucleoside residue in an RNA molecule.	molecular_function	2.9519	-0.5614	1.3091	1.728	0.9754	-2.2095	2.9519	GO:0008173
positive regulation of neutrophil chemotaxis	Any process that increases the frequency, rate, or extent of neutrophil chemotaxis. Neutrophil chemotaxis is the directed movement of a neutrophil cell, the most numerous polymorphonuclear leukocyte found in the blood, in response to an external stimulus, usually an infection or wounding.	biological_process	1.7975	0	0	1.399	0	2.9517	2.9517	GO:0090023
cell-cell junction	A cell junction that forms a connection between two cells; excludes direct cytoplasmic junctions such as ring canals.	cellular_component	1.0925	0	0.4728	1.6818	2.2203	2.9515	2.9515	GO:0005911
response to stimulus	Any process that results in a change in state or activity of a cell or an organism (in terms of movement, secretion, enzyme production, gene expression, etc.) as a result of a stimulus. The process begins with detection of the stimulus and ends with a change in state or activity or the cell or organism.	biological_process	2.4362	0	0	2.0608	2.7636	2.9499	2.9499	GO:0050896
regulation of cytokine production	Any process that modulates the frequency, rate, or extent of production of a cytokine.	biological_process	-2.0566	0	1.41	2.9498	2.2201	2.6	2.9498	GO:0001817
respiratory system development	The progression of the respiratory system over time from its formation to its mature structure. The respiratory system carries out respiratory gaseous exchange.	biological_process	2.0231	0.4523	1.0882	2.9492	-1.7266	2.4508	2.9492	GO:0060541
ribonucleoside monophosphate biosynthetic process	The chemical reactions and pathways resulting in the formation of a ribonucleoside monophosphate, a compound consisting of a nucleobase linked to a ribose sugar esterified with phosphate on the sugar.	biological_process	-0.8308	1.2491	0.8722	0.3299	2.4253	2.9487	2.9487	GO:0009156
reproduction	The production of new individuals that contain some portion of genetic material inherited from one or more parent organisms.	biological_process	0.5162	0	0	-2.0661	1.7396	2.9482	2.9482	GO:0000003
microtubule cytoskeleton organization	A process that is carried out at the cellular level which results in the assembly, arrangement of constituent parts, or disassembly of cytoskeletal structures comprising microtubules and their associated proteins.	biological_process	0.7501	0	-0.3383	1.9845	2.9481	2.5446	2.9481	GO:0000226
retinoic acid metabolic process	The chemical reactions and pathways involving retinoic acid, one of the three components that makes up vitamin A.	biological_process	1.3661	0	0	-1.3385	2.9479	1.42	2.9479	GO:0042573
response to interleukin-15	Any process that results in a change in state or activity of a cell or an organism (in terms of movement, secretion, enzyme production, gene expression, etc.) as a result of an interleukin-15 stimulus.	biological_process	-2.3755	0	0	2.8099	0	2.947	2.947	GO:0070672
regulation of transcription initiation from RNA polymerase II promoter	Any process that modulates the rate, frequency or extent of a process involved in starting transcription from an RNA polymerase II promoter.	biological_process	2.6294	0.1881	2.015	1.3642	2.8678	2.9467	2.9467	GO:0060260
1-phosphatidylinositol binding	Interacting selectively and non-covalently with phosphatidylinositol, any glycophospholipid with its sn-glycerol 3-phosphate residue is esterified to the 1-hydroxyl group of 1D-myo-inositol.	molecular_function	0.2297	0	0.1178	-0.6135	1.6342	2.9464	2.9464	GO:0005545
sequestering of metal ion	The process of binding or confining metal ions such that they are separated from other components of a biological system.	biological_process	-2.8777	0	0	0	1.8552	2.9457	2.9457	GO:0051238
glutathione binding	Interacting selectively and non-covalently with glutathione; a tripeptide composed of the three amino acids cysteine, glutamic acid and glycine.	molecular_function	1.9846	0.0945	-0.762	-1.4418	2.9455	2.3206	2.9455	GO:0043295
integral component of mitochondrial outer membrane	The component of the mitochondrial outer membrane consisting of the gene products that have some part that penetrates at least one leaflet of the membrane bilayer. This component includes gene products that are buried in the bilayer with no exposure outside the bilayer.	cellular_component	-0.5129	0	0	-0.8505	-1.0132	2.9453	2.9453	GO:0031307
positive regulation of response to DNA damage stimulus	Any process that activates or increases the frequency, rate or extent of response to DNA damage stimulus.	biological_process	0.3813	0	0	0.2051	-2.418	2.9438	2.9438	GO:2001022
cell proliferation	The multiplication or reproduction of cells, resulting in the expansion of a cell population.	biological_process	1.4274	0	1.3802	1.6287	2.3202	2.9432	2.9432	GO:0008283
embryonic organ morphogenesis	Morphogenesis, during the embryonic phase, of a tissue or tissues that work together to perform a specific function or functions. Morphogenesis is the process in which anatomical structures are generated and organized. Organs are commonly observed as visibly distinct structures, but may also exist as loosely associated clusters of cells that work together to perform a specific function or functio…	biological_process	-2.4228	0.2227	0	1.4777	2.8305	2.943	2.943	GO:0048562
regulation of interleukin-6 production	Any process that modulates the frequency, rate, or extent of interleukin-6 production.	biological_process	1.1326	0.2904	0.6006	1.6902	2.272	2.9425	2.9425	GO:0032675
transmembrane signaling receptor activity	Combining with an extracellular or intracellular signal and transmitting the signal from one side of the membrane to the other to initiate a change in cell activity.	molecular_function	1.5963	0	0.7865	1.6858	1.3291	2.9417	2.9417	GO:0004888
memory	The activities involved in the mental information processing system that receives (registers), modifies, stores, and retrieves informational stimuli. The main stages involved in the formation and retrieval of memory are encoding (processing of received information by acquisition), storage (building a permanent record of received information as a result of consolidation) and retrieval (calling bac…	biological_process	0.3522	0	1.5792	0.699	1.342	2.9417	2.9417	GO:0007613
regulation of G-protein coupled receptor protein signaling pathway	Any process that modulates the frequency, rate or extent of G-protein coupled receptor protein signaling pathway activity.	biological_process	-1.4571	0	0.9409	1.772	2.3816	2.9395	2.9395	GO:0008277
organ morphogenesis	Morphogenesis of an organ. An organ is defined as a tissue or set of tissues that work together to perform a specific function or functions. Morphogenesis is the process in which anatomical structures are generated and organized. Organs are commonly observed as visibly distinct structures, but may also exist as loosely associated clusters of cells that work together to perform a specific function…	biological_process	1.7629	0	0.43	1.6001	2.8674	2.939	2.939	GO:0009887
GPI anchor biosynthetic process	The chemical reactions and pathways resulting in the formation of a glycosylphosphatidylinositol (GPI) anchor that attaches some membrane proteins to the lipid bilayer of the cell membrane. The phosphatidylinositol group is linked via the C-6 hydroxyl residue of inositol to a carbohydrate chain which is itself linked to the protein via an ethanolamine phosphate group, its amino group forming an a…	biological_process	1.2865	0	0	0.8424	2.2146	2.9379	2.9379	GO:0006506
regulation of system process	Any process that modulates the frequency, rate or extent of a system process, a multicellular organismal process carried out by any of the organs or tissues in an organ system.	biological_process	-0.4561	0	2.1259	2.3044	1.2278	2.9377	2.9377	GO:0044057
transcription factor TFTC complex	A protein complex that does not contain either a TATA-binding protein (TBP) or a TBP-like factor, but is composed of several TAFIIs and other proteins, including a histone acetyltransferase. This complex is able to nucleate transcription initiation by RNA polymerase II, can mediate transcriptional activation, and has histone acetyltransferase activity.	cellular_component	2.9375	0	0	1.392	-0.9132	1.6315	2.9375	GO:0033276
Ras protein signal transduction	A series of molecular signals within the cell that are mediated by a member of the Ras superfamily of proteins switching to a GTP-bound active state.	biological_process	0.5241	0.283	0.3469	1.1286	1.6473	2.9365	2.9365	GO:0007265
dicarboxylic acid transport	The directed movement of dicarboxylic acids into, out of or within a cell, or between cells, by means of some agent such as a transporter or pore.	biological_process	1.6444	0	0	2.1098	2.8301	2.936	2.936	GO:0006835
monooxygenase activity	Catalysis of the incorporation of one atom from molecular oxygen into a compound and the reduction of the other atom of oxygen to water.	molecular_function	1.2756	0	1.7465	-1.6855	2.6002	2.9356	2.9356	GO:0004497
regulation of systemic arterial blood pressure by hormone	The process in which hormones modulate the force with which blood passes through the circulatory system. A hormone is one of a group of substances formed in very small amounts in one specialized organ or group of cells and carried (sometimes in the bloodstream) to another organ or group of cells, in the same organism, upon which they have a specific regulatory action.	biological_process	2.9345	-0.2277	0	-0.6756	-0.3449	2.0207	2.9345	GO:0001990
negative regulation of intracellular transport	Any process that stops, prevents, or reduces the frequency, rate or extent of the directed movement of substances within cells.	biological_process	2.3759	0	1.6041	1.2305	2.9338	2.8538	2.9338	GO:0032387
positive regulation of bone mineralization	Any process that activates or increases the frequency, rate or extent of bone mineralization.	biological_process	2.496	0	0.9266	1.638	1.0138	2.9337	2.9337	GO:0030501
positive regulation of leukocyte chemotaxis	Any process that activates or increases the frequency, rate, or extent of leukocyte chemotaxis.	biological_process	1.0656	0	0.5547	2.3752	0	2.9335	2.9335	GO:0002690
activin receptor signaling pathway	A series of molecular signals initiated by the binding of an extracellular ligand to an activin receptor on the surface of a target cell, and ending with regulation of a downstream cellular process, e.g. transcription.	biological_process	-1.7323	0.4722	1.616	2.3355	1.8956	2.9335	2.9335	GO:0032924
dendritic spine	Protrusion from a dendrite. Spines are specialised subcellular compartments involved in the synaptic transmission. They are linked to the dendritic shaft by a restriction. Because of their bulb shape, they function as a biochemical and an electrical compartment. Spine remodeling is though to be involved in synaptic plasticity.	cellular_component	-2.2304	0.9073	0.2793	1.9073	2.9332	2.6701	2.9332	GO:0043197
cellular response to retinoic acid	Any process that results in a change in state or activity of a cell (in terms of movement, secretion, enzyme production, gene expression, etc.) as a result of a retinoic acid stimulus.	biological_process	1.851	0	0.3065	1.9703	2.8959	2.9332	2.9332	GO:0071300
positive regulation of cytoskeleton organization	Any process that activates or increases the frequency, rate or extent of the formation, arrangement of constituent parts, or disassembly of cytoskeletal structures.	biological_process	-2.1744	0	1.5274	2.6616	2.933	2.5753	2.933	GO:0051495
microtubule motor activity	Catalysis of movement along a microtubule, coupled to the hydrolysis of a nucleoside triphosphate (usually ATP).	molecular_function	0	0	0.3705	-0.8911	2.9328	2.0369	2.9328	GO:0003777
positive regulation of protein serine/threonine kinase activity	Any process that increases the rate, frequency, or extent of protein serine/threonine kinase activity.	biological_process	0.463	0.0131	0.8792	2.388	1.3781	2.9317	2.9317	GO:0071902
binding of sperm to zona pellucida	The process in which the sperm binds to the zona pellucida glycoprotein layer of the egg. The process begins with the attachment of the sperm plasma membrane to the zona pellucida and includes attachment of the acrosome inner membrane to the zona pellucida after the acrosomal reaction takes place.	biological_process	-1.3917	0	1.1427	1.4238	1.4142	2.9317	2.9317	GO:0007339
metalloendopeptidase activity	Catalysis of the hydrolysis of internal, alpha-peptide bonds in a polypeptide chain by a mechanism in which water acts as a nucleophile, one or two metal ions hold the water molecule in place, and charged amino acid side chains are ligands for the metal ions.	molecular_function	2.3537	0	0.4724	1.0174	0.6982	2.9316	2.9316	GO:0004222
inorganic anion transport	The directed movement of inorganic anions into, out of or within a cell, or between cells, by means of some agent such as a transporter or pore. Inorganic anions are atoms or small molecules with a negative charge which do not contain carbon in covalent linkage.	biological_process	-1.0261	0	0	0.777	1.4295	2.9312	2.9312	GO:0015698
nucleoside metabolic process	The chemical reactions and pathways involving a nucleoside, a nucleobase linked to either beta-D-ribofuranose (a ribonucleoside) or 2-deoxy-beta-D-ribofuranose, (a deoxyribonucleoside), e.g. adenosine, guanosine, inosine, cytidine, uridine and deoxyadenosine, deoxyguanosine, deoxycytidine and thymidine (= deoxythymidine).	biological_process	-1.6068	0	-0.1634	1.1733	2.0447	2.9305	2.9305	GO:0009116
odontogenesis	The process whose specific outcome is the progression of a tooth or teeth over time, from formation to the mature structure(s). A tooth is any hard bony, calcareous, or chitinous organ found in the mouth or pharynx of an animal and used in procuring or masticating food.	biological_process	-2.118	0.1002	0	0.8879	1.8207	2.9299	2.9299	GO:0042476
Rab guanyl-nucleotide exchange factor activity	Stimulates the exchange of guanyl nucleotides associated with a GTPase of the Rab family. Under normal cellular physiological conditions, the concentration of GTP is higher than that of GDP, favoring the replacement of GDP by GTP in association with the GTPase.	molecular_function	2.9288	0	0	0.0742	0.4035	2.2764	2.9288	GO:0017112
DNA catabolic process, exonucleolytic	The chemical reactions and pathways resulting in the breakdown of DNA, involving the hydrolysis of terminal 3',5'-phosphodiester bonds in one or two strands of deoxyribonucleotides.	biological_process	-1.0008	0	0	0.4755	2.2053	2.9286	2.9286	GO:0000738
positive regulation of lymphocyte apoptotic process	Any process that activates or increases the frequency, rate or extent of lymphocyte death by apoptotic process.	biological_process	2.9279	0	0	0.9187	0.7917	2.5326	2.9279	GO:0070230
regulation of lipid metabolic process	Any process that modulates the frequency, rate or extent of the chemical reactions and pathways involving lipids.	biological_process	-2.7032	-0.3876	1.0455	2.0241	1.7776	2.9277	2.9277	GO:0019216
lamellipodium	A thin sheetlike process extended by the leading edge of a crawling fibroblast; contains a dense meshwork of actin filaments.	cellular_component	0.8184	0	0.4592	1.9884	2.7091	2.9276	2.9276	GO:0030027
cytoskeletal protein binding	Interacting selectively and non-covalently with any protein component of any cytoskeleton (actin, microtubule, or intermediate filament cytoskeleton).	molecular_function	-0.7318	0.8698	1.3176	1.8677	2.5229	2.9274	2.9274	GO:0008092
methylated histone residue binding	Interacting selectively and non-covalently with a methylated residue on a histone protein. Histones are any of a group of water-soluble proteins found in association with the DNA of plant and animal chromosomes.	molecular_function	0.3715	0	-0.0526	0.8425	2.5626	2.9273	2.9273	GO:0035064
apolipoprotein binding	Interacting selectively and non-covalently with an apolipoprotein, the protein component of a lipoprotein complex.	molecular_function	2.0821	0	2.1415	1.1247	0.3218	2.9269	2.9269	GO:0034185
reverse cholesterol transport	The directed movement of peripheral cell cholesterol, cholest-5-en-3-beta-ol, towards the liver for catabolism.	biological_process	2.9265	0	0.4058	1.1423	-0.137	2.6912	2.9265	GO:0043691
GTPase inhibitor activity	Stops, prevents or reduces the activity of any enzyme that catalyzes the hydrolysis of GTP to GDP and orthophosphate.	molecular_function	2.9258	0	1.1614	0	0.1085	2.5277	2.9258	GO:0005095
ESC/E(Z) complex	A multimeric protein complex that can methylate lysine-27 and lysine-9 residues of histone H3. In Drosophila the core subunits of the complex include ESC, E(Z), CAF1 (NURF-55) and SU(Z)12. In mammals the core subunits of the complex include EED, EZH2, SUZ12 and RBBP4.	cellular_component	2.9249	0	0	1.5967	-0.4941	-1.66	2.9249	GO:0035098
cellular ketone metabolic process	The chemical reactions and pathways involving any of a class of organic compounds that contain the carbonyl group, CO, and in which the carbonyl group is bonded only to carbon atoms, as carried out by individual cells. The general formula for a ketone is RCOR, where R and R are alkyl or aryl groups.	biological_process	2.0236	0	0	0.9885	-1.2532	2.9248	2.9248	GO:0042180
regulation of cytoskeleton organization	Any process that modulates the frequency, rate or extent of the formation, arrangement of constituent parts, or disassembly of cytoskeletal structures.	biological_process	-2.1938	0	0	0.5716	0.4592	2.9241	2.9241	GO:0051493
sodium ion transport	The directed movement of sodium ions (Na+) into, out of or within a cell, or between cells, by means of some agent such as a transporter or pore.	biological_process	2.924	0	0.9097	0.9258	1.6026	2.4943	2.924	GO:0006814
response to copper ion	Any process that results in a change in state or activity of a cell or an organism (in terms of movement, secretion, enzyme production, gene expression, etc.) as a result of a copper ion stimulus.	biological_process	-1.3615	0	-0.4469	1.297	1.822	2.9238	2.9238	GO:0046688
cell differentiation	The process in which relatively unspecialized cells, e.g. embryonic or regenerative cells, acquire specialized structural and/or functional features that characterize the cells, tissues, or organs of the mature organism or some other relatively stable phase of the organism's life history. Differentiation includes the processes involved in commitment of a cell to a specific fate and its subsequent…	biological_process	1.7854	0	1.8203	1.8242	2.259	2.9237	2.9237	GO:0030154
negative regulation of extrinsic apoptotic signaling pathway	Any process that stops, prevents or reduces the frequency, rate or extent of extrinsic apoptotic signaling pathway.	biological_process	1.9695	0	1.9293	-1.08	1.2174	2.9236	2.9236	GO:2001237
peptide hormone binding	Interacting selectively and non-covalently with any peptide with hormonal activity in animals.	molecular_function	1.3049	0	0.0482	1.3364	2.7178	2.9233	2.9233	GO:0017046
postsynaptic membrane organization	The maintenance of membrane composition in a postsynaptic membrane, the specialized area of membrane facing the presynaptic membrane on the tip of the nerve ending and separated from it by a minute cleft (the synaptic cleft).	biological_process	2.1741	0	0	0	1.4254	2.923	2.923	GO:0001941
positive regulation of defense response to virus by host	Any host process that results in the promotion of antiviral immune response mechanisms, thereby limiting viral replication.	biological_process	2.9221	-0.2432	1.6648	1.4482	1.1775	-1.9155	2.9221	GO:0002230
developmental growth	The increase in size or mass of an entire organism, a part of an organism or a cell, where the increase in size or mass has the specific outcome of the progression of the organism over time from one condition to another.	biological_process	2.09	0	2.2954	1.9264	2.1933	2.9219	2.9219	GO:0048589
core promoter binding	Interacting selectively and non-covalently with the regulatory region composed of the transcription start site and binding sites for the basal transcription machinery. Binding may occur as a sequence specific interaction or as an interaction observed only once a factor has been recruited to the DNA by other factors.	molecular_function	2.9217	-0.2323	0.7985	1.8603	1.1479	2.7294	2.9217	GO:0001047
regulation of cardiac muscle cell apoptotic process	Any process that modulates the rate or extent of cardiac cell apoptotic process, a form of programmed cell death induced by external or internal signals that trigger the activity of proteolytic caspases whose actions dismantle a cardiac muscle cell and result in its death.	biological_process	1.2136	0.7501	0	1.6546	2.2739	2.9216	2.9216	GO:0010665
regulation of macroautophagy	Any process that modulates the frequency, rate or extent of macroautophagy.	biological_process	1.5729	0.6944	1.7474	-0.3091	-1.1315	2.9215	2.9215	GO:0016241
nitric oxide biosynthetic process	The chemical reactions and pathways resulting in the formation of nitric oxide, nitrogen monoxide (NO), a colorless gas only slightly soluble in water.	biological_process	0.9032	0	0	1.377	-0.6377	2.92	2.92	GO:0006809
positive regulation of cellular amine metabolic process	Any process that activates or increases the frequency, rate or extent of the chemical reactions and pathways involving amines.	biological_process	2.3824	0	1.6226	0	0.9942	2.9199	2.9199	GO:0033240
regulation of insulin secretion	Any process that modulates the frequency, rate or extent of the regulated release of insulin.	biological_process	2.413	0.3041	1.7404	2.4073	2.8775	2.9189	2.9189	GO:0050796
response to cadmium ion	Any process that results in a change in state or activity of a cell or an organism (in terms of movement, secretion, enzyme production, gene expression, etc.) as a result of a cadmium (Cd) ion stimulus.	biological_process	2.9179	0	-0.6602	2.2484	-0.1039	-2.2097	2.9179	GO:0046686
negative regulation of protein metabolic process	Any process that stops, prevents, or reduces the frequency, rate or extent of chemical reactions and pathways involving a protein.	biological_process	0.9896	0	0.6477	0.2383	1.6861	2.9179	2.9179	GO:0051248
epidermis development	The process whose specific outcome is the progression of the epidermis over time, from its formation to the mature structure. The epidermis is the outer epithelial layer of a plant or animal, it may be a single layer that produces an extracellular material (e.g. the cuticle of arthropods) or a complex stratified squamous epithelium, as in the case of many vertebrate species.	biological_process	-1.2685	0.4334	0.7956	1.5149	2.1179	2.9177	2.9177	GO:0008544
regulation of cell proliferation	Any process that modulates the frequency, rate or extent of cell proliferation.	biological_process	1.0946	0	0.4296	2.027	2.3864	2.9173	2.9173	GO:0042127
response to electrical stimulus	Any process that results in a change in state or activity of a cell or an organism (in terms of movement, secretion, enzyme production, gene expression, etc.) as a result of an electrical stimulus.	biological_process	2.408	0	1.2625	2.9169	1.0311	1.6739	2.9169	GO:0051602
G-protein coupled peptide receptor activity	Combining with a peptide and transmitting the signal across the membrane by activating an associated G-protein; promotes the exchange of GDP for GTP on the alpha subunit of a heterotrimeric G-protein complex.	molecular_function	2.845	0	0	0.7902	1.6124	2.9169	2.9169	GO:0008528
preribosome	Any complex of pre-rRNAs, ribosomal proteins, and associated proteins formed during ribosome biogenesis.	cellular_component	2.9162	0.6152	-0.2047	0.1081	1.8415	2.1064	2.9162	GO:0030684
regulation of osteoblast differentiation	Any process that modulates the frequency, rate or extent of osteoblast differentiation.	biological_process	2.9131	2.0834	0	1.769	2.3166	2.916	2.916	GO:0045667
cellular process involved in reproduction in multicellular organism	A process, occurring at the cellular level, that is involved in the reproductive function of a multicellular organism.	biological_process	2.547	0	0.8398	1.9921	2.312	2.9159	2.9159	GO:0022412
protein homooligomerization	The process of creating protein oligomers, compounds composed of a small number, usually between three and ten, of identical component monomers. Oligomers may be formed by the polymerization of a number of monomers or the depolymerization of a large protein polymer.	biological_process	1.3256	0	0.7489	1.5642	2.173	2.9158	2.9158	GO:0051260
Z disc	Platelike region of a muscle sarcomere to which the plus ends of actin filaments are attached.	cellular_component	-2.6758	0	1.336	1.6278	2.9149	2.7236	2.9149	GO:0030018
epithelial cell differentiation	The process in which a relatively unspecialized cell acquires specialized features of an epithelial cell, any of the cells making up an epithelium.	biological_process	1.5141	0	-0.3605	1.4118	1.7622	2.913	2.913	GO:0030855
glutamine family amino acid catabolic process	The chemical reactions and pathways resulting in the breakdown of amino acids of the glutamine family, comprising arginine, glutamate, glutamine and proline.	biological_process	-0.3432	0	0	0	0.9697	2.9125	2.9125	GO:0009065
melanosome organization	A process that is carried out at the cellular level which results in the assembly, arrangement of constituent parts, or disassembly of a melanosome. A melanosome is a tissue-specific, membrane-bounded cytoplasmic organelle within which melanin pigments are synthesized and stored.	biological_process	2.1116	0	0.4408	1.7481	2.912	1.6312	2.912	GO:0032438
sarcomere	The repeating unit of a myofibril in a muscle cell, composed of an array of overlapping thick and thin filaments between two adjacent Z discs.	cellular_component	-2.6826	0	0.5335	1.5641	2.9116	2.6021	2.9116	GO:0030017
response to glucocorticoid	Any process that results in a change in state or activity of a cell or an organism (in terms of movement, secretion, enzyme production, gene expression, etc.) as a result of a glucocorticoid stimulus. Glucocorticoids are hormonal C21 corticosteroids synthesized from cholesterol with the ability to bind with the cortisol receptor and trigger similar effects. Glucocorticoids act primarily on carboh…	biological_process	1.6824	0	1.8863	2.0577	2.9116	2.8416	2.9116	GO:0051384
regulation of cellular component organization	Any process that modulates the frequency, rate or extent of a process involved in the formation, arrangement of constituent parts, or disassembly of cell structures, including the plasma membrane and any external encapsulating structures such as the cell wall and cell envelope.	biological_process	2.9113	0	0.8866	1.2359	1.627	2.8742	2.9113	GO:0051128
cell cortex	The region of a cell that lies just beneath the plasma membrane and often, but not always, contains a network of actin filaments and associated proteins.	cellular_component	-2.4688	0	0.2019	2.0031	2.9109	2.6785	2.9109	GO:0005938
hydrolase activity, acting on ester bonds	Catalysis of the hydrolysis of any ester bond.	molecular_function	-1.9915	0	0.5752	0.8872	1.255	2.9102	2.9102	GO:0016788
cardiac muscle tissue morphogenesis	The process in which the anatomical structures of cardiac muscle tissue are generated and organized.	biological_process	2.002	0	0	0.787	0	2.91	2.91	GO:0055008
pericardium development	The process whose specific outcome is the progression of the pericardium over time, from its formation to the mature structure. The pericardium is a double-walled sac that contains the heart and the roots of the aorta, vena cava and the pulmonary artery.	biological_process	2.9099	-0.286	0	0.1917	2.5544	2.0459	2.9099	GO:0060039
phospholipid catabolic process	The chemical reactions and pathways resulting in the breakdown of phospholipids, any lipid containing phosphoric acid as a mono- or diester.	biological_process	2.9089	0	0	0.3657	-1.0481	2.5427	2.9089	GO:0009395
dendritic cell chemotaxis	The movement of a dendritic cell in response to an external stimulus.	biological_process	-1.1486	0	-1.8219	2.9086	1.5547	2.5107	2.9086	GO:0002407
regulation of the force of heart contraction	Any process that modulates the extent of heart contraction, changing the force with which blood is propelled.	biological_process	-2.6276	0	0.9335	1.6627	2.908	2.7712	2.908	GO:0002026
phosphatidylinositol 3-kinase signaling	A series of reactions within the signal-receiving cell, mediated by the intracellular phosphatidylinositol 3-kinase (PI3K). Many cell surface receptor linked signaling pathways signal through PI3K to regulate numerous cellular functions.	biological_process	2.9079	0	0.2601	0	0.0175	1.3216	2.9079	GO:0014065
epithelial cell-cell adhesion	The attachment of an epithelial cell to another epithelial cell via adhesion molecules.	biological_process	-0.8356	0	0	0	1.7175	2.9078	2.9078	GO:0090136
Ran GTPase binding	Interacting selectively and non-covalently with Ran, a conserved Ras-like GTP-binding protein, implicated in nucleocytoplasmic transport, cell cycle progression, spindle assembly, nuclear organization and nuclear envelope (NE) assembly.	molecular_function	2.9075	-1.3513	-0.1186	1.9134	2.2914	2.1808	2.9075	GO:0008536
muscle cell fate commitment	The process in which the cellular identity of muscle cells is acquired and determined.	biological_process	-2.1487	0.9928	0	2.3597	2.7	2.9074	2.9074	GO:0042693
protein targeting to plasma membrane	The process of directing proteins towards the plasma membrane; usually uses signals contained within the protein.	biological_process	-1.172	0	1.1721	1.1158	2.8764	2.9073	2.9073	GO:0072661
positive regulation of developmental growth	Any process that activates, maintains or increases the rate of developmental growth.	biological_process	2.3066	0.9549	0.4292	1.337	2.7295	2.9056	2.9056	GO:0048639
L-amino acid transport	The directed movement of L-enantiomer amino acids into, out of or within a cell, or between cells, by means of some agent such as a transporter or pore.	biological_process	0.6229	0	1.2527	2.0152	1.5941	2.9056	2.9056	GO:0015807
cation binding	Interacting selectively and non-covalently with cations, charged atoms or groups of atoms with a net positive charge.	molecular_function	2.9052	0	1.0726	0.5622	-0.4823	2.221	2.9052	GO:0043169
hematopoietic stem cell proliferation	The expansion of a hematopoietic stem cell population by cell division. A hematopoietic stem cell is a stem cell from which all cells of the lymphoid and myeloid lineages develop.	biological_process	1.6692	0	0	1.5853	2.4872	2.905	2.905	GO:0071425
learning	Any process in an organism in which a relatively long-lasting adaptive behavioral change occurs as the result of experience.	biological_process	2.372	0	2.5967	1.0241	1.9131	2.9045	2.9045	GO:0007612
intermediate filament organization	Control of the spatial distribution of intermediate filaments; includes organizing filaments into meshworks, bundles, or other structures, as by cross-linking.	biological_process	-0.6178	0	-0.7621	-0.3207	2.9043	-2.0442	2.9043	GO:0045109
WW domain binding	Interacting selectively and non-covalently with a WW domain of a protein, a small module composed of 40 amino acids and plays a role in mediating protein-protein interactions via proline-rich regions.	molecular_function	-2.7892	0	1.5534	-1.4205	0.2546	2.9039	2.9039	GO:0050699
positive regulation of cellular biosynthetic process	Any process that activates or increases the frequency, rate or extent of the chemical reactions and pathways resulting in the formation of substances, carried out by individual cells.	biological_process	1.7094	0	0.4475	1.3522	2.4377	2.9038	2.9038	GO:0031328
somatic diversification of immune receptors	The somatic process allowing for the production of immune receptors whose specificity is not encoded in the germline genomic sequences.	biological_process	-0.8324	0	0.3985	1.7288	1.8133	2.9028	2.9028	GO:0002200
regulation of glycoprotein biosynthetic process	Any process that modulates the rate, frequency, or extent of the chemical reactions and pathways resulting in the formation of glycoproteins, any protein that contains covalently bound glycose (i.e. monosaccharide) residues; the glycose occurs most commonly as oligosaccharide or fairly small polysaccharide but occasionally as monosaccharide.	biological_process	-0.8748	0	0	-1.3929	2.1212	2.9028	2.9028	GO:0010559
negative regulation of cell cycle	Any process that stops, prevents or reduces the rate or extent of progression through the cell cycle.	biological_process	0.9435	0	0.3856	1.2474	1.4687	2.9021	2.9021	GO:0045786
negative regulation of anoikis	Any process that stops, prevents or reduces the frequency, rate or extent of anoikis.	biological_process	-0.0314	0	2.3855	-1.4911	2.9019	2.3347	2.9019	GO:2000811
platelet degranulation	The regulated exocytosis of secretory granules containing preformed mediators such as histamine and serotonin by a platelet.	biological_process	2.4371	0.259	0.7312	2.2992	2.4191	2.9016	2.9016	GO:0002576
positive regulation of nucleotide metabolic process	Any process that activates or increases the frequency, rate or extent of the chemical reactions and pathways involving nucleotides.	biological_process	2.4612	-1.9602	1.5121	0	2.3036	2.9015	2.9015	GO:0045981
cellular respiration	The enzymatic release of energy from organic compounds (especially carbohydrates and fats) which either requires oxygen (aerobic respiration) or does not (anaerobic respiration).	biological_process	2.9014	0	0	0	0	2.3027	2.9014	GO:0045333
protein methyltransferase activity	Catalysis of the transfer of a methyl group (CH3-) to a protein.	molecular_function	2.8998	0.6147	0	0.9502	0.3544	2.4515	2.8998	GO:0008276
phospholipase binding	Interacting selectively and non-covalently with any phospholipase, enzymes that catalyze of the hydrolysis of a glycerophospholipid.	molecular_function	-2.7745	0	0.1574	2.4989	2.8997	-2.6331	2.8997	GO:0043274
visual perception	The series of events required for an organism to receive a visual stimulus, convert it to a molecular signal, and recognize and characterize the signal. Visual stimuli are detected in the form of photons and are processed to form an image.	biological_process	2.6536	0	0.3183	1.6481	2.8979	2.8994	2.8994	GO:0007601
endocytic vesicle membrane	The lipid bilayer surrounding an endocytic vesicle.	cellular_component	1.0327	0	1.3148	0.5191	1.7133	2.899	2.899	GO:0030666
plasma lipoprotein particle remodeling	The acquisition, loss or modification of a protein or lipid within a plasma lipoprotein particle, including the hydrolysis of triglyceride by hepatic lipase, with the subsequent loss of free fatty acid, and the esterification of cholesterol by phosphatidylcholine-sterol O-acyltransferase (lecithin cholesterol acyltransferase; LCAT).	biological_process	2.8987	0	0.474	0	0	1.8332	2.8987	GO:0034369
PDZ domain binding	Interacting selectively and non-covalently with a PDZ domain of a protein, a domain found in diverse signaling proteins.	molecular_function	-0.3799	0	0.2768	1.6597	2.4374	2.8982	2.8982	GO:0030165
positive regulation of cyclic nucleotide metabolic process	Any process that activates or increases the frequency, rate or extent of the chemical reactions and pathways involving cyclic nucleotides.	biological_process	2.612	1.2085	1.16	0	2.8978	-2.8135	2.8978	GO:0030801
positive regulation of fatty acid biosynthetic process	Any process that activates or increases the frequency, rate or extent of the chemical reactions and pathways resulting in the formation of fatty acids.	biological_process	2.8974	-1.545	0.7418	1.5413	0.7245	2.3545	2.8974	GO:0045723
O-methyltransferase activity	Catalysis of the transfer of a methyl group to the oxygen atom of an acceptor molecule.	molecular_function	0	0.6449	0	0	2.7881	2.8963	2.8963	GO:0008171
cellular response to organic substance	Any process that results in a change in state or activity of a cell (in terms of movement, secretion, enzyme production, gene expression, etc.) as a result of an organic substance stimulus.	biological_process	1.7183	0	0.3491	1.5614	2.1999	2.896	2.896	GO:0071310
regulation of actin filament-based process	Any process that modulates the frequency, rate or extent of any cellular process that depends upon or alters the actin cytoskeleton.	biological_process	-2.5635	0	-0.171	0.1945	2.8955	2.7301	2.8955	GO:0032970
regulation of proteasomal protein catabolic process	Any process that modulates the rate, frequency, or extent of the chemical reactions and pathways resulting in the breakdown of a protein or peptide by hydrolysis of its peptide bonds that is mediated by the proteasome.	biological_process	2.2291	0.3587	2.8949	1.6802	-0.222	2.1874	2.8949	GO:0061136
cell periphery	The part of a cell encompassing the cell cortex, the plasma membrane, and any external encapsulating structures.	cellular_component	-1.2004	0.2261	1.3997	2.4358	2.4918	2.8942	2.8942	GO:0071944
trans-Golgi network transport vesicle membrane	The lipid bilayer surrounding a vesicle transporting substances between the trans-Golgi network and other parts of the cell.	cellular_component	-1.4378	0	0	0	2.2021	2.894	2.894	GO:0012510
peptidase activity	Catalysis of the hydrolysis of a peptide bond. A peptide bond is a covalent bond formed when the carbon atom from the carboxyl group of one amino acid shares electrons with the nitrogen atom from the amino group of a second amino acid.	molecular_function	1.8088	0	0.4647	1.2314	1.8895	2.8939	2.8939	GO:0008233
embryonic skeletal system development	The process, occurring during the embryonic phase, whose specific outcome is the progression of the skeleton over time, from its formation to the mature structure.	biological_process	1.0695	0	0.8837	2.0057	1.8629	2.8927	2.8927	GO:0048706
triglyceride metabolic process	The chemical reactions and pathways involving triglyceride, any triester of glycerol. The three fatty acid residues may all be the same or differ in any permutation. Triglycerides are important components of plant oils, animal fats and animal plasma lipoproteins.	biological_process	2.2358	0	1.5578	0	-1.0162	2.8914	2.8914	GO:0006641
regulation of multicellular organismal development	Any process that modulates the frequency, rate or extent of multicellular organismal development.	biological_process	1.9739	0	0.8081	2.5363	2.6289	2.8911	2.8911	GO:2000026
membrane hyperpolarization	The process in which membrane potential changes in the hyperpolarizing direction from the resting potential, usually from negative to more negative.	biological_process	-0.7153	0	0	1.2692	0.3809	2.8905	2.8905	GO:0060081
protein methylation	The addition of a methyl group to a protein amino acid. A methyl group is derived from methane by the removal of a hydrogen atom.	biological_process	2.5422	0	0.3201	0.937	1.7599	2.8902	2.8902	GO:0006479
positive regulation of type I interferon production	Any process that activates or increases the frequency, rate, or extent of type I interferon production. Type I interferons include the interferon-alpha, beta, delta, episilon, zeta, kappa, tau, and omega gene families.	biological_process	2.8897	0	0.1925	1.7169	2.1348	2.8103	2.8897	GO:0032481
excretion	The elimination by an organism of the waste products that arise as a result of metabolic activity. These products include water, carbon dioxide (CO2), and nitrogenous compounds.	biological_process	2.8874	0	1.2847	-1.8741	2.7345	2.2323	2.8874	GO:0007588
single-multicellular organism process	A biological process occurring within a single, multicellular organism.	biological_process	-1.1217	0.1631	1.104	2.7555	2.5676	2.887	2.887	GO:0044707
ribonucleotide binding	Interacting selectively and non-covalently with a ribonucleotide, any compound consisting of a ribonucleoside that is esterified with (ortho)phosphate or an oligophosphate at any hydroxyl group on the ribose moiety.	molecular_function	2.0398	0	1.4851	0.1837	2.7123	2.8862	2.8862	GO:0032553
cellular carbohydrate metabolic process	The chemical reactions and pathways involving carbohydrates, any of a group of organic compounds based of the general formula Cx(H2O)y, as carried out by individual cells.	biological_process	0.7386	0	0.0905	1.2719	2.3011	2.886	2.886	GO:0044262
heart valve development	The progression of a heart valve over time, from its formation to the mature structure. A heart valve is a structure that restricts the flow of blood to different regions of the heart and forms from an endocardial cushion.	biological_process	-2.4922	0	0	0.5487	0.6333	2.8858	2.8858	GO:0003170
positive regulation of production of molecular mediator of immune response	Any process that activates or increases the frequency, rate, or extent of the production of molecular mediator of immune response.	biological_process	2.8857	0	1.1146	2.4302	0	0.6264	2.8857	GO:0002702
negative regulation of ERK1 and ERK2 cascade	Any process that stops, prevents, or reduces the frequency, rate or extent of signal transduction mediated by the ERK1 and ERK2 cascade.	biological_process	2.8849	0	0	0	0	0.3236	2.8849	GO:0070373
auditory receptor cell differentiation	The process in which a relatively unspecialized cell acquires specialized features of an auditory hair cell.	biological_process	2.8847	0	0	0	0.4459	1.0654	2.8847	GO:0042491
neuromuscular junction development	A process that is carried out at the cellular level which results in the assembly, arrangement of constituent parts, or disassembly of a neuromuscular junction.	biological_process	0.579	0.1669	1.3029	1.1578	2.0634	2.8845	2.8845	GO:0007528
norepinephrine transport	The directed movement of norepinephrine into, out of or within a cell, or between cells, by means of some agent such as a transporter or pore. Norepinephrine (3,4-dihydroxyphenyl-2-aminoethanol) is a hormone secreted by the adrenal medulla and a neurotransmitter in the sympathetic peripheral nervous system and in some tracts of the CNS. It is also the biosynthetic precursor of epinephrine.	biological_process	2.8842	2.5109	0.479	-1.6409	2.1747	2.4965	2.8842	GO:0015874
desmosome	A cell-cell junction in which: on the cytoplasmic surface of each interacting plasma membrane is a dense plaque composed of a mixture of intracellular anchor proteins; a bundle of keratin intermediate filaments is attached to the surface of each plaque; transmembrane adhesion proteins of the cadherin family bind to the plaques and interact through their extracellular domains to hold the adjacent …	cellular_component	-2.3276	0	0	2.5658	1.7249	2.8838	2.8838	GO:0030057
serine-type endopeptidase inhibitor activity	Stops, prevents or reduces the activity of serine-type endopeptidases, enzymes that catalyze the hydrolysis of nonterminal peptide bonds in a polypeptide chain; a serine residue (and a histidine residue) are at the active center of the enzyme.	molecular_function	0	0.5191	0	2.0472	2.6592	2.8836	2.8836	GO:0004867
protein kinase A catalytic subunit binding	Interacting selectively and non-covalently with one or both of the catalytic subunits of protein kinase A.	molecular_function	-1.8099	0	0	1.6759	1.7369	2.8834	2.8834	GO:0034236
porphyrin-containing compound metabolic process	The chemical reactions and pathways involving any member of a large group of derivatives or analogs of porphyrin. Porphyrins consists of a ring of four pyrrole nuclei linked each to the next at their alpha positions through a methine group.	biological_process	2.6581	0	0	-0.5629	1.2256	2.8833	2.8833	GO:0006778
regulation of glomerulus development	Any process that modulates the rate, frequency or extent of glomerulus development, the progression of the glomerulus over time from its initial formation until its mature state. The glomerulus is a capillary tuft surrounded by Bowman's capsule in nephrons of the vertebrate kidney.	biological_process	0.8178	0.0778	2.1464	1.4517	0	2.8832	2.8832	GO:0090192
long-term memory	The memory process that deals with the storage, retrieval and modification of information a long time (typically weeks, months or years) after receiving that information. This type of memory is typically dependent on gene transcription regulated by second messenger activation.	biological_process	2.1415	0	1.33	2.4884	2.883	2.4896	2.883	GO:0007616
SNAP receptor activity	Acting as a marker to identify a membrane and interacting selectively with one or more SNAREs on another membrane to mediate membrane fusion.	molecular_function	2.3211	0	0	1.3489	2.2543	2.8823	2.8823	GO:0005484
cellular component disassembly involved in execution phase of apoptosis	The breakdown of structures such as organelles, proteins, or other macromolecular structures during apoptosis.	biological_process	1.272	0	-0.0509	-1.3611	2.5276	2.8821	2.8821	GO:0006921
U1 snRNP	A ribonucleoprotein complex that contains small nuclear RNA U1.	cellular_component	-2.8714	-0.562	1.9621	0.3218	-2.4584	2.8817	2.8817	GO:0005685
gland morphogenesis	The process in which the anatomical structures of a gland are generated and organized.	biological_process	0	0.1533	0	0.3144	1.153	2.8811	2.8811	GO:0022612
positive regulation of metabolic process	Any process that activates or increases the frequency, rate or extent of the chemical reactions and pathways within a cell or an organism.	biological_process	2.8804	0	1.5119	-1.5587	2.8243	-2.6115	2.8804	GO:0009893
regulation of phosphate metabolic process	Any process that modulates the frequency, rate or extent of the chemical reactions and pathways involving phosphates.	biological_process	2.5364	0	1.1194	0.5083	2.8802	-2.7804	2.8802	GO:0019220
regulation of interleukin-17 production	Any process that modulates the frequency, rate, or extent of production of any member of the interleukin-17 family of cytokines.	biological_process	0.9156	0	-0.9916	-1.5568	1.9336	2.8801	2.8801	GO:0032660
interleukin-17 production	The appearance of any member of the interleukin-17 family of cytokines due to biosynthesis or secretion following a cellular stimulus, resulting in an increase in its intracellular or extracellular levels.	biological_process	0.9156	0	-0.9916	-1.5568	1.9336	2.8801	2.8801	GO:0032620
cellular response to stress	Any process that results in a change in state or activity of a cell (in terms of movement, secretion, enzyme production, gene expression, etc.) as a result of a stimulus indicating the organism is under stress. The stress is usually, but not necessarily, exogenous (e.g. temperature, humidity, ionizing radiation).	biological_process	0.8454	0.0248	0	2.5101	1.8101	2.8796	2.8796	GO:0033554
activation of cysteine-type endopeptidase activity involved in apoptotic process	Any process that initiates the activity of the inactive enzyme cysteine-type endopeptidase in the context of an apoptotic process.	biological_process	2.4881	0	0.2314	2.2108	1.7009	2.8795	2.8795	GO:0006919
sarcolemma	The outer membrane of a muscle cell, consisting of the plasma membrane, a covering basement membrane (about 100 nm thick and sometimes common to more than one fiber), and the associated loose network of collagen fibers.	cellular_component	-1.3289	0	0.5201	-0.9473	2.8789	2.7044	2.8789	GO:0042383
negative regulation of mitotic cell cycle	Any process that stops, prevents or reduces the rate or extent of progression through the mitotic cell cycle.	biological_process	2.71	0	0	1.7483	2.5197	2.8788	2.8788	GO:0045930
response to organic substance	Any process that results in a change in state or activity of a cell or an organism (in terms of movement, secretion, enzyme production, gene expression, etc.) as a result of an organic substance stimulus.	biological_process	1.0722	0	-0.7582	1.2393	1.3631	2.8787	2.8787	GO:0010033
establishment of cell polarity	The specification and formation of anisotropic intracellular organization or cell growth patterns.	biological_process	2.5072	0.1263	0.6976	2.4352	1.6856	2.8787	2.8787	GO:0030010
clathrin vesicle coat	A clathrin coat found on a vesicle.	cellular_component	-2.3168	0	0.2172	0	2.7733	2.8782	2.8782	GO:0030125
regulation of response to external stimulus	Any process that modulates the frequency, rate or extent of a response to an external stimulus.	biological_process	2.6609	0.3193	0	1.2959	2.8037	2.8777	2.8777	GO:0032101
protein modification by small protein removal	A protein modification process in which one or more covalently attached groups of a small protein, such as ubiquitin or a ubiquitin-like protein, are removed from a target protein.	biological_process	1.6743	0.2793	1.0632	0	2.2676	2.8775	2.8775	GO:0070646
regulation of neurological system process	Any process that modulates the frequency, rate or extent of a neurophysiological process, an organ system process carried out by any of the organs or tissues of neurological system.	biological_process	-0.3016	0	0.7386	2.8401	-1.2368	2.8768	2.8768	GO:0031644
positive regulation of phagocytosis	Any process that activates or increases the frequency, rate or extent of phagocytosis.	biological_process	1.0703	0.0977	1.3084	2.3014	-0.1571	2.8764	2.8764	GO:0050766
axon guidance	The chemotaxis process that directs the migration of an axon growth cone to a specific target site in response to a combination of attractive and repulsive cues.	biological_process	-1.1943	0	0.1874	1.8848	2.0347	2.8764	2.8764	GO:0007411
negative regulation of multicellular organismal process	Any process that stops, prevents, or reduces the frequency, rate or extent of an organismal process, the processes pertinent to the function of an organism above the cellular level; includes the integrated processes of tissues and organs.	biological_process	-2.1229	0	0.9223	2.1293	2.3006	2.8761	2.8761	GO:0051241
single-organism developmental process	A biological process whose specific outcome is the progression of an integrated living unit: an anatomical structure (which may be a subcellular structure, cell, tissue, or organ), or organism over time from an initial condition to a later condition, involving only one organism.	biological_process	-1.824	0.2413	0.4071	1.8685	2.1752	2.8752	2.8752	GO:0044767
photoreceptor connecting cilium	A nonmotile primary cilium that has a 9+0 microtubule array and forms the portion of the axoneme traversing the boundary between the photoreceptor inner and outer segments.	cellular_component	2.8748	0	1.4891	1.8067	2.1599	1.4477	2.8748	GO:0032391
negative regulation of GTPase activity	Any process that stops or reduces the rate of GTP hydrolysis by a GTPase.	biological_process	1.797	0	-0.8445	2.1841	1.8848	2.8747	2.8747	GO:0034260
cell-type specific apoptotic process	Any apoptotic process in a specific cell type.	biological_process	-1.0635	0	0.4678	2.8743	-0.9485	-2.6709	2.8743	GO:0097285
organelle organization	A process that is carried out at the cellular level which results in the assembly, arrangement of constituent parts, or disassembly of an organelle within a cell. An organelle is an organized structure of distinctive morphology and function. Includes the nucleus, mitochondria, plastids, vacuoles, vesicles, ribosomes and the cytoskeleton. Excludes the plasma membrane.	biological_process	1.2083	0	-0.2599	0.5615	2.5433	2.8729	2.8729	GO:0006996
extrinsic apoptotic signaling pathway via death domain receptors	A series of molecular signals in which a signal is conveyed from the cell surface to trigger the apoptotic death of a cell. The pathway starts with a ligand binding to a death domain receptor on the cell surface, and ends when the execution phase of apoptosis is triggered.	biological_process	0.8365	0	0.5431	1.305	0.7752	2.8728	2.8728	GO:0008625
cell activation	A change in the morphology or behavior of a cell resulting from exposure to an activating factor such as a cellular or soluble ligand.	biological_process	1.8255	0	1.2941	1.8576	2.6894	2.8723	2.8723	GO:0001775
heart valve morphogenesis	The process in which the structure of a heart valve is generated and organized.	biological_process	2.6151	0	0	1.0404	0.8701	2.8715	2.8715	GO:0003179
Ras GTPase activator activity	Increases the rate of GTP hydrolysis by a GTPase of the Ras superfamily.	molecular_function	1.7338	0	0	1.1501	0	2.8709	2.8709	GO:0005099
xenobiotic metabolic process	The chemical reactions and pathways involving a xenobiotic compound, a compound foreign to living organisms. Used of chemical compounds, e.g. a xenobiotic chemical, such as a pesticide.	biological_process	2.2145	0.528	1.6354	1.5118	2.8694	2.1994	2.8694	GO:0006805
nuclear matrix	The dense fibrillar network lying on the inner side of the nuclear membrane.	cellular_component	1.4684	0.1303	0	1.2931	1.7739	2.8694	2.8694	GO:0016363
calcium ion import	The directed movement of calcium ions into a cell or organelle.	biological_process	-1.2493	0	0.32	-1.3421	2.3057	2.8693	2.8693	GO:0070509
response to peptide hormone	Any process that results in a change in state or activity of a cell or an organism (in terms of movement, secretion, enzyme production, gene expression, etc.) as a result of a peptide hormone stimulus. A peptide hormone is any of a class of peptides that are secreted into the blood stream and have endocrine functions in living animals.	biological_process	1.3117	0	0.6106	2.2264	1.3146	2.8692	2.8692	GO:0043434
phosphoric diester hydrolase activity	Catalysis of the hydrolysis of a phosphodiester to give a phosphomonoester and a free hydroxyl group.	molecular_function	1.9637	0	0.6884	1.3097	2.25	2.8689	2.8689	GO:0008081
membrane raft	Any of the small (10-200 nm), heterogeneous, highly dynamic, sterol- and sphingolipid-enriched membrane domains that compartmentalize cellular processes. Small rafts can sometimes be stabilized to form larger platforms through protein-protein and protein-lipid interactions.	cellular_component	-0.7917	0	0.2316	1.4793	2.3872	2.8687	2.8687	GO:0045121
protein homodimerization activity	Interacting selectively and non-covalently with an identical protein to form a homodimer.	molecular_function	2.3704	0	1.365	1.619	2.2473	2.8686	2.8686	GO:0042803
cell differentiation in hindbrain	The process in which relatively unspecialized cells acquire specialized structural and/or functional features that characterize the mature cells of the hindbrain. Differentiation includes the processes involved in commitment of a cell to a specific fate.	biological_process	-1.7843	0	0	2.6268	1.5789	2.8686	2.8686	GO:0021533
chemoattractant activity	Providing the environmental signal that initiates the directed movement of a motile cell or organism towards a higher concentration of that signal.	molecular_function	0	0.1251	0.3518	1.2251	2.591	2.8685	2.8685	GO:0042056
mitochondrion organization	A process that is carried out at the cellular level which results in the assembly, arrangement of constituent parts, or disassembly of a mitochondrion; includes mitochondrial morphogenesis and distribution, and replication of the mitochondrial genome as well as synthesis of new mitochondrial components.	biological_process	1.3028	0	0.0991	1.2286	1.6652	2.8684	2.8684	GO:0007005
response to nutrient	Any process that results in a change in state or activity of a cell or an organism (in terms of movement, secretion, enzyme production, gene expression, etc.) as a result of a nutrient stimulus.	biological_process	1.1608	0	1.0737	1.1397	2.1168	2.8682	2.8682	GO:0007584
negative regulation of lymphocyte mediated immunity	Any process that stops, prevents, or reduces the frequency, rate, or extent of lymphocyte mediated immunity.	biological_process	2.8678	-0.3984	0	0.8903	-0.4093	1.0096	2.8678	GO:0002707
organ formation	The process pertaining to the initial formation of an organ from unspecified parts. The process begins with the specific processes that contribute to the appearance of the discrete structure, such as inductive events, and ends when the structural rudiment of the organ is recognizable, such as a condensation of mesenchymal cells into the organ rudiment. Organs are a natural part or structure in an…	biological_process	-0.8339	0.4211	0	-1.4693	2.2486	2.8677	2.8677	GO:0048645
protein heterodimerization activity	Interacting selectively and non-covalently with a nonidentical protein to form a heterodimer.	molecular_function	-1.6922	0	1.1531	1.1954	2.0927	2.8675	2.8675	GO:0046982
regulation of cellular catabolic process	Any process that modulates the frequency, rate or extent of the chemical reactions and pathways resulting in the breakdown of substances, carried out by individual cells.	biological_process	2.8674	0	0.5547	0.0628	-1.0124	2.5084	2.8674	GO:0031329
formation of primary germ layer	The formation of the ectoderm, mesoderm and endoderm during gastrulation.	biological_process	2.8669	0	1.3011	1.334	0	1.1357	2.8669	GO:0001704
cofactor binding	Interacting selectively and non-covalently with a cofactor, a substance that is required for the activity of an enzyme or other protein. Cofactors may be inorganic, such as the metal atoms zinc, iron, and copper in certain forms, or organic, in which case they are referred to as coenzymes. Cofactors may either be bound tightly to active sites or bind loosely with the substrate.	molecular_function	1.5235	0.296	-1.3421	1.5576	2.3941	2.866	2.866	GO:0048037
vesicle fusion	Fusion of the membrane of a transport vesicle with its target membrane.	biological_process	-0.9344	0.0097	0.1744	-0.7962	2.8658	2.4711	2.8658	GO:0005481
regulation of cytokine production involved in immune response	Any process that modulates the frequency, rate, or extent of cytokine production that contributes to an immune response.	biological_process	2.8654	-0.7844	0	2.1678	-0.6363	1.6289	2.8654	GO:0002718
monovalent inorganic cation transmembrane transporter activity	Catalysis of the transfer of a inorganic cations with a valency of one from one side of a membrane to the other. Inorganic cations are atoms or small molecules with a positive charge that do not contain carbon in covalent linkage.	molecular_function	-1.957	0	0	0	1.6874	2.8653	2.8653	GO:0015077
embryonic morphogenesis	The process in which anatomical structures are generated and organized during the embryonic phase. The embryonic phase begins with zygote formation. The end of the embryonic phase is organism-specific. For example, it would be at birth for mammals, larval hatching for insects and seed dormancy in plants.	biological_process	1.866	0.1698	0.0114	1.4086	2.5939	2.8651	2.8651	GO:0048598
regulation of translation	Any process that modulates the frequency, rate or extent of the chemical reactions and pathways resulting in the formation of proteins by the translation of mRNA.	biological_process	0.7437	-0.4266	0	1.7724	1.4426	2.863	2.863	GO:0006417
cell-substrate junction assembly	The aggregation, arrangement and bonding together of a set of components to form a junction between a cell and its substrate.	biological_process	0	-0.8949	0	-0.2379	2.321	2.8626	2.8626	GO:0007044
forebrain development	The process whose specific outcome is the progression of the forebrain over time, from its formation to the mature structure. The forebrain is the anterior of the three primary divisions of the developing chordate brain or the corresponding part of the adult brain (in vertebrates, includes especially the cerebral hemispheres, the thalamus, and the hypothalamus and especially in higher vertebrates…	biological_process	0.6309	0	0.0337	0.7408	2.8616	2.1664	2.8616	GO:0030900
deacetylase activity	Catalysis of the hydrolysis of an acetyl group or groups from a substrate molecule.	molecular_function	2.3872	0	0	0.7468	2.8615	-1.3219	2.8615	GO:0019213
regulation of intracellular signal transduction	Any process that modulates the frequency, rate or extent of intracellular signal transduction.	biological_process	-0.025	0	2.8611	0.9726	0.7284	2.0108	2.8611	GO:1902531
post-anal tail morphogenesis	The process in which a post-anal tail is generated and organized. A post-anal tail is a muscular region of the body that extends posterior to the anus. The post-anal tail may aid locomotion and balance.	biological_process	-1.5851	0	0	2.3587	0.6729	2.8608	2.8608	GO:0036342
anterior/posterior pattern specification	The regionalization process in which specific areas of cell differentiation are determined along the anterior-posterior axis. The anterior-posterior axis is defined by a line that runs from the head or mouth of an organism to the tail or opposite end of the organism.	biological_process	0.9205	0	0.738	1.3817	1.8365	2.8608	2.8608	GO:0009952
cellular response to glucagon stimulus	Any process that results in a change in state or activity of a cell (in terms of movement, secretion, enzyme production, gene expression, etc.) as a result of a glucagon stimulus.	biological_process	1.2058	0	2.0062	0.579	1.4688	2.8601	2.8601	GO:0071377
calcium ion transmembrane transport	A process in which a calcium ion is transported from one side of a membrane to the other by means of some agent such as a transporter or pore.	biological_process	-1.2848	0	0.8602	1.9776	1.8667	2.8595	2.8595	GO:0070588
proteolysis	The hydrolysis of proteins into smaller polypeptides and/or amino acids by cleavage of their peptide bonds.	biological_process	1.7222	0	0.6706	1.1968	1.8205	2.8592	2.8592	GO:0006508
chemokine receptor binding	Interacting selectively and non-covalently with any chemokine receptor.	molecular_function	1.6646	1.6969	0	0	0	2.8588	2.8588	GO:0042379
myelin sheath	An electrically insulating fatty layer that surrounds the axons of many neurons. It is an outgrowth of glial cells: Schwann cells supply the myelin for peripheral neurons while oligodendrocytes supply it to those of the central nervous system.	cellular_component	2.8587	1.3113	0	2.0867	2.5447	2.4279	2.8587	GO:0043209
pteridine-containing compound metabolic process	The chemical reactions and pathways involving any compound containing pteridine (pyrazino(2,3-dipyrimidine)), e.g. pteroic acid, xanthopterin and folic acid.	biological_process	-0.9194	-0.8492	-0.9001	2.641	1.4667	2.8583	2.8583	GO:0042558
establishment or maintenance of cell polarity	Any cellular process that results in the specification, formation or maintenance of anisotropic intracellular organization or cell growth patterns.	biological_process	0.9672	0	0	1.7662	2.3195	2.8579	2.8579	GO:0007163
amino acid transport	The directed movement of amino acids, organic acids containing one or more amino substituents, into, out of or within a cell, or between cells, by means of some agent such as a transporter or pore.	biological_process	1.3184	0	0.1402	1.8784	1.9632	2.8579	2.8579	GO:0006865
calcium ion transport	The directed movement of calcium (Ca) ions into, out of or within a cell, or between cells, by means of some agent such as a transporter or pore.	biological_process	-0.5159	0	0.625	1.838	1.9877	2.8578	2.8578	GO:0006816
pyrimidine nucleotide metabolic process	The chemical reactions and pathways involving a pyrimidine nucleotide, a compound consisting of nucleoside (a pyrimidine base linked to a deoxyribose or ribose sugar) esterified with a phosphate group at either the 3' or 5'-hydroxyl group of the sugar.	biological_process	0.7073	0	2.652	2.8181	0.8524	2.8565	2.8565	GO:0006220
negative regulation of peptidase activity	Any process that stops or reduces the rate of peptidase activity, the hydrolysis of peptide bonds within proteins.	biological_process	0.6608	0.7768	-0.1209	1.1906	2.2057	2.8563	2.8563	GO:0010466
protein stabilization	Any process involved in maintaining the structure and integrity of a protein and preventing it from degradation or aggregation.	biological_process	-2.4608	0	0.366	-1.7808	2.0129	2.856	2.856	GO:0050821
positive regulation of secretion	Any process that activates or increases the frequency, rate or extent of the controlled release of a substance from a cell or a tissue.	biological_process	2.2146	0	1.1856	1.5553	2.8552	2.1402	2.8552	GO:0051047
cellular response to organonitrogen compound	Any process that results in a change in state or activity of a cell (in terms of movement, secretion, enzyme production, gene expression, etc.) as a result of an organonitrogen stimulus. An organonitrogen compound is formally a compound containing at least one carbon-nitrogen bond.	biological_process	2.8549	0	-0.7565	-1.5441	1.2034	1.8976	2.8549	GO:0071417
spindle assembly	The aggregation, arrangement and bonding together of a set of components to form the spindle, the array of microtubules and associated molecules that serves to move duplicated chromosomes apart.	biological_process	2.8548	0	0.4404	-1.0275	-0.2622	-1.092	2.8548	GO:0051225
cell projection part	Any constituent part of a cell projection, a prolongation or process extending from a cell, e.g. a flagellum or axon.	cellular_component	-1.3866	0	1.1591	1.7529	2.3926	2.8548	2.8548	GO:0044463
macroautophagy	The major inducible pathway for the general turnover of cytoplasmic constituents in eukaryotic cells, it is also responsible for the degradation of active cytoplasmic enzymes and organelles during nutrient starvation. Macroautophagy involves the formation of double-membrane-bounded autophagosomes which enclose the cytoplasmic constituent targeted for degradation in a membrane-bounded structure, w…	biological_process	1.8359	0	0.7197	0	-0.6913	2.8543	2.8543	GO:0016236
negative regulation of protein ubiquitination	Any process that stops, prevents, or reduces the frequency, rate or extent of the addition of ubiquitin groups to a protein.	biological_process	2.8533	0	0	0	1.0722	2.3039	2.8533	GO:0031397
skeletal muscle tissue development	The developmental sequence of events leading to the formation of adult muscle that occurs in the anima. In vertebrate skeletal muscle the main events are: the fusion of myoblasts to form myotubes that increase in size by further fusion to them of myoblasts, the formation of myofibrils within their cytoplasm and the establishment of functional neuromuscular junctions with motor neurons. At this st…	biological_process	2.2619	0	1.4701	1.9371	1.6926	2.853	2.853	GO:0007519
negative regulation of DNA damage response, signal transduction by p53 class mediator	Any process that stops, prevents, or reduces the frequency, rate or extent of the cascade of processes induced by the cell cycle regulator phosphoprotein p53, or an equivalent protein, in response to the detection of DNA damage.	biological_process	0.1168	0.9524	0	0	0.8327	2.8521	2.8521	GO:0043518
positive regulation of cytokine production	Any process that activates or increases the frequency, rate or extent of production of a cytokine.	biological_process	1.922	0	1.6208	2.3906	2.5298	2.8518	2.8518	GO:0001819
calcium ion transmembrane transporter activity	Catalysis of the transfer of calcium (Ca) ions from one side of a membrane to the other.	molecular_function	-2.6521	0	0.6078	1.9203	2.6118	2.8515	2.8515	GO:0015085
negative regulation of cellular response to growth factor stimulus	Any process that decreases the rate, frequency, or extent of a change in state or activity of a cell (in terms of movement, secretion, enzyme production, gene expression, etc.) as a result of a growth factor stimulus.	biological_process	2.7499	0	0.8059	0.8526	0.4676	2.8514	2.8514	GO:0090288
regulation of cell adhesion	Any process that modulates the frequency, rate or extent of attachment of a cell to another cell or to the extracellular matrix.	biological_process	1.1751	0.0987	1.7599	2.3267	1.4091	2.8513	2.8513	GO:0030155
vascular smooth muscle contraction	A process, occurring in the vascular tissue, whereby actin/myosin complex activity generates force through ATP hydrolysis resulting in a change in smooth muscle geometry. This process is always coupled to chemo-mechanical energy conversion.	biological_process	-2.56	1.2381	0.6721	2.1559	2.8377	2.8506	2.8506	GO:0014829
positive regulation of pathway-restricted SMAD protein phosphorylation	Any process that increases the rate, frequency or extent of pathway-restricted SMAD protein phosphorylation. Pathway-restricted SMAD proteins and common-partner SMAD proteins are involved in the transforming growth factor beta receptor signaling pathways.	biological_process	-2.0808	0	0	1.1647	-0.5239	2.8498	2.8498	GO:0010862
central nervous system neuron development	The process whose specific outcome is the progression of a neuron whose cell body is located in the central nervous system, from initial commitment of the cell to a neuronal fate, to the fully functional differentiated neuron.	biological_process	0.3805	0	1.6993	2.8497	0.819	2.827	2.8497	GO:0021954
leukocyte proliferation	The expansion of a leukocyte population by cell division.	biological_process	0.0172	-0.3406	-0.2567	2.3522	-0.7256	2.8481	2.8481	GO:0070661
hindbrain development	The process whose specific outcome is the progression of the hindbrain over time, from its formation to the mature structure. The hindbrain is the posterior of the three primary divisions of the developing chordate brain, or the corresponding part of the adult brain (in vertebrates, includes the cerebellum, pons, and medulla oblongata and controls the autonomic functions and equilibrium).	biological_process	-1.4725	0	0	2.8481	1.6241	2.4452	2.8481	GO:0030902
deoxyribonucleoside triphosphate metabolic process	The chemical reactions and pathways involving a deoxyribonucleoside triphosphate, a compound consisting of a nucleobase linked to a deoxyribose sugar esterified with triphosphate on the sugar.	biological_process	0.4556	0	0.4258	0	0.9627	2.8467	2.8467	GO:0009200
neuropeptide signaling pathway	The series of molecular signals generated as a consequence of a peptide neurotransmitter binding to a cell surface receptor.	biological_process	1.9789	0	0.2797	0.7319	2.6474	2.8465	2.8465	GO:0007218
S-adenosylmethionine-dependent methyltransferase activity	Catalysis of the transfer of a methyl group from S-adenosyl-L-methionine to a substrate.	molecular_function	2.4145	0.2129	1.34	1.8733	2.3228	2.8461	2.8461	GO:0008757
phosphoprotein binding	Interacting selectively and non-covalently with a phosphorylated protein.	molecular_function	-0.353	0	-0.0986	0.7822	1.7518	2.846	2.846	GO:0051219
actin filament capping	The binding of a protein or protein complex to the end of an actin filament, thus preventing the addition, exchange or removal of further actin subunits.	biological_process	1.4856	0.4836	-0.5363	1.5522	0.3868	2.8457	2.8457	GO:0051693
positive regulation of cAMP biosynthetic process	Any process that activates or increases the frequency, rate or extent of the chemical reactions and pathways resulting in the formation of the nucleotide cAMP (cyclic AMP, adenosine 3',5'-cyclophosphate).	biological_process	2.8453	0	0	1.2043	-0.3118	1.7841	2.8453	GO:0030819
positive regulation of insulin secretion	Any process that activates or increases the frequency, rate or extent of the regulated release of insulin.	biological_process	-0.7329	0	0.6942	2.2304	2.8447	2.8218	2.8447	GO:0032024
cell communication by electrical coupling	The process that mediates signaling interactions between one cell and another cell by transfer of current between their adjacent cytoplasms via intercellular protein channels.	biological_process	2.8444	0.1286	0	0	2.2433	1.1436	2.8444	GO:0010644
response to gamma radiation	Any process that results in a change in state or activity of a cell or an organism (in terms of movement, secretion, enzyme production, gene expression, etc.) as a result of a gamma radiation stimulus. Gamma radiation is a form of electromagnetic radiation (EMR) or light emission of a specific frequency produced from sub-atomic particle interaction, such as electron-positron annihilation and radi…	biological_process	-1.5165	0	1.1242	1.7419	2.6229	2.8433	2.8433	GO:0010332
T cell differentiation	The process in which a precursor cell type acquires characteristics of a more mature T-cell. A T cell is a type of lymphocyte whose definin characteristic is the expression of a T cell receptor complex.	biological_process	-1.1179	0	0.0461	1.6415	-1.7591	2.8432	2.8432	GO:0030217
platelet alpha granule lumen	The volume enclosed by the membrane of the platelet alpha granule.	cellular_component	2.6299	0.3154	1.0265	2.587	2.2842	2.8431	2.8431	GO:0031093
DNA damage response, signal transduction resulting in transcription	A cascade of processes initiated in response to the detection of DNA damage, and resulting in the induction of transcription.	biological_process	2.8429	0	0	-0.5381	0	-0.277	2.8429	GO:0042772
transporter activity	Enables the directed movement of substances (such as macromolecules, small molecules, ions) into, out of or within a cell, or between cells.	molecular_function	1.4102	0	0.222	1.573	2.052	2.8426	2.8426	GO:0005215
CTP biosynthetic process	The chemical reactions and pathways resulting in the formation of CTP, cytidine 5'-triphosphate.	biological_process	-1.9634	0.3681	1.7625	2.5696	2.7668	2.8426	2.8426	GO:0006241
retinoid metabolic process	The chemical reactions and pathways involving retinoids, any member of a class of isoprenoids that contain or are derived from four prenyl groups linked head-to-tail. Retinoids include retinol and retinal and structurally similar natural derivatives or synthetic compounds, but need not have vitamin A activity.	biological_process	2.7029	0.2335	0	1.3547	2.5223	2.8414	2.8414	GO:0001523
lactation	The secretion of milk by the mammary gland.	biological_process	0.4955	-0.2996	0	2.4909	2.4068	2.8409	2.8409	GO:0007595
positive regulation of proteasomal ubiquitin-dependent protein catabolic process	Any process that activates or increases the frequency, rate or extent of the breakdown of a protein or peptide by hydrolysis of its peptide bonds, initiated by the covalent attachment of ubiquitin, and mediated by the proteasome.	biological_process	1.3063	0.6013	0.0384	-1.7413	-1.3082	2.8392	2.8392	GO:0032436
response to amino acid	Any process that results in a change in state or activity of a cell or an organism (in terms of movement, secretion, enzyme production, gene expression, etc.) as a result of an amino acid stimulus. An amino acid is a carboxylic acids containing one or more amino groups.	biological_process	1.6445	0	1.4459	2.8391	0.4086	1.5674	2.8391	GO:0043200
keratan sulfate biosynthetic process	The chemical reactions and pathways resulting in the formation of keratan sulfate, a glycosaminoglycan with repeat units consisting of beta-1,4-linked D-galactopyranosyl-beta-(1,4)-N-acetyl-D-glucosamine 6-sulfate and with variable amounts of fucose, sialic acid and mannose units; keratan sulfate chains are covalently linked by a glycosidic attachment through the trisaccharide galactosyl-galactos…	biological_process	-1.244	0.0281	0.1151	1.2527	1.6693	2.8389	2.8389	GO:0018146
negative regulation of ion transmembrane transporter activity	Any process that stops or reduces the activity of an ion transporter.	biological_process	-2.6402	0	2.702	-0.8598	2.8385	2.1073	2.8385	GO:0032413
adipose tissue development	The process whose specific outcome is the progression of adipose tissue over time, from its formation to the mature structure. Adipose tissue is specialized tissue that is used to store fat.	biological_process	2.8378	0	0.6934	0.4276	0.629	-1.7648	2.8378	GO:0060612
male gonad development	The process whose specific outcome is the progression of the male gonad over time, from its formation to the mature structure.	biological_process	-1.3594	0.1039	1.5025	-1.3574	2.5994	2.8377	2.8377	GO:0008584
lipid binding	Interacting selectively and non-covalently with a lipid.	molecular_function	-2.1169	0	2.2495	1.6272	2.2388	2.8377	2.8377	GO:0006630
regulation of intracellular protein transport	Any process that modulates the frequency, rate or extent of the directed movement of proteins within cells.	biological_process	-1.3022	0	1.0325	2.4334	2.4487	2.8375	2.8375	GO:0033157
oxidoreductase activity, acting on the CH-OH group of donors, NAD or NADP as acceptor	Catalysis of an oxidation-reduction (redox) reaction in which a CH-OH group acts as a hydrogen or electron donor and reduces NAD+ or NADP.	molecular_function	-1.3369	0.0012	0.1709	1.2708	2.8374	2.4329	2.8374	GO:0016616
regulation of lymphocyte chemotaxis	Any process that modulates the frequency, rate or extent of lymphocyte chemotaxis.	biological_process	-0.0919	0	0.1988	2.0992	0	2.8363	2.8363	GO:1901623
positive regulation of biological process	Any process that activates or increases the frequency, rate or extent of a biological process. Biological processes are regulated by many means; examples include the control of gene expression, protein modification or interaction with a protein or substrate molecule.	biological_process	2.0209	0.1485	0.4159	2.651	-2.259	2.8361	2.8361	GO:0048518
cell part	Any constituent part of a cell, the basic structural and functional unit of all organisms.	cellular_component	1.8036	0	0	1.859	1.6971	2.8358	2.8358	GO:0044464
integral component of organelle membrane	The component of the organelle membrane consisting of the gene products that have some part that penetrates at least one leaflet of the membrane bilayer. This component includes gene products that are buried in the bilayer with no exposure outside the bilayer.	cellular_component	1.4087	0	0.5123	2.5019	2.8356	2.2268	2.8356	GO:0031301
somatic stem cell maintenance	The process in which an organism retains a population of somatic stem cells, undifferentiated cells in the embryo or adult which can undergo unlimited division and give rise to cell types of the body other than those of the germ-line.	biological_process	-1.9744	0.8537	0.5077	2.2411	1.5778	2.834	2.834	GO:0035019
G-protein coupled receptor binding	Interacting selectively and non-covalently with a G-protein coupled receptor.	molecular_function	-2.6148	0	2.8332	1.7821	1.4742	2.5184	2.8332	GO:0001664
lymph vessel development	The process whose specific outcome is the progression of a lymph vessel over time, from its formation to the mature structure.	biological_process	0.4053	0	0	1.0063	1.4792	2.833	2.833	GO:0001945
external side of plasma membrane	The leaflet the plasma membrane that faces away from the cytoplasm and any proteins embedded or anchored in it or attached to its surface.	cellular_component	2.5337	0.2373	1.1027	1.5544	1.6024	2.8328	2.8328	GO:0009897
cardiac muscle cell differentiation	The process in which a cardiac muscle precursor cell acquires specialized features of a cardiac muscle cell. Cardiac muscle cells are striated muscle cells that are responsible for heart contraction.	biological_process	1.9387	0	1.1426	1.6252	2.1843	2.8327	2.8327	GO:0055007
intracellular signal transduction	The process in which a signal is passed on to downstream components within the cell, which become activated themselves to further propagate the signal and finally trigger a change in the function or state of the cell.	biological_process	1.8491	0	1.9787	1.6346	1.9436	2.8316	2.8316	GO:0035556
leukocyte apoptotic process	Any apoptotic process in a leukocyte, an achromatic cell of the myeloid or lymphoid lineages capable of ameboid movement, found in blood or other tissue.	biological_process	1.2896	0	0.3677	2.8309	1.0088	2.2384	2.8309	GO:0071887
lipid modification	The covalent alteration of one or more fatty acids in a lipid, resulting in a change in the properties of the lipid.	biological_process	2.698	0	0	0.7434	-0.0395	2.8307	2.8307	GO:0030258
regulation of collateral sprouting	Any process that modulates the frequency, rate or extent of collateral sprouting.	biological_process	2.7522	0	0	0	1.5667	2.8299	2.8299	GO:0048670
ATPase binding	Interacting selectively and non-covalently with an ATPase, any enzyme that catalyzes the hydrolysis of ATP.	molecular_function	0.7067	-0.4521	0	0.7108	2.6577	2.8298	2.8298	GO:0051117
female genitalia development	The process whose specific outcome is the progression of the female genitalia over time, from formation to the mature structure.	biological_process	-1.598	0.458	0	0.3523	1.8702	2.8294	2.8294	GO:0030540
hormone secretion	The regulated release of hormones, substances with a specific regulatory effect on a particular organ or group of cells.	biological_process	-2.3059	0	0	1.629	2.8291	2.7646	2.8291	GO:0046879
low-density lipoprotein particle receptor binding	Interacting selectively and non-covalently with a low-density lipoprotein receptor.	molecular_function	-1.1263	0.0955	0	0.603	2.6482	2.8281	2.8281	GO:0050750
activin binding	Interacting selectively and non-covalently with activin, a dimer of inhibin-beta subunits.	molecular_function	-1.3474	0.6454	0	0.9844	1.4693	2.8281	2.8281	GO:0048185
regulation of hair cycle	Any process that modulates the frequency, rate or extent of the cyclical phases of growth (anagen), regression (catagen), quiescence (telogen), and shedding (exogen) in the life of a hair.	biological_process	2.8272	0.0222	0	1.6149	0.3793	2.1591	2.8272	GO:0042634
heart morphogenesis	The developmental process in which the heart is generated and organized. The heart is a hollow, muscular organ, which, by contracting rhythmically, keeps up the circulation of the blood.	biological_process	-2.3952	0	0.4966	2.2152	1.949	2.8271	2.8271	GO:0003007
natural killer cell activation	The change in morphology and behavior of a natural killer cell in response to a cytokine, chemokine, cellular ligand, or soluble factor.	biological_process	0.1024	-0.6356	-1.8659	2.6123	1.4585	2.827	2.827	GO:0030101
antioxidant activity	Inhibition of the reactions brought about by dioxygen (O2) or peroxides. Usually the antioxidant is effective because it can itself be more easily oxidized than the substance protected. The term is often applied to components that can trap free radicals, thereby breaking the chain reaction that normally leads to extensive biological damage.	molecular_function	-2.2419	0	1.1077	0.2706	-1.1095	2.8269	2.8269	GO:0016209
protein serine/threonine phosphatase complex	A complex, normally consisting of a catalytic and a regulatory subunit, which catalyzes the removal of a phosphate group from a serine or threonine residue of a protein.	cellular_component	-1.3862	0.6225	0.9197	1.8901	-2.7534	2.8262	2.8262	GO:0008287
nucleobase metabolic process	The chemical reactions and pathways involving a nucleobase, a nitrogenous base that is a constituent of a nucleic acid, e.g. the purines: adenine, guanine, hypoxanthine, xanthine and the pyrimidines: cytosine, uracil, thymine.	biological_process	-1.4813	-0.1825	1.1046	1.6133	0.7153	2.8254	2.8254	GO:0009112
protein heterotrimerization	The formation of a protein heterotrimer, a macromolecular structure consisting of three noncovalently associated subunits, of which not all are identical.	biological_process	-2.7635	0.2541	2.8242	-0.5539	0	1.8016	2.8242	GO:0070208
scavenger receptor activity	Combining with any modified low-density lipoprotein (LDL) or other polyanionic ligand and delivering the ligand into the cell via endocytosis. Ligands include acetylated and oxidized LDL, Gram-positive and Gram-negative bacteria, apoptotic cells, beta-amyloid fibrils, and advanced glycation end products (AGEs).	molecular_function	2.463	0.8423	0	1.6766	2.0357	2.8238	2.8238	GO:0005044
clathrin binding	Interacting selectively and non-covalently with a clathrin heavy or light chain, the main components of the coat of coated vesicles and coated pits, and which also occurs in synaptic vesicles.	molecular_function	-2.4476	0	0	0	2.7581	2.8235	2.8235	GO:0030276
regulation of megakaryocyte differentiation	Any process that modulates the frequency, rate or extent of megakaryocyte differentiation.	biological_process	0.3894	0	1.6184	2.8234	-1.3391	-2.407	2.8234	GO:0045652
negative regulation of organ growth	Any process that stops, prevents, or reduces the frequency, rate or extent of growth of an organ of an organism.	biological_process	2.8234	0	0	-1.8038	0.5015	2.379	2.8234	GO:0046621
nucleoside phosphate catabolic process	The chemical reactions and pathways resulting in the breakdown of a nucleoside phosphate.	biological_process	1.7385	-0.1272	1.3173	0.6647	-1.5103	2.8232	2.8232	GO:1901292
negative regulation of stem cell proliferation	Any process that stops, prevents or reduces the frequency, rate or extent of stem cell proliferation.	biological_process	2.8231	-0.0466	-0.0945	0	0	1.3599	2.8231	GO:2000647
small GTPase mediated signal transduction	Any series of molecular signals in which a small monomeric GTPase relays one or more of the signals.	biological_process	1.8018	0	1.9676	1.4731	2.4112	2.823	2.823	GO:0007264
positive regulation of steroid biosynthetic process	Any process that increases the frequency, rate or extent of the chemical reactions and pathways resulting in the formation of steroids, compounds with a 1,2,cyclopentanoperhydrophenanthrene nucleus.	biological_process	1.7612	0	0	-0.6447	2.8221	2.6734	2.8221	GO:0010893
cytokine binding	Interacting selectively and non-covalently with a cytokine, any of a group of proteins that function to control the survival, growth and differentiation of tissues and cells, and which have autocrine and paracrine activity.	molecular_function	2.5736	0.4079	0	1.0392	0.0197	2.8218	2.8218	GO:0019955
negative regulation of JAK-STAT cascade	Any process that stops, prevents, or reduces the frequency, rate or extent of the JAK-STAT signaling pathway activity.	biological_process	-1.2102	-0.2176	0	1.0936	-0.7756	2.821	2.821	GO:0046426
methionine biosynthetic process	The chemical reactions and pathways resulting in the formation of methionine (2-amino-4-(methylthio)butanoic acid), a sulfur-containing, essential amino acid found in peptide linkage in proteins.	biological_process	-0.0115	0	0	0.2751	1.9443	2.8209	2.8209	GO:0009086
regulation of fatty acid biosynthetic process	Any process that modulates the frequency, rate or extent of the chemical reactions and pathways resulting in the formation of fatty acids, any of the aliphatic monocarboxylic acids that can be liberated by hydrolysis from naturally occurring fats and oils.	biological_process	-0.6486	0	0.2011	0.9515	2.7595	2.8202	2.8202	GO:0042304
positive regulation of T cell migration	Any process that activates or increases the frequency, rate or extent of T cell migration.	biological_process	0	0.171	0.4208	0.543	-0.7534	2.8202	2.8202	GO:2000406
transcription factor binding	Interacting selectively and non-covalently with a transcription factor, any protein required to initiate or regulate transcription.	molecular_function	-1.2521	0	0.2703	1.7601	2.2479	2.82	2.82	GO:0008134
response to virus	Any process that results in a change in state or activity of a cell or an organism (in terms of movement, secretion, enzyme production, gene expression, etc.) as a result of a stimulus from a virus.	biological_process	2.0763	0	0.9638	2.0398	2.3421	2.8196	2.8196	GO:0009615
dendrite morphogenesis	The process in which the anatomical structures of a dendrite are generated and organized. A dendrite is a freely branching protoplasmic process of a nerve cell.	biological_process	-0.7649	0	1.8193	1.8201	0.8739	2.8195	2.8195	GO:0048813
R-SMAD binding	Interacting selectively and non-covalently with a receptor-regulated SMAD signaling protein.	molecular_function	1.2523	0	0.4707	1.8113	0.0288	2.8195	2.8195	GO:0070412
glycosaminoglycan biosynthetic process	The chemical reactions and pathways resulting in the formation of glycosaminoglycans, any of a group of polysaccharides that contain amino sugars.	biological_process	0.5997	0	0	2.2103	2.7874	2.8186	2.8186	GO:0006024
regulation of ARF GTPase activity	Any process that modulates the activity of the GTPase ARF.	biological_process	2.5829	0.4795	0.1528	2.8179	2.1486	-2.1775	2.8179	GO:0032312
metanephros development	The process whose specific outcome is the progression of the metanephros over time, from its formation to the mature structure. In mammals, the metanephros is the excretory organ of the fetus, which develops into the mature kidney and is formed from the rear portion of the nephrogenic cord. The metanephros is an endocrine and metabolic organ that filters the blood and excretes the end products of…	biological_process	0.9713	0	1.723	1.912	2.5143	2.8175	2.8175	GO:0001656
cell-cell junction assembly	The aggregation, arrangement and bonding together of a set of components to form a junction between cells.	biological_process	-2.7908	0	-1.048	2.8168	2.0492	2.2407	2.8168	GO:0007043
positive regulation of response to biotic stimulus	Any process that activates or increases the frequency, rate, or extent of a response to biotic stimulus.	biological_process	1.7459	0	1.4455	1.0069	1.6544	2.8161	2.8161	GO:0002833
extracellular matrix structural constituent	The action of a molecule that contributes to the structural integrity of the extracellular matrix.	molecular_function	2.8132	0	0.9924	1.8179	-2.3924	2.816	2.816	GO:0005201
negative regulation of transcription from RNA polymerase II promoter	Any process that stops, prevents, or reduces the frequency, rate or extent of transcription from an RNA polymerase II promoter.	biological_process	1.8489	0	0.7839	1.7611	1.913	2.8148	2.8148	GO:0000122
liver development	The process whose specific outcome is the progression of the liver over time, from its formation to the mature structure. The liver is an exocrine gland which secretes bile and functions in metabolism of protein and carbohydrate and fat, synthesizes substances involved in the clotting of the blood, synthesizes vitamin A, detoxifies poisonous substances, stores glycogen, and breaks down worn-out e…	biological_process	1.1187	0	0.3639	1.1921	1.636	2.8146	2.8146	GO:0001889
transcription factor complex	A protein complex that is capable of associating with DNA by direct binding, or via other DNA-binding proteins or complexes, and regulating transcription.	cellular_component	1.1204	0	1.0761	1.428	1.7679	2.8145	2.8145	GO:0005667
post-translational protein modification	The process of covalently altering one or more amino acids in a protein after the protein has been completely translated and released from the ribosome.	biological_process	-1.3507	0	0.6421	0.7109	1.9408	2.8144	2.8144	GO:0043687
metallopeptidase activity	Catalysis of the hydrolysis of peptide bonds by a mechanism in which water acts as a nucleophile, one or two metal ions hold the water molecule in place, and charged amino acid side chains are ligands for the metal ions.	molecular_function	-2.5489	0	0.7619	-1.2366	2.4565	2.8143	2.8143	GO:0008237
transferase activity, transferring pentosyl groups	Catalysis of the transfer of a pentosyl group from one compound (donor) to another (acceptor).	molecular_function	2.7894	0	1.45	0.2048	1.227	2.8138	2.8138	GO:0016763
regulation of developmental growth	Any process that modulates the frequency, rate or extent of developmental growth.	biological_process	2.3916	0	1.2067	2.2369	2.8136	2.754	2.8136	GO:0048638
response to lipopolysaccharide	Any process that results in a change in state or activity of an organism (in terms of movement, secretion, enzyme production, gene expression, etc.) as a result of a lipopolysaccharide stimulus; lipopolysaccharide is a major component of the cell wall of gram-negative bacteria.	biological_process	1.7111	0	1.6385	1.9299	1.1453	2.8135	2.8135	GO:0032496
positive regulation of response to nutrient levels	Any process that activates or increases the frequency, rate or extent of a response to nutrient levels.	biological_process	2.4123	0	0.1512	0.6363	-1.0792	2.8134	2.8134	GO:0032109
histone methylation	The modification of histones by addition of methyl groups.	biological_process	2.8132	0	0.2404	0.9108	-1.073	1.9967	2.8132	GO:0016571
positive regulation of peptide hormone secretion	Any process that increases the rate, frequency, or extent of the regulated release of a peptide hormone from secretory granules.	biological_process	2.5129	0	0	2.0337	2.4642	2.813	2.813	GO:0090277
positive regulation of NF-kappaB transcription factor activity	Any process that activates or increases the frequency, rate or extent of activity of the transcription factor NF-kappaB.	biological_process	2.4647	0	1.1064	2.5066	2.3168	2.813	2.813	GO:0051092
regulation of vascular permeability	Any process that modulates the extent to which blood vessels can be pervaded by fluid.	biological_process	2.6974	0	1.5843	2.0732	-0.8015	2.8125	2.8125	GO:0043114
programmed cell death	A process which begins when a cell receives an internal or external signal and activates a series of biochemical events (signaling pathway). The process ends with the death of the cell.	biological_process	2.5739	0	1.1016	2.4268	2.1197	2.8119	2.8119	GO:0012501
cellular biogenic amine metabolic process	The chemical reactions and pathways occurring at the level of individual cells involving any of a group of naturally occurring, biologically active amines, such as norepinephrine, histamine, and serotonin, many of which act as neurotransmitters.	biological_process	2.8116	0.6269	0.5377	1.6689	2.5858	2.3199	2.8116	GO:0006576
dopamine receptor signaling pathway	The series of molecular signals generated as a consequence of a dopamine receptor binding to one of its physiological ligands.	biological_process	-2.4111	0	0.8628	0	1.1717	2.8111	2.8111	GO:0007212
transcription from RNA polymerase II promoter	The synthesis of RNA from a DNA template by RNA polymerase II, originating at an RNA polymerase II promoter. Includes transcription of messenger RNA (mRNA) and certain small nuclear RNAs (snRNAs).	biological_process	1.5825	0	0.6192	1.8495	-1.9127	2.8105	2.8105	GO:0006366
response to ethanol	Any process that results in a change in state or activity of a cell or an organism (in terms of movement, secretion, enzyme production, gene expression, etc.) as a result of an ethanol stimulus.	biological_process	2.6446	-0.1621	1.9375	1.8923	2.2842	2.8103	2.8103	GO:0045471
positive regulation of RNA splicing	Any process that activates or increases the frequency, rate or extent of RNA splicing.	biological_process	2.1993	1.8682	-1.993	0	1.5741	2.8097	2.8097	GO:0033120
regulation of T cell mediated immunity	Any process that modulates the frequency, rate, or extent of T cell mediated immunity.	biological_process	2.0246	-1.0082	0	2.8086	-0.0851	0.9812	2.8086	GO:0002709
positive regulation of oxidoreductase activity	Any process that activates or increases the frequency, rate or extent of oxidoreductase activity, the catalysis of an oxidation-reduction (redox) reaction, a reversible chemical reaction in which the oxidation state of an atom or atoms within a molecule is altered.	biological_process	2.0033	0	0.7045	2.8085	1.776	1.7791	2.8085	GO:0051353
monosaccharide binding	Interacting selectively and non-covalently with any monosaccharide. Monosaccharides are the simplest carbohydrates; they are polyhydroxy aldehydes H[CH(OH)]nC(=O)H or polyhydroxy ketones H[CHOH]nC(=O)[CHOH]mH with three or more carbon atoms. They form the constitutional repeating units of oligo- and polysaccharides.	molecular_function	1.6163	0	0	1.7685	0.7379	2.8085	2.8085	GO:0048029
thymus development	The process whose specific outcome is the progression of the thymus over time, from its formation to the mature structure. The thymus is a symmetric bi-lobed organ involved primarily in the differentiation of immature to mature T cells, with unique vascular, nervous, epithelial, and lymphoid cell components.	biological_process	1.8955	0	0.4208	-0.7771	2.7863	2.8084	2.8084	GO:0048538
regulation of steroid biosynthetic process	Any process that modulates the frequency, rate or extent of the chemical reactions and pathways resulting in the formation of steroids, compounds with a 1,2,cyclopentanoperhydrophenanthrene nucleus.	biological_process	-0.8751	0	0	1.7105	2.8084	2.5588	2.8084	GO:0050810
endoplasmic reticulum-Golgi intermediate compartment membrane	The lipid bilayer surrounding any of the compartments of the endoplasmic reticulum (ER)-Golgi intermediate compartment system.	cellular_component	0.9813	-0.2351	0	0.1084	-0.7981	2.8083	2.8083	GO:0033116
striated muscle cell apoptotic process	A form of programmed cell death induced by external or internal signals that trigger the activity of proteolytic caspases, whose actions dismantle a striated muscle cell and result in its death. Striated muscle cells make up striated muscle fibers which are divided by transverse bands into striations.	biological_process	0.9622	0.3745	0	1.4163	2.1695	2.8082	2.8082	GO:0010658
regulation of striated muscle cell apoptotic process	Any process that modulates the rate or extent of striated muscle cell apoptotic process, a form of programmed cell death induced by external or internal signals that trigger the activity of proteolytic caspases whose actions dismantle a striated muscle cell and result in its death.	biological_process	0.9622	0.3745	0	1.4163	2.1695	2.8082	2.8082	GO:0010662
T cell proliferation	The expansion of a T cell population by cell division. Follows T cell activation.	biological_process	-1.1075	0	-0.7415	0.4659	0	2.8076	2.8076	GO:0042098
purine nucleobase metabolic process	The chemical reactions and pathways involving purine nucleobases, one of the two classes of nitrogen-containing ring compounds found in DNA and RNA, which include adenine and guanine.	biological_process	-2.0669	0	1.0933	0.8311	1.4767	2.8075	2.8075	GO:0006144
regulation of myotube differentiation	Any process that modulates the frequency, rate or extent of myotube differentiation. Myotube differentiation is the process in which a relatively unspecialized cell acquires specialized features of a myotube cell. Myotubes are multinucleated cells that are formed when proliferating myoblasts exit the cell cycle, differentiate and fuse.	biological_process	2.1619	0	0.2725	1.8068	1.7214	2.8074	2.8074	GO:0010830
regulation of immunoglobulin production	Any process that modulates the frequency, rate, or extent of immunoglobulin production.	biological_process	2.2869	0	1.4017	2.807	0	-1.4756	2.807	GO:0002637
positive regulation of actin filament polymerization	Any process that activates or increases the frequency, rate or extent of actin polymerization.	biological_process	0.862	0	-0.3229	-1.155	2.7255	2.8067	2.8067	GO:0030838
negative regulation of intrinsic apoptotic signaling pathway in response to DNA damage	Any process that stops, prevents or reduces the frequency, rate or extent of intrinsic apoptotic signaling pathway in response to DNA damage.	biological_process	-0.5205	0	0.7727	0.5758	0.983	2.8067	2.8067	GO:1902230
membrane protein ectodomain proteolysis	The proteolytic cleavage of transmembrane proteins and release of their ectodomain (extracellular domain).	biological_process	-0.4205	-0.0354	0	0	1.6681	2.8064	2.8064	GO:0006509
muscle fiber development	The process whose specific outcome is the progression of the muscle fiber over time, from its formation to the mature structure. In skeletal muscle, fibers are formed by the maturation of myotubes. They can be classed as slow, intermediate/fast or fast.	biological_process	2.6038	-0.4269	0	1.6709	-0.7351	2.8057	2.8057	GO:0048747
axon part	A part of an axon, a cell projection of a neuron.	cellular_component	2.1597	0	1.5409	2.6163	2.2092	2.8057	2.8057	GO:0033267
immune response to tumor cell	An immune system process that functions in the response of an organism to a tumor cell.	biological_process	0.8677	0.1473	1.7907	1.3195	-1.4581	2.8053	2.8053	GO:0002418
snoRNA binding	Interacting selectively and non-covalently with small nucleolar RNA.	molecular_function	-1.097	0	0	0	0.8312	2.804	2.804	GO:0030515
phosphate ion binding	Interacting selectively and non-covalently with phosphate.	molecular_function	2.8036	0	-0.7024	0	1.7065	-1.6761	2.8036	GO:0042301
regulation of cellular amino acid metabolic process	Any process that modulates the frequency, rate or extent of the chemical reactions and pathways involving amino acids.	biological_process	-1.2197	0	0.8076	-0.8534	1.3987	2.8031	2.8031	GO:0006521
protein localization to nucleus	A process in which a protein is transported to, or maintained in, a location within the nucleus.	biological_process	0.3988	-0.4776	0.3498	0.4075	1.611	2.8029	2.8029	GO:0034504
tetrahydrofolate metabolic process	The chemical reactions and pathways involving tetrahydrofolate, 5,6,7,8-tetrahydrofolic acid, a folate derivative bearing additional hydrogens on the pterin group.	biological_process	-2.2402	2.0389	-1.3708	-0.3361	0.8344	2.8009	2.8009	GO:0046653
terpenoid metabolic process	The chemical reactions and pathways involving terpenoids, any member of a class of compounds characterized by an isoprenoid chemical structure and including derivatives with various functional groups.	biological_process	0	0	0	-0.2335	2.8007	0.8876	2.8007	GO:0006721
cell maturation	A developmental process, independent of morphogenetic (shape) change, that is required for a cell to attain its fully functional state.	biological_process	1.831	0	0.5774	2.5463	1.708	2.8006	2.8006	GO:0048469
negative regulation of cellular component organization	Any process that stops, prevents, or reduces the frequency, rate or extent of a process involved in the formation, arrangement of constituent parts, or disassembly of cell structures, including the plasma membrane and any external encapsulating structures such as the cell wall and cell envelope.	biological_process	0.3592	0	-1.0019	0.76	2.5	2.8005	2.8005	GO:0051129
negative regulation of neuron projection development	Any process that decreases the rate, frequency or extent of neuron projection development. Neuron projection development is the process whose specific outcome is the progression of a neuron projection over time, from its formation to the mature structure. A neuron projection is any process extending from a neural cell, such as axons or dendrites (collectively called neurites).	biological_process	1.8359	0	0.4104	1.5197	2.1589	2.8	2.8	GO:0010977
response to retinoic acid	Any process that results in a change in state or activity of a cell or an organism (in terms of movement, secretion, enzyme production, gene expression, etc.) as a result of a retinoic acid stimulus.	biological_process	0.1541	0	0.0436	1.0352	0.7055	2.7999	2.7999	GO:0032526
neural nucleus development	The biological process whose specific outcome is the progression of a neural nucleus from its initial condition to its mature state. A neural nucleus is an anatomical structure consisting of a discrete aggregate of neuronal soma.	biological_process	1.1096	0	2.7988	2.7589	1.6248	2.2772	2.7988	GO:0048857
smooth muscle cell apoptotic process	Any apoptotic process in a smooth muscle cell. Smooth muscle consists of non-striated, elongated, spindle-shaped cell found lining the digestive tract, uterus, and blood vessels.	biological_process	2.7987	0	1.3054	1.8805	-2.0949	-2.45	2.7987	GO:0034390
isomerase activity	Catalysis of the geometric or structural changes within one molecule. Isomerase is the systematic name for any enzyme of EC class 5.	molecular_function	-1.3453	0	1.046	1.696	2.5061	2.7979	2.7979	GO:0016853
protein domain specific binding	Interacting selectively and non-covalently with a specific domain of a protein.	molecular_function	-0.9048	0	0.2096	1.7548	2.1698	2.7976	2.7976	GO:0019904
regulation of Ras protein signal transduction	Any process that modulates the frequency, rate or extent of Ras protein signal transduction.	biological_process	1.7723	0.5221	1.6036	1.8773	1.6368	2.7974	2.7974	GO:0046578
regulation of histone modification	Any process that modulates the frequency, rate or extent of the covalent alteration of a histone.	biological_process	-1.4356	0	0	0	0.0948	2.7969	2.7969	GO:0031056
positive regulation of epithelial cell proliferation	Any process that activates or increases the rate or extent of epithelial cell proliferation.	biological_process	-1.0071	0	1.1617	2.4023	1.2489	2.7969	2.7969	GO:0050679
monocyte differentiation	The process in which a relatively unspecialized myeloid precursor cell acquires the specialized features of a monocyte.	biological_process	-0.9922	0	-0.09	1.1875	0.1029	2.7969	2.7969	GO:0030224
ligand-dependent nuclear receptor binding	Interacting selectively and non-covalently, in a ligand dependent manner, with a nuclear receptor protein.	molecular_function	-1.2462	0	0	0	0	2.7969	2.7969	GO:0016922
regulation of DNA biosynthetic process	Any process that modulates the frequency, rate or extent of DNA biosynthetic process.	biological_process	-0.8766	0	0.7526	0.4533	0	2.7965	2.7965	GO:2000278
wound healing, spreading of cells	The migration of a cell along or through a wound gap that contributes to the reestablishment of a continuous surface.	biological_process	-0.2845	0	0.261	0.7997	1.1899	2.7946	2.7946	GO:0044319
ERBB signaling pathway	A series of molecular signals initiated by binding of a ligand to a member of the ERBB family of receptor tyrosine kinases on the surface of a cell, and ending with regulation of a downstream cellular process, e.g. transcription.	biological_process	2.7937	0	0	0.962	0	2.629	2.7937	GO:0038127
positive regulation of protein targeting to membrane	Any process that increases the frequency, rate or extent of the process of directing proteins towards a membrane, usually using signals contained within the protein.	biological_process	1.9201	0.3953	0	-0.847	2.1141	2.7929	2.7929	GO:0090314
regulation of mitotic cell cycle phase transition	Any process that modulates the frequency, rate or extent of mitotic cell cycle phase transition.	biological_process	-1.1353	0	0	0	0.8534	2.7921	2.7921	GO:1901990
anatomical structure formation involved in morphogenesis	The developmental process pertaining to the initial formation of an anatomical structure from unspecified parts. This process begins with the specific processes that contribute to the appearance of the discrete structure and ends when the structural rudiment is recognizable. An anatomical structure is any biological entity that occupies space and is distinguished from its surroundings. Anatomical…	biological_process	-2.3888	0.1666	0.2047	1.9002	1.8359	2.792	2.792	GO:0048646
lipoprotein metabolic process	The chemical reactions and pathways involving any conjugated, water-soluble protein in which the nonprotein group consists of a lipid or lipids.	biological_process	-2.7894	0	0.4651	1.6852	-1.5904	2.7917	2.7917	GO:0042157
intermediate filament cytoskeleton	Cytoskeletal structure made from intermediate filaments, typically organized in the cytosol as an extended system that stretches from the nuclear envelope to the plasma membrane. Some intermediate filaments run parallel to the cell surface, while others traverse the cytosol; together they form an internal framework that helps support the shape and resilience of the cell.	cellular_component	-2.1561	0.8518	1.8936	0.6664	2.1984	2.7915	2.7915	GO:0045111
positive regulation of prostaglandin secretion	Any process that activates or increases the frequency, rate or extent of the regulated release of a prostaglandin from a cell.	biological_process	1.6741	0	0.8359	0.6697	1.202	2.7909	2.7909	GO:0032308
heterochromatin	A compact and highly condensed form of chromatin.	cellular_component	-0.8273	0.4341	0	0.8911	1.8755	2.7902	2.7902	GO:0000792
centriole	A cellular organelle, found close to the nucleus in many eukaryotic cells, consisting of a small cylinder with microtubular walls, 300-500 nm long and 150-250 nm in diameter. It contains nine short, parallel, peripheral microtubular fibrils, each fibril consisting of one complete microtubule fused to two incomplete microtubules. Cells usually have two centrioles, lying at right angles to each oth…	cellular_component	2.7902	0	1.2575	0.8418	1.1089	2.6908	2.7902	GO:0005814
long-chain fatty acid transport	The directed movement of long-chain fatty acids into, out of or within a cell, or between cells, by means of some agent such as a transporter or pore. A long-chain fatty acid is a fatty acid with a chain length between C13 and C22.	biological_process	0.5247	0	1.0113	1.3856	0.5857	2.7901	2.7901	GO:0015909
cerebellum development	The process whose specific outcome is the progression of the cerebellum over time, from its formation to the mature structure. The cerebellum is the portion of the brain in the back of the head between the cerebrum and the pons. In mice, the cerebellum controls balance for walking and standing, modulates the force and range of movement and is involved in the learning of motor skills.	biological_process	-1.8834	0.5009	2.2075	1.6128	2.7895	2.5895	2.7895	GO:0021549
sensory perception of taste	The series of events required for an organism to receive a gustatory stimulus, convert it to a molecular signal, and recognize and characterize the signal. Gustation involves the direct detection of chemical composition, usually through contact with chemoreceptor cells. This is a neurological process.	biological_process	2.7894	0	-0.5124	1.3673	0.8816	1.8802	2.7894	GO:0050909
cation-transporting ATPase activity	Catalysis of the transfer of a solute or solutes from one side of a membrane to the other according to the reaction: ATP + H2O + cation(out) = ADP + phosphate + cation(in).	molecular_function	-1.1873	0.6198	0	0.471	2.5595	2.7893	2.7893	GO:0019829
cell leading edge	The area of a motile cell closest to the direction of movement.	cellular_component	0.4597	0	0.2388	1.1654	2.3977	2.7884	2.7884	GO:0031252
alpha-tubulin binding	Interacting selectively and non-covalently with the microtubule constituent protein alpha-tubulin.	molecular_function	1.6212	0	0	1.4792	2.0507	2.7884	2.7884	GO:0043014
mitotic interphase	The cell cycle phase following cytokinesis which begins with G1 phase, proceeds through S phase and G2 phase and ends when mitotic prophase begins. During interphase the cell readies itself for mitosis and the replication of its DNA occurs.	biological_process	2.7879	0	0	0	0.6441	2.311	2.7879	GO:0051329
arachidonic acid secretion	The controlled release of arachidonic acid from a cell or a tissue.	biological_process	2.3154	0	0	-0.1125	2.7308	2.7877	2.7877	GO:0050482
histone-lysine N-methyltransferase activity	Catalysis of the reaction: S-adenosyl-L-methionine + histone L-lysine = S-adenosyl-L-homocysteine + histone N6-methyl-L-lysine. The methylation of peptidyl-lysine in histones forms N6-methyl-L-lysine, N6,N6-dimethyl-L-lysine and N6,N6,N6-trimethyl-L-lysine derivatives.	molecular_function	-0.8149	-1.7981	1.095	1.4188	0.7809	2.7872	2.7872	GO:0018024
positive regulation of phospholipase activity	Any process that increases the frequency, rate or extent of phospholipase activity, the hydrolysis of a phospholipid.	biological_process	2.6693	0	1.0331	2.7869	0	1.9382	2.7869	GO:0010518
immune response	Any immune system process that functions in the calibrated response of an organism to a potential internal or invasive threat.	biological_process	1.7107	0.0365	1.3369	2.1569	-1.5799	2.7867	2.7867	GO:0006955
regulation of blood pressure	Any process that modulates the force with which blood travels through the circulatory system. The process is controlled by a balance of processes that increase pressure and decrease pressure.	biological_process	2.1938	0.0486	0	1.6748	1.4018	2.7866	2.7866	GO:0008217
regulation of signal transduction	Any process that modulates the frequency, rate or extent of signal transduction.	biological_process	-1.4192	0	0.2163	1.4367	1.6031	2.7858	2.7858	GO:0009966
negative regulation of endopeptidase activity	Any process that decreases the frequency, rate or extent of endopeptidase activity, the endohydrolysis of peptide bonds within proteins.	biological_process	0.6916	0.6532	-0.2621	1.6475	2.2003	2.7856	2.7856	GO:0010951
pigmentation	The deposition or aggregation of coloring matter in an organism, tissue or cell.	biological_process	1.8555	0	0	0.6392	2.1581	2.7844	2.7844	GO:0043473
eye development	The process whose specific outcome is the progression of the eye over time, from its formation to the mature structure. The eye is the organ of sight.	biological_process	0.91	0	0	-0.8757	2.7831	1.0763	2.7831	GO:0001654
intrinsic apoptotic signaling pathway in response to DNA damage	A series of molecular signals in which an intracellular signal is conveyed to trigger the apoptotic death of a cell. The pathway is induced by the detection of DNA damage, and ends when the execution phase of apoptosis is triggered.	biological_process	0.9706	0	0.6715	1.5028	-1.517	2.783	2.783	GO:0008630
adaptive immune response based on somatic recombination of immune receptors built from immunoglobulin superfamily domains	An immune response based on directed amplification of specific receptors for antigen produced through a somatic diversification process that includes somatic recombination of germline gene segments encoding immunoglobulin superfamily domains, and allowing for enhanced responses upon subsequent exposures to the same antigen (immunological memory). Recombined receptors for antigen encoded by immuno…	biological_process	2.1433	-0.1688	-1.1712	2.783	0	2.1847	2.783	GO:0002460
myofibril assembly	Formation of myofibrils, the repeating units of striated muscle.	biological_process	2.7829	0	0	1.3142	0.2559	1.8097	2.7829	GO:0030239
detection of chemical stimulus	The series of events in which a chemical stimulus is received by a cell and converted into a molecular signal.	biological_process	2.7271	0	-0.5047	2.1504	2.459	2.7827	2.7827	GO:0009593
positive regulation of immunoglobulin mediated immune response	Any process that activates or increases the frequency, rate, or extent of an immunoglobulin mediated immune response.	biological_process	2.7826	0	0.1973	-1.2417	-1.753	-1.9812	2.7826	GO:0002891
fatty acid metabolic process	The chemical reactions and pathways involving fatty acids, aliphatic monocarboxylic acids liberated from naturally occurring fats and oils by hydrolysis.	biological_process	-1.306	0	0.2887	1.74	2.0507	2.7822	2.7822	GO:0006631
positive regulation of cell cycle	Any process that activates or increases the rate or extent of progression through the cell cycle.	biological_process	-1.087	0.3822	0.9594	1.7435	2.4808	2.782	2.782	GO:0045787
methyltransferase activity	Catalysis of the transfer of a methyl group to an acceptor molecule.	molecular_function	1.6745	0.3654	0.9108	2.2215	1.9509	2.7819	2.7819	GO:0008168
negative regulation of T cell proliferation	Any process that stops, prevents or reduces the rate or extent of T cell proliferation.	biological_process	0.1783	0.1132	-0.8897	1.4185	-0.1459	2.7816	2.7816	GO:0042130
regulation of cell activation	Any process that modulates the frequency, rate or extent of cell activation, the change in the morphology or behavior of a cell resulting from exposure to an activating factor such as a cellular or soluble ligand.	biological_process	1.8907	0.2353	-1.609	2.4719	2.7119	2.7813	2.7813	GO:0050865
aldo-keto reductase (NADP) activity	Catalysis of the reaction: an alcohol + NADP+ = an aldehyde or a ketone + NADPH + H+.	molecular_function	-1.0219	-0.3756	0	1.3621	2.6744	2.7807	2.7807	GO:0004033
regulation of T cell differentiation	Any process that modulates the frequency, rate or extent of T cell differentiation.	biological_process	0.2899	-0.5091	-0.2841	1.4958	-1.2022	2.7797	2.7797	GO:0045580
glycosaminoglycan metabolic process	The chemical reactions and pathways involving glycosaminoglycans, any one of a group of polysaccharides that contain amino sugars. Formerly known as mucopolysaccharides, they include hyaluronic acid and chondroitin, which provide lubrication in joints and form part of the matrix of cartilage. The three-dimensional structure of these molecules enables them to trap water, which forms a gel and give…	biological_process	-0.9511	0.4614	0.4737	1.4134	2.6175	2.7794	2.7794	GO:0030203
cell adhesion	The attachment of a cell, either to another cell or to an underlying substrate such as the extracellular matrix, via cell adhesion molecules.	biological_process	-0.9098	0.0373	0.4651	1.728	2.4198	2.7774	2.7774	GO:0007155
coreceptor activity	Combining with an extracellular or intracellular messenger, and in cooperation with a nearby primary receptor, initiating a change in cell activity.	molecular_function	0.7102	0	0	-0.7115	-0.4237	2.7761	2.7761	GO:0015026
transcription regulatory region sequence-specific DNA binding	Interacting selectively and non-covalently with a specific sequence of DNA that is part of a regulatory region that controls transcription of that section of the DNA. The transcribed region might be described as a gene, cistron, or operon.	molecular_function	1.4605	0	0.9818	2.454	2.1226	2.776	2.776	GO:0000976
gland development	The process whose specific outcome is the progression of a gland over time, from its formation to the mature structure. A gland is an organ specialised for secretion.	biological_process	1.0693	0.3564	0.2831	0.0218	1.5118	2.7756	2.7756	GO:0048732
fibroblast migration	Cell migration that is accomplished by extension and retraction of a fibroblast pseudopodium. A fibroblast is a connective tissue cell which secretes an extracellular matrix rich in collagen and other macromolecules.	biological_process	0.6652	0.7959	0.7069	1.0389	1.2794	2.7752	2.7752	GO:0010761
fibril	Extracellular matrix material consisting of polysaccharides and protein.	cellular_component	2.7745	0	0	2.0694	-0.2141	2.1863	2.7745	GO:0043205
indole-containing compound metabolic process	The chemical reactions and pathways involving compounds that contain an indole (2,3-benzopyrrole) skeleton.	biological_process	-1.7851	-1.8964	0.3115	2.2021	1.8794	2.7739	2.7739	GO:0042430
peptidyl-lysine acetylation	The acetylation of peptidyl-lysine.	biological_process	2.7738	0	0.5448	0.5858	1.6887	2.4878	2.7738	GO:0018394
positive regulation of endothelial cell migration	Any process that increases the rate, frequency, or extent of the orderly movement of an endothelial cell into the extracellular matrix to form an endothelium.	biological_process	0.9781	0	0.9282	1.4149	0.5829	2.7724	2.7724	GO:0010595
inorganic anion transmembrane transporter activity	Catalysis of the transfer of inorganic anions from one side of a membrane to the other. Inorganic anions are atoms or small molecules with a negative charge which do not contain carbon in covalent linkage.	molecular_function	-0.9016	0	0	0.6875	0.5076	2.7724	2.7724	GO:0015103
positive regulation of translation	Any process that activates or increases the frequency, rate or extent of the chemical reactions and pathways resulting in the formation of proteins by the translation of mRNA.	biological_process	1.6537	0	0.8257	2.5337	1.0468	2.7722	2.7722	GO:0045727
lymphocyte chemotaxis	The directed movement of a lymphocyte in response to an external stimulus.	biological_process	-0.9577	0	0.9812	2.7717	-0.5869	2.0556	2.7717	GO:0048247
meiotic cell cycle	Progression through the phases of the meiotic cell cycle, in which canonically a cell replicates to produce four offspring with half the chromosomal content of the progenitor cell via two nuclear divisions.	biological_process	-0.5097	-0.3932	1.4592	-0.0246	1.9568	2.7716	2.7716	GO:0051321
eosinophil chemotaxis	The movement of an eosinophil in response to an external stimulus.	biological_process	0	0	0	1.3993	2.1612	2.7709	2.7709	GO:0048245
N-methyltransferase activity	Catalysis of the transfer of a methyl group to the nitrogen atom of an acceptor molecule.	molecular_function	2.7709	0.4289	1.0594	1.3902	1.0208	2.4795	2.7709	GO:0008170
regulation of mitosis	Any process that modulates the frequency, rate or extent of mitosis.	biological_process	2.2641	0	0.1573	0.6773	0.3546	2.7707	2.7707	GO:0007088
primary alcohol metabolic process	The chemical reactions and pathways involving primary alcohols. A primary alcohol is any alcohol in which a hydroxy group, -OH, is attached to a saturated carbon atom which has either three hydrogen atoms attached to it or only one other carbon atom and two hydrogen atoms attached to it.	biological_process	0	0	0	0	2.7681	2.2933	2.7681	GO:0034308
Rho protein signal transduction	A series of molecular signals within the cell that are mediated by a member of the Rho family of proteins switching to a GTP-bound active state.	biological_process	2.3608	0	2.7681	1.5604	0.8205	-2.1082	2.7681	GO:0007266
positive regulation of activated T cell proliferation	Any process that activates or increases the rate or extent of activated T cell proliferation.	biological_process	0	-0.7498	-0.119	2.6094	0	2.768	2.768	GO:0042104
positive regulation of cytokine biosynthetic process	Any process that activates or increases the frequency, rate or extent of the chemical reactions and pathways resulting in the formation of cytokines.	biological_process	0.9736	0	0.2255	2.5001	-1.3813	2.7678	2.7678	GO:0042108
one-carbon metabolic process	The chemical reactions and pathways involving the transfer of one-carbon units in various oxidation states.	biological_process	-0.1818	0.0894	0	-0.6277	2.7672	1.5255	2.7672	GO:0006730
positive regulation of smooth muscle cell migration	Any process that activates, maintains or increases the frequency, rate or extent of smooth muscle cell migration.	biological_process	0.5668	0.9645	0.9356	0.8436	1.7528	2.7659	2.7659	GO:0014911
negative regulation of osteoclast differentiation	Any process that stops, prevents, or reduces the frequency, rate or extent of osteoclast differentiation.	biological_process	-1.9176	1.1312	0.0379	2.2021	-2.1194	2.7647	2.7647	GO:0045671
phosphatidylglycerol metabolic process	The chemical reactions and pathways involving phosphatidylglycerols, any of a class of phospholipids in which the phosphatidyl group is esterified to the hydroxyl group of glycerol. They are important constituents of cell membranes.	biological_process	2.7645	-0.8147	0.9405	-0.8712	0	0	2.7645	GO:0046471
regulation of cholesterol efflux	Any process that modulates the frequency, rate or extent of cholesterol efflux. Cholesterol efflux is the directed movement of cholesterol, cholest-5-en-3-beta-ol, out of a cell or organelle.	biological_process	1.8552	0	0.8816	1.9767	0	2.764	2.764	GO:0010874
leukocyte activation	A change in morphology and behavior of a leukocyte resulting from exposure to a specific antigen, mitogen, cytokine, cellular ligand, or soluble factor.	biological_process	-1.7311	-0.1119	0	-1.7312	1.1938	2.7639	2.7639	GO:0045321
endocytic recycling	The directed movement of membrane-bounded vesicles from recycling endosomes back to the plasma membrane where they are recycled for further rounds of transport.	biological_process	2.7636	0	0	0	0.5439	2.1876	2.7636	GO:0032456
serine-type endopeptidase activity	Catalysis of the hydrolysis of internal, alpha-peptide bonds in a polypeptide chain by a catalytic mechanism that involves a catalytic triad consisting of a serine nucleophile that is activated by a proton relay involving an acidic residue (e.g. aspartate or glutamate) and a basic residue (usually histidine).	molecular_function	2.2025	0.9384	0.6162	1.6161	1.1006	2.763	2.763	GO:0004252
positive regulation of cell growth	Any process that activates or increases the frequency, rate, extent or direction of cell growth.	biological_process	2.5351	0.2048	0	1.5785	1.7377	2.7626	2.7626	GO:0030307
exocrine system development	Progression of the exocrine system over time, from its formation to a mature structure. The exocrine system is a system of hormones and glands, where the glands secrete straight to a target site via ducts or tubes. The human exocrine system includes the salivary glands, sweat glands and many glands of the digestive system.	biological_process	-1.8444	1.1131	0	0.101	2.0148	2.7618	2.7618	GO:0035272
response to estrogen	Any process that results in a change in state or activity of a cell or an organism (in terms of movement, secretion, enzyme production, gene expression, etc.) as a result of stimulus by an estrogen, C18 steroid hormones that can stimulate the development of female sexual characteristics.	biological_process	1.4726	0.0152	0.8435	1.9381	1.384	2.7616	2.7616	GO:0043627
somatic diversification of immunoglobulins	The somatic process that results in the generation of sequence diversity of immunoglobulins.	biological_process	-1.3463	0.0031	0.6084	1.165	0.9613	2.7614	2.7614	GO:0016445
plasma membrane part	Any constituent part of the plasma membrane, the membrane surrounding a cell that separates the cell from its external environment. It consists of a phospholipid bilayer and associated proteins.	cellular_component	1.7585	0	0.4074	1.4384	1.4485	2.7614	2.7614	GO:0044459
potassium channel regulator activity	Modulates the activity of a potassium channel.	molecular_function	-0.8886	0	0	-1.3533	2.7613	2.7117	2.7613	GO:0015459
multicellular organismal reproductive process	The process, occurring above the cellular level, that is pertinent to the reproductive function of a multicellular organism. This includes the integrated processes at the level of tissues and organs.	biological_process	2.7613	0	0.8611	1.3329	2.2483	2.7228	2.7613	GO:0048609
mRNA stabilization	Prevention of degradation of mRNA molecules. In the absence of compensating changes in other processes, the slowing of mRNA degradation can result in an overall increase in the population of active mRNA molecules.	biological_process	-0.2628	0	1.0549	1.3514	-1.2605	2.7612	2.7612	GO:0048255
catalytic activity	Catalysis of a biochemical reaction at physiological temperatures. In biologically catalyzed reactions, the reactants are known as substrates, and the catalysts are naturally occurring macromolecular substances known as enzymes. Enzymes possess specific binding sites for substrates, and are usually composed wholly or largely of protein, but RNA that has catalytic activity (ribozyme) is often also…	molecular_function	-1.5621	0.0188	0.7901	1.6372	2.0866	2.761	2.761	GO:0003824
chemical homeostasis	Any biological process involved in the maintenance of an internal steady state of a chemical.	biological_process	1.84	0.454	0.0662	1.3854	2.6405	2.7608	2.7608	GO:0048878
Golgi apparatus part	Any constituent part of the Golgi apparatus, a compound membranous cytoplasmic organelle of eukaryotic cells, consisting of flattened, ribosome-free vesicles arranged in a more or less regular stack.	cellular_component	0	0	0.7991	-1.113	1.856	2.7607	2.7607	GO:0044431
regulation of protein depolymerization	Any process that modulates the frequency, rate or extent of protein depolymerization.	biological_process	1.831	0.2003	0	0.459	2.7603	2.6983	2.7603	GO:1901879
cellular hormone metabolic process	The chemical reactions and pathways involving any hormone, naturally occurring substances secreted by specialized cells that affects the metabolism or behavior of other cells possessing functional receptors for the hormone, as carried out by individual cells.	biological_process	1.9901	0.7059	0.2085	0	2.7598	2.4755	2.7598	GO:0034754
vesicle	Any small, fluid-filled, spherical organelle enclosed by membrane or protein.	cellular_component	2.4475	0.5229	0.5476	-1.4165	2.3416	2.7591	2.7591	GO:0031982
single-organism catabolic process	A catabolic process - chemical reactions and pathways resulting in the breakdown of substances - which involves a single organism.	biological_process	1.2885	0.354	-0.136	-1.179	2.1209	2.759	2.759	GO:0044712
eye morphogenesis	The process in which the anatomical structures of the eye are generated and organized.	biological_process	-2.5356	0	0.474	1.4005	2.4341	2.7586	2.7586	GO:0048592
production of miRNAs involved in gene silencing by miRNA	Cleavage of stem-loop RNA precursors into microRNAs (miRNAs), a class of small RNAs that primarily silence genes by blocking the translation of mRNA transcripts into protein.	biological_process	0.8964	1.525	0	0	1.5281	2.7584	2.7584	GO:0035196
symporter activity	Enables the active transport of a solute across a membrane by a mechanism whereby two or more species are transported together in the same direction in a tightly coupled process not directly linked to a form of energy other than chemiosmotic energy.	molecular_function	1.0181	0	0.1878	1.5325	1.1633	2.7581	2.7581	GO:0015293
positive regulation of receptor activity	Any process that activates or increases the frequency, rate or extent of receptor activity.	biological_process	-1.3942	0	0.1317	0.5862	2.5261	2.7579	2.7579	GO:2000273
pentose-phosphate shunt	The process in which glucose is oxidized, coupled to NADPH synthesis. Glucose 6-P is oxidized with the formation of carbon dioxide (CO2), ribulose 5-phosphate and reduced NADP; ribulose 5-P then enters a series of reactions interconverting sugar phosphates. The pentose phosphate pathway is a major source of reducing equivalents for biosynthesis reactions and is also important for the conversion o…	biological_process	-1.8804	-0.2697	1.3961	1.8796	2.7579	2.6021	2.7579	GO:0006098
activation of MAPK activity	The initiation of the activity of the inactive enzyme MAP kinase (MAPK).	biological_process	1.443	0.3292	1.1643	1.6112	1.2694	2.7578	2.7578	GO:0000187
digestive tract development	The process whose specific outcome is the progression of the digestive tract over time, from its formation to the mature structure. The digestive tract is the anatomical structure through which food passes and is processed.	biological_process	-0.6486	0	0.6167	1.0817	0.8311	2.7575	2.7575	GO:0048565
synaptic transmission, glutamatergic	The process of communication from a neuron to another neuron across a synapse using the neurotransmitter glutamate.	biological_process	-0.801	0	2.0638	1.4618	2.5098	2.7573	2.7573	GO:0035249
regulation of complement activation	Any process that modulates the frequency, rate or extent of complement activation.	biological_process	2.7573	0.5523	1.1011	0.6734	1.1781	-2.6349	2.7573	GO:0030449
tight junction assembly	The aggregation, arrangement and bonding together of a set of components to form a tight junction, an occluding cell-cell junction that is composed of a branching network of sealing strands that completely encircles the apical end of each cell in an epithelial sheet.	biological_process	-0.2546	0	0	1.2252	1.854	2.7572	2.7572	GO:0070830
protein binding, bridging	The binding activity of a molecule that brings together two or more protein molecules, or a protein and another macromolecule or complex, through a selective, non-covalent, often stoichiometric interaction, permitting those molecules to function in a coordinated way.	molecular_function	-2.7225	0	1.3858	1.9061	2.7572	2.7456	2.7572	GO:0030674
catecholamine metabolic process	The chemical reactions and pathways involving any of a group of physiologically important biogenic amines that possess a catechol (3,4-dihydroxyphenyl) nucleus and are derivatives of 3,4-dihydroxyphenylethylamine.	biological_process	0.7611	0	2.3372	-0.2776	-0.9174	2.7567	2.7567	GO:0006584
heart field specification	The process that results in the delineation of a specific region of the lateral mesoderm into the area in which the heart will develop.	biological_process	-1.2444	0.1022	0.3806	-2.1169	1.4309	2.7566	2.7566	GO:0003128
regulation of release of sequestered calcium ion into cytosol by sarcoplasmic reticulum	Any process that modulates the rate, frequency or extent of release of sequestered calcium ion into cytosol by the sarcoplasmic reticulum, the process in which the release of sequestered calcium ion by sarcoplasmic reticulum into cytosol occurs via calcium release channels.	biological_process	2.7558	0	0	0	-1.6717	1.3743	2.7558	GO:0010880
cortical actin cytoskeleton organization	A process that is carried out at the cellular level which results in the assembly, arrangement of constituent parts, or disassembly of actin-based cytoskeletal structures in the cell cortex, i.e. just beneath the plasma membrane.	biological_process	2.2631	-1.4348	-0.6781	-1.395	1.3277	2.7555	2.7555	GO:0030866
cell fate specification	The process involved in the specification of cell identity. Once specification has taken place, a cell will be committed to differentiate down a specific pathway if left in its normal environment.	biological_process	-0.2271	0	1.5879	1.5748	2.0668	2.7555	2.7555	GO:0001708
locomotory behavior	The specific movement from place to place of an organism in response to external or internal stimuli. Locomotion of a whole organism in a manner dependent upon some combination of that organism's internal state and external conditions.	biological_process	2.5336	0.2826	2.2843	1.0704	2.036	2.7551	2.7551	GO:0007626
helicase activity	Catalysis of the reaction: NTP + H2O = NDP + phosphate, to drive the unwinding of a DNA or RNA helix.	molecular_function	1.6828	0	0.0253	-1.0429	-1.9257	2.7547	2.7547	GO:0004386
regulation of cell migration	Any process that modulates the frequency, rate or extent of cell migration.	biological_process	1.4085	0.0034	1.1422	1.2801	1.8555	2.7542	2.7542	GO:0030334
positive regulation of cell communication	Any process that increases the frequency, rate or extent of cell communication. Cell communication is the process that mediates interactions between a cell and its surroundings. Encompasses interactions such as signaling or attachment between one cell and another cell, between a cell and an extracellular matrix, or between a cell and any other aspect of its environment.	biological_process	-2.7308	0	0.3767	1.8857	-2.1768	2.754	2.754	GO:0010647
acetylglucosaminyltransferase activity	Catalysis of the transfer of an N-acetylglucosaminyl residue from UDP-N-acetyl-glucosamine to a sugar.	molecular_function	-0.8981	0	0.2987	0.0712	2.4441	2.7537	2.7537	GO:0008375
CD4-positive, alpha-beta T cell differentiation	The process in which a relatively unspecialized T cell acquires specialized features of a mature CD4-positive, alpha-beta T cell.	biological_process	1.1739	0	0.6452	2.753	0	-1.7578	2.753	GO:0043367
cell-matrix adhesion	The binding of a cell to the extracellular matrix via adhesion molecules.	biological_process	1.9391	0.461	0	1.3781	1.8652	2.7529	2.7529	GO:0007160
regulation of ryanodine-sensitive calcium-release channel activity	Any process that modulates the activity of a ryanodine-sensitive calcium-release channel. The ryanodine-sensitive calcium-release channel catalyzes the transmembrane transfer of a calcium ion by a channel that opens when a ryanodine class ligand has been bound by the channel complex or one of its constituent parts.	biological_process	-1.2966	0.1522	0.3201	0.1654	0.5101	2.7521	2.7521	GO:0060314
regulation of interleukin-2 biosynthetic process	Any process that modulates the frequency, rate or extent of the chemical reactions and pathways resulting in the formation of interleukin-2.	biological_process	0.0876	0	0	1.2607	0	2.7519	2.7519	GO:0045076
protein autoubiquitination	The ubiquitination by a protein of one or more of its own amino acid residues, or residues on an identical protein. Ubiquitination occurs on the lysine residue by formation of an isopeptide crosslink.	biological_process	0.718	-0.3038	1.4019	-0.9759	1.1186	2.7518	2.7518	GO:0051865
visual learning	Any process in an organism in which a change in behavior of an individual occurs in response to repeated exposure to a visual cue.	biological_process	0.1401	0.0879	0.0079	-0.5817	2.1231	2.7511	2.7511	GO:0008542
3',5'-cyclic-GMP phosphodiesterase activity	Catalysis of the reaction: guanosine 3',5'-cyclic phosphate + H2O = guanosine 5'-phosphate.	molecular_function	2.6587	0	0	0	0.3652	2.7507	2.7507	GO:0047555
intracellular non-membrane-bounded organelle	Organized structure of distinctive morphology and function, not bounded by a lipid bilayer membrane and occurring within the cell. Includes ribosomes, the cytoskeleton and chromosomes.	cellular_component	2.7501	0	-0.7065	2.2179	0.5368	0.8186	2.7501	GO:0043232
dopamine transport	The directed movement of dopamine into, out of or within a cell, or between cells, by means of some agent such as a transporter or pore. Dopamine is a catecholamine neurotransmitter and a metabolic precursor of noradrenaline and adrenaline.	biological_process	2.733	0.1848	0.5746	0.266	2.7498	2.1663	2.7498	GO:0015872
C-terminal protein lipidation	The covalent attachment of a lipid group to the carboxy terminus of a protein.	biological_process	-1.2544	0	0	0.3263	2.3849	2.7498	2.7498	GO:0006501
negative regulation of epidermal growth factor receptor signaling pathway	Any process that stops, prevents, or reduces the frequency, rate or extent of epidermal growth factor receptor signaling pathway activity.	biological_process	-1.5431	0.039	0.0154	1.263	-0.9794	2.7494	2.7494	GO:0042059
apoptotic signaling pathway	A series of molecular signals which triggers the apoptotic death of a cell. The pathway starts with reception of a signal, and ends when the execution phase of apoptosis is triggered.	biological_process	-1.5701	0	0	1.1919	1.8717	2.7491	2.7491	GO:0097190
positive regulation of chondrocyte differentiation	Any process that activates or increases the frequency, rate or extent of chondrocyte differentiation.	biological_process	-0.7227	0	1.6933	0	1.671	2.7488	2.7488	GO:0032332
negative regulation of catalytic activity	Any process that stops or reduces the activity of an enzyme.	biological_process	2.4661	0	1.3393	0.7	1.7846	2.7482	2.7482	GO:0043086
embryonic digestive tract morphogenesis	The process in which the anatomical structures of the digestive tract are generated and organized during embryonic development. The digestive tract is the anatomical structure through which food passes and is processed.	biological_process	-0.7941	0.51	0	0	1.092	2.7475	2.7475	GO:0048557
fibronectin binding	Interacting selectively and non-covalently with a fibronectin, a group of related adhesive glycoproteins of high molecular weight found on the surface of animal cells, connective tissue matrices, and in extracellular fluids.	molecular_function	-0.8815	0.2764	1.786	0.9484	2.7455	2.7465	2.7465	GO:0001968
microtubule-based movement	A microtubule-based process that is mediated by motor proteins and results in the movement of organelles, other microtubules, or other particles along microtubules.	biological_process	-1.2489	0	0.3877	-0.7915	2.7464	1.9213	2.7464	GO:0007018
negative regulation of transport	Any process that stops, prevents, or reduces the frequency, rate or extent of the directed movement of substances (such as macromolecules, small molecules, ions) into, out of or within a cell, or between cells, by means of some agent such as a transporter or pore.	biological_process	2.2399	0	0	1.5998	1.6425	2.7462	2.7462	GO:0051051
drug binding	Interacting selectively and non-covalently with a drug, any naturally occurring or synthetic substance, other than a nutrient, that, when administered or applied to an organism, affects the structure or functioning of the organism; in particular, any such substance used in the diagnosis, prevention, or treatment of disease.	molecular_function	-1.858	0	0.6672	2.1919	2.5997	2.7452	2.7452	GO:0008144
extracellular negative regulation of signal transduction	Any negative regulation of signal transduction that takes place in extracellular region.	biological_process	2.7451	0	0	1.9779	-0.7794	2.0644	2.7451	GO:1900116
mitogen-activated protein kinase kinase binding	Interacting selectively and non-covalently with a mitogen-activated protein kinase kinase, any protein that can phosphorylate a MAP kinase.	molecular_function	2.7449	0	-0.2455	0.5532	0.2831	2.0192	2.7449	GO:0031434
digestive system process	A physical, chemical, or biochemical process carried out by living organisms to break down ingested nutrients into components that may be easily absorbed and directed into metabolism.	biological_process	0.5992	0	0.5583	1.7418	2.5324	2.7449	2.7449	GO:0022600
ncRNA metabolic process	The chemical reactions and pathways involving non-coding RNA transcripts (ncRNAs).	biological_process	-2.3263	0.3523	0.1773	1.1083	1.181	2.7443	2.7443	GO:0034660
nucleotide biosynthetic process	The chemical reactions and pathways resulting in the formation of nucleotides, any nucleoside that is esterified with (ortho)phosphate or an oligophosphate at any hydroxyl group on the glycose moiety; may be mono-, di- or triphosphate; this definition includes cyclic-nucleotides (nucleoside cyclic phosphates).	biological_process	-2.6696	0	1.7909	0.9853	1.872	2.7436	2.7436	GO:0009165
multi-organism process	A biological process which involves another organism of the same or different species.	biological_process	2.7436	0	2.0713	0.7742	0.8304	2.4839	2.7436	GO:0051704
activation of JUN kinase activity	The initiation of the activity of the inactive enzyme JUN kinase (JNK).	biological_process	2.0442	0	1.1767	2.3961	1.3392	2.7435	2.7435	GO:0007257
serine-type peptidase activity	Catalysis of the hydrolysis of peptide bonds in a polypeptide chain by a catalytic mechanism that involves a catalytic triad consisting of a serine nucleophile that is activated by a proton relay involving an acidic residue (e.g. aspartate or glutamate) and a basic residue (usually histidine).	molecular_function	2.3294	0.7	0	1.9854	1.7872	2.7426	2.7426	GO:0008236
pancreas development	The process whose specific outcome is the progression of the pancreas over time, from its formation to the mature structure. The pancreas is an endoderm derived structure that produces precursors of digestive enzymes and blood glucose regulating enzymes.	biological_process	-0.8269	0	0	1.0112	1.2762	2.7424	2.7424	GO:0031016
ionotropic glutamate receptor complex	A multimeric assembly of four or five subunits which form a structure with an extracellular N-terminus and a large loop that together form the ligand binding domain. The C-terminus is intracellular. The ionotropic glutamate receptor complex itself acts as a ligand-gated ion channel; on binding glutamate, charged ions pass through a channel in the center of the receptor complex.	cellular_component	-0.5069	0	0	0	0.6741	2.7417	2.7417	GO:0008328
melanosome	A tissue-specific, membrane-bounded cytoplasmic organelle within which melanin pigments are synthesized and stored. Melanosomes are synthesized in melanocyte cells.	cellular_component	-1.7162	0	0.6025	0.9651	2.3835	2.7415	2.7415	GO:0042470
inositol phosphate metabolic process	The chemical reactions and pathways involving inositol phosphate, 1,2,3,4,5,6-cyclohexanehexol, with one or more phosphate groups attached.	biological_process	1.6171	0	0	0.1625	1.8334	2.7415	2.7415	GO:0043647
positive regulation of protein insertion into mitochondrial membrane involved in apoptotic signaling pathway	Any process that activates or increases the frequency, rate or extent of protein insertion into mitochondrial membrane involved in apoptotic signaling pathway.	biological_process	-1.8263	0	0	-1.1982	2.7405	-1.4483	2.7405	GO:1900740
[truncated: 1,727 more rows]
