# Supplementary material for: Systems Analysis of Early Host Gene Expression Provides Clues for Transient Mycobacterium avium ssp avium vs. Persistent Mycobacterium avium ssp paratuberculosis Intestinal Infections
Source: PLoS One. 2016 Sep 21;11(9):e0161946. doi: 10.1371/journal.pone.0161946 (PMC5031438; doi:10.1371/journal.pone.0161946)
Supplement: S8 Table — (XLSX) [file pone.0161946.s010.xlsx]

## Sheet: Gene_Ontology_Group_Bayesian_Sc
S8 Table. Key Gene Ontology biological processes, cellular component and molecular categories in the MAA infected host versus PBS
GO Term Name	Description	Category	t=30	t=60	t=120	t=240	t=480	t=720	Max_Score	GO_Accession
sleep	Any process in which an organism enters and maintains a periodic, readily reversible state of reduced awareness and metabolic activity. Usually accompanied by physical relaxation, the onset of sleep in humans and other mammals is marked by a change in the electrical activity of the brain.	biological_process	0.893	1.177	6.2667	3.7201	0.329	2.5221	6.2667	GO:0030431
L-glutamate transport	The directed movement of L-glutamate, the L enantiomer anion of 2-aminopentanedioic acid, into, out of or within a cell, or between cells, by means of some agent such as a transporter or pore.	biological_process	1.6257	-1.1558	0	3.3985	-0.8956	5.3346	5.3346	GO:0015813
positive regulation of calcium ion-dependent exocytosis	Any process that activates or increases the frequency, rate or extent of calcium ion-dependent exocytosis.	biological_process	-2.243	0	1.4992	3.2916	0	5.0974	5.0974	GO:0045956
clathrin coat of coated pit	The coat found on coated pits and the coated vesicles derived from coated pits; comprises clathrin and the AP-2 adaptor complex.	cellular_component	-3.4189	-1.9775	3.1535	5.0941	2.157	2.6694	5.0941	GO:0030132
T cell lineage commitment	The process in which a lymphoid progenitor cell becomes committed to becoming any type of T cell.	biological_process	0.769	1.3686	0.686	3.2842	-0.3176	4.9715	4.9715	GO:0002360
protein kinase regulator activity	Modulates the activity of a protein kinase, an enzyme which phosphorylates a protein.	molecular_function	-0.771	1.2544	0	4.5918	0.0121	4.8789	4.8789	GO:0019887
excitatory synapse	A synapse in which an action potential in the presynaptic cell increases the probability of an action potential occurring in the postsynaptic cell.	cellular_component	-0.2903	0	0.0297	1.7867	0.4353	4.8433	4.8433	GO:0060076
double-strand break repair via nonhomologous end joining	The repair of a double-strand break in DNA in which the two broken ends are rejoined with little or no sequence complementarity. Information at the DNA ends may be lost due to the modification of broken DNA ends.	biological_process	1.2136	0.6908	0	1.9889	0	4.7964	4.7964	GO:0006303
antibacterial humoral response	An immune response against bacteria mediated through a body fluid. Examples of this process are the antibacterial humoral responses in Mus musculus and Drosophila melanogaster.	biological_process	1.8586	-0.747	4.7105	1.3637	0	-1.882	4.7105	GO:0019731
SNARE binding	Interacting selectively and non-covalently with a SNARE (soluble N-ethylmaleimide-sensitive factor attached protein receptor) protein.	molecular_function	0	0.8575	1.3284	2.9454	0	4.6072	4.6072	GO:0000149
N-methyltransferase activity	Catalysis of the transfer of a methyl group to the nitrogen atom of an acceptor molecule.	molecular_function	2.9444	-1.2817	0.1586	3.5674	-0.154	4.574	4.574	GO:0008170
negative regulation of heart contraction	Any process that stops, prevents, or reduces the frequency, rate or extent of heart contraction.	biological_process	2.7657	-1.7236	-2.7381	4.5109	0.0723	-3.721	4.5109	GO:0045822
G-protein coupled amine receptor activity	Combining with an extracellular amine and transmitting the signal across the membrane by activating an associated G-protein; promotes the exchange of GDP for GTP on the alpha subunit of a heterotrimeric G-protein complex.	molecular_function	-2.834	1.7503	3.4577	4.4	2.9189	4.5041	4.5041	GO:0008227
negative regulation of homeostatic process	Any process that stops, prevents, or reduces the frequency, rate, or extent of a homeostatic process.	biological_process	1.6259	-0.9522	2.0348	4.4898	0	2.25	4.4898	GO:0032845
pyrimidine nucleoside catabolic process	The chemical reactions and pathways resulting in the breakdown of one of a family of organic molecules consisting of a pyrimidine base covalently bonded to a sugar ribose (a ribonucleoside) or deoxyribose (a deoxyribonucleoside).	biological_process	1.8992	0.5939	2.0891	0	0	4.4883	4.4883	GO:0046135
phosphatidylethanolamine metabolic process	The chemical reactions and pathways involving phosphatidylethanolamine, any of a class of glycerophospholipids in which a phosphatidyl group is esterified to the hydroxyl group of ethanolamine. It is a major structural phospholipid in mammalian systems. It tends to be more abundant than phosphatidylcholine in the internal membranes of the cell and is an abundant component of prokaryotic membranes.	biological_process	-3.2947	1.0244	0	2.0104	0.1498	4.486	4.486	GO:0046337
lymphocyte proliferation	The expansion of a lymphocyte population by cell division.	biological_process	-2.9866	2.0013	2.1894	3.3553	-2.3716	4.451	4.451	GO:0046651
integral component of Golgi membrane	The component of the Golgi membrane consisting of gene products and protein complexes that have some part that penetrates at least one leaflet of the membrane bilayer. This component includes gene products that are buried in the bilayer with no exposure outside the bilayer.	cellular_component	0.7944	0.8673	2.0657	3.4227	0	4.44	4.44	GO:0030173
positive regulation of cell adhesion mediated by integrin	Any process that activates or increases the frequency, rate, or extent of cell adhesion mediated by integrin.	biological_process	2.2178	0.533	0.9934	4.4275	0	1.122	4.4275	GO:0033630
structural constituent of muscle	The action of a molecule that contributes to the structural integrity of a muscle fiber.	molecular_function	0	2.3734	2.2878	2.7037	2.6682	4.4003	4.4003	GO:0008307
hair follicle development	The process whose specific outcome is the progression of the hair follicle over time, from its formation to the mature structure. A hair follicle is a tube-like opening in the epidermis where the hair shaft develops and into which the sebaceous glands open.	biological_process	0.5294	2.2092	2.05	4.3874	0	-2.2424	4.3874	GO:0001942
adenylate cyclase-modulating G-protein coupled receptor signaling pathway	The series of molecular signals generated as a consequence of a G-protein coupled receptor binding to its physiological ligand, where the pathway proceeds through activation or inhibition of adenylyl cyclase activity and a subsequent change in the concentration of cyclic AMP (cAMP).	biological_process	1.5357	0.9564	4.357	2.7575	1.3436	2.3113	4.357	GO:0007188
anterograde axon cargo transport	The directed movement of organelles or molecules along microtubules from the cell body toward the cell periphery in nerve cell axons.	biological_process	-2.4365	-0.7839	0	1.1484	0.1452	4.3507	4.3507	GO:0008089
vesicle organization	A process that is carried out at the cellular level which results in the assembly, arrangement of constituent parts, or disassembly of a vesicle.	biological_process	-1.4967	0.6592	2.0359	3.2812	0.0089	4.3462	4.3462	GO:0016050
proton-transporting ATP synthase complex, coupling factor F(o)	All non-F1 subunits of a hydrogen-transporting ATP synthase, including integral and peripheral membrane proteins.	cellular_component	-2.9671	-1.6022	1.3141	4.329	0	-2.5772	4.329	GO:0045263
reproduction	The production of new individuals that contain some portion of genetic material inherited from one or more parent organisms.	biological_process	3.5463	0	-0.0956	-2.5323	0	4.3059	4.3059	GO:0000003
syntaxin-1 binding	Interacting selectively and non-covalently with the SNAP receptor syntaxin-1.	molecular_function	-0.2549	0	2.5738	2.5088	1.4386	4.2847	4.2847	GO:0017075
negative regulation of hormone secretion	Any process that stops, prevents, or reduces the frequency, rate or extent of the regulated release of a hormone from a cell.	biological_process	0	2.0079	4.2782	2.9849	0.3159	2.745	4.2782	GO:0046888
positive regulation of mitotic cell cycle	Any process that activates or increases the rate or extent of progression through the mitotic cell cycle.	biological_process	1.3879	1.9133	1.1767	4.2747	0	2.9314	4.2747	GO:0045931
activation of protein kinase activity	Any process that initiates the activity of an inactive protein kinase.	biological_process	1.6525	1.1564	1.2387	4.2699	0.4952	2.4217	4.2699	GO:0032147
positive regulation of G-protein coupled receptor protein signaling pathway	Any process that activates or increases the frequency, rate or extent of G-protein coupled receptor protein signaling pathway activity.	biological_process	2.7111	-1.2597	0	4.2693	0	3.3529	4.2693	GO:0045745
negative regulation of microtubule depolymerization	Any process that stops, prevents, or reduces the frequency, rate or extent of microtubule depolymerization; prevention of depolymerization of a microtubule can result from binding by 'capping' at the plus end (e.g. by interaction with another cellular protein of structure) or by exposing microtubules to a stabilizing drug such as taxol.	biological_process	-1.1651	1.848	-0.919	4.2667	-0.1962	3.8175	4.2667	GO:0007026
cardiac left ventricle morphogenesis	The process in which the left cardiac ventricle is generated and organized.	biological_process	4.1101	0	2.8725	4.2619	-1.086	2.684	4.2619	GO:0003214
protein disulfide oxidoreductase activity	Catalysis of the reaction: a protein with reduced sulfide groups = a protein with oxidized disulfide bonds.	molecular_function	-0.976	2.5103	2.0152	2.3097	0	4.2616	4.2616	GO:0015035
positive regulation of alcohol biosynthetic process	Any process that activates or increases the frequency, rate or extent of alcohol biosynthetic process.	biological_process	-2.378	1.2164	1.4812	4.2604	-1.1627	-3.5338	4.2604	GO:1902932
peptidyl-proline modification	The modification of peptidyl-proline.	biological_process	-1.9852	0	1.9301	1.8113	0.4864	4.2424	4.2424	GO:0018208
cyclase activity	Catalysis of a ring closure reaction.	molecular_function	0	0.0638	0	1.9993	0	4.237	4.237	GO:0009975
coronary vasculature development	The process whose specific outcome is the progression of the blood vessels of the heart over time, from its formation to the mature structure.	biological_process	1.1171	1.4274	0.7023	1.085	0	4.2362	4.2362	GO:0060976
dopamine biosynthetic process	The chemical reactions and pathways resulting in the formation of dopamine, a catecholamine neurotransmitter and a metabolic precursor of noradrenaline and adrenaline.	biological_process	4.2361	0.5098	3.0362	3.6107	0.1991	1.4751	4.2361	GO:0042416
regulation of blood coagulation	Any process that modulates the frequency, rate or extent of blood coagulation.	biological_process	0.0375	0.2379	2.027	2.0059	-0.6245	4.2344	4.2344	GO:0030193
very-low-density lipoprotein particle remodeling	The acquisition, loss or modification of a protein or lipid within a very-low-density lipoprotein particle, including the hydrolysis of triglyceride by hepatic lipase or lipoprotein lipase and the subsequent loss of free fatty acid.	biological_process	-1.881	0	1.9954	2.0962	4.2291	-1.0301	4.2291	GO:0034372
synaptic vesicle exocytosis	Fusion of intracellular membrane-bounded vesicles with the pre-synaptic membrane of the neuronal cell resulting in release of neurotransmitter into the synaptic cleft.	biological_process	-1.1921	1.007	2.6073	2.8026	0	4.2158	4.2158	GO:0016079
regulation of actin cytoskeleton reorganization	Any process that modulates the frequency, rate or extent of actin cytoskeleton reorganization.	biological_process	-0.7471	0	0.1577	-2.6693	0	4.2138	4.2138	GO:2000249
regulation of peptide hormone secretion	Any process that modulates the rate, frequency, or extent of the regulated release of a peptide hormone from secretory granules.	biological_process	-2.2818	0.9789	2.9526	2.5812	1.8901	4.2063	4.2063	GO:0090276
RNA polymerase II transcription factor binding	Interacting selectively and non-covalently with an RNA polymerase II transcription factor, any protein required to initiate or regulate transcription by RNA polymerase II.	molecular_function	1.1255	-1.0137	1.7305	4.2059	0	3.6123	4.2059	GO:0001085
acrosome reaction	The discharge, by sperm, of a single, anterior secretory granule following the sperm's attachment to the zona pellucida surrounding the oocyte. The process begins with the fusion of the outer acrosomal membrane with the sperm plasma membrane and ends with the exocytosis of the acrosomal contents into the egg.	biological_process	-2.6699	0.0934	0	-0.9491	0	4.2038	4.2038	GO:0007340
catecholamine binding	Interacting selectively and non-covalently with catecholamine.	molecular_function	-1.3136	1.8184	4.201	-2.8667	1.8766	-0.4586	4.201	GO:1901338
collagen fibril organization	Any process that determines the size and arrangement of collagen fibrils within an extracellular matrix.	biological_process	-2.3189	0.8103	2.9497	4.1998	0	2.3527	4.1998	GO:0030199
receptor signaling protein serine/threonine kinase activity	Conveys a signal from an upstream receptor or intracellular signal transducer by catalysis of the reaction: ATP protein serine = ADP + protein serine phosphate, and ATP + protein threonine = ADP + protein threonine phosphate.	molecular_function	-1.0828	1.034	1.8298	4.1978	-0.5466	2.6891	4.1978	GO:0004702
ovulation cycle process	A process involved in the sexual cycle seen in females, often with physiologic changes in the endometrium that recur at regular intervals during the reproductive years.	biological_process	2.1416	0.9752	1.9329	4.1913	0	3.0938	4.1913	GO:0022602
positive regulation of multicellular organism growth	Any process that activates or increases the frequency, rate or extent of growth of an organism to reach its usual body size.	biological_process	0	0.5163	1.4769	3.3753	0.7942	4.1891	4.1891	GO:0040018
signal transduction by phosphorylation	A process in which the transfer of one or more phosphate groups to a substrate transmits a signal to the phosphorylated substrate.	biological_process	-1.5804	1.3859	2.5083	4.186	-0.5298	2.4005	4.186	GO:0023014
regulation of lipopolysaccharide-mediated signaling pathway	Any process that modulates the frequency, rate or extent of signaling in response to detection of lipopolysaccharide.	biological_process	-2.7315	2.0522	0.0337	4.1801	0.7283	3.0491	4.1801	GO:0031664
regulation of spindle checkpoint	Any process that modulates the rate, frequency, or extent of the spindle checkpoint, a cell cycle checkpoint that delays the metaphase/anaphase transition until the spindle is correctly assembled and oriented, and chromosomes are attached to the spindle.	biological_process	-2.292	-1.4722	0.9552	4.1706	1.4528	-3.2783	4.1706	GO:0090231
eye development	The process whose specific outcome is the progression of the eye over time, from its formation to the mature structure. The eye is the organ of sight.	biological_process	0.6788	1.0135	1.4836	4.1682	0.0306	1.6386	4.1682	GO:0001654
myofibril	The contractile element of skeletal and cardiac muscle; a long, highly organized bundle of actin, myosin, and other proteins that contracts by a sliding filament mechanism.	cellular_component	-0.5905	1.4271	4.1423	2.578	1.6213	3.2664	4.1423	GO:0030016
regulation of neuronal synaptic plasticity	A process that modulates neuronal synaptic plasticity, the ability of neuronal synapses to change as circumstances require. They may alter function, such as increasing or decreasing their sensitivity, or they may increase or decrease in actual numbers.	biological_process	2.0128	1.3313	3.0652	2.9164	-2.3368	4.1132	4.1132	GO:0048168
prostaglandin biosynthetic process	The chemical reactions and pathways resulting in the formation of prostaglandins, any of a group of biologically active metabolites which contain a cyclopentane ring.	biological_process	-1.6077	0.9649	0.7773	3.1234	0	4.1045	4.1045	GO:0001516
negative regulation of canonical Wnt signaling pathway	Any process that decreases the rate, frequency, or extent of the Wnt signaling pathway through beta-catenin, the series of molecular signals initiated by binding of a Wnt protein to a frizzled family receptor on the surface of the target cell, followed by propagation of the signal via beta-catenin, and ending with a change in transcription of target genes.	biological_process	0.7301	1.0611	1.825	4.1014	0	-2.234	4.1014	GO:0090090
positive regulation of cytoskeleton organization	Any process that activates or increases the frequency, rate or extent of the formation, arrangement of constituent parts, or disassembly of cytoskeletal structures.	biological_process	-1.0501	-1.7421	2.5922	4.0902	0.3414	3.6846	4.0902	GO:0051495
fibril	Extracellular matrix material consisting of polysaccharides and protein.	cellular_component	2.6361	-2.6342	4.0862	-1.6194	0	-2.6215	4.0862	GO:0043205
energy reserve metabolic process	The chemical reactions and pathways by which a cell derives energy from stored compounds such as fats or glycogen.	biological_process	-0.6357	-0.5192	0.6392	2.882	0	4.072	4.072	GO:0006112
vesicle fusion	Fusion of the membrane of a transport vesicle with its target membrane.	biological_process	-1.1458	2.0931	0	3.0227	0.2031	4.0714	4.0714	GO:0005481
synaptic vesicle endocytosis	An endocytosis process that results in the invagination of the axonal plasma membrane to create a membrane-bounded vesicle. This process takes up excess membrane that would otherwise accumulate at the presynaptic terminal due to fusion of vesicle membranes during neurotransmitter release. The vesicles created may subsequently be used for neurotransmitter storage and release.	biological_process	0	1.0507	0	1.7664	0	4.0687	4.0687	GO:0048488
hair follicle maturation	A developmental process, independent of morphogenetic (shape) change, that is required for a hair follicle to attain its fully functional state.	biological_process	2.3171	-0.1667	3.3057	4.0426	0	1.6367	4.0426	GO:0048820
mast cell granule	Coarse, bluish-black staining cytoplasmic granules, bounded by a plasma membrane and found in mast cells and basophils. Contents include histamine, heparin, chondroitin sulfates, chymase and tryptase.	cellular_component	-1.2201	-1.0316	-0.4184	2.094	0	4.0384	4.0384	GO:0042629
aromatic amino acid family catabolic process	The chemical reactions and pathways resulting in the breakdown of aromatic amino acid family, amino acids with aromatic ring (phenylalanine, tyrosine, tryptophan).	biological_process	-1.2752	1.342	1.3279	4.0361	-0.7265	1.2351	4.0361	GO:0009074
smooth muscle contraction	A process in which force is generated within smooth muscle tissue, resulting in a change in muscle geometry. Force generation involves a chemo-mechanical energy conversion step that is carried out by the actin/myosin complex activity, which generates force through ATP hydrolysis. Smooth muscle differs from striated muscle in the much higher actin/myosin ratio, the absence of conspicuous sarcomere…	biological_process	1.1573	1.63	4.0354	-2.7484	0.4315	3.3339	4.0354	GO:0006939
cellular modified amino acid metabolic process	The chemical reactions and pathways involving compounds derived from amino acids, organic acids containing one or more amino substituents.	biological_process	-0.7344	1.0624	1.1258	4.0347	0.0448	1.4373	4.0347	GO:0006575
megakaryocyte development	The process whose specific outcome is the progression of a megakaryocyte cell over time, from its formation to the mature structure. Megakaryocyte development does not include the steps involved in committing a cell to a megakaryocyte fate. A megakaryocyte is a giant cell 50 to 100 micron in diameter, with a greatly lobulated nucleus, found in the bone marrow.	biological_process	-0.7838	1.4121	3.1016	-2.2195	1.3781	4.0346	4.0346	GO:0035855
calcium ion transport into cytosol	The directed movement of calcium ions (Ca2+) into the cytosol.	biological_process	2.2159	-1.6746	2.8759	4.0345	-1.1083	3.0011	4.0345	GO:0060402
calcium-dependent phospholipid binding	Interacting selectively and non-covalently with phospholipids, a class of lipids containing phosphoric acid as a mono- or diester, in the presence of calcium.	molecular_function	0.7007	-1.9222	1.9998	3.5954	2.3731	4.0338	4.0338	GO:0005544
regulation of acute inflammatory response	Any process that modulates the frequency, rate, or extent of an acute inflammatory response.	biological_process	0.5083	0.3128	2.2228	2.9177	0.1988	4.029	4.029	GO:0002673
positive regulation of cell division	Any process that activates or increases the frequency, rate or extent of cell division.	biological_process	-0.7188	0	0.7614	4.0253	0	-1.56	4.0253	GO:0051781
response to cold	Any process that results in a change in state or activity of a cell or an organism (in terms of movement, secretion, enzyme production, gene expression, etc.) as a result of a cold stimulus, a temperature stimulus below the optimal temperature for that organism.	biological_process	-2.9736	1.8941	2.4845	4.0213	2.1144	2.8933	4.0213	GO:0009409
regulation of biological process	Any process that modulates the frequency, rate or extent of a biological process. Biological processes are regulated by many means; examples include the control of gene expression, protein modification or interaction with a protein or substrate molecule.	biological_process	-1.1358	-0.1041	2.8659	4.0164	-0.8011	2.7366	4.0164	GO:0050789
positive regulation of cellular component organization	Any process that activates or increases the frequency, rate or extent of a process involved in the formation, arrangement of constituent parts, or disassembly of cell structures, including the plasma membrane and any external encapsulating structures such as the cell wall and cell envelope.	biological_process	1.0083	1.4334	2.3571	4.0077	0.2827	3.4052	4.0077	GO:0051130
structural constituent of eye lens	The action of a molecule that contributes to the structural integrity of the lens of an eye.	molecular_function	0.812	1.9892	2.314	2.8317	3.0534	4.0044	4.0044	GO:0005212
activation of phospholipase C activity	The initiation of the activity of the inactive enzyme phospolipase C as the result of a series of molecular signals generated as a consequence of a G-protein coupled receptor binding to its physiological ligand.	biological_process	-1.8141	-0.1864	0.9081	2.4061	0	3.9868	3.9868	GO:0007202
nucleosome assembly	The aggregation, arrangement and bonding together of a nucleosome, the beadlike structural units of eukaryotic chromatin composed of histones and DNA.	biological_process	-1.9214	1.5487	-0.5533	3.9849	0	3.2914	3.9849	GO:0006334
response to chemical	Any process that results in a change in state or activity of a cell or an organism (in terms of movement, secretion, enzyme production, gene expression, etc.) as a result of a chemical stimulus.	biological_process	3.9846	-0.1395	1.9135	-0.3306	0	-2.0289	3.9846	GO:0042221
response to purine-containing compound	Any process that results in a change in state or activity of a cell or an organism (in terms of movement, secretion, enzyme production, gene expression, etc.) as a result of a purine-containing compound stimulus.	biological_process	0.0532	0	0	3.9789	0.1731	-2.8246	3.9789	GO:0014074
phospholipase binding	Interacting selectively and non-covalently with any phospholipase, enzymes that catalyze of the hydrolysis of a glycerophospholipid.	molecular_function	-0.9542	0	3.9768	2.363	2.1768	3.4591	3.9768	GO:0043274
dicarboxylic acid transport	The directed movement of dicarboxylic acids into, out of or within a cell, or between cells, by means of some agent such as a transporter or pore.	biological_process	-2.5591	-0.7587	1.1288	3.1516	1.8705	3.9744	3.9744	GO:0006835
S-adenosylmethionine-dependent methyltransferase activity	Catalysis of the transfer of a methyl group from S-adenosyl-L-methionine to a substrate.	molecular_function	2.0691	1.531	1.0083	3.9733	-0.3917	2.9743	3.9733	GO:0008757
phosphatidylinositol-4,5-bisphosphate binding	Interacting selectively and non-covalently with phosphatidylinositol-4,5-bisphosphate, a derivative of phosphatidylinositol in which the inositol ring is phosphorylated at the 4' and 5' positions.	molecular_function	-2.9365	0	2.0876	3.9564	2.1393	-3.7377	3.9564	GO:0005546
regulation of chemokine biosynthetic process	Any process that modulates the frequency, rate or extent of the chemical reactions and pathways resulting in the formation of chemokines.	biological_process	0.4755	2.1283	0	1.3441	0	3.9451	3.9451	GO:0045073
female meiosis	A cell cycle process comprising the steps by which a cell progresses through the nuclear division phase of a meiotic cell cycle in the female germline.	biological_process	-2.1979	-1.6302	-2.0493	-2.4709	0	3.9413	3.9413	GO:0007143
dicarboxylic acid transmembrane transporter activity	Catalysis of the transfer of dicarboxylic acids from one side of the membrane to the other. A dicarboxylic acid is an organic acid with two COOH groups.	molecular_function	-2.074	-0.9737	1.2196	3.1531	1.0981	3.9326	3.9326	GO:0005310
regulation of multicellular organismal development	Any process that modulates the frequency, rate or extent of multicellular organismal development.	biological_process	2.0794	1.1909	2.0047	3.9231	2.0868	2.3502	3.9231	GO:2000026
cytolysis	The rupture of cell membranes and the loss of cytoplasm.	biological_process	0	2.7239	2.2074	-0.8854	0.9441	3.916	3.916	GO:0019835
tissue remodeling	The reorganization or renovation of existing tissues. This process can either change the characteristics of a tissue such as in blood vessel remodeling, or result in the dynamic equilibrium of a tissue such as in bone remodeling.	biological_process	1.4734	1.3304	1.0194	2.3528	0	3.9081	3.9081	GO:0048771
regulation of epidermis development	Any process that modulates the frequency, rate or extent of epidermis development.	biological_process	2.5521	0.948	2.0959	3.9006	0	-2.0347	3.9006	GO:0045682
positive regulation of cell cycle	Any process that activates or increases the rate or extent of progression through the cell cycle.	biological_process	0.7183	1.0877	1.9452	3.8964	0.4465	1.7852	3.8964	GO:0045787
mitochondrial envelope	The double lipid bilayer enclosing the mitochondrion and separating its contents from the cell cytoplasm; includes the intermembrane space.	cellular_component	-1.9441	-0.3397	-1.1583	3.8958	0.4196	2.2573	3.8958	GO:0005740
myosin II complex	A myosin complex containing two class II myosin heavy chains, two myosin essential light chains and two myosin regulatory light chains. Also known as classical myosin or conventional myosin, the myosin II class includes the major muscle myosin of vertebrate and invertebrate muscle, and is characterized by alpha-helical coiled coil tails that self assemble to form a variety of filament structures.	cellular_component	0	1.7214	0	2.7603	3.8899	3.0144	3.8899	GO:0016460
aspartic-type endopeptidase activity	Catalysis of the hydrolysis of internal, alpha-peptide bonds in a polypeptide chain by a mechanism in which a water molecule bound by the side chains of aspartic residues at the active center acts as a nucleophile.	molecular_function	-0.4291	0	3.8885	3.2862	0	-1.6667	3.8885	GO:0004190
U1 snRNP	A ribonucleoprotein complex that contains small nuclear RNA U1.	cellular_component	-2.8251	-1.797	-0.7592	3.8755	0	2.572	3.8755	GO:0005685
otic vesicle development	The process whose specific outcome is the progression of the otic vesicle over time, from its formation to the mature structure. The otic vesicle is a transient embryonic structure formed during development of the vertebrate inner ear.	biological_process	1.4437	2.7904	3.872	0	1.0269	2.1606	3.872	GO:0071599
regulation of response to DNA damage stimulus	Any process that modulates the frequency, rate or extent of response to DNA damage stimulus.	biological_process	-1.1295	0.8833	0	2.2946	2.6693	3.8674	3.8674	GO:2001020
protein polymerization	The process of creating protein polymers, compounds composed of a large number of component monomers; polymeric proteins may be made up of different or identical monomers. Polymerization occurs by the addition of extra monomers to an existing poly- or oligomeric protein.	biological_process	-0.7426	-0.566	2.8703	3.1897	2.1691	3.8657	3.8657	GO:0051258
regulation of synaptic vesicle exocytosis	Any process that modulates the frequency, rate or extent of synaptic vesicle exocytosis.	biological_process	1.3589	0	1.6824	2.3985	1.0578	3.8655	3.8655	GO:2000300
synaptic vesicle membrane	The lipid bilayer surrounding a synaptic vesicle.	cellular_component	-2.6652	1.1808	1.4853	3.8616	-1.9892	-3.4443	3.8616	GO:0030672
regulation of coenzyme metabolic process	Any process that modulates the frequency, rate or extent of the chemical reactions and pathways involving a coenzyme.	biological_process	2.7436	1.5017	2.6404	3.7319	2.2493	3.8609	3.8609	GO:0051196
RNA catabolic process	The chemical reactions and pathways resulting in the breakdown of RNA, ribonucleic acid, one of the two main type of nucleic acid, consisting of a long, unbranched macromolecule formed from ribonucleotides joined in 3',5'-phosphodiester linkage.	biological_process	2.1382	0	0	1.5896	0	3.8605	3.8605	GO:0006401
hair cycle process	A multicellular organismal process involved in the cyclical phases of growth (anagen), regression (catagen), quiescence (telogen), and shedding (exogen) in the life of a hair; one of the collection or mass of filaments growing from the skin of an animal, and forming a covering for a part of the head or for any part or the whole of the body.	biological_process	1.8572	2.2299	3.2424	3.8589	0	-1.7271	3.8589	GO:0022405
peptide hormone binding	Interacting selectively and non-covalently with any peptide with hormonal activity in animals.	molecular_function	1.9744	-1.6756	1.9916	3.8486	-1.5104	-3.2215	3.8486	GO:0017046
single-stranded RNA binding	Interacting selectively and non-covalently with single-stranded RNA.	molecular_function	-1.4516	-1.3048	2.3014	3.8481	-0.5196	2.8079	3.8481	GO:0003727
aromatic amino acid family metabolic process	The chemical reactions and pathways involving aromatic amino acid family, amino acids with aromatic ring (phenylalanine, tyrosine, tryptophan).	biological_process	-0.751	1.4989	1.5874	3.8481	-0.0949	0.9676	3.8481	GO:0009072
negative regulation of cell growth	Any process that stops, prevents, or reduces the frequency, rate, extent or direction of cell growth.	biological_process	-1.4033	0.9423	2.5266	3.8454	0.0511	2.1287	3.8454	GO:0030308
positive regulation of organelle organization	Any process that increases the frequency, rate or extent of a process involved in the formation, arrangement of constituent parts, or disassembly of an organelle.	biological_process	-0.3829	1.2466	1.7043	2.6802	0	3.843	3.843	GO:0010638
cytokine production involved in immune response	The appearance of a cytokine due to biosynthesis or secretion following a cellular stimulus contributing to an immune response, resulting in an increase in its intracellular or extracellular levels.	biological_process	3.1427	-1.2972	2.1558	3.8413	-0.3588	2.4477	3.8413	GO:0002367
GTPase activating protein binding	Interacting selectively and non-covalently with a GTPase activating protein.	molecular_function	2.234	1.4691	-1.2791	0	0	3.8365	3.8365	GO:0032794
regulation of amine transport	Any process that modulates the frequency, rate or extent of the directed movement of amines into, out of or within a cell, or between cells, by means of some agent such as a transporter or pore.	biological_process	0.6154	1.7214	3.8348	2.9972	0	-2.561	3.8348	GO:0051952
spermatid development	The process whose specific outcome is the progression of a spermatid over time, from its formation to the mature structure.	biological_process	-0.8201	1.4747	0	3.8297	0	2.7928	3.8297	GO:0007286
regulation of protein ubiquitination	Any process that modulates the frequency, rate or extent of the addition of ubiquitin groups to a protein.	biological_process	-1.0292	2.0233	-1.5889	3.8268	0	3.5459	3.8268	GO:0031396
microtubule depolymerization	The removal of tubulin heterodimers from one or both ends of a microtubule.	biological_process	0	0	0.3591	3.8252	-1.2786	3.2404	3.8252	GO:0007019
nucleoside diphosphate metabolic process	The chemical reactions and pathways involving a nucleoside diphosphate, a compound consisting of a nucleobase linked to a deoxyribose or ribose sugar esterified with diphosphate on the sugar.	biological_process	1.9245	-0.9347	0.4066	2.5718	0	3.8191	3.8191	GO:0009132
positive regulation of biological process	Any process that activates or increases the frequency, rate or extent of a biological process. Biological processes are regulated by many means; examples include the control of gene expression, protein modification or interaction with a protein or substrate molecule.	biological_process	1.1654	0.964	1.4297	2.9607	0	3.8128	3.8128	GO:0048518
SH2 domain binding	Interacting selectively and non-covalently with a SH2 domain (Src homology 2) of a protein, a protein domain of about 100 amino-acid residues and belonging to the alpha + beta domain class.	molecular_function	0.3804	-1.6753	0	3.8113	0.8232	2.39	3.8113	GO:0042169
negative regulation of cytokine secretion	Any process that stops, prevents, or reduces the frequency, rate or extent of the regulated release of cytokines from a cell.	biological_process	2.3821	1.5507	0.7949	2.0939	-0.2953	3.8011	3.8011	GO:0050710
negative regulation of epithelial cell proliferation	Any process that stops, prevents or reduces the rate or extent of epithelial cell proliferation.	biological_process	1.7241	0.7176	2.3203	3.7979	0	-2.1383	3.7979	GO:0050680
translation regulator activity, nucleic acid binding	Any selective and non-covalent interaction with a nucleic acid involved in the initiation, activation, perpetuation, repression or termination of polypeptide synthesis at the ribosome.	molecular_function	-1.8882	1.3198	-0.4014	2.6135	0	3.7957	3.7957	GO:0090079
nucleotide metabolic process	The chemical reactions and pathways involving a nucleotide, a nucleoside that is esterified with (ortho)phosphate or an oligophosphate at any hydroxyl group on the glycose moiety; may be mono-, di- or triphosphate; this definition includes cyclic nucleotides (nucleoside cyclic phosphates).	biological_process	-2.5664	-1.9985	0	3.7935	0	3.6774	3.7935	GO:0009117
regulation of I-kappaB kinase/NF-kappaB signaling	Any process that modulates I-kappaB kinase/NF-kappaB signaling.	biological_process	1.2789	0.313	0	1.5825	1.4294	3.7919	3.7919	GO:0043122
mitochondrial depolarization	The process in which the membrane potential of the mitochondria changes in the depolarizing direction from the resting potential, from negative to positive.	biological_process	0.4539	-0.4543	0	0.8598	0	3.7901	3.7901	GO:0051882
negative regulation of epithelial cell differentiation	Any process that stops, prevents, or reduces the frequency, rate or extent of epithelial cell differentiation.	biological_process	-2.4624	-2.2548	2.6434	3.79	0	-1.4573	3.79	GO:0030857
mitochondrial proton-transporting ATP synthase complex	A proton-transporting ATP synthase complex found in the mitochondrial membrane.	cellular_component	-2.5537	-1.1961	0.4823	3.7891	0	-1.2526	3.7891	GO:0005753
negative regulation of striated muscle tissue development	Any process that stops, prevents, or reduces the frequency, rate or extent of striated muscle development.	biological_process	-1.5039	1.7363	2.2759	3.7864	2.5483	3.4182	3.7864	GO:0045843
regulation of alpha-beta T cell activation	Any process that modulates the frequency, rate or extent of alpha-beta T cell activation.	biological_process	2.1953	0.6257	1.3345	3.7844	-1.9796	2.1943	3.7844	GO:0046634
glycerophospholipid metabolic process	The chemical reactions and pathways involving glycerophospholipids, any derivative of glycerophosphate that contains at least one O-acyl, O-alkyl, or O-alkenyl group attached to the glycerol residue.	biological_process	0.3734	1.1542	1.5375	3.781	0	2.7199	3.781	GO:0006650
hair follicle morphogenesis	The process in which the anatomical structures of the hair follicle are generated and organized.	biological_process	1.4945	0	2.3201	3.7715	0	-3.2156	3.7715	GO:0031069
peptide hormone secretion	The regulated release of a peptide hormone from a cell.	biological_process	-0.8025	1.2493	3.0522	3.3549	1.2893	3.7663	3.7663	GO:0030072
histone-lysine N-methyltransferase activity	Catalysis of the reaction: S-adenosyl-L-methionine + histone L-lysine = S-adenosyl-L-homocysteine + histone N6-methyl-L-lysine. The methylation of peptidyl-lysine in histones forms N6-methyl-L-lysine, N6,N6-dimethyl-L-lysine and N6,N6,N6-trimethyl-L-lysine derivatives.	molecular_function	-2.9059	2.6831	1.4711	2.9307	0	3.7638	3.7638	GO:0018024
regulation of hair cycle	Any process that modulates the frequency, rate or extent of the cyclical phases of growth (anagen), regression (catagen), quiescence (telogen), and shedding (exogen) in the life of a hair.	biological_process	3.3046	0	2.9045	3.7635	0	-0.8338	3.7635	GO:0042634
positive regulation of transport	Any process that activates or increases the frequency, rate or extent of the directed movement of substances (such as macromolecules, small molecules, ions) into, out of or within a cell, or between cells, by means of some agent such as a transporter or pore.	biological_process	1.0591	1.68	2.2798	3.1559	1.5814	3.7589	3.7589	GO:0051050
lipoprotein metabolic process	The chemical reactions and pathways involving any conjugated, water-soluble protein in which the nonprotein group consists of a lipid or lipids.	biological_process	0.9995	0.3521	3.7548	2.8685	0.9563	-2.7345	3.7548	GO:0042157
potassium ion transport	The directed movement of potassium ions (K+) into, out of or within a cell, or between cells, by means of some agent such as a transporter or pore.	biological_process	-0.7304	0.4753	3.7539	0.1871	0.5971	1.924	3.7539	GO:0006813
actin monomer binding	Interacting selectively and non-covalently with monomeric actin, also known as G-actin.	molecular_function	-3.1473	1.8407	3.7524	1.5983	1.1683	-1.414	3.7524	GO:0003785
heart morphogenesis	The developmental process in which the heart is generated and organized. The heart is a hollow, muscular organ, which, by contracting rhythmically, keeps up the circulation of the blood.	biological_process	-1.5168	1.3574	2.5368	3.7519	0	2.4379	3.7519	GO:0003007
regulation of cytokine production involved in immune response	Any process that modulates the frequency, rate, or extent of cytokine production that contributes to an immune response.	biological_process	3.7454	-1.835	1.7649	2.9655	-0.2438	2.284	3.7454	GO:0002718
signal sequence binding	Interacting selectively and non-covalently with a signal sequence, a specific peptide sequence found on protein precursors or mature proteins that dictates where the mature protein is localized.	molecular_function	-2.4943	-2.5841	-1.635	2.0936	0	3.7447	3.7447	GO:0005048
regulation of alcohol biosynthetic process	Any process that modulates the frequency, rate or extent of alcohol biosynthetic process.	biological_process	-1.3739	-1.3142	1.686	3.7418	-0.4408	-3.4664	3.7418	GO:1902930
muscle cell fate commitment	The process in which the cellular identity of muscle cells is acquired and determined.	biological_process	3.7407	0	0.8757	0.8958	0	-1.9594	3.7407	GO:0042693
embryo development	The process whose specific outcome is the progression of an embryo from its formation until the end of its embryonic life stage. The end of the embryonic stage is organism-specific. For example, for mammals, the process would begin with zygote formation and end with birth. For insects, the process would begin at zygote formation and end with larval hatching. For plant zygotic embryos, this would …	biological_process	1.0201	0.9884	1.3964	3.7391	0	2.1424	3.7391	GO:0009790
RNA polymerase II transcription coactivator activity	Interacting selectively and non-covalently with an RNA polymerase II (RNAP II) regulatory transcription factor and also with the RNAP II basal transcription machinery in order to increase the frequency, rate or extent of transcription. Cofactors generally do not bind DNA, but rather mediate protein-protein interactions between activating transcription factors and the basal RNAP II transcription m…	molecular_function	0.7258	0	0	-0.3749	0	3.7389	3.7389	GO:0001105
regulation of vasoconstriction	Any process that modulates the frequency, rate or extent of reductions in the diameter of blood vessels.	biological_process	0.299	0.392	2.8146	-1.7154	0.345	3.7319	3.7319	GO:0019229
cardiac epithelial to mesenchymal transition	A transition where a cardiac epithelial cell loses apical/basolateral polarity, severs intercellular adhesive junctions, degrades basement membrane components and becomes a migratory mesenchymal cell.	biological_process	3.7315	0	2.3935	2.2571	-2.8601	2.3838	3.7315	GO:0060317
myeloid dendritic cell activation	The change in morphology and behavior of a dendritic cell resulting from exposure to a cytokine, chemokine, cellular ligand, or soluble factor.	biological_process	3.7242	2.4608	0	2.9622	0	2.6013	3.7242	GO:0001773
response to calcium ion	Any process that results in a change in state or activity of a cell or an organism (in terms of movement, secretion, enzyme production, gene expression, etc.) as a result of a calcium ion stimulus.	biological_process	-0.6921	1.5374	1.777	3.3449	1.5271	3.7238	3.7238	GO:0051592
T-helper 1 type immune response	An immune response which is associated with resistance to intracellular bacteria, fungi, and protozoa, and pathological conditions such as arthritis, and which is typically orchestrated by the production of particular cytokines by T-helper 1 cells, most notably interferon-gamma, IL-2, and lymphotoxin.	biological_process	3.7227	-1.0694	1.0115	2.0504	1.3648	-1.8496	3.7227	GO:0042088
peptidyl-serine phosphorylation	The phosphorylation of peptidyl-serine to form peptidyl-O-phospho-L-serine.	biological_process	-0.7751	2.0587	1.8031	3.7217	-0.3875	2.5248	3.7217	GO:0018105
synaptic transmission, GABAergic	The process of communication from a neuron to another neuron across a synapse using the neurotransmitter gamma-aminobutyric acid (GABA).	biological_process	3.4784	1.7995	0.1515	-1.8922	0	3.7204	3.7204	GO:0051932
regulation of microtubule polymerization or depolymerization	Any process that modulates the frequency, rate or extent of microtubule polymerization or depolymerization by the addition or removal of tubulin heterodimers from a microtubule.	biological_process	-2.2662	-1.2528	0.5593	3.7194	-0.8476	2.8074	3.7194	GO:0031110
positive regulation of epidermis development	Any process that activates or increases the frequency, rate or extent of epidermis development.	biological_process	1.3907	0	2.9127	3.7193	-0.0256	2.4104	3.7193	GO:0045684
negative regulation of protein complex assembly	Any process that stops, prevents, or reduces the frequency, rate or extent of protein complex assembly.	biological_process	-0.5213	-1.6324	2.1128	3.7155	-0.9695	3.0442	3.7155	GO:0031333
positive regulation of prostaglandin secretion	Any process that activates or increases the frequency, rate or extent of the regulated release of a prostaglandin from a cell.	biological_process	0.8607	0.8568	0	1.0998	0.1482	3.7132	3.7132	GO:0032308
pigment biosynthetic process	The chemical reactions and pathways resulting in the formation of a pigment, any general or particular coloring matter in living organisms, e.g. melanin.	biological_process	1.1935	1.9932	0.1263	2.6733	0	3.7082	3.7082	GO:0046148
beta-catenin destruction complex	A cytoplasmic protein complex containing glycogen synthase kinase-3-beta (GSK-3-beta), the adenomatous polyposis coli protein (APC), and the scaffolding protein axin, among others; phosphorylates beta-catenin, targets it for degradation by the proteasome.	cellular_component	-0.7658	-0.0361	-2.1169	3.7068	0	-1.6483	3.7068	GO:0030877
dendrite morphogenesis	The process in which the anatomical structures of a dendrite are generated and organized. A dendrite is a freely branching protoplasmic process of a nerve cell.	biological_process	-1.0805	1.0504	2.8241	3.7067	0	-2.5709	3.7067	GO:0048813
regulation of protein kinase activity	Any process that modulates the frequency, rate or extent of protein kinase activity.	biological_process	-0.8639	0.4965	0	1.222	0.2053	3.7064	3.7064	GO:0045859
quinone biosynthetic process	The chemical reactions and pathways resulting in the formation of quinone.	biological_process	0.7401	0.0765	2.173	-2.3922	0	3.7034	3.7034	GO:1901663
G-protein beta/gamma-subunit complex binding	Interacting selectively and non-covalently with a complex of G-protein beta/gamma subunits.	molecular_function	1.7439	-0.5719	3.7031	2.7325	0	1.3932	3.7031	GO:0031683
chylomicron	A large lipoprotein particle (diameter 75-1200 nm) composed of a central core of triglycerides and cholesterol surrounded by a protein-phospholipid coating. The proteins include one molecule of apolipoprotein B-48 and may include a variety of apolipoproteins, including APOAs, APOCs and APOE. Chylomicrons are found in blood or lymph and carry lipids from the intestines into other body tissues.	cellular_component	-2.1851	0	1.7253	1.8151	3.7025	-1.2693	3.7025	GO:0042627
protein activation cascade	A response to a stimulus that consists of a sequential series of modifications to a set of proteins where the product of one reaction acts catalytically in the following reaction. The magnitude of the response is typically amplified at each successive step in the cascade. Modifications typically include proteolysis or covalent modification, and may also include binding events.	biological_process	0.8874	2.188	1.3992	3.7	1.4435	-2.8907	3.7	GO:0072376
negative regulation of immune response	Any process that stops, prevents, or reduces the frequency, rate or extent of the immune response, the immunological reaction of an organism to an immunogenic stimulus.	biological_process	-3.4497	1.0757	1.9117	3.6965	-0.3705	1.4649	3.6965	GO:0050777
positive regulation of phospholipase activity	Any process that increases the frequency, rate or extent of phospholipase activity, the hydrolysis of a phospholipid.	biological_process	-0.0922	0	3.6945	1.7618	2.2648	0.2722	3.6945	GO:0010518
retina development in camera-type eye	The process whose specific outcome is the progression of the retina over time, from its formation to the mature structure. The retina is the innermost layer or coating at the back of the eyeball, which is sensitive to light and in which the optic nerve terminates.	biological_process	0.3409	0.7661	2.3722	3.6943	1.0443	-2.4476	3.6943	GO:0060041
positive regulation of protein secretion	Any process that activates or increases the frequency, rate or extent of the controlled release of a protein from a cell.	biological_process	0.4425	0.565	2.857	3.6858	0.5911	2.2239	3.6858	GO:0050714
sperm motility	Any process involved in the controlled movement of a sperm cell.	biological_process	-1.3753	0	0	2.4565	0	3.6798	3.6798	GO:0030317
neuron projection morphogenesis	The process in which the anatomical structures of a neuron projection are generated and organized. A neuron projection is any process extending from a neural cell, such as axons or dendrites.	biological_process	-0.3595	-1.2262	2.117	2.1268	1.1169	3.6775	3.6775	GO:0048812
killing of cells of other organism	Any process in an organism that results in the killing of cells of another organism, including in some cases the death of the other organism. Killing here refers to the induction of death in one cell by another cell, not cell-autonomous death due to internal or other environmental conditions.	biological_process	1.1538	0.6259	2.7042	1.0523	0	3.6748	3.6748	GO:0031640
mitochondrial outer membrane permeabilization	The process by which the mitochondrial outer membrane becomes permeable to the passing of proteins and other molecules from the intermembrane space to the cytosol as part of the apoptotic signaling pathway.	biological_process	-1.546	-0.7309	2.2031	3.6727	0	-1.9934	3.6727	GO:0097345
small molecule binding	Interacting selectively and non-covalently with a small molecule, any low molecular weight, monomeric, non-encoded molecule.	molecular_function	0.1923	0	1.0088	1.0706	0	3.6709	3.6709	GO:0036094
purine ribonucleotide biosynthetic process	The chemical reactions and pathways resulting in the formation of a purine ribonucleotide, a compound consisting of ribonucleoside (a purine base linked to a ribose sugar) esterified with a phosphate group at either the 3' or 5'-hydroxyl group of the sugar.	biological_process	-1.2322	1.2191	0.5713	3.6664	0	2.5708	3.6664	GO:0009152
regulation of ATPase activity	Any process that modulates the rate of ATP hydrolysis by an ATPase.	biological_process	-0.0816	-1.5381	0	-2.7268	0	3.6645	3.6645	GO:0043462
potassium channel regulator activity	Modulates the activity of a potassium channel.	molecular_function	-0.8225	1.765	3.6626	2.0475	1.7738	2.5723	3.6626	GO:0015459
response to antibiotic	Any process that results in a change in state or activity of a cell or an organism (in terms of movement, secretion, enzyme production, gene expression, etc.) as a result of an antibiotic stimulus. An antibiotic is a chemical substance produced by a microorganism which has the capacity to inhibit the growth of or to kill other microorganisms.	biological_process	-1.1371	0.8576	1.5342	1.3302	0	3.6622	3.6622	GO:0046677
presynaptic membrane	A specialized area of membrane of the axon terminal that faces the plasma membrane of the neuron or muscle fiber with which the axon terminal establishes a synaptic junction; many synaptic junctions exhibit structural presynaptic characteristics, such as conical, electron-dense internal protrusions, that distinguish it from the remainder of the axon plasma membrane.	cellular_component	0.9427	0.7249	1.6691	-3.2504	0	3.6616	3.6616	GO:0042734
ion channel complex	A protein complex that spans a membrane and forms a water-filled channel across the phospholipid bilayer allowing selective ion transport down its electrochemical gradient.	cellular_component	-1.3293	0.2102	3.6613	1.2073	0.2151	1.9072	3.6613	GO:0034702
developmental process involved in reproduction	A developmental process in which a progressive change in the state of some part of an organism specifically contributes to its ability to form offspring.	biological_process	1.0401	0.659	0.9232	3.6606	0	3.0935	3.6606	GO:0003006
SNARE complex	A protein complex involved in membrane fusion; a stable ternary complex consisting of a four-helix bundle, usually formed from one R-SNARE and three Q-SNAREs with an ionic layer sandwiched between hydrophobic layers. One well-characterized example is the neuronal SNARE complex formed of synaptobrevin 2, syntaxin 1a, and SNAP-25.	cellular_component	-0.7135	1.5787	1.6062	3.503	0	3.6602	3.6602	GO:0031201
negative regulation of viral transcription	Any process that stops, prevents, or reduces the frequency, rate or extent of viral transcription.	biological_process	1.8815	1.7592	0.1157	1.9583	0.3177	3.6596	3.6596	GO:0032897
positive regulation of epithelial cell migration	Any process that activates or increases the frequency, rate or extent of epithelial cell migration.	biological_process	3.6528	0.7513	0.6667	2.0503	0	2.4354	3.6528	GO:0010634
reactive oxygen species metabolic process	The chemical reactions and pathways involving a reactive oxygen species, any molecules or ions formed by the incomplete one-electron reduction of oxygen. They contribute to the microbicidal activity of phagocytes, regulation of signal transduction and gene expression, and the oxidative damage to biopolymers.	biological_process	-0.8938	-0.939	-0.0029	3.1713	0	3.6502	3.6502	GO:0072593
regulation of interleukin-10 production	Any process that modulates the frequency, rate, or extent of interleukin-10 production.	biological_process	-1.4667	0	1.0114	2.7652	0.5575	3.65	3.65	GO:0032653
mitogen-activated protein kinase kinase kinase binding	Interacting selectively and non-covalently with a mitogen-activated protein kinase kinase kinase, any protein that can phosphorylate a MAP kinase kinase.	molecular_function	1.7082	2.1117	0.4315	1.4227	-2.3117	3.6466	3.6466	GO:0031435
pericardium development	The process whose specific outcome is the progression of the pericardium over time, from its formation to the mature structure. The pericardium is a double-walled sac that contains the heart and the roots of the aorta, vena cava and the pulmonary artery.	biological_process	1.1007	-0.1506	1.4848	1.8609	0	3.6458	3.6458	GO:0060039
intermediate filament	A cytoskeletal structure that forms a distinct elongated structure, characteristically 10 nm in diameter, that occurs in the cytoplasm of eukaryotic cells. Intermediate filaments form a fibrous system, composed of chemically heterogeneous subunits and involved in mechanically integrating the various components of the cytoplasmic space. Intermediate filaments may be divided into five chemically di…	cellular_component	-1.1441	0.612	2.0151	2.4803	0	3.6457	3.6457	GO:0005882
positive regulation of sodium ion transport	Any process that increases the frequency, rate or extent of the directed movement of sodium ions (Na+) into, out of or within a cell, or between cells, by means of some agent such as a transporter or pore.	biological_process	-2.3157	1.6998	3.0252	2.7814	0.46	3.6452	3.6452	GO:0010765
regulation of signaling	Any process that modulates the frequency, rate or extent of a signaling process.	biological_process	-0.5531	-1.3889	2.2236	-2.2045	0	3.6435	3.6435	GO:0023051
regulation of fibroblast migration	Any process that modulates the rate, frequency or extent of fibroblast cell migration. Fibroblast cell migration is accomplished by extension and retraction of a pseudopodium.	biological_process	1.3074	0.5271	3.641	2.2539	0	3.1238	3.641	GO:0010762
steroid binding	Interacting selectively and non-covalently with a steroid, any of a large group of substances that have in common a ring system based on 1,2-cyclopentanoperhydrophenanthrene.	molecular_function	-2.0432	0.7262	2.464	-1.6442	0	3.6403	3.6403	GO:0005496
semaphorin-plexin signaling pathway	A series of molecular signals generated as a consequence of a semaphorin receptor (composed of a plexin and a neurophilin) binding to a semaphorin ligand.	biological_process	-0.0426	0.3205	1.1879	-3.0839	0	3.6387	3.6387	GO:0071526
hormone-mediated signaling pathway	A series of molecular signals mediated by the detection of a hormone.	biological_process	-0.7201	1.3075	3.148	3.6352	-0.7084	2.9734	3.6352	GO:0009755
activation of protein kinase B activity	Any process that initiates the activity of the inactive enzyme protein kinase B.	biological_process	-0.821	0.6905	3.6304	-0.7549	0	-0.7617	3.6304	GO:0032148
regulation of circadian sleep/wake cycle, sleep	Any process that modulates the frequency, rate or extent of sleep; a readily reversible state of reduced awareness and metabolic activity that occurs periodically in many animals.	biological_process	0.7943	0.9591	3.6301	2.8437	0.6243	2.4102	3.6301	GO:0045187
regulation of osteoclast differentiation	Any process that modulates the frequency, rate or extent of osteoclast differentiation.	biological_process	1.8602	1.2183	0.7402	1.7593	0.0407	3.6296	3.6296	GO:0045670
positive regulation of triglyceride biosynthetic process	Any process that increases the rate, frequency, or extent of triglyceride biosynthesis. Triglyceride biosynthesis is the collection of chemical reactions and pathways resulting in the formation of triglyceride, any triester of glycerol.	biological_process	-1.505	-1.6914	0	-0.4082	0	3.6272	3.6272	GO:0010867
kinetochore organization	A process that is carried out at the cellular level which results in the assembly, arrangement of constituent parts, or disassembly of the kinetochore, a multisubunit complex that is located at the centromeric region of DNA and provides an attachment point for the spindle microtubules.	biological_process	1.0179	-0.5958	0	3.6254	0	0.9947	3.6254	GO:0051383
acyl-CoA biosynthetic process	The chemical reactions and pathways resulting in the formation of acyl-CoA, any derivative of coenzyme A in which the sulfhydryl group is in thiolester linkage with an acyl group.	biological_process	2.0141	1.9752	3.1385	3.6246	1.6933	3.4597	3.6246	GO:0071616
hormone metabolic process	The chemical reactions and pathways involving any hormone, naturally occurring substances secreted by specialized cells that affects the metabolism or behavior of other cells possessing functional receptors for the hormone.	biological_process	1.4078	-0.8174	0.0625	3.6244	0	-1.893	3.6244	GO:0042445
actin filament polymerization	Assembly of actin filaments by the addition of actin monomers to a filament.	biological_process	-1.1702	0	-1.2532	1.8479	0.2517	3.6233	3.6233	GO:0030041
G0 to G1 transition	The mitotic cell cycle phase transition whose occurrence commits the cell from the G0 quiescent state to the G1 phase. Under certain conditions, cells exit the cell cycle during G1 and remain in the G0 state as nongrowing, non-dividing (quiescent) cells. Appropriate stimulation of such cells induces them to return to G1 and resume growth and division. The G0 to G1 transition is accompanied by man…	biological_process	-3.0098	0.918	2.014	-2.4474	0.4346	3.619	3.619	GO:0045023
DNA binding, bending	The activity of binding selectively and non-covalently to and distorting the original structure of DNA, typically a straight helix, into a bend, or increasing the bend if the original structure was intrinsically bent due to its sequence.	molecular_function	1.3503	1.574	0.6916	3.6162	0	2.4301	3.6162	GO:0008301
calcium-dependent protein binding	Interacting selectively and non-covalently with any protein or protein complex (a complex of two or more proteins that may include other nonprotein molecules), in the presence of calcium.	molecular_function	-0.4807	0.3838	1.5178	-2.5193	0.4391	3.6143	3.6143	GO:0048306
regulation of phosphate metabolic process	Any process that modulates the frequency, rate or extent of the chemical reactions and pathways involving phosphates.	biological_process	-1.4468	-1.3588	2.604	2.5958	0.139	3.6138	3.6138	GO:0019220
positive regulation of release of sequestered calcium ion into cytosol	Any process that activates or increases the frequency, rate or extent of the release into the cytosolic compartment of calcium ions sequestered in the endoplasmic reticulum or mitochondria.	biological_process	0.2379	-0.0677	1.3642	1.9699	1.4795	3.6111	3.6111	GO:0051281
positive regulation of muscle cell apoptotic process	Any process that increases the rate or frequency of muscle cell apoptotic process, a form of programmed cell death induced by external or internal signals that trigger the activity of proteolytic caspases whose actions dismantle a muscle cell and result in its death.	biological_process	0.4796	1.0056	0.7895	2.8065	-0.4881	3.6083	3.6083	GO:0010661
single-organism process	A biological process that involves only one organism.	biological_process	3.6016	-0.0041	0.9562	-2.3899	0.2712	3.417	3.6016	GO:0044699
epithelial to mesenchymal transition	A transition where an epithelial cell loses apical/basolateral polarity, severs intercellular adhesive junctions, degrades basement membrane components and becomes a migratory mesenchymal cell.	biological_process	-0.7577	0.1459	2.1434	3.5961	2.6036	3.0104	3.5961	GO:0001837
regulation of transcription involved in G1/S transition of mitotic cell cycle	Any process that regulates transcription such that the target genes are involved in the transition between G1 and S phase of the mitotic cell cycle.	biological_process	2.0608	0	0	0.4553	0	3.5955	3.5955	GO:0000083
Wnt signaling pathway, planar cell polarity pathway	The series of molecular signals initiated by binding of a Wnt protein to a receptor on the surface of the target cell where activated receptors signal via downstream effectors including C-Jun N-terminal kinase (JNK) to modulate cytoskeletal elements and control cell polarity.	biological_process	-1.1887	0.9502	1.304	3.5843	0	-1.2206	3.5843	GO:0060071
response to lipid	Any process that results in a change in state or activity of a cell or an organism (in terms of movement, secretion, enzyme production, gene expression, etc.) as a result of a lipid stimulus.	biological_process	-0.7146	1.8421	2.6409	3.5841	1.7888	3.1676	3.5841	GO:0033993
long-term memory	The memory process that deals with the storage, retrieval and modification of information a long time (typically weeks, months or years) after receiving that information. This type of memory is typically dependent on gene transcription regulated by second messenger activation.	biological_process	-0.7376	0.5951	3.578	2.8172	1.8977	3.2222	3.578	GO:0007616
lipoprotein transport	The directed movement of any conjugated, water-soluble protein in which the nonprotein group consists of a lipid or lipids, into, out of or within a cell, or between cells, by means of some agent such as a transporter or pore.	biological_process	-0.5847	0	3.5763	3.0689	3.1639	-1.7307	3.5763	GO:0042953
pyruvate metabolic process	The chemical reactions and pathways involving pyruvate, 2-oxopropanoate.	biological_process	-2.4621	2.4299	1.9948	3.5686	1.3126	3.3385	3.5686	GO:0006090
response to morphine	Any process that results in a change in state or activity of a cell or an organism (in terms of movement, secretion, enzyme production, gene expression, etc.) as a result of a morphine stimulus. Morphine is an opioid alkaloid, isolated from opium, with a complex ring structure.	biological_process	2.0612	0.7974	0.4547	2.6622	0	3.5675	3.5675	GO:0043278
negative regulation of transferase activity	Any process that stops or reduces the rate of transferase activity, the catalysis of the transfer of a group, e.g. a methyl group, glycosyl group, acyl group, phosphorus-containing, or other groups, from a donor compound to an acceptor.	biological_process	1.9239	0.1209	3.3619	3.5675	0.85	-2.2493	3.5675	GO:0051348
negative regulation of protein binding	Any process that stops, prevents, or reduces the frequency, rate or extent of protein binding.	biological_process	-1.7032	-2.1511	1.7362	3.5644	0.4667	3.221	3.5644	GO:0032091
guanyl nucleotide binding	Interacting selectively and non-covalently with guanyl nucleotides, any compound consisting of guanosine esterified with (ortho)phosphate.	molecular_function	-1.9337	-1.8681	3.5641	3.068	0	1.1363	3.5641	GO:0019001
negative regulation of cytoskeleton organization	Any process that stops, prevents, or reduces the frequency, rate or extent of the formation, arrangement of constituent parts, or disassembly of cytoskeletal structures.	biological_process	-1.7135	-1.1132	2.024	3.5634	-2.0062	3.4708	3.5634	GO:0051494
sensory perception of pain	The series of events required for an organism to receive a painful stimulus, convert it to a molecular signal, and recognize and characterize the signal. Pain is medically defined as the physical sensation of discomfort or distress caused by injury or illness, so can hence be described as a harmful stimulus which signals current (or impending) tissue damage. Pain may come from extremes of tempera…	biological_process	-1.0851	-0.2696	1.3802	3.5599	-0.1453	-3.3893	3.5599	GO:0019233
multicellular organismal response to stress	Any process that results in a change in state or activity of a multicellular organism (in terms of movement, secretion, enzyme production, gene expression, etc.) as a result of a stimulus indicating the organism is under stress. The stress is usually, but not necessarily, exogenous (e.g. temperature, humidity, ionizing radiation).	biological_process	-2.9681	0.4364	-0.7354	-3.2544	0	3.5598	3.5598	GO:0033555
phospholipid biosynthetic process	The chemical reactions and pathways resulting in the formation of phospholipids, any lipid containing phosphoric acid as a mono- or diester.	biological_process	-0.6949	-0.2898	0.168	3.5542	0	1.619	3.5542	GO:0008654
cytoplasmic microtubule	Any microtubule in the cytoplasm of a cell.	cellular_component	1.5895	1.4814	1.7389	3.5525	0	2.0335	3.5525	GO:0005881
sarcomere	The repeating unit of a myofibril in a muscle cell, composed of an array of overlapping thick and thin filaments between two adjacent Z discs.	cellular_component	-0.6232	1.4742	3.5517	2.5903	0.0703	-1.2196	3.5517	GO:0030017
neuron migration	The characteristic movement of an immature neuron from germinal zones to specific positions where they will reside as they mature.	biological_process	1.8749	1.1301	1.2287	2.4272	1.8518	3.55	3.55	GO:0001764
single fertilization	The union of male and female gametes to form a zygote.	biological_process	2.5496	0.5597	0	2.0152	0	3.5491	3.5491	GO:0007338
positive regulation of behavior	Any process that activates or increases the frequency, rate or extent of behavior, the internally coordinated responses (actions or inactions) of whole living organisms (individuals or groups) to internal or external stimuli.	biological_process	0.3547	0	3.5489	0	0	2.677	3.5489	GO:0048520
positive regulation of phosphate metabolic process	Any process that activates or increases the frequency, rate or extent of the chemical reactions and pathways involving phosphates.	biological_process	2.0852	1.6788	2.981	3.0478	2.3813	3.5467	3.5467	GO:0045937
methyltransferase activity	Catalysis of the transfer of a methyl group to an acceptor molecule.	molecular_function	1.6967	1.6448	1.9122	3.5445	0	2.9411	3.5445	GO:0008168
cellular response to estradiol stimulus	Any process that results in a change in state or activity of a cell (in terms of movement, secretion, enzyme production, gene expression, etc.) as a result of stimulus by estradiol, a C18 steroid hormone hydroxylated at C3 and C17 that acts as a potent estrogen.	biological_process	2.2747	0.4277	0.8845	3.5438	0	2.8326	3.5438	GO:0071392
mitochondrial membrane	Either of the lipid bilayers that surround the mitochondrion and form the mitochondrial envelope.	cellular_component	-1.2945	-1.1444	0.5668	3.5428	0	1.8766	3.5428	GO:0031966
response to interferon-gamma	Any process that results in a change in state or activity of a cell or an organism (in terms of movement, secretion, enzyme production, gene expression, etc.) as a result of an interferon-gamma stimulus. Interferon-gamma is also known as type II interferon.	biological_process	3.4793	3.1097	2.19	1.6784	0.0503	3.5422	3.5422	GO:0034341
cell recognition	The process in which a cell in a multicellular organism interprets its surroundings.	biological_process	1.8286	0.991	1.6019	1.5825	0	3.5416	3.5416	GO:0008037
endocytic vesicle membrane	The lipid bilayer surrounding an endocytic vesicle.	cellular_component	-0.9621	1.2187	0.9499	2.4655	0	3.5408	3.5408	GO:0030666
mitochondrion localization	Any process in which a mitochondrion or mitochondria are transported to, and/or maintained in, a specific location within the cell.	biological_process	-1.3124	0.2929	3.5404	1.947	0	2.819	3.5404	GO:0051646
odontogenesis	The process whose specific outcome is the progression of a tooth or teeth over time, from formation to the mature structure(s). A tooth is any hard bony, calcareous, or chitinous organ found in the mouth or pharynx of an animal and used in procuring or masticating food.	biological_process	0.5484	0	0.8531	3.5386	2.3123	-1.4442	3.5386	GO:0042476
sarcolemma	The outer membrane of a muscle cell, consisting of the plasma membrane, a covering basement membrane (about 100 nm thick and sometimes common to more than one fiber), and the associated loose network of collagen fibers.	cellular_component	-1.0217	0.9579	1.1935	3.5372	-0.229	2.1427	3.5372	GO:0042383
CTP biosynthetic process	The chemical reactions and pathways resulting in the formation of CTP, cytidine 5'-triphosphate.	biological_process	3.1835	1.8401	3.5329	2.5528	0	-3.1103	3.5329	GO:0006241
positive regulation of stress-activated MAPK cascade	Any process that activates or increases the frequency, rate or extent of signal transduction mediated by the stress-activated MAPK cascade.	biological_process	1.2762	-0.4019	1.377	3.5305	0	-1.4113	3.5305	GO:0032874
granulocyte migration	The movement of a granulocyte within or between different tissues and organs of the body.	biological_process	0	0	0	1.076	0	3.5303	3.5303	GO:0097530
cellular hormone metabolic process	The chemical reactions and pathways involving any hormone, naturally occurring substances secreted by specialized cells that affects the metabolism or behavior of other cells possessing functional receptors for the hormone, as carried out by individual cells.	biological_process	0.9756	0.8845	0.9253	3.3154	-0.4916	3.5298	3.5298	GO:0034754
single-organism cellular localization	A cellular localization which involves only one organism.	biological_process	-2.204	-1.4586	0.7021	1.1945	0.0414	3.5288	3.5288	GO:1902580
microtubule binding	Interacting selectively and non-covalently with microtubules, filaments composed of tubulin monomers.	molecular_function	0.9674	0.6512	2.3206	3.5283	0.2759	2.7762	3.5283	GO:0008017
sarcomere organization	The myofibril assembly process that results in the organization of muscle actomyosin into sarcomeres. The sarcomere is the repeating unit of a myofibril in a muscle cell, composed of an array of overlapping thick and thin filaments between two adjacent Z discs.	biological_process	0	1.4312	1.7987	3.5255	1.2403	3.3259	3.5255	GO:0045214
cAMP-mediated signaling	Any intracellular signal transduction in which the signal is passed on within the cell via cyclic AMP (cAMP). Includes production of cAMP, and downstream effectors that further transmit the signal within the cell.	biological_process	-0.5407	0.1038	1.1899	3.5253	-0.453	-2.9317	3.5253	GO:0019933
regulation of lipoprotein lipase activity	Any process that modulates the activity of the enzyme lipoprotein lipase.	biological_process	-1.1584	-1.071	3.5246	2.0466	1.1628	-2.1302	3.5246	GO:0051004
syntaxin binding	Interacting selectively and non-covalently with a syntaxin, a SNAP receptor involved in the docking of synaptic vesicles at the presynaptic zone of a synapse.	molecular_function	0	0.576	2.4265	-1.9345	0.6621	3.5226	3.5226	GO:0019905
nucleosome	A complex comprised of DNA wound around a multisubunit core and associated proteins, which forms the primary packing unit of DNA into higher order structures.	cellular_component	-1.896	-1.6282	-1.2599	2.547	0	3.5221	3.5221	GO:0000786
pathway-restricted SMAD protein phosphorylation	The process of introducing a phosphate group on to a pathway restricted SMAD protein. A pathway restricted SMAD protein is an effector protein that acts directly downstream of the transforming growth factor family receptor.	biological_process	-1.1672	-0.5995	2.4618	3.5209	0	1.504	3.5209	GO:0060389
transforming growth factor beta production	The appearance of any member of the transforming growth factor-beta family of cytokines due to biosynthesis or secretion following a cellular stimulus, resulting in an increase in its intracellular or extracellular levels. Transforming growth factor-beta family members include TGF-B1, TGF-B2, and TGF-B3.	biological_process	0.5242	-0.3656	0.2505	3.5195	0	1.7643	3.5195	GO:0071604
positive regulation of epithelial to mesenchymal transition	Any process that increases the rate, frequency, or extent of epithelial to mesenchymal transition. Epithelial to mesenchymal transition is where an epithelial cell loses apical/basolateral polarity, severs intercellular adhesive junctions, degrades basement membrane components and becomes a migratory mesenchymal cell.	biological_process	0.8134	-0.2015	2.0099	3.5181	2.5459	-1.6278	3.5181	GO:0010718
BLOC-1 complex	A protein complex required for the biogenesis of specialized organelles of the endosomal-lysosomal system, such as melanosomes and platelet dense granules. Many of the protein subunits are conserved between mouse and human; the mouse complex contains the Pallidin, Muted, Cappuccino, Dysbindin, Snapin, BLOS1, BLOS2, AND BLOS3 proteins.	cellular_component	-1.6243	-1.5161	2.5978	3.5162	0.4203	3.1609	3.5162	GO:0031083
positive regulation of protein catabolic process	Any process that activates or increases the frequency, rate or extent of the chemical reactions and pathways resulting in the breakdown of a protein by the destruction of the native, active configuration, with or without the hydrolysis of peptide bonds.	biological_process	-2.0271	1.4712	1.7294	3.515	0.7067	-2.6171	3.515	GO:0045732
alpha-amino acid metabolic process	The chemical reactions and pathways involving an alpha-amino acid.	biological_process	-0.7024	0.9822	0.524	3.5139	0	1.5384	3.5139	GO:1901605
methylation	The process in which a methyl group is covalently attached to a molecule.	biological_process	1.5414	1.8256	1.9919	3.5125	0	2.8731	3.5125	GO:0032259
extracellular ligand-gated ion channel activity	Catalysis of the transmembrane transfer of an ion by a channel that opens when a specific extracellular ligand has been bound by the channel complex or one of its constituent parts.	molecular_function	3.5105	0.031	0.08	0	0	1.8423	3.5105	GO:0005230
FK506 binding	Interacting selectively and non-covalently with the immunosuppressant FK506.	molecular_function	-1.8056	0	2.2871	3.3971	0.3323	3.5053	3.5053	GO:0005528
protein heterotetramerization	The formation of a protein heterotetramer, a macromolecular structure consisting of four noncovalently associated subunits, of which not all are identical.	biological_process	1.4207	1.4209	0.7156	-1.1504	-0.1602	3.5036	3.5036	GO:0051290
hydrolase activity, acting on ether bonds	Catalysis of the hydrolysis of any ether or thioether bond, -O- or -S- respectively.	molecular_function	3.5002	1.2048	-0.6813	1.1988	0	1.3786	3.5002	GO:0016801
regulation of cytokine biosynthetic process	Any process that modulates the frequency, rate or extent of the chemical reactions and pathways resulting in the formation of cytokines.	biological_process	2.3906	0.8598	0.5742	1.7319	0	3.5001	3.5001	GO:0042035
regulation of centrosome cycle	Any process that modulates the frequency, rate or extent of the centrosome cycle, the processes of centrosome duplication and separation.	biological_process	-1.9846	-1.8306	-0.7892	0.7045	0	3.4982	3.4982	GO:0046605
regulation of transporter activity	Any process that modulates the activity of a transporter.	biological_process	-1.4757	-1.9682	2.7588	3.3373	2.8698	3.4977	3.4977	GO:0032409
regulation of interferon-gamma-mediated signaling pathway	Any process that modulates the rate, frequency or extent of the series of molecular events generated as a consequence of interferon-gamma binding to a cell surface receptor.	biological_process	-2.2875	0.9372	1.6785	1.4737	0.4983	3.4874	3.4874	GO:0060334
heterotrimeric G-protein complex	Any of a family of heterotrimeric GTP-binding and hydrolyzing proteins; they belong to a superfamily of GTPases that includes monomeric proteins such as EF-Tu and RAS. Heterotrimeric G-proteins consist of three subunits; the alpha subunit contains the guanine nucleotide binding site and possesses GTPase activity; the beta and gamma subunits are tightly associated and function as a beta-gamma hete…	cellular_component	-1.5262	-1.3006	3.486	2.038	0	2.2589	3.486	GO:0005834
carbohydrate derivative biosynthetic process	The chemical reactions and pathways resulting in the formation of carbohydrate derivative.	biological_process	-0.3598	0.9308	0.7434	3.485	0	3.215	3.485	GO:1901137
G-protein coupled receptor binding	Interacting selectively and non-covalently with a G-protein coupled receptor.	molecular_function	1.2303	-0.0563	3.4849	2.2952	0.1384	3.1559	3.4849	GO:0001664
macromolecule biosynthetic process	The chemical reactions and pathways resulting in the formation of a macromolecule, any molecule of high relative molecular mass, the structure of which essentially comprises the multiple repetition of units derived, actually or conceptually, from molecules of low relative molecular mass.	biological_process	1.4422	1.604	1.7429	3.4833	0	-2.3488	3.4833	GO:0009059
positive regulation of protein dephosphorylation	Any process that activates or increases the frequency, rate or extent of removal of phosphate groups from a protein.	biological_process	-2.6596	-1.0479	2.1188	3.4353	0	3.483	3.483	GO:0035307
transmembrane receptor protein serine/threonine kinase signaling pathway	A series of molecular signals initiated by the binding of an extracellular ligand to a receptor on the surface of the target cell where the receptor possesses serine/threonine kinase activity, and ending with regulation of a downstream cellular process, e.g. transcription.	biological_process	2.2128	1.0487	0.2863	3.4807	0	1.2425	3.4807	GO:0007178
regulation of transcription from RNA polymerase I promoter	Any process that modulates the frequency, rate or extent of transcription from an RNA polymerase I promoter.	biological_process	-3.4653	0.5453	2.1588	-0.2193	0	3.4801	3.4801	GO:0006356
regulation of wound healing	Any process that modulates the rate, frequency, or extent of the series of events that restore integrity to a damaged tissue, following an injury.	biological_process	0.1511	1.3049	1.1852	2.54	0.9203	3.4785	3.4785	GO:0061041
peptide hormone receptor binding	Interacting selectively and non-covalently with a receptor for peptide hormones.	molecular_function	2.75	0	0.9225	2.1965	-0.3132	3.4747	3.4747	GO:0051428
regulation of transforming growth factor beta production	Any process that modulates the frequency, rate, or extent of production of transforming growth factor-beta.	biological_process	0.6225	-0.4715	0.5649	3.4731	0	1.5625	3.4731	GO:0071634
positive regulation of substrate adhesion-dependent cell spreading	Any process that activates or increases the frequency, rate or extent of substrate adhesion-dependent cell spreading.	biological_process	0.4013	0	2.1949	3.4712	-1.7676	2.1516	3.4712	GO:1900026
positive regulation of Rac GTPase activity	Any process that activates or increases the activity of a GTPase of the Rac family.	biological_process	-1.8741	0.8957	1.4095	2.7992	-1.3807	3.4711	3.4711	GO:0032855
positive regulation of proteolysis	Any process that activates or increases the frequency, rate or extent of the hydrolysis of a peptide bond or bonds within a protein.	biological_process	0	0.147	0	2.1794	0.0617	3.471	3.471	GO:0045862
chemokine-mediated signaling pathway	A series of molecular signals initiated by the binding of a chemokine to a receptor on the surface of a cell, and ending with regulation of a downstream cellular process, e.g. transcription.	biological_process	1.5943	0.5522	0.8409	1.3945	0	3.4707	3.4707	GO:0070098
positive regulation of cellular process	Any process that activates or increases the frequency, rate or extent of a cellular process, any of those that are carried out at the cellular level, but are not necessarily restricted to a single cell. For example, cell communication occurs among more than one cell, but occurs at the cellular level.	biological_process	-1.4321	-1.7864	1.4764	3.47	0.2886	3.2202	3.47	GO:0048522
regulation of cell activation	Any process that modulates the frequency, rate or extent of cell activation, the change in the morphology or behavior of a cell resulting from exposure to an activating factor such as a cellular or soluble ligand.	biological_process	1.3132	1.2348	1.2253	3.4223	1.6829	3.4693	3.4693	GO:0050865
catecholamine secretion	The regulated release of catecholamines by a cell. The catecholamines are a group of physiologically important biogenic amines that possess a catechol (3,4-dihydroxyphenyl) nucleus and are derivatives of 3,4-dihydroxyphenylethylamine.	biological_process	1.0498	1.382	3.468	-3.2082	0	-2.9591	3.468	GO:0050432
outflow tract morphogenesis	The process in which the anatomical structures of the outflow tract are generated and organized. The outflow tract is the portion of the heart through which blood flows into the arteries.	biological_process	1.103	1.93	2.3602	3.4679	-2.401	2.4874	3.4679	GO:0003151
regulation of glycogen metabolic process	Any process that modulates the frequency, rate or extent of the chemical reactions and pathways involving glycogen.	biological_process	-1.9308	2.0737	2.2224	3.463	0	1.9558	3.463	GO:0070873
regulation of ion homeostasis	Any process that modulates the frequency, rate or extent of ion homeostasis.	biological_process	2.2948	-0.4081	2.7697	3.4626	0.2684	2.6631	3.4626	GO:2000021
cell morphogenesis	The developmental process in which the size or shape of a cell is generated and organized.	biological_process	1.1759	-0.5802	1.9717	3.4609	0	2.6313	3.4609	GO:0000902
positive regulation of lymphocyte apoptotic process	Any process that activates or increases the frequency, rate or extent of lymphocyte death by apoptotic process.	biological_process	2.397	0.0513	0.2871	3.4586	0	1.6663	3.4586	GO:0070230
regulation of proteasomal protein catabolic process	Any process that modulates the rate, frequency, or extent of the chemical reactions and pathways resulting in the breakdown of a protein or peptide by hydrolysis of its peptide bonds that is mediated by the proteasome.	biological_process	1.3366	0	3.4565	2.7739	0	-0.3961	3.4565	GO:0061136
monocarboxylic acid transport	The directed movement of monocarboxylic acids into, out of or within a cell, or between cells, by means of some agent such as a transporter or pore.	biological_process	-0.3443	0.6006	3.456	2.439	0.332	2.7532	3.456	GO:0015718
ion transmembrane transporter activity	Catalysis of the transfer of an ion from one side of a membrane to the other.	molecular_function	-2.5084	0	0.0236	-1.4086	0	3.4554	3.4554	GO:0015075
protein-DNA complex	A macromolecular complex containing both protein and DNA molecules.	cellular_component	0.3355	-1.7474	-1.9538	-2.2416	0	3.4547	3.4547	GO:0032993
regulation of metabolic process	Any process that modulates the frequency, rate or extent of the chemical reactions and pathways within a cell or an organism.	biological_process	0.6257	-1.0233	-0.6723	0	1.0751	3.4536	3.4536	GO:0019222
alpha-amino acid catabolic process	The chemical reactions and pathways resulting in the breakdown of an alpha-amino acid.	biological_process	-0.8647	0.7718	0.6237	3.4532	0	1.637	3.4532	GO:1901606
fat cell differentiation	The process in which a relatively unspecialized cell acquires specialized features of an adipocyte, an animal connective tissue cell specialized for the synthesis and storage of fat.	biological_process	-1.0304	1.7411	1.9487	3.0834	0.1791	3.4526	3.4526	GO:0045444
neutrophil chemotaxis	The directed movement of a neutrophil cell, the most numerous polymorphonuclear leukocyte found in the blood, in response to an external stimulus, usually an infection or wounding.	biological_process	0.6852	0.8315	1.8987	3.4519	0.6072	-2.8939	3.4519	GO:0030593
positive chemotaxis	The directed movement of a motile cell or organism towards a higher concentration of a chemical.	biological_process	2.3519	3.0999	0.3204	3.4515	0	-2.5756	3.4515	GO:0050918
neuroblast proliferation	The expansion of a neuroblast population by cell division. A neuroblast is any cell that will divide and give rise to a neuron.	biological_process	3.451	0.3308	0	0.8038	0	2.4177	3.451	GO:0007405
endothelial cell development	The progression of an endothelial cell over time, from its formation to the mature structure.	biological_process	-0.5634	1.0195	3.4507	3.1019	0.3741	-2.7166	3.4507	GO:0001885
steroid hormone receptor activity	Combining with a steroid hormone and transmitting the signal within the cell to initiate a change in cell activity or function.	molecular_function	2.2835	1.56	1.9185	2.511	0	3.448	3.448	GO:0003707
neurotransmitter transport	The directed movement of a neurotransmitter into, out of or within a cell, or between cells, by means of some agent such as a transporter or pore. Neurotransmitters are any chemical substance that is capable of transmitting (or inhibiting the transmission of) a nerve impulse from a neuron to another cell.	biological_process	2.136	-0.3253	2.1173	3.4478	2.0168	-3.1015	3.4478	GO:0006836
regulation of intracellular signal transduction	Any process that modulates the frequency, rate or extent of intracellular signal transduction.	biological_process	-0.034	0.4574	3.4462	2.4658	0	2.3061	3.4462	GO:1902531
negative regulation of developmental process	Any process that stops, prevents or reduces the rate or extent of development, the biological process whose specific outcome is the progression of an organism over time from an initial condition (e.g. a zygote, or a young adult) to a later condition (e.g. a multicellular animal or an aged adult).	biological_process	0.5231	1.5827	1.1649	3.446	-1.7364	-2.6241	3.446	GO:0051093
perikaryon	The portion of the cell soma (cell body) that excludes the nucleus.	cellular_component	0	0.5781	0.5755	2.7628	-0.1865	3.4459	3.4459	GO:0043204
stem cell development	The process whose specific outcome is the progression of the stem cell over time, from its formation to the mature structure. Cell development does not include the steps involved in committing a cell to its specific fate.	biological_process	0.29	0	0.3465	-1.4326	0	3.4458	3.4458	GO:0048864
phospholipase C-activating G-protein coupled receptor signaling pathway	The series of molecular signals generated as a consequence of a G-protein coupled receptor binding to its physiological ligand, where the pathway proceeds with activation of phospholipase C (PLC) and a subsequent increase in the concentration of inositol trisphosphate (IP3) and diacylglycerol (DAG).	biological_process	2.1797	-1.0662	1.1239	2.3624	0	3.4452	3.4452	GO:0007200
regulation of cytokine-mediated signaling pathway	Any process that modulates the frequency, rate or extent of the cytokine mediated signaling pathway.	biological_process	3.4447	0.3548	1.5605	1.6038	0	-3.4092	3.4447	GO:0001959
antioxidant activity	Inhibition of the reactions brought about by dioxygen (O2) or peroxides. Usually the antioxidant is effective because it can itself be more easily oxidized than the substance protected. The term is often applied to components that can trap free radicals, thereby breaking the chain reaction that normally leads to extensive biological damage.	molecular_function	-1.2135	-1.3901	3.4437	-3.3735	0	2.0474	3.4437	GO:0016209
regulation of receptor-mediated endocytosis	Any process that modulates the frequency, rate or extent of receptor mediated endocytosis, the uptake of external materials by cells, utilizing receptors to ensure specificity of transport.	biological_process	-0.7068	-0.4945	2.274	3.4395	0.3552	2.1943	3.4395	GO:0048259
single-organism behavior	The specific behavior of a single organism in response to external or internal stimuli.	biological_process	1.8872	1.7776	3.4386	3.0349	0	2.9251	3.4386	GO:0044708
C-terminal protein lipidation	The covalent attachment of a lipid group to the carboxy terminus of a protein.	biological_process	1.2188	-0.8153	0	1.4652	0	3.4384	3.4384	GO:0006501
alpha-beta T cell activation	The change in morphology and behavior of an alpha-beta T cell resulting from exposure to a mitogen, cytokine, chemokine, cellular ligand, or an antigen for which it is specific.	biological_process	-0.9632	2.1012	0	1.8055	-0.1416	3.4364	3.4364	GO:0046631
purine ribonucleoside triphosphate metabolic process	The chemical reactions and pathways involving purine ribonucleoside triphosphate, a compound consisting of a purine base linked to a ribose sugar esterified with triphosphate on the sugar.	biological_process	3.4261	0.776	0.9366	2.3127	0	2.5664	3.4261	GO:0009205
membrane budding	The evagination of a membrane, resulting in formation of a vesicle.	biological_process	-2.5516	0.8376	2.6507	3.4259	0	3.1493	3.4259	GO:0006900
negative regulation of viral release from host cell	Any process that stops, prevents or reduces the frequency, rate or extent of viral release from host cell.	biological_process	-1.7545	2.0662	0	0	0	3.4241	3.4241	GO:1902187
anchored component of membrane	The component of a membrane consisting of the gene products that are tethered to the membrane only by a covalently attached anchor, such as a lipid group that is embedded in the membrane. Gene products with peptide sequences that are embedded in the membrane are excluded from this grouping.	cellular_component	1.9387	1.7211	2.1134	3.4236	0.3355	-3.0807	3.4236	GO:0031225
cytoplasmic microtubule organization	A process that is carried out at the cellular level which results in the assembly, arrangement of constituent parts, or disassembly of structures formed of microtubules and associated proteins in the cytoplasm of a cell.	biological_process	-0.146	0.9914	0.1362	3.4224	-0.0772	2.735	3.4224	GO:0031122
Rac GTPase binding	Interacting selectively and non-covalently with Rac protein, any member of the Rac subfamily of the Ras superfamily of monomeric GTPases.	molecular_function	-0.9522	-0.8674	2.056	1.8906	0	3.4223	3.4223	GO:0048365
aspartate family amino acid catabolic process	The chemical reactions and pathways resulting in the breakdown of amino acids of the aspartate family, comprising asparagine, aspartate, lysine, methionine and threonine.	biological_process	3.4221	-0.7256	1.3471	1.72	0	-2.2943	3.4221	GO:0009068
long-term synaptic potentiation	A process that modulates synaptic plasticity such that synapses are changed resulting in the increase in the rate, or frequency of synaptic transmission at the synapse.	biological_process	-2.1419	-1.3722	3.2765	3.1368	0.1916	3.4206	3.4206	GO:0060291
platelet activation	A series of progressive, overlapping events triggered by exposure of the platelets to subendothelial tissue. These events include shape change, adhesiveness, aggregation, and release reactions. When carried through to completion, these events lead to the formation of a stable hemostatic plug.	biological_process	-0.8812	-0.8364	3.4177	2.3789	0.4264	1.6864	3.4177	GO:0030168
negative regulation of growth of symbiont in host	Any process in which the symbiont stops, prevents or reduces its increase in size or mass within the cells or tissues of the host organism. The host is defined as the larger of the organisms involved in the symbiotic interaction.	biological_process	2.4037	1.6854	0.4975	2.2676	0.8849	3.4175	3.4175	GO:0044130
microtubule	Any of the long, generally straight, hollow tubes of internal diameter 12-15 nm and external diameter 24 nm found in a wide variety of eukaryotic cells; each consists (usually) of 13 protofilaments of polymeric tubulin, staggered in such a manner that the tubulin monomers are arranged in a helical pattern on the microtubular surface, and with the alpha/beta axes of the tubulin subunits parallel t…	cellular_component	-0.801	1.3999	1.9058	3.4149	0	2.7955	3.4149	GO:0005874
collagen binding	Interacting selectively and non-covalently with collagen, a group of fibrous proteins of very high tensile strength that form the main component of connective tissue in animals. Collagen is highly enriched in glycine (some regions are 33% glycine) and proline, occurring predominantly as 3-hydroxyproline (about 20%).	molecular_function	0.8022	1.1051	0	1.8267	0	3.4095	3.4095	GO:0005518
regulation of myelination	Any process that modulates the frequency, rate or extent of the formation of a myelin sheath around nerve axons.	biological_process	2.1002	-0.9494	-1.5341	-1.6124	0	3.4089	3.4089	GO:0031641
response to testosterone	Any process that results in a change in state or activity of a cell or an organism (in terms of movement, secretion, enzyme production, gene expression, etc.) as a result of a testosterone stimulus.	biological_process	0.5796	1.2637	1.7685	2.0095	0.8758	3.407	3.407	GO:0033574
negative regulation of cytokine-mediated signaling pathway	Any process that stops, prevents, or reduces the frequency, rate or extent of the cytokine mediated signaling pathway.	biological_process	-1.777	1.3596	2.6243	2.0125	0	3.4068	3.4068	GO:0001960
helicase activity	Catalysis of the reaction: NTP + H2O = NDP + phosphate, to drive the unwinding of a DNA or RNA helix.	molecular_function	-1.5094	0.8615	-0.3738	2.834	0	3.4042	3.4042	GO:0004386
histone acetyl-lysine binding	Interacting selectively and non-covalently with an acetylated lysine residue within a histone.	molecular_function	-2.2666	1.6738	-0.8292	3.4028	0	2.6007	3.4028	GO:0070577
grooming behavior	The specific behavior of an organism relating to grooming, cleaning and brushing to remove dirt and parasites.	biological_process	1.5327	0	2.191	-2.6129	0.692	3.4015	3.4015	GO:0007625
negative regulation of reproductive process	Any process that stops, prevents, or reduces the frequency, rate or extent of reproductive process.	biological_process	1.8569	1.6344	0.7775	3.4006	0.3215	3.2055	3.4006	GO:2000242
I-kappaB phosphorylation	The process of introducing a phosphate group into an inhibitor of kappa B (I-kappaB) protein. Phosphorylation of I-kappaB targets I-kappaB for ubiquitination and proteasomal degradation, thus releasing bound NF-kappaB dimers, which can translocate to the nucleus to bind DNA and regulate transcription.	biological_process	1.1622	1.7726	-1.3435	3.4002	0.3549	1.1459	3.4002	GO:0007252
terminal bouton	Terminal inflated portion of the axon, containing the specialized apparatus necessary to release neurotransmitters. The axon terminus is considered to be the whole region of thickening and the terminal bouton is a specialized region of it.	cellular_component	0.5138	0	1.0035	2.6862	0.9395	3.3991	3.3991	GO:0043195
translation factor activity, nucleic acid binding	Functions during translation by interacting selectively and non-covalently with nucleic acids during polypeptide synthesis at the ribosome.	molecular_function	1.2838	2.3111	-0.2298	3.3957	-0.0842	2.811	3.3957	GO:0008135
regulation of protein binding	Any process that modulates the frequency, rate or extent of protein binding.	biological_process	-0.0404	-0.8421	-1.5048	3.3919	0	-3.1229	3.3919	GO:0043393
cellular response to insulin stimulus	Any process that results in a change in state or activity of a cell (in terms of movement, secretion, enzyme production, gene expression, etc.) as a result of an insulin stimulus. Insulin is a polypeptide hormone produced by the islets of Langerhans of the pancreas in mammals, and by the homologous organs of other organisms.	biological_process	-0.2317	1.614	2.2249	3.2307	0.518	3.3896	3.3896	GO:0032869
pyrimidine nucleotide biosynthetic process	The chemical reactions and pathways resulting in the formation of a pyrimidine nucleotide, a compound consisting of nucleoside (a pyrimidine base linked to a deoxyribose or ribose sugar) esterified with a phosphate group at either the 3' or 5'-hydroxyl group of the sugar.	biological_process	2.1076	2.8729	3.3874	1.8202	0	-3.128	3.3874	GO:0006221
Rac GTPase activator activity	Increases the rate of GTP hydrolysis by a GTPase of the Rac family.	molecular_function	-2.6743	0.5341	0	2.433	1.0531	3.3872	3.3872	GO:0030675
defense response to protozoan	Reactions triggered in response to the presence of a protozoan that act to protect the cell or organism.	biological_process	2.0616	1.926	-2.464	3.3871	1.276	3.0796	3.3871	GO:0042832
response to insecticide	Any process that results in a change in state or activity of a cell or an organism (in terms of movement, secretion, enzyme production, gene expression, etc.) as a result of an insecticide stimulus. Insecticides are chemicals used to kill insects.	biological_process	3.3863	-0.0146	0.2798	2.577	0	-1.0333	3.3863	GO:0017085
interferon-gamma biosynthetic process	The chemical reactions and pathways resulting in the formation of interferon-gamma. Interferon gamma is the only member of the type II interferon found so far.	biological_process	2.0846	-0.8303	0.683	3.3835	1.0191	-1.3144	3.3835	GO:0042095
regulation of cell development	Any process that modulates the rate, frequency or extent of the progression of the cell over time, from its formation to the mature structure. Cell development does not include the steps involved in committing a cell to a specific fate.	biological_process	-0.88	0.2983	1.5971	3.3831	0	2.9698	3.3831	GO:0060284
regulation of fatty acid metabolic process	Any process that modulates the frequency, rate or extent of the chemical reactions and pathways involving fatty acids.	biological_process	-1.2939	1.5136	1.1686	3.3829	0	2.802	3.3829	GO:0019217
regulation of cellular amine metabolic process	Any process that modulates the frequency, rate or extent of the chemical reactions and pathways by which individual cells transform amines.	biological_process	-2.0974	0.9818	0.8807	2.5547	0.5115	3.382	3.382	GO:0033238
organ regeneration	The regrowth of a lost or destroyed organ.	biological_process	0	0.6411	1.8641	3.1924	0	3.3814	3.3814	GO:0031100
channel regulator activity	Modulates the activity of a channel. A channel catalyzes energy-independent facilitated diffusion, mediated by passage of a solute through a transmembrane aqueous pore or channel.	molecular_function	0.0939	0.4394	0.7067	-1.1794	-0.0806	3.3811	3.3811	GO:0016247
peptide secretion	The controlled release of a peptide from a cell or a tissue.	biological_process	0.5471	0.6375	3.381	2.44	0	2.6578	3.381	GO:0002790
positive regulation of neuron apoptotic process	Any process that activates or increases the frequency, rate or extent of cell death of neurons by apoptotic process.	biological_process	1.045	0.2236	2.197	3.3807	0.2998	-2.2749	3.3807	GO:0043525
response to glucocorticoid	Any process that results in a change in state or activity of a cell or an organism (in terms of movement, secretion, enzyme production, gene expression, etc.) as a result of a glucocorticoid stimulus. Glucocorticoids are hormonal C21 corticosteroids synthesized from cholesterol with the ability to bind with the cortisol receptor and trigger similar effects. Glucocorticoids act primarily on carboh…	biological_process	-1.2845	0.6588	0.3453	3.328	0.4626	3.3757	3.3757	GO:0051384
purine nucleotide biosynthetic process	The chemical reactions and pathways resulting in the formation of a purine nucleotide, a compound consisting of nucleoside (a purine base linked to a deoxyribose or ribose sugar) esterified with a phosphate group at either the 3' or 5'-hydroxyl group of the sugar.	biological_process	-1.4428	1.134	1.5242	3.3757	0	2.6014	3.3757	GO:0006164
beta-catenin binding	Interacting selectively and non-covalently with the beta subunit of the catenin complex.	molecular_function	0.5621	-0.8668	0	3.3731	0	-2.902	3.3731	GO:0008013
membrane protein ectodomain proteolysis	The proteolytic cleavage of transmembrane proteins and release of their ectodomain (extracellular domain).	biological_process	-2.4148	-2.071	0	1.3356	0	3.3702	3.3702	GO:0006509
peptidyl-glutamic acid modification	The modification of peptidyl-glutamic acid.	biological_process	0	2.0046	0.8392	-1.9614	0	3.3692	3.3692	GO:0018200
central nervous system projection neuron axonogenesis	Generation of a long process of a CNS neuron, that carries efferent (outgoing) action potentials from the cell body towards target cells in a different central nervous system region.	biological_process	3.3682	-0.2998	2.6144	2.5774	-0.2536	2.1516	3.3682	GO:0021952
receptor internalization	A receptor-mediated endocytosis process that results in the movement of receptors from the plasma membrane to the inside of the cell. The process begins when cell surface receptors are monoubiquitinated following ligand-induced activation. Receptors are subsequently taken up into endocytic vesicles from where they are either targeted to the lysosome or vacuole for degradation or recycled back to …	biological_process	0	-0.6332	0	2.9836	0	3.3681	3.3681	GO:0031623
ligase activity, forming carbon-nitrogen bonds	Catalysis of the joining of two molecules, or two groups within a single molecule, via a carbon-nitrogen bond, with the concomitant hydrolysis of the diphosphate bond in ATP or a similar triphosphate.	molecular_function	-2.1143	3.3664	2.1969	2.1643	0.2731	-2.8164	3.3664	GO:0016879
ovarian follicle development	The process whose specific outcome is the progression of the ovarian follicle over time, from its formation to the mature structure.	biological_process	1.837	1.1347	1.0491	3.3659	0	2.7867	3.3659	GO:0001541
growth hormone secretion	The regulated release of growth hormone from secretory granules into the blood.	biological_process	-1.672	0	0	1.77	0.8644	3.3658	3.3658	GO:0030252
cellular protein catabolic process	The chemical reactions and pathways resulting in the breakdown of a protein by individual cells.	biological_process	-1.8575	-1.2414	-0.1231	3.3656	-0.3716	2.7652	3.3656	GO:0044257
L-amino acid transport	The directed movement of L-enantiomer amino acids into, out of or within a cell, or between cells, by means of some agent such as a transporter or pore.	biological_process	0.5252	0.8415	0.2807	3.3632	0.3147	-2.7084	3.3632	GO:0015807
chemoattractant activity	Providing the environmental signal that initiates the directed movement of a motile cell or organism towards a higher concentration of that signal.	molecular_function	1.8186	3.3149	0	3.363	0	-2.0303	3.363	GO:0042056
regulation of binding	Any process that modulates the frequency, rate or extent of binding, the selective interaction of a molecule with one or more specific sites on another molecule.	biological_process	0.1383	-1.6812	-2.0826	2.0448	0	3.3614	3.3614	GO:0051098
salivary gland morphogenesis	The process in which the anatomical structures of the salivary gland are generated and organized.	biological_process	1.5553	1.4514	1.7365	3.3576	-0.9324	-1.6522	3.3576	GO:0007435
regulation of cellular biosynthetic process	Any process that modulates the frequency, rate or extent of the chemical reactions and pathways resulting in the formation of substances, carried out by individual cells.	biological_process	1.2371	1.6518	1.7664	3.3573	-0.5019	-3.0793	3.3573	GO:0031326
bicarbonate transport	The directed movement of bicarbonate into, out of or within a cell, or between cells, by means of some agent such as a transporter or pore.	biological_process	1.8411	0.9162	0	1.5473	0	3.3566	3.3566	GO:0015701
negative regulation of vascular permeability	Any process that reduces the extent to which blood vessels can be pervaded by fluid.	biological_process	1.3713	0	0.6096	2.489	0.1512	3.3558	3.3558	GO:0043116
cellular response to thyroid hormone stimulus	A change in state or activity of a cell (in terms of movement, secretion, enzyme production, gene expression, etc.) as a result of a thyroid hormone stimulus.	biological_process	-3.2918	-0.094	2.1366	2.2454	2.7165	3.3553	3.3553	GO:0097067
morphogenesis of a branching structure	The process in which the anatomical structures of branches are generated and organized. A branch is a division or offshoot from a main stem. Examples in animals would include blood vessels, nerves, lymphatics and other endothelial or epithelial tubes.	biological_process	1.5357	0	1.7193	1.1596	0	3.3535	3.3535	GO:0001763
intermediate filament cytoskeleton organization	A process that is carried out at the cellular level which results in the assembly, arrangement of constituent parts, or disassembly of cytoskeletal structures comprising intermediate filaments and their associated proteins.	biological_process	-2.2884	1.6293	1.5796	-2.2514	0	3.3535	3.3535	GO:0045104
proton transport	The directed movement of protons (hydrogen ions) into, out of or within a cell, or between cells, by means of some agent such as a transporter or pore.	biological_process	-1.3621	-0.8346	-0.5457	3.3532	0	2.2239	3.3532	GO:0015992
mRNA splice site selection	Selection of a splice site by components of the assembling spliceosome.	biological_process	-2.4214	-1.7102	-1.8288	2.1574	-0.4816	3.3528	3.3528	GO:0006376
regulation of cellular senescence	Any process that modulates the frequency, rate or extent of cellular senescence.	biological_process	3.3507	-0.3498	0.8542	1.4208	2.7829	-3.1691	3.3507	GO:2000772
positive regulation of cell growth	Any process that activates or increases the frequency, rate, extent or direction of cell growth.	biological_process	-2.1555	1.7694	1.8078	3.3496	0	-1.858	3.3496	GO:0030307
brush border membrane	The portion of the plasma membrane surrounding the brush border.	cellular_component	1.3385	-0.7093	3.3488	2.0701	1.1124	2.3662	3.3488	GO:0031526
positive regulation of gene expression, epigenetic	Any epigenetic process that activates or increases the rate of gene expression.	biological_process	-2.8725	0.1934	2.2705	-2.5604	0	3.3476	3.3476	GO:0045815
leukocyte activation	A change in morphology and behavior of a leukocyte resulting from exposure to a specific antigen, mitogen, cytokine, cellular ligand, or soluble factor.	biological_process	-1.4758	-1.0895	0.8862	2.9043	0.9655	3.3472	3.3472	GO:0045321
positive regulation of GTPase activity	Any process that activates or increases the activity of a GTPase.	biological_process	0.7179	-0.7685	-0.0529	3.3457	0	2.525	3.3457	GO:0043547
negative regulation of protein import into nucleus	Any process that stops, prevents, or reduces the frequency, rate or extent of the movement of proteins from the cytoplasm into the nucleus.	biological_process	0	0	1.3029	3.3452	0.2262	-0.6636	3.3452	GO:0042308
microtubule organizing center part	Any constituent part of a microtubule organizing center, a region in a eukaryotic cell, such as a centrosome or basal body, from which microtubules grow.	cellular_component	-1.2795	0.9911	0	2.0331	0	3.3439	3.3439	GO:0044450
nitric-oxide synthase binding	Interacting selectively and non-covalently with the enzyme nitric-oxide synthase.	molecular_function	-1.576	1.4952	0.8949	2.8737	0.4392	3.3419	3.3419	GO:0050998
positive regulation of neuron projection development	Any process that increases the rate, frequency or extent of neuron projection development. Neuron projection development is the process whose specific outcome is the progression of a neuron projection over time, from its formation to the mature structure. A neuron projection is any process extending from a neural cell, such as axons or dendrites (collectively called neurites).	biological_process	0.6894	0.8436	1.5489	3.0017	0.1225	3.3396	3.3396	GO:0010976
very long-chain fatty acid metabolic process	The chemical reactions and pathways involving a fatty acid which has a chain length greater than C22.	biological_process	1.129	0	0.2905	3.3378	0	-1.2098	3.3378	GO:0000038
Hsp90 protein binding	Interacting selectively and non-covalently with Hsp90 proteins, any of a group of heat shock proteins around 90kDa in size.	molecular_function	1.1934	1.5828	1.967	1.5736	-0.2851	3.3341	3.3341	GO:0051879
ATPase activity, coupled to transmembrane movement of substances	Catalysis of the reaction: ATP + H2O = ADP + phosphate, to directly drive the active transport of a substance across a membrane.	molecular_function	-0.5072	2.1966	1.4706	-1.0204	0	3.3334	3.3334	GO:0042626
vesicle docking involved in exocytosis	The initial attachment of a vesicle membrane to a target membrane, mediated by proteins protruding from the membrane of the vesicle and the target membrane, that contributes to exocytosis.	biological_process	-0.8293	1.6205	1.859	2.356	0.0651	3.333	3.333	GO:0006904
positive regulation of phosphatidylinositol 3-kinase signaling	Any process that activates or increases the frequency, rate or extent of signal transduction mediated by the phosphatidylinositol 3-kinase cascade.	biological_process	1.1842	-0.2989	1.1318	3.3325	0.5638	2.3809	3.3325	GO:0014068
pentose-phosphate shunt	The process in which glucose is oxidized, coupled to NADPH synthesis. Glucose 6-P is oxidized with the formation of carbon dioxide (CO2), ribulose 5-phosphate and reduced NADP; ribulose 5-P then enters a series of reactions interconverting sugar phosphates. The pentose phosphate pathway is a major source of reducing equivalents for biosynthesis reactions and is also important for the conversion o…	biological_process	-1.6439	-0.018	-0.4791	3.3309	1.6156	2.7448	3.3309	GO:0006098
mesenchymal cell proliferation	The multiplication or reproduction of cells, resulting in the expansion of a mesenchymal cell population. A mesenchymal cell is a cell that normally gives rise to other cells that are organized as three-dimensional masses, rather than sheets.	biological_process	-0.4803	0	1.1373	3.3278	0.0906	1.2562	3.3278	GO:0010463
regulation of response to stimulus	Any process that modulates the frequency, rate or extent of a response to a stimulus. Response to stimulus is a change in state or activity of a cell or an organism (in terms of movement, secretion, enzyme production, gene expression, etc.) as a result of a stimulus.	biological_process	-1.3752	2.3912	2.7429	3.2719	1.6892	3.3253	3.3253	GO:0048583
regulation of cell motility	Any process that modulates the frequency, rate or extent of cell motility.	biological_process	-0.8054	1.1088	0.8209	-1.755	2.5412	3.3237	3.3237	GO:2000145
regulation of cell shape	Any process that modulates the surface configuration of a cell.	biological_process	0.8022	-0.8857	3.3234	3.1516	0.4416	2.865	3.3234	GO:0008360
damaged DNA binding	Interacting selectively and non-covalently with damaged DNA.	molecular_function	1.3795	-1.2517	0	3.3212	-0.0373	1.9866	3.3212	GO:0003684
regulation of glomerulus development	Any process that modulates the rate, frequency or extent of glomerulus development, the progression of the glomerulus over time from its initial formation until its mature state. The glomerulus is a capillary tuft surrounded by Bowman's capsule in nephrons of the vertebrate kidney.	biological_process	3.3211	-1.0917	1.8457	1.744	0	2.6429	3.3211	GO:0090192
alpha-actinin binding	Interacting selectively and non-covalently with alpha-actinin, one of a family of proteins that cross-link F-actin as antiparallel homodimers. Alpha-actinin has a molecular mass of 93-103 KDa; at the N-terminus there are two calponin homology domains, at the C-terminus there are two EF-hands. These two domains are connected by the rod domain. This domain is formed by triple-helical spectrin repea…	molecular_function	-2.0391	0.6764	3.3209	2.9345	1.0103	-1.5452	3.3209	GO:0051393
amine transport	The directed movement of amines, including polyamines, organic compounds containing one or more amino groups, into, out of or within a cell, or between cells, by means of some agent such as a transporter or pore.	biological_process	0.2224	0	1.7173	2.5146	3.3182	2.5052	3.3182	GO:0015837
cell communication involved in cardiac conduction	Any process that mediates interactions between a cell and its surroundings that contributes to the process of cardiac conduction. Encompasses interactions such as signaling or attachment between one cell and another cell, between a cell and an extracellular matrix, or between a cell and any other aspect of its environment.	biological_process	-1.0721	1.558	1.316	1.5483	0	3.3179	3.3179	GO:0086065
protein destabilization	Any process that decreases the stability of a protein, making it more vulnerable to degradative processes or aggregation.	biological_process	-1.8194	1.7906	-1.3158	3.3177	0	2.6387	3.3177	GO:0031648
integrin-mediated signaling pathway	A series of molecular signals initiated by the binding of extracellular ligand to an integrin on the surface of a target cell, and ending with regulation of a downstream cellular process, e.g. transcription.	biological_process	1.1207	-0.5625	0.5646	3.317	0	2.2414	3.317	GO:0007229
histone deacetylase complex	A protein complex that possesses histone deacetylase activity.	cellular_component	-2.0611	1.4353	-1.5382	3.3163	0	-2.5636	3.3163	GO:0000118
hemopoiesis	The process whose specific outcome is the progression of the myeloid and lymphoid derived organ/tissue systems of the blood and other parts of the body over time, from formation to the mature structure. The site of hemopoiesis is variable during development, but occurs primarily in bone marrow or kidney in many adult vertebrates.	biological_process	-1.5522	1.1547	0.7181	3.3163	0	-2.0661	3.3163	GO:0030097
adrenergic receptor signaling pathway	A series of molecular signals generated as a consequence of an adrenergic receptor binding to one of its physiological ligands.	biological_process	-2.2935	0.5931	3.316	-3.2108	1.8058	-0.9372	3.316	GO:0071875
heart contraction	The multicellular organismal process in which the heart decreases in volume in a characteristic way to propel blood through the body.	biological_process	-2.7684	-0.8672	3.0766	3.3136	-0.7981	-2.2519	3.3136	GO:0060047
centrosome cycle	The cell cycle process in which centrosome duplication and separation takes place. The centrosome cycle can operate with a considerable degree of independence from other processes of the cell cycle.	biological_process	-1.2347	-0.8501	0	1.3627	-0.1153	3.3135	3.3135	GO:0007098
somitogenesis	The formation of mesodermal clusters that are arranged segmentally along the anterior posterior axis of an embryo.	biological_process	0.6473	0.616	1.4689	3.3127	0	-2.3058	3.3127	GO:0001756
cholesterol efflux	The directed movement of cholesterol, cholest-5-en-3-beta-ol, out of a cell or organelle.	biological_process	2.8624	1.1271	2.133	2.2811	1.179	3.3127	3.3127	GO:0033344
catecholamine transport	The directed movement of catecholamines, a group of physiologically important biogenic amines that possess a catechol (3,4-dihydroxyphenyl) nucleus and are derivatives of 3,4-dihydroxyphenylethylamine.	biological_process	-0.9759	1.1221	3.3127	1.9577	0	2.5471	3.3127	GO:0051937
regulation of morphogenesis of a branching structure	Any process that modulates the rate, frequency, or extent of branching morphogenesis, the process in which the anatomical structures of branches are generated and organized.	biological_process	-1.083	0.2269	0.674	0.3041	0	3.3098	3.3098	GO:0060688
integrin binding	Interacting selectively and non-covalently with an integrin.	molecular_function	1.2928	0.8719	1.4223	3.3092	0	-2.8075	3.3092	GO:0005178
RNA methyltransferase activity	Catalysis of the transfer of a methyl group from a donor to a nucleoside residue in an RNA molecule.	molecular_function	3.3075	1.2157	1.4813	2.5964	0	2.4921	3.3075	GO:0008173
stereocilium	An actin-based protrusion from the apical surface of auditory and vestibular hair cells. Bundles of stereocilia act as mechanosensory organelles.	cellular_component	0.2005	-0.9641	-0.9283	3.3062	1.2703	2.326	3.3062	GO:0032420
Wnt signaling pathway	The series of molecular signals initiated by binding of a Wnt protein to a frizzled family receptor on the surface of the target cell and ending with a change in cell state.	biological_process	0.9782	1.2307	1.6083	3.3057	0	1.8642	3.3057	GO:0016055
response to osmotic stress	Any process that results in a change in state or activity of a cell or an organism (in terms of movement, secretion, enzyme production, gene expression, etc.) as a result of a stimulus indicating an increase or decrease in the concentration of solutes outside the organism or cell.	biological_process	-2.1943	-0.5117	3.3048	3.2155	1.358	3.0141	3.3048	GO:0006970
cellular response to lipid	Any process that results in a change in state or activity of a cell (in terms of movement, secretion, enzyme production, gene expression, etc.) as a result of a lipid stimulus.	biological_process	-1.7343	1.8753	0	1.8188	0	3.3026	3.3026	GO:0071396
receptor activity	Combining with an extracellular or intracellular messenger to initiate a change in cell activity.	molecular_function	1.2752	-0.7872	1.8851	3.2975	0	3.1703	3.2975	GO:0004872
positive regulation of reproductive process	Any process that activates or increases the frequency, rate or extent of reproductive process.	biological_process	-1.3467	1.4694	1.1511	2.7995	0	3.2975	3.2975	GO:2000243
histone binding	Interacting selectively and non-covalently with a histone, any of a group of water-soluble proteins found in association with the DNA of plant and animal chromosomes. They are involved in the condensation and coiling of chromosomes during cell division and have also been implicated in nonspecific suppression of gene activity.	molecular_function	-1.8604	1.5752	-0.3646	3.1492	0	3.2972	3.2972	GO:0042393
sialyltransferase activity	Catalysis of the transfer of sialic acid to an acceptor molecule, typically the terminal portions of the sialylated glycolipids (gangliosides) or to the N- or O-linked sugar chains of glycoproteins.	molecular_function	-0.5335	0	1.3592	3.296	0	2.5119	3.296	GO:0008373
sialylation	The covalent attachment of sialic acid to a substrate molecule.	biological_process	-0.5335	0	1.3592	3.296	0	2.5119	3.296	GO:0097503
negative regulation of smoothened signaling pathway	Any process that stops, prevents, or reduces the frequency, rate or extent of smoothened signaling.	biological_process	3.2951	1.3733	0.979	1.6223	0	-1.2825	3.2951	GO:0045879
extracellular matrix binding	Interacting selectively and non-covalently with a component of the extracellular matrix.	molecular_function	-2.9929	1.6748	0	2.5459	0.4395	3.2947	3.2947	GO:0050840
photoreceptor cell maintenance	Any process preventing the degeneration of the photoreceptor, a specialized cell type that is sensitive to light.	biological_process	1.3679	2.3827	1.2742	3.2946	0	2.4205	3.2946	GO:0045494
intracellular receptor signaling pathway	Any series of molecular signals initiated by a ligand binding to an receptor located within a cell.	biological_process	2.7404	1.777	2.4469	2.5442	0	3.2917	3.2917	GO:0030522
regulation of developmental growth	Any process that modulates the frequency, rate or extent of developmental growth.	biological_process	-1.1985	1.1539	2.2641	3.2889	0.9798	-2.8455	3.2889	GO:0048638
regulation of axonogenesis	Any process that modulates the frequency, rate or extent of axonogenesis, the generation of an axon, the long process of a neuron.	biological_process	1.3113	-1.1152	1.8138	-1.8973	0	3.2888	3.2888	GO:0050770
male meiosis	A cell cycle process comprising the steps by which a cell progresses through the nuclear division phase of a meiotic cell cycle in the male germline.	biological_process	-1.5257	0.5053	0	-1.0991	0	3.2887	3.2887	GO:0007140
positive regulation of metabolic process	Any process that activates or increases the frequency, rate or extent of the chemical reactions and pathways within a cell or an organism.	biological_process	1.2402	2.3067	3.1221	3.2873	1.7875	2.8667	3.2873	GO:0009893
purine ribonucleoside monophosphate biosynthetic process	The chemical reactions and pathways resulting in the formation of purine ribonucleoside monophosphate, a compound consisting of a purine base linked to a ribose sugar esterified with phosphate on the sugar.	biological_process	-1.002	-1.153	0	3.2865	0	2.1033	3.2865	GO:0009168
negative regulation of neural precursor cell proliferation	Any process that stops, prevents, or reduces the frequency, rate or extent of neural precursor cell proliferation.	biological_process	3.2842	0	0	1.1634	0	1.5566	3.2842	GO:2000178
phosphatidylinositol metabolic process	The chemical reactions and pathways involving phosphatidylinositol, any glycophospholipid in which a sn-glycerol 3-phosphate residue is esterified to the 1-hydroxyl group of 1D-myo-inositol.	biological_process	1.5369	2.6505	0.4836	2.1976	0	3.283	3.283	GO:0046488
response to ethanol	Any process that results in a change in state or activity of a cell or an organism (in terms of movement, secretion, enzyme production, gene expression, etc.) as a result of an ethanol stimulus.	biological_process	1.138	0.6089	1.6213	3.2825	0	-2.6748	3.2825	GO:0045471
regulation of ossification	Any process that modulates the frequency, rate or extent of bone formation.	biological_process	-2.4096	1.0522	0.7555	2.0778	0	3.2824	3.2824	GO:0030278
presynaptic active zone	A specialized region of the plasma membrane and cell cortex of a presynaptic neuron; encompasses a region of the plasma membrane where synaptic vesicles dock and fuse, synaptic vesicles, and a specialized cortical cytoskeletal matrix.	cellular_component	0	0.7598	0	1.9936	0	3.2813	3.2813	GO:0048786
ligand-activated sequence-specific DNA binding RNA polymerase II transcription factor activity	Combining with a signal and transmitting the signal to the transcriptional machinery by interacting selectively and non-covalently with a specific DNA sequence in order to modulate transcription by RNA polymerase II.	molecular_function	2.225	1.1265	1.804	2.5996	0	3.2811	3.2811	GO:0004879
cardioblast differentiation	The process in which a relatively unspecialized mesodermal cell acquires the specialized structural and/or functional features of a cardioblast. A cardioblast is a cardiac precursor cell. It is a cell that has been committed to a cardiac fate, but will undergo more cell division rather than terminally differentiating.	biological_process	1.5409	0.3271	3.2798	2.7448	-0.77	0.978	3.2798	GO:0010002
negative regulation of calcium ion transport	Any process that stops, prevents, or reduces the frequency, rate or extent of the directed movement of calcium ions into, out of or within a cell, or between cells, by means of some agent such as a transporter or pore.	biological_process	2.2127	-0.4708	2.5762	3.2795	-0.8923	2.5497	3.2795	GO:0051926
positive regulation of ossification	Any process that activates or increases the frequency, rate or extent of bone formation.	biological_process	1.6377	0	2.9343	3.278	0	1.8053	3.278	GO:0045778
regulation of reproductive process	Any process that modulates the frequency, rate or extent of reproductive process.	biological_process	-1.7979	1.9344	1.3381	3.2775	0.1954	2.8555	3.2775	GO:2000241
cyclin-dependent protein kinase holoenzyme complex	Cyclin-dependent protein kinases (CDKs) are heterodimeric enzymes that contain a kinase catalytic subunit associated with a regulatory cyclin partner.	cellular_component	-0.2281	0.8383	0.2404	-1.2342	0	3.2758	3.2758	GO:0000307
phagocytic vesicle	A membrane-bounded intracellular vesicle that arises from the ingestion of particulate material by phagocytosis.	cellular_component	0.2423	-0.1418	0	3.2755	0	-2.554	3.2755	GO:0045335
myosin complex	A protein complex, formed of one or more myosin heavy chains plus associated light chains and other proteins, that functions as a molecular motor; uses the energy of ATP hydrolysis to move actin filaments or to move vesicles or other cargo on fixed actin filaments; has magnesium-ATPase activity and binds actin. Myosin classes are distinguished based on sequence features of the motor, or head, dom…	cellular_component	1.391	1.0445	-1.2677	3.2755	1.4118	2.0816	3.2755	GO:0016459
cofactor transporter activity	Enables the directed movement of a cofactor into, out of or within a cell, or between cells. A cofactor is a substance that is required for the activity of an enzyme or other protein.	molecular_function	1.2557	-0.7308	-1.7991	-1.3167	0.5226	3.2745	3.2745	GO:0051184
cell cortex	The region of a cell that lies just beneath the plasma membrane and often, but not always, contains a network of actin filaments and associated proteins.	cellular_component	-0.7177	0.9196	2.1593	3.2717	0.1706	-3.1292	3.2717	GO:0005938
glucocorticoid receptor binding	Interacting selectively and non-covalently with a glucocorticoid receptor.	molecular_function	0	-0.3716	0	0.7323	0	3.2686	3.2686	GO:0035259
cellular component biogenesis	A process that results in the biosynthesis of constituent macromolecules, assembly, and arrangement of constituent parts of a cellular component. Includes biosynthesis of constituent macromolecules, and those macromolecular modifications that are involved in synthesis or assembly of the cellular component.	biological_process	-0.6828	-1.5187	0.6096	2.5744	0	3.2679	3.2679	GO:0044085
RNA polymerase II transcription regulatory region sequence-specific DNA binding transcription factor activity involved in positive regulation of transcription	Interacting selectively and non-covalently with a sequence of DNA that is in the transcription regulatory region for RNA polymerase II (RNAP II) in order to activate or increase the frequency, rate or extent of transcription from the RNAP II promoter.	molecular_function	2.0791	0.9265	2.2923	3.0017	0.899	3.2673	3.2673	GO:0001228
tyrosine metabolic process	The chemical reactions and pathways involving tyrosine, an aromatic amino acid, 2-amino-3-(4-hydroxyphenyl)propanoic acid.	biological_process	0.488	1.5424	0.0109	3.2644	0.6989	0.2896	3.2644	GO:0006570
muscle cell cellular homeostasis	The cellular homeostatic process that preserves a muscle cell in a stable functional or structural state.	biological_process	-0.8254	2.1668	0.8233	3.1627	1.3362	3.2621	3.2621	GO:0046716
growth cone	The migrating motile tip of a growing nerve cell axon or dendrite.	cellular_component	-1.8794	-0.7889	2.4185	3.17	0.8307	3.261	3.261	GO:0030426
positive regulation of response to stimulus	Any process that activates, maintains or increases the rate of a response to a stimulus. Response to stimulus is a change in state or activity of a cell or an organism (in terms of movement, secretion, enzyme production, gene expression, etc.) as a result of a stimulus.	biological_process	-0.6029	1.7013	1.724	2.0943	0.7034	3.2599	3.2599	GO:0048584
xenobiotic metabolic process	The chemical reactions and pathways involving a xenobiotic compound, a compound foreign to living organisms. Used of chemical compounds, e.g. a xenobiotic chemical, such as a pesticide.	biological_process	-0.8499	1.1594	2.0518	3.2593	0.0828	2.2413	3.2593	GO:0006805
regulation of rhodopsin mediated signaling pathway	Any process that modulates the frequency, rate or extent of rhodopsin-mediated signaling.	biological_process	0	0	1.9163	2.4764	0	3.2568	3.2568	GO:0022400
beta-amyloid binding	Interacting selectively and non-covalently with beta-amyloid peptide/protein and/or its precursor.	molecular_function	1.6144	-0.5979	1.2449	3.2566	0	1.074	3.2566	GO:0001540
hexosaminidase activity	Catalysis of the cleavage of hexosamine or N-acetylhexosamine residues (e.g. N-acetylglucosamine) residues from gangliosides or other glycoside oligosaccharides.	molecular_function	3.254	0.0687	0	0.2109	0	-3.0576	3.254	GO:0015929
negative regulation of cell-cell adhesion	Any process that stops, prevents or reduces the rate or extent of cell adhesion to another cell.	biological_process	-0.2961	-0.388	0.8944	0.166	3.2533	-2.6064	3.2533	GO:0022408
positive regulation of cation channel activity	Any process that activates or increases the frequency, rate or extent of cation channel activity.	biological_process	-1.0558	-1.4941	-2.2124	3.2515	0	2.6769	3.2515	GO:2001259
neuropeptide hormone activity	The action characteristic of a neuropeptide hormone, any peptide hormone that acts in the central nervous system. A neuropeptide is any of several types of molecules found in brain tissue, composed of short chains of amino acids; they include endorphins, enkephalins, vasopressin, and others. They are often localized in axon terminals at synapses and are classified as putative neurotransmitters, a…	molecular_function	1.1743	-0.6072	0.4401	-2.0527	0	3.2506	3.2506	GO:0005184
response to wounding	Any process that results in a change in state or activity of a cell or an organism (in terms of movement, secretion, enzyme production, gene expression, etc.) as a result of a stimulus indicating damage to the organism.	biological_process	0.424	0	1.1621	3.25	0	-2.0996	3.25	GO:0009611
cardiac muscle contraction	Muscle contraction of cardiac muscle tissue.	biological_process	0.6615	1.9848	0.9072	3.2492	0.134	-1.7771	3.2492	GO:0060048
negative regulation of cell projection organization	Any process that stops, prevents, or reduces the frequency, rate or extent of a process involved in the formation, arrangement of constituent parts, or disassembly of cell projections.	biological_process	2.4098	0.4518	3.2454	2.286	0.0608	-2.1615	3.2454	GO:0031345
regulation of humoral immune response	Any process that modulates the frequency, rate, or extent of a humoral immune response.	biological_process	2.2881	1.5273	-1.2089	3.2451	0	2.75	3.2451	GO:0002920
positive regulation of molecular function	Any process that activates or increases the rate or extent of a molecular function, an elemental biological activity occurring at the molecular level, such as catalysis or binding.	biological_process	2.501	1.5472	3.244	3.1544	1.7016	3.2304	3.244	GO:0044093
positive regulation of ion transmembrane transporter activity	Any process that activates or increases the activity of an ion transporter.	biological_process	-0.3522	-0.606	0.7167	-1.5446	0	3.2437	3.2437	GO:0032414
renal sodium excretion	The elimination by an organism of sodium in the urine.	biological_process	2.2456	0.413	0.5457	0.921	0	3.2429	3.2429	GO:0035812
embryonic digit morphogenesis	The process, occurring in the embryo, by which the anatomical structures of the digit are generated and organized. A digit is one of the terminal divisions of an appendage, such as a finger or toe.	biological_process	0.8503	0.5613	3.2424	2.7971	1.9822	1.4251	3.2424	GO:0042733
ionotropic glutamate receptor binding	Interacting selectively and non-covalently with an ionotropic glutamate receptor. Ionotropic glutamate receptors bind glutamate and exert an effect through the regulation of ion channels.	molecular_function	-0.8719	0.6583	0.5776	3.2422	0.688	1.8463	3.2422	GO:0035255
regulation of calcium ion-dependent exocytosis	Any process that modulates the frequency, rate or extent of calcium ion-dependent exocytosis.	biological_process	-0.7877	0.6672	1.2866	-1.2342	0.7605	3.2403	3.2403	GO:0017158
negative regulation of potassium ion transport	Any process that stops, prevents, or reduces the frequency, rate or extent of the directed movement of potassium ions (K+) into, out of or within a cell, or between cells, by means of some agent such as a transporter or pore.	biological_process	-0.8658	-0.2167	1.5486	2.2973	1.3001	3.2402	3.2402	GO:0043267
protein disulfide isomerase activity	Catalysis of the rearrangement of both intrachain and interchain disulfide bonds in proteins.	molecular_function	-2.9811	-2.6668	3.2397	2.2491	0	3.2294	3.2397	GO:0003756
single-multicellular organism process	A biological process occurring within a single, multicellular organism.	biological_process	-1.2643	1.1452	0.2219	-2.3754	0	3.2357	3.2357	GO:0044707
epidermis development	The process whose specific outcome is the progression of the epidermis over time, from its formation to the mature structure. The epidermis is the outer epithelial layer of a plant or animal, it may be a single layer that produces an extracellular material (e.g. the cuticle of arthropods) or a complex stratified squamous epithelium, as in the case of many vertebrate species.	biological_process	0.4669	0.2546	1.7066	3.2356	0	-2.0007	3.2356	GO:0008544
steroid hormone mediated signaling pathway	A series of molecular signals mediated by a steroid hormone binding to a receptor.	biological_process	2.1085	1.4566	1.9287	2.4319	0	3.2355	3.2355	GO:0043401
cellular cation homeostasis	Any process involved in the maintenance of an internal steady state of cations at the level of a cell.	biological_process	0.8257	0.6931	0.7485	1.5126	0.7631	3.2353	3.2353	GO:0030003
negative regulation of kinase activity	Any process that stops, prevents, or reduces the frequency, rate or extent of kinase activity, the catalysis of the transfer of a phosphate group, usually from ATP, to a substrate molecule.	biological_process	3.2347	1.9269	0.0787	-0.5962	0	1.2672	3.2347	GO:0033673
vasoconstriction	A decrease in the diameter of blood vessels, especially arteries, usually causing an increase in blood pressure.	biological_process	1.3616	1.2343	2.1256	-0.7168	0	3.2343	3.2343	GO:0042310
axon cargo transport	The directed movement of organelles or molecules along microtubules in nerve cell axons.	biological_process	-1.0719	-0.4295	0.7674	2.0562	0	3.2338	3.2338	GO:0008088
protein C-terminus binding	Interacting selectively and non-covalently with a protein C-terminus, the end of any peptide chain at which the 1-carboxy function of a constituent amino acid is not attached in peptide linkage to another amino-acid residue.	molecular_function	-1.5711	-1.4129	1.658	3.2071	0	3.2334	3.2334	GO:0008022
positive regulation of oligodendrocyte differentiation	Any process that activates or increases the frequency, rate or extent of oligodendrocyte differentiation.	biological_process	2.0557	0	1.5829	1.0275	0.2568	3.2332	3.2332	GO:0048714
positive regulation of cytosolic calcium ion concentration	Any process that increases the concentration of calcium ions in the cytosol.	biological_process	1.1111	-0.7064	0.4605	1.2775	0	3.2314	3.2314	GO:0007204
Rho protein signal transduction	A series of molecular signals within the cell that are mediated by a member of the Rho family of proteins switching to a GTP-bound active state.	biological_process	-2.2265	-0.2684	3.231	3.101	0	1.4928	3.231	GO:0007266
porphyrin-containing compound biosynthetic process	The chemical reactions and pathways resulting in the formation of any member of a large group of derivatives or analogs of porphyrin. Porphyrin consists of a ring of four pyrrole nuclei linked each to the next at their alpha positions through a methine group.	biological_process	0	0	-0.557	-2.3388	0	3.2304	3.2304	GO:0006779
regulation of protein metabolic process	Any process that modulates the frequency, rate or extent of the chemical reactions and pathways involving a protein.	biological_process	1.5183	-1.8151	1.3706	3.2269	-0.4335	-2.4705	3.2269	GO:0051246
positive regulation of TOR signaling	Any process that activates or increases the frequency, rate or extent of TOR signaling.	biological_process	-1.0471	0.2752	0	-1.702	0	3.2264	3.2264	GO:0032008
positive regulation of cell-cell adhesion	Any process that activates or increases the rate or extent of cell adhesion to another cell.	biological_process	0.8802	0	1.9204	3.0322	0	3.2261	3.2261	GO:0022409
growth factor receptor binding	Interacting selectively and non-covalently with a growth factor receptor.	molecular_function	1.5762	-0.9803	0.8291	3.2261	0	-1.8987	3.2261	GO:0070851
negative regulation of cellular macromolecule biosynthetic process	Any process that stops, prevents, or reduces the frequency, rate or extent of cellular macromolecule biosynthetic process.	biological_process	2.1524	2.1395	3.226	-2.0516	0	2.8228	3.226	GO:2000113
ligand-dependent nuclear receptor binding	Interacting selectively and non-covalently, in a ligand dependent manner, with a nuclear receptor protein.	molecular_function	-1.0205	1.2191	1.3696	-2.086	0.0018	3.2259	3.2259	GO:0016922
neuron maturation	A developmental process, independent of morphogenetic (shape) change, that is required for a neuron to attain its fully functional state.	biological_process	2.2692	0.6811	0.7513	2.4144	0	3.2247	3.2247	GO:0042551
microtubule cytoskeleton	The part of the cytoskeleton (the internal framework of a cell) composed of microtubules and associated proteins.	cellular_component	-0.4804	1.2136	1.4697	3.2241	-0.0581	2.5322	3.2241	GO:0015630
response to vitamin A	Any process that results in a change in state or activity of a cell or an organism (in terms of movement, secretion, enzyme production, gene expression, etc.) as a result of a vitamin A stimulus.	biological_process	1.6343	0.4667	3.2236	2.6984	0.7705	2.5397	3.2236	GO:0033189
negative regulation of translation	Any process that stops, prevents, or reduces the frequency, rate or extent of the chemical reactions and pathways resulting in the formation of proteins by the translation of mRNA.	biological_process	2.4951	1.3217	2.3978	3.2236	-0.7011	2.9093	3.2236	GO:0017148
central nervous system neuron differentiation	The process in which a relatively unspecialized cell acquires specialized features of a neuron whose cell body resides in the central nervous system.	biological_process	2.0184	0.9714	2.0066	-2.8766	0.2083	3.2233	3.2233	GO:0021953
complement activation, classical pathway	Any process involved in the activation of any of the steps of the classical pathway of the complement cascade which allows for the direct killing of microbes, the disposal of immune complexes, and the regulation of other immune processes.	biological_process	-1.2919	1.8413	1.0124	0.6207	0.655	3.2215	3.2215	GO:0006958
3'-5'-exoribonuclease activity	Catalysis of the sequential cleavage of mononucleotides from a free 3' terminus of an RNA molecule.	molecular_function	3.2212	-1.9636	0.7785	-1.838	0	-1.1947	3.2212	GO:0000175
circadian regulation of gene expression	Any process that modulates the frequency, rate or extent of gene expression such that an expression pattern recurs with a regularity of approximately 24 hours.	biological_process	-1.4093	-0.7719	0.1071	3.2205	0.5466	-1.6438	3.2205	GO:0032922
neuronal cell body	The portion of a neuron that includes the nucleus, but excludes cell projections such as axons and dendrites.	cellular_component	-0.566	0.6622	1.5004	3.2201	0	2.7089	3.2201	GO:0043025
GTPase activator activity	Increases the activity of a GTPase, an enzyme that catalyzes the hydrolysis of GTP.	molecular_function	-0.8641	-1.272	0.4482	3.0332	0	3.2201	3.2201	GO:0005096
regulation of protein phosphorylation	Any process that modulates the frequency, rate or extent of addition of phosphate groups into an amino acid in a protein.	biological_process	-0.4117	0.9615	1.7721	2.3865	1.8998	3.22	3.22	GO:0001932
contractile fiber part	Any constituent part of a contractile fiber, a fiber composed of actin, myosin, and associated proteins, found in cells of smooth or striated muscle.	cellular_component	0	2.0714	-0.1658	3.2196	0.7526	2.8828	3.2196	GO:0044449
negative regulation of viral genome replication	Any process that stops, prevents, or reduces the frequency, rate or extent of viral genome replication.	biological_process	1.8983	1.8111	0	1.4282	1.3964	3.2188	3.2188	GO:0045071
response to salt stress	Any process that results in a change in state or activity of a cell or an organism (in terms of movement, secretion, enzyme production, gene expression, etc.) as a result of a stimulus indicating an increase or decrease in the concentration of salt (particularly but not exclusively sodium and chloride ions) in the environment.	biological_process	2.6263	0	0	1.0848	0.7789	3.2168	3.2168	GO:0009651
calmodulin-dependent protein kinase activity	Catalysis of the reactions: ATP + a protein serine = ADP + protein serine phosphate; and ATP + a protein threonine = ADP + protein threonine phosphate. These reactions require the presence of calcium-bound calmodulin.	molecular_function	2.5357	1.9206	0.6175	2.2875	-0.5198	3.216	3.216	GO:0004683
negative regulation of hydrolase activity	Any process that stops or reduces the rate of hydrolase activity, the catalysis of the hydrolysis of various bonds.	biological_process	-1.0959	-1.1465	0.1981	3.2159	0.0023	2.9742	3.2159	GO:0051346
3'-phosphoadenosine 5'-phosphosulfate metabolic process	The chemical reactions and pathways involving 3'-phosphoadenosine 5'-phosphosulfate, a naturally occurring mixed anhydride. It is an intermediate in the formation of a variety of sulfo compounds in biological systems.	biological_process	0	2.1777	1.2704	1.4876	1.0199	3.2158	3.2158	GO:0050427
serine/threonine protein kinase complex	A protein complex which is capable of protein serine/threonine kinase activity.	cellular_component	1.2285	1.4961	0.5183	3.2148	0	1.7415	3.2148	GO:1902554
response to caffeine	Any process that results in a change in state or activity of a cell or an organism (in terms of movement, secretion, enzyme production, gene expression, etc.) as a result of a caffeine stimulus. Caffeine is an alkaloid found in numerous plant species, where it acts as a natural pesticide that paralyzes and kills certain insects feeding upon them.	biological_process	-0.2212	1.5075	2.7368	3.214	1.7398	2.3198	3.214	GO:0031000
homeostasis of number of cells within a tissue	Any biological process involved in the maintenance of the steady-state number of cells within a population of cells in a tissue.	biological_process	-1.3616	-0.5837	-0.5812	3.2135	0	2.366	3.2135	GO:0048873
regulation of phosphorus metabolic process	Any process that modulates the frequency, rate or extent of the chemical reactions and pathways involving phosphorus or compounds containing phosphorus.	biological_process	-1.7117	-1.1595	2.2425	3.2131	0.7926	2.4077	3.2131	GO:0051174
embryonic cranial skeleton morphogenesis	The process in which the anatomical structures of the cranial skeleton are generated and organized during the embryonic phase.	biological_process	0.772	0.9913	2.2776	3.2126	2.4217	2.6278	3.2126	GO:0048701
positive regulation of muscle cell differentiation	Any process that activates or increases the frequency, rate or extent of muscle cell differentiation.	biological_process	-1.2855	1.1492	0.4793	0.9349	0	3.2124	3.2124	GO:0051149
positive regulation of humoral immune response	Any process that activates or increases the frequency, rate, or extent of a humoral immune response.	biological_process	0.9324	1.9731	0	1.419	0.7325	3.2112	3.2112	GO:0002922
response to estrogen	Any process that results in a change in state or activity of a cell or an organism (in terms of movement, secretion, enzyme production, gene expression, etc.) as a result of stimulus by an estrogen, C18 steroid hormones that can stimulate the development of female sexual characteristics.	biological_process	1.119	-0.5466	2.3233	3.2111	0	2.467	3.2111	GO:0043627
regulation of cell junction assembly	Any process that modulates the frequency, rate or extent of cell junction assembly.	biological_process	3.2111	0	0	0	0	-3.1275	3.2111	GO:1901888
cell morphogenesis involved in differentiation	The change in form (cell shape and size) that occurs when relatively unspecialized cells, e.g. embryonic or regenerative cells, acquire specialized structural and/or functional features that characterize the cells, tissues, or organs of the mature organism or some other relatively stable phase of the organism's life history.	biological_process	0.3616	1.1057	1.5329	3.0494	0	3.2105	3.2105	GO:0000904
protein binding, bridging	The binding activity of a molecule that brings together two or more protein molecules, or a protein and another macromolecule or complex, through a selective, non-covalent, often stoichiometric interaction, permitting those molecules to function in a coordinated way.	molecular_function	-0.6924	-0.3833	2.0355	3.2099	0.8908	2.2107	3.2099	GO:0030674
centromere complex assembly	The aggregation, arrangement and bonding together of proteins and centromeric DNA molecules to form a centromeric protein-DNA complex. Includes the formation of the chromatin structures which form a platform for the kinetochore, and assembly of the kinetochore onto this specialized chromatin. In fission yeast and higher eukaryotes this process also includes the formation of heterochromatin at the…	biological_process	-1.1481	0.8697	-0.261	3.2098	0	1.1911	3.2098	GO:0034508
cell proliferation in forebrain	The creation of greater cell numbers in the forebrain due to cell division of progenitor cells.	biological_process	0	-0.3937	0.6525	1.1315	0.4182	3.2096	3.2096	GO:0021846
cysteine-type endopeptidase activator activity involved in apoptotic process	Increases the rate of proteolysis catalyzed by a cysteine-type endopeptidase involved in the apoptotic process.	molecular_function	3.1276	3.2095	1.9717	1.6645	1.6118	2.6986	3.2095	GO:0008656
drug binding	Interacting selectively and non-covalently with a drug, any naturally occurring or synthetic substance, other than a nutrient, that, when administered or applied to an organism, affects the structure or functioning of the organism; in particular, any such substance used in the diagnosis, prevention, or treatment of disease.	molecular_function	-1.9183	-0.3592	3.2091	3.0329	0.4403	2.4131	3.2091	GO:0008144
nucleotidyltransferase activity	Catalysis of the transfer of a nucleotidyl group to a reactant.	molecular_function	-1.2341	1.2427	0.3215	3.2078	0	1.7636	3.2078	GO:0016779
microtubule nucleation	The 'de novo' formation of a microtubule, in which tubulin heterodimers form metastable oligomeric aggregates, some of which go on to support formation of a complete microtubule. Microtubule nucleation usually occurs from a specific site within a cell.	biological_process	1.7231	2.7652	2.6233	3.2074	-0.0778	-2.5797	3.2074	GO:0007020
regulation of generation of precursor metabolites and energy	Any process that modulates the frequency, rate or extent of the chemical reactions and pathways resulting in the formation of precursor metabolites, substances from which energy is derived, and the processes involved in the liberation of energy from these substances.	biological_process	1.8716	0	0.4478	3.2065	0	1.2503	3.2065	GO:0043467
GPI anchor biosynthetic process	The chemical reactions and pathways resulting in the formation of a glycosylphosphatidylinositol (GPI) anchor that attaches some membrane proteins to the lipid bilayer of the cell membrane. The phosphatidylinositol group is linked via the C-6 hydroxyl residue of inositol to a carbohydrate chain which is itself linked to the protein via an ethanolamine phosphate group, its amino group forming an a…	biological_process	-0.9334	-1.0213	0	1.5158	0	3.2063	3.2063	GO:0006506
vascular endothelial growth factor receptor signaling pathway	Any series of molecular signals initiated by the binding of an extracellular ligand to a vascular endothelial growth factor receptor (VEGFR) located on the surface of the receiving cell, and ending with regulation of a downstream cellular process, e.g. transcription.	biological_process	-2.0266	1.7237	1.1831	1.7154	0	3.2054	3.2054	GO:0048010
labyrinthine layer morphogenesis	The process in which the labyrinthine layer of the placenta is generated and organized.	biological_process	1.3742	-0.6905	0	1.8889	0	3.2033	3.2033	GO:0060713
canonical Wnt signaling pathway	The series of molecular signals initiated by binding of a Wnt protein to a frizzled family receptor on the surface of the target cell, followed by propagation of the signal via beta-catenin, and ending with a change in transcription of target genes. In this pathway, the activated receptor signals via downstream effectors that result in the inhibition of beta-catenin phosphorylation, thereby preve…	biological_process	-0.5046	-1.4332	-0.393	3.2029	0	-2.2309	3.2029	GO:0060070
chondrocyte development	The process whose specific outcome is the progression of a chondrocyte over time, from its commitment to its mature state. Chondrocyte development does not include the steps involved in committing a chondroblast to a chondrocyte fate.	biological_process	0	0	3.2028	-2.9828	0	-0.8697	3.2028	GO:0002063
positive regulation of exocytosis	Any process that activates or increases the frequency, rate or extent of exocytosis.	biological_process	-1.8247	-0.0041	1.2637	2.7145	0.971	3.201	3.201	GO:0045921
phosphatidylinositol phospholipase C activity	Catalysis of the reaction: 1-phosphatidyl-1D-myo-inositol 4,5-bisphosphate + H(2)O = 1,2-diacylglycerol + 1D-myo-inositol 1,4,5-trisphosphate + H(+).	molecular_function	3.2004	1.1825	0	1.5632	0	2.0187	3.2004	GO:0004435
AMP binding	Interacting selectively and non-covalently with AMP, adenosine monophosphate.	molecular_function	-0.0485	0	0	0.7996	0	3.2004	3.2004	GO:0016208
growth factor binding	Interacting selectively and non-covalently with any growth factor, proteins or polypeptides that stimulate a cell or organism to grow or proliferate.	molecular_function	2.053	0	1.0295	1.997	0	3.1997	3.1997	GO:0019838
coated pit	A part of the endomembrane system in the form of an invagination of a membrane upon which a clathrin coat forms, and that can be converted by vesicle budding into a clathrin-coated vesicle. Coated pits form on the plasma membrane, where they are involved in receptor-mediated selective transport of many proteins and other macromolecules across the cell membrane, in the trans-Golgi network, and on …	cellular_component	-1.0371	1.0609	1.4522	3.1412	0	3.1984	3.1984	GO:0005905
face morphogenesis	The process in which the anatomical structures of the face are generated and organized. The face is the ventral division of the head.	biological_process	2.2813	-0.7547	1.4381	3.1979	0	1.5405	3.1979	GO:0060325
cytoskeletal part	Any constituent part of the cytoskeleton, a cellular scaffolding or skeleton that maintains cell shape, enables some cell motion (using structures such as flagella and cilia), and plays important roles in both intra-cellular transport (e.g. the movement of vesicles and organelles) and cellular division. Includes constituent parts of intermediate filaments, microfilaments, microtubules, and the mi…	cellular_component	-1.0465	1.5348	1.7159	3.1944	0	3.1102	3.1944	GO:0044430
microtubule polymerization or depolymerization	Assembly or disassembly of microtubules by the addition or removal of tubulin heterodimers from a microtubule.	biological_process	-1.3217	0	0	3.1929	0.2605	2.3612	3.1929	GO:0031109
G-protein coupled receptor signaling pathway	A series of molecular signals that proceeds with an activated receptor promoting the exchange of GDP for GTP on the alpha-subunit of an associated heterotrimeric G-protein complex. The GTP-bound activated alpha-G-protein then dissociates from the beta- and gamma-subunits to further transmit the signal within the cell. The pathway begins with receptor-ligand interaction, or for basal GPCR signalin…	biological_process	1.7389	1.2674	3.1921	2.6064	0.1167	3.1366	3.1921	GO:0007186
ERK1 and ERK2 cascade	An intracellular protein kinase cascade containing at least ERK1 or ERK2 (MAPKs), a MEK (a MAPKK) and a MAP3K. The cascade can also contain two additional tiers: the upstream MAP4K and the downstream MAP Kinase-activated kinase (MAPKAPK). The kinases in each tier phosphorylate and activate the kinases in the downstream tier to transmit a signal within a cell.	biological_process	3.1915	0.4051	1.3488	-1.7836	1.0961	2.3574	3.1915	GO:0070371
axonal fasciculation	The collection of axons into a bundle of rods, known as a fascicle.	biological_process	1.9265	0	1.3735	-0.661	0.0878	3.1913	3.1913	GO:0007413
binding of sperm to zona pellucida	The process in which the sperm binds to the zona pellucida glycoprotein layer of the egg. The process begins with the attachment of the sperm plasma membrane to the zona pellucida and includes attachment of the acrosome inner membrane to the zona pellucida after the acrosomal reaction takes place.	biological_process	-0.2416	0.3905	0	2.0959	0	3.1909	3.1909	GO:0007339
positive regulation of production of molecular mediator of immune response	Any process that activates or increases the frequency, rate, or extent of the production of molecular mediator of immune response.	biological_process	3.1905	1.3183	0.5742	1.5196	-0.4131	3.0016	3.1905	GO:0002702
hormone secretion	The regulated release of hormones, substances with a specific regulatory effect on a particular organ or group of cells.	biological_process	0	1.2019	2.8492	-1.9696	0	3.1904	3.1904	GO:0046879
mitotic spindle assembly checkpoint	A cell cycle checkpoint that delays the metaphase/anaphase transition of a mitotic nuclear division until the spindle is correctly assembled and chromosomes are attached to the spindle.	biological_process	0.6339	0.5188	-0.0269	3.1899	-0.0724	-2.1362	3.1899	GO:0007094
secondary active transmembrane transporter activity	Catalysis of the transfer of a solute from one side of a membrane to the other, up its concentration gradient. The transporter binds the solute and undergoes a series of conformational changes. Transport works equally well in either direction and is driven by a chemiosmotic source of energy. Chemiosmotic sources of energy include uniport, symport or antiport.	molecular_function	-1.1	1.4207	3.1898	2.0693	0.7822	2.0159	3.1898	GO:0015291
positive regulation of peptidyl-serine phosphorylation	Any process that activates or increases the frequency, rate or extent of the phosphorylation of peptidyl-serine.	biological_process	0.7676	1.752	2.0549	3.1891	-0.2819	-2.9984	3.1891	GO:0033138
purine nucleobase metabolic process	The chemical reactions and pathways involving purine nucleobases, one of the two classes of nitrogen-containing ring compounds found in DNA and RNA, which include adenine and guanine.	biological_process	-2.2673	-1.3576	0	3.1887	0	1.9339	3.1887	GO:0006144
regulation of stem cell differentiation	Any process that modulates the frequency, rate or extent of stem cell differentiation.	biological_process	1.647	0	3.1863	3.1651	2.6126	1.7349	3.1863	GO:2000736
ureteric bud morphogenesis	The process in which the ureteric bud is generated and organized.	biological_process	-0.3461	0	0.2153	3.1855	0.6266	0.081	3.1855	GO:0060675
dendritic shaft	Cylindric portion of the dendrite, directly stemming from the perikaryon, and carrying the dendritic spines.	cellular_component	-0.1164	-1.5621	1.9241	2.1084	0	3.1852	3.1852	GO:0043198
regulation of defense response to virus by virus	Any viral process that modulates the frequency, rate, or extent of the antiviral response of the host cell or organism.	biological_process	-2.3461	2.6437	2.1528	3.1843	0.0795	1.5544	3.1843	GO:0050690
myosin binding	Interacting selectively and non-covalently with any part of a myosin complex; myosins are any of a superfamily of molecular motor proteins that bind to actin and use the energy of ATP hydrolysis to generate force and movement along actin filaments.	molecular_function	-1.3968	1.0891	2.0006	3.1818	0.3485	-2.0404	3.1818	GO:0017022
endoribonuclease activity, producing 5'-phosphomonoesters	Catalysis of the hydrolysis of ester linkages within ribonucleic acids by creating internal breaks to yield 5'-phosphomonoesters.	molecular_function	2.3655	1.6575	0	3.0446	0	3.1816	3.1816	GO:0016891
cellular ketone metabolic process	The chemical reactions and pathways involving any of a class of organic compounds that contain the carbonyl group, CO, and in which the carbonyl group is bonded only to carbon atoms, as carried out by individual cells. The general formula for a ketone is RCOR, where R and R are alkyl or aryl groups.	biological_process	-0.2161	0.9815	1.2852	3.0835	0	3.1816	3.1816	GO:0042180
voltage-gated potassium channel complex	A protein complex that forms a transmembrane channel through which potassium ions may cross a cell membrane in response to changes in membrane potential.	cellular_component	0	-0.3328	3.1815	0.7248	0.0413	1.9826	3.1815	GO:0008076
muscle filament sliding	The sliding of actin thin filaments and myosin thick filaments past each other in muscle contraction. This involves a process of interaction of myosin located on a thick filament with actin located on a thin filament. During this process ATP is split and forces are generated.	biological_process	-0.7658	2.4012	2.0459	3.0202	0.5637	3.1804	3.1804	GO:0030049
chromatin	The ordered and organized complex of DNA, protein, and sometimes RNA, that forms the chromosome.	cellular_component	-1.3958	-1.6759	-1.1017	2.922	-0.0432	3.1802	3.1802	GO:0000785
G-protein coupled receptor activity	Combining with an extracellular signal and transmitting the signal across the membrane by activating an associated G-protein; promotes the exchange of GDP for GTP on the alpha subunit of a heterotrimeric G-protein complex.	molecular_function	1.9761	1.312	3.1627	2.6624	0.0255	3.179	3.179	GO:0004930
regulation of G-protein coupled receptor protein signaling pathway	Any process that modulates the frequency, rate or extent of G-protein coupled receptor protein signaling pathway activity.	biological_process	-0.2581	0.876	1.7879	2.5918	0.0734	3.1789	3.1789	GO:0008277
cilium	A specialized eukaryotic organelle that consists of a filiform extrusion of the cell surface. Each cilium is bounded by an extrusion of the cytoplasmic (plasma) membrane, and contains a regular longitudinal array of microtubules, anchored basally in a centriole.	cellular_component	0.3908	0.37	1.1935	3.1782	0	2.6806	3.1782	GO:0005929
peptidyl-threonine phosphorylation	The phosphorylation of peptidyl-threonine to form peptidyl-O-phospho-L-threonine.	biological_process	0.4917	-0.9736	0	2.7002	-0.4808	3.1781	3.1781	GO:0018107
pattern specification process	Any developmental process that results in the creation of defined areas or spaces within an organism to which cells respond and eventually are instructed to differentiate.	biological_process	0.6937	0.6486	1.289	3.1772	0	1.1996	3.1772	GO:0007389
establishment of cell polarity	The specification and formation of anisotropic intracellular organization or cell growth patterns.	biological_process	-0.8407	1.7999	2.1314	3.1747	0.7168	3.051	3.1747	GO:0030010
dicarboxylic acid metabolic process	The chemical reactions and pathways involving dicarboxylic acids, any organic acid containing two carboxyl (COOH) groups or anions (COO-).	biological_process	-1.6166	2.0733	1.8295	3.1747	0	2.0333	3.1747	GO:0043648
cyclic nucleotide biosynthetic process	The chemical reactions and pathways resulting in the formation of a cyclic nucleotide, a nucleotide in which the phosphate group is in diester linkage to two positions on the sugar residue.	biological_process	-0.0799	0	1.3423	2.1235	0	3.1747	3.1747	GO:0009190
negative regulation of leukocyte activation	Any process that stops, prevents, or reduces the frequency, rate, or extent of leukocyte activation.	biological_process	-2.0749	-1.1531	0.4841	1.9267	-0.5457	3.172	3.172	GO:0002695
phagocytosis	An endocytosis process that results in the engulfment of external particulate material by phagocytes. The particles are initially contained within phagocytic vacuoles (phagosomes), which then fuse with primary lysosomes to effect digestion of the particles.	biological_process	0.7447	-0.9902	0.4478	2.0303	0	3.171	3.171	GO:0006909
positive regulation of viral transcription	Any process that activates or increases the frequency, rate or extent of viral transcription.	biological_process	-2.1198	1.869	-0.9178	3.0725	0	3.1696	3.1696	GO:0050434
photoreceptor inner segment	The inner segment of a vertebrate photoreceptor containing mitochondria, ribosomes and membranes where opsin molecules are assembled and passed to be part of the outer segment discs.	cellular_component	0	1.3131	1.5136	3.1683	0	2.3964	3.1683	GO:0001917
regulation of transferase activity	Any process that modulates the frequency, rate or extent of transferase activity, the catalysis of the transfer of a group, e.g. a methyl group, glycosyl group, acyl group, phosphorus-containing, or other groups, from one compound (generally regarded as the donor) to another compound (generally regarded as the acceptor). Transferase is the systematic name for any enzyme of EC class 2.	biological_process	-1.7238	0.9671	3.0183	3.1675	0.6991	2.4912	3.1675	GO:0051338
negative regulation of Rho protein signal transduction	Any process that stops, prevents, or reduces the frequency, rate or extent of Rho protein signal transduction.	biological_process	2.5159	-0.1578	0	3.1497	0	3.1674	3.1674	GO:0035024
positive regulation of protein insertion into mitochondrial membrane involved in apoptotic signaling pathway	Any process that activates or increases the frequency, rate or extent of protein insertion into mitochondrial membrane involved in apoptotic signaling pathway.	biological_process	-0.0216	1.3548	1.4687	2.4726	0	3.1668	3.1668	GO:1900740
bile acid metabolic process	The chemical reactions and pathways involving bile acids, any of a group of steroid carboxylic acids occurring in bile, where they are present as the sodium salts of their amides with glycine or taurine.	biological_process	1.1009	0.4763	3.1659	-1.7768	-0.0953	2.7284	3.1659	GO:0008206
apoptotic mitochondrial changes	The morphological and physiological alterations undergone by mitochondria during apoptosis.	biological_process	-1.4392	-0.4686	-0.735	3.1657	0	2.4404	3.1657	GO:0008637
actin filament bundle assembly	The assembly of actin filament bundles; actin filaments are on the same axis but may be oriented with the same or opposite polarities and may be packed with different levels of tightness.	biological_process	-0.8595	-0.1412	0.5725	3.1648	0	1.8382	3.1648	GO:0051017
negative regulation of lipid storage	Any process that modulates the rate, frequency or extent of lipid storage. Lipid storage is the accumulation and maintenance in cells or tissues of lipids, compounds soluble in organic solvents but insoluble or sparingly soluble in aqueous solvents. Lipid reserves can be accumulated during early developmental stages for mobilization and utilization at later stages of development.	biological_process	2.3065	1.7387	2.344	3.1645	0.7526	2.5593	3.1645	GO:0010888
clathrin adaptor complex	A membrane coat adaptor complex that links clathrin to a membrane.	cellular_component	-0.922	2.9301	2.5658	3.1645	0.2212	2.3046	3.1645	GO:0030131
positive regulation of extrinsic apoptotic signaling pathway via death domain receptors	Any process that activates or increases the frequency, rate or extent of extrinsic apoptotic signaling pathway via death domain receptors.	biological_process	1.7954	1.5608	0	-2.2876	-1.0612	3.1638	3.1638	GO:1902043
regulation of release of sequestered calcium ion into cytosol by sarcoplasmic reticulum	Any process that modulates the rate, frequency or extent of release of sequestered calcium ion into cytosol by the sarcoplasmic reticulum, the process in which the release of sequestered calcium ion by sarcoplasmic reticulum into cytosol occurs via calcium release channels.	biological_process	-1.6275	-1.9506	-2.5778	-1.9118	-1.4657	3.1636	3.1636	GO:0010880
positive regulation of interleukin-8 production	Any process that activates or increases the frequency, rate, or extent of interleukin-8 production.	biological_process	1.5743	-0.8218	1.0946	2.2445	0.0877	3.1634	3.1634	GO:0032757
multi-organism process	A biological process which involves another organism of the same or different species.	biological_process	-0.5537	-1.9747	3.1634	-2.2029	0	-2.5253	3.1634	GO:0051704
embryonic heart tube development	The process whose specific outcome is the progression of the embryonic heart tube over time, from its formation to the mature structure. The heart tube forms as the heart rudiment from the heart field.	biological_process	-1.0501	2.3245	1.7813	1.9476	0	3.1633	3.1633	GO:0035050
interstitial matrix	A type of extracellular matrix found in interstitial connective tissue, characterized by the presence of fibronectins, proteoglycans, and types I, III, V, VI, VII and XII collagens.	cellular_component	1.2702	0	0.892	0	-0.5851	3.1604	3.1604	GO:0005614
positive regulation of cell adhesion	Any process that activates or increases the frequency, rate or extent of cell adhesion.	biological_process	0.8866	0.4924	0.7858	2.8435	0.6566	3.1602	3.1602	GO:0045785
cofactor metabolic process	The chemical reactions and pathways involving a cofactor, a substance that is required for the activity of an enzyme or other protein. Cofactors may be inorganic, such as the metal atoms zinc, iron, and copper in certain forms, or organic, in which case they are referred to as coenzymes. Cofactors may either be bound tightly to active sites or bind loosely with the substrate.	biological_process	0	2.6848	0	1.7819	0	3.1596	3.1596	GO:0051186
aromatic compound catabolic process	The chemical reactions and pathways resulting in the breakdown of aromatic compounds, any substance containing an aromatic carbon ring.	biological_process	-0.7692	-0.971	1.6023	3.1578	0.3422	2.5383	3.1578	GO:0019439
external side of plasma membrane	The leaflet the plasma membrane that faces away from the cytoplasm and any proteins embedded or anchored in it or attached to its surface.	cellular_component	1.6945	1.4302	0.9276	2.4206	0	3.157	3.157	GO:0009897
SNAP receptor activity	Acting as a marker to identify a membrane and interacting selectively with one or more SNAREs on another membrane to mediate membrane fusion.	molecular_function	-0.8317	1.688	-0.0673	3.157	0.1945	2.4019	3.157	GO:0005484
potassium ion transmembrane transport	A process in which a potassium ion is transported from one side of a membrane to the other.	biological_process	-0.0421	0	3.1527	1.0971	0	1.7349	3.1527	GO:0071805
organelle assembly	The aggregation, arrangement and bonding together of a set of components to form an organelle. An organelle is an organized structure of distinctive morphology and function. Includes the nucleus, mitochondria, plastids, vacuoles, vesicles, ribosomes and the cytoskeleton. Excludes the plasma membrane.	biological_process	0.8773	-1.1206	0	3.1511	0	1.9896	3.1511	GO:0070925
glycoprotein biosynthetic process	The chemical reactions and pathways resulting in the formation of glycoproteins, any protein that contains covalently bound glycose (i.e. monosaccharide) residues; the glycose occurs most commonly as oligosaccharide or fairly small polysaccharide but occasionally as monosaccharide.	biological_process	3.1503	-1.4003	0	-0.1364	0	-1.9174	3.1503	GO:0009101
organophosphate metabolic process	The chemical reactions and pathways involving organophosphates, any phosphate-containing organic compound.	biological_process	-0.3382	1.13	0	1.2828	0	3.1501	3.1501	GO:0019637
positive regulation of transcription elongation from RNA polymerase II promoter	Any process that activates or increases the frequency, rate or extent of transcription elongation, the extension of an RNA molecule after transcription initiation and promoter clearance by the addition of ribonucleotides, catalyzed by RNA polymerase II.	biological_process	-1.6873	0	1.3416	3.1497	0	3.137	3.1497	GO:0032968
dermatan sulfate biosynthetic process	The chemical reactions and pathways resulting in the formation of dermatan sulfate, any glycosaminoglycan with repeats consisting of beta-(1,4)-linked L-iduronyl-beta-(1,3)-N-acetyl-D-galactosamine 4-sulfate units.	biological_process	-1.6656	1.1171	0	1.5223	0	3.1492	3.1492	GO:0030208
regulation of synaptic transmission	Any process that modulates the frequency or rate of synaptic transmission, the process of communication from a neuron to a target (neuron, muscle, or secretory cell) across a synapse.	biological_process	0	1.9224	2.4722	2.922	0.3359	3.1487	3.1487	GO:0050804
regulation of innate immune response	Any process that modulates the frequency, rate or extent of the innate immune response, the organism's first line of defense against infection.	biological_process	2.5036	1.5293	2.1565	-1.6758	0.1362	3.1438	3.1438	GO:0045088
negative regulation of Ras protein signal transduction	Any process that stops, prevents, or reduces the frequency, rate or extent of Ras protein signal transduction.	biological_process	-0.8698	0.1162	-0.6743	1.0045	0.8116	3.1423	3.1423	GO:0046580
negative regulation of synaptic transmission	Any process that stops, prevents, or reduces the frequency, rate or extent of synaptic transmission, the process of communication from a neuron to a target (neuron, muscle, or secretory cell) across a synapse.	biological_process	0	-0.2567	2.2744	3.1421	0.3012	2.5306	3.1421	GO:0050805
purine ribonucleoside biosynthetic process	The chemical reactions and pathways resulting in the formation of any purine ribonucleoside, a nucleoside in which purine base is linked to a ribose (beta-D-ribofuranose) molecule.	biological_process	-0.643	1.5788	0.5624	3.1416	0	-2.2394	3.1416	GO:0046129
positive regulation of cell differentiation	Any process that activates or increases the frequency, rate or extent of cell differentiation.	biological_process	0.3357	-0.8974	1.3932	3.1414	0	2.1291	3.1414	GO:0045597
intracellular organelle	Organized structure of distinctive morphology and function, occurring within the cell. Includes the nucleus, mitochondria, plastids, vacuoles, vesicles, ribosomes and the cytoskeleton. Excludes the plasma membrane.	cellular_component	0	0	3.1388	2.0242	0.7944	-2.5271	3.1388	GO:0043229
alditol phosphate metabolic process	The chemical reactions and pathways involving alditol phosphates, any phosphorylated polyhydric alcohol derived from the acyclic form of a monosaccharide by reduction of its aldehyde or keto group to an alcoholic group.	biological_process	0.6452	0	1.34	3.1387	0	-2.1038	3.1387	GO:0052646
exocytosis	A process of secretion by a cell that results in the release of intracellular molecules (e.g. hormones, matrix proteins) contained within a membrane-bounded vesicle by fusion of the vesicle with the plasma membrane of a cell. This is the process in which most molecules are secreted from eukaryotic cells.	biological_process	-0.2923	1.1093	0.2392	2.2942	0.8397	3.1381	3.1381	GO:0006887
cellular biogenic amine metabolic process	The chemical reactions and pathways occurring at the level of individual cells involving any of a group of naturally occurring, biologically active amines, such as norepinephrine, histamine, and serotonin, many of which act as neurotransmitters.	biological_process	-0.7948	1.7764	2.0747	3.1376	0	1.3303	3.1376	GO:0006576
T cell differentiation in thymus	The process in which a precursor cell type acquires the specialized features of a T cell via a differentiation pathway dependent upon transit through the thymus.	biological_process	0.7465	0.6354	0.1453	3.1372	0	-2.8996	3.1372	GO:0033077
negative regulation of multicellular organism growth	Any process that stops, prevents, or reduces the frequency, rate or extent of growth of an organism to reach its usual body size.	biological_process	2.2038	0	3.1352	2.4962	1.8668	-2.7385	3.1352	GO:0040015
microtubule anchoring	Any process in which a microtubule is maintained in a specific location in a cell.	biological_process	-1.2172	1.0857	0	3.1343	0	2.5053	3.1343	GO:0034453
protein peptidyl-prolyl isomerization	The modification of a protein by cis-trans isomerization of a proline residue.	biological_process	-1.8595	-1.4231	2.0916	3.1335	0.2272	2.771	3.1335	GO:0000413
regulation of dendrite development	Any process that modulates the frequency, rate or extent of dendrite development.	biological_process	-0.6112	-0.7114	1.5813	1.936	0	3.1321	3.1321	GO:0050773
regulation of fatty acid biosynthetic process	Any process that modulates the frequency, rate or extent of the chemical reactions and pathways resulting in the formation of fatty acids, any of the aliphatic monocarboxylic acids that can be liberated by hydrolysis from naturally occurring fats and oils.	biological_process	-0.7901	0.9305	0	3.132	0	2.2498	3.132	GO:0042304
scaffold protein binding	Interacting selectively and non-covalently with a scaffold protein. Scaffold proteins are crucial regulators of many key signaling pathways. Although not strictly defined in function, they are known to interact and/or bind with multiple members of a signaling pathway, tethering them into complexes.	molecular_function	-1.7095	1.6329	-1.2215	2.9199	0	3.1314	3.1314	GO:0097110
structural constituent of cytoskeleton	The action of a molecule that contributes to the structural integrity of a cytoskeletal structure.	molecular_function	-1.8232	1.9297	1.6037	3.1313	0.4113	2.944	3.1313	GO:0005200
adenylate cyclase-activating G-protein coupled receptor signaling pathway	The series of molecular signals generated as a consequence of a G-protein coupled receptor binding to its physiological ligand, where the pathway proceeds through activation of adenylyl cyclase activity and a subsequent increase in the concentration of cyclic AMP (cAMP).	biological_process	1.4331	0	2.4642	2.1879	0.2252	3.1308	3.1308	GO:0007189
behavioral fear response	An acute behavioral change resulting from a perceived external threat.	biological_process	1.0028	0.2424	1.5721	-0.9633	0	3.1306	3.1306	GO:0001662
nucleotide biosynthetic process	The chemical reactions and pathways resulting in the formation of nucleotides, any nucleoside that is esterified with (ortho)phosphate or an oligophosphate at any hydroxyl group on the glycose moiety; may be mono-, di- or triphosphate; this definition includes cyclic-nucleotides (nucleoside cyclic phosphates).	biological_process	0.758	-1.0914	0.7049	2.7573	0	3.1299	3.1299	GO:0009165
negative regulation of ion transmembrane transporter activity	Any process that stops or reduces the activity of an ion transporter.	biological_process	0	-0.1586	2.3436	1.5975	0	3.1272	3.1272	GO:0032413
neuron projection regeneration	The regrowth of neuronal processes such as axons or dendrites in response to their loss or damage.	biological_process	0.6815	0	0	-0.3475	0	3.1267	3.1267	GO:0031102
intracellular estrogen receptor signaling pathway	Any series of molecular signals generated as a consequence of an intracellular estrogen receptor binding to one of its physiological ligands. The pathway begins with receptor-ligand binding, and ends with regulation of a downstream cellular process (e.g. transcription).	biological_process	-2.9291	0	1.7444	1.6945	0	3.126	3.126	GO:0030520
DNA conformation change	A cellular process that results in a change in the spatial configuration of a DNA molecule. A conformation change can bend DNA, or alter the, twist, writhe, or linking number of a DNA molecule.	biological_process	1.1284	1.114	-0.0733	3.1254	0	1.7638	3.1254	GO:0071103
sensory perception	The series of events required for an organism to receive a sensory stimulus, convert it to a molecular signal, and recognize and characterize the signal. This is a neurological process.	biological_process	2.4077	3.1253	2.9643	2.7946	0	2.5763	3.1253	GO:0007600
regulation of dopamine metabolic process	Any process that modulates the frequency, rate or extent of the chemical reactions and pathways involving dopamine.	biological_process	3.1232	-0.4613	3.1113	2.7492	0.0417	2.5393	3.1232	GO:0042053
blood vessel remodeling	The reorganization or renovation of existing blood vessels.	biological_process	2.198	1.1043	1.9451	3.1219	0	-1.6302	3.1219	GO:0001974
hyaluronic acid binding	Interacting selectively and non-covalently with hyaluronic acid, a polymer composed of repeating dimeric units of glucuronic acid and N-acetyl glucosamine.	molecular_function	-0.4035	-0.8847	-0.989	1.257	3.1218	-3.0569	3.1218	GO:0005540
positive regulation of cellular catabolic process	Any process that activates or increases the frequency, rate or extent of the chemical reactions and pathways resulting in the breakdown of substances, carried out by individual cells.	biological_process	1.1665	1.7481	1.724	3.1213	2.9047	2.4178	3.1213	GO:0031331
oxidoreductase activity, acting on paired donors, with incorporation or reduction of molecular oxygen, NAD(P)H as one donor, and incorporation of one atom of oxygen	Catalysis of an oxidation-reduction (redox) reaction in which hydrogen or electrons are transferred from NADH or NADPH and one other donor, and one atom of oxygen is incorporated into one donor.	molecular_function	-1.3793	-0.4162	3.1209	2.4211	2.6263	-2.6792	3.1209	GO:0016709
cellular protein complex assembly	The aggregation, arrangement and bonding together of a set of components to form a protein complex, occurring at the level of an individual cell.	biological_process	0.7702	-1.0912	1.2946	3.1203	0.3009	2.6095	3.1203	GO:0043623
monovalent inorganic cation homeostasis	Any process involved in the maintenance of an internal steady state of monovalent inorganic cations within an organism or cell.	biological_process	-0.8726	0.8534	1.1169	-0.1792	1.7746	3.1199	3.1199	GO:0055067
endosome organization	A process that is carried out at the cellular level which results in the assembly, arrangement of constituent parts, or disassembly of endosomes.	biological_process	0	-0.6373	1.4482	1.1401	0.0625	3.1192	3.1192	GO:0007032
calcium ion binding	Interacting selectively and non-covalently with calcium ions (Ca2+).	molecular_function	0.9092	0.891	1.206	3.1186	0.0629	2.6244	3.1186	GO:0005509
negative regulation of mitosis	Any process that stops, prevents or reduces the rate or extent of mitosis. Mitosis is the division of the eukaryotic cell nucleus to produce two daughter nuclei that, usually, contain the identical chromosome complement to their mother.	biological_process	-2.7857	0.4656	0	0.273	0	3.1184	3.1184	GO:0045839
positive regulation of blood pressure	Any process in which the force of blood traveling through the circulatory system is increased.	biological_process	-1.3188	0.7256	3.1173	-2.4615	0	2.5749	3.1173	GO:0045777
hormone biosynthetic process	The chemical reactions and pathways resulting in the formation of any hormone, naturally occurring substances secreted by specialized cells that affects the metabolism or behavior of other cells possessing functional receptors for the hormone.	biological_process	0.37	-0.3151	0	3.1166	0	-1.5289	3.1166	GO:0042446
actin binding	Interacting selectively and non-covalently with monomeric or multimeric forms of actin, including actin filaments.	molecular_function	-0.8891	-0.976	1.2616	3.115	1.8298	2.5621	3.115	GO:0003779
microtubule associated complex	Any multimeric complex connected to a microtubule.	cellular_component	-0.4821	1.7275	1.5485	3.1142	0	-2.7182	3.1142	GO:0005875
cofactor transport	The directed movement of a cofactor into, out of or within a cell, or between cells, by means of some agent such as a transporter or pore. A cofactor is a substance that is required for the activity of an enzyme or other protein.	biological_process	1.9534	-1.6167	-1.714	-1.855	1.0882	3.114	3.114	GO:0051181
vitamin metabolic process	The chemical reactions and pathways involving vitamins. Vitamin is a general term for a number of unrelated organic substances that occur in many foods in small amounts and that are necessary in trace amounts for the normal metabolic functioning of the body. Vitamins may be water-soluble or fat-soluble and usually serve as components of coenzyme systems.	biological_process	-0.5131	2.5392	-0.5858	3.1138	0.5819	-2.9613	3.1138	GO:0006766
ribose phosphate metabolic process	The chemical reactions and pathways involving ribose phosphate, any phosphorylated ribose sugar.	biological_process	-2.0793	-0.2073	-1.4253	2.6769	0	3.1131	3.1131	GO:0019693
insulin secretion	The regulated release of proinsulin from secretory granules (B granules) in the B cells of the pancreas; accompanied by cleavage of proinsulin to form mature insulin.	biological_process	0.3768	1.0968	0.4284	2.8305	0.5937	3.1126	3.1126	GO:0030073
acylglycerol O-acyltransferase activity	Catalysis of the transfer of an acyl group to an oxygen atom on the acylglycerol molecule.	molecular_function	-0.9673	0	2.1198	3.1122	0	2.6386	3.1122	GO:0016411
muscle cell differentiation	The process in which a relatively unspecialized cell acquires specialized features of a muscle cell.	biological_process	-0.8974	0.811	-1.4775	2.3443	0	3.1112	3.1112	GO:0042692
neuron projection	A prolongation or process extending from a nerve cell, e.g. an axon or dendrite.	cellular_component	-0.8374	0.863	1.6209	3.111	0.5924	3.0706	3.111	GO:0043005
neuropeptide signaling pathway	The series of molecular signals generated as a consequence of a peptide neurotransmitter binding to a cell surface receptor.	biological_process	1.0208	0	0.9616	-2.0298	0.0903	3.1102	3.1102	GO:0007218
response to leptin	Any process that results in a change in state or activity of a cell or an organism (in terms of movement, secretion, enzyme production, gene expression, etc.) as a result of a leptin stimulus. Leptin is a hormone manufactured primarily in the adipocytes of white adipose tissue, and the level of circulating leptin is directly proportional to the total amount of fat in the body. It plays a key role…	biological_process	-0.3315	1.6402	1.8289	1.9055	1.5249	3.1092	3.1092	GO:0044321
mitochondrial nucleoid	The region of a mitochondrion to which the DNA is confined.	cellular_component	-1.9926	1.5776	-0.7673	3.1083	0	1.6207	3.1083	GO:0042645
regulation of canonical Wnt signaling pathway	Any process that modulates the rate, frequency, or extent of the Wnt signaling pathway through beta-catenin, the series of molecular signals initiated by binding of a Wnt protein to a frizzled family receptor on the surface of the target cell, followed by propagation of the signal via beta-catenin, and ending with a change in transcription of target genes.	biological_process	-0.234	0	0.4003	3.1082	0	1.5031	3.1082	GO:0060828
heparan sulfate proteoglycan binding	Interacting selectively and non-covalently with a heparan sulfate proteoglycan, any proteoglycan containing heparan sulfate as the glycosaminoglycan carbohydrate unit.	molecular_function	0.2297	0	0	3.1081	0.2652	-2.5739	3.1081	GO:0043395
regulation of histone acetylation	Any process that modulates the frequency, rate or extent of the addition of an acetyl group to a histone protein.	biological_process	-1.6085	1.4674	1.6092	3.1079	2.5057	1.1587	3.1079	GO:0035065
positive regulation of adaptive immune response	Any process that activates or increases the frequency, rate, or extent of an adaptive immune response.	biological_process	2.3884	3.1066	0	2.019	0.4711	-1.6503	3.1066	GO:0002821
G2/M transition of mitotic cell cycle	The mitotic cell cycle transition by which a cell in G2 commits to M phase. The process begins when the kinase activity of M cyclin/CDK complex reaches a threshold high enough for the cell cycle to proceed. This is accomplished by activating a positive feedback loop that results in the accumulation of unphosphorylated and active M cyclin/CDK complex.	biological_process	-1.7255	1.875	1.3254	3.1065	0	3.0336	3.1065	GO:0000086
receptor clustering	The receptor metabolic process that results in grouping of a set of receptors at a cellular location, often to amplify the sensitivity of a signaling response.	biological_process	0.6412	1.4862	1.8173	2.122	0	3.1062	3.1062	GO:0043113
membrane raft	Any of the small (10-200 nm), heterogeneous, highly dynamic, sterol- and sphingolipid-enriched membrane domains that compartmentalize cellular processes. Small rafts can sometimes be stabilized to form larger platforms through protein-protein and protein-lipid interactions.	cellular_component	1.0501	-1.3468	1.75	3.0754	0.4525	3.1054	3.1054	GO:0045121
structural molecule activity	The action of a molecule that contributes to the structural integrity of a complex or assembly within or outside a cell.	molecular_function	-0.9017	-1.0397	-1.6615	2.9304	0.2318	3.1048	3.1048	GO:0005198
lactation	The secretion of milk by the mammary gland.	biological_process	0.1049	0.9408	2.3822	-1.7619	0	3.104	3.104	GO:0007595
regulation of lipid metabolic process	Any process that modulates the frequency, rate or extent of the chemical reactions and pathways involving lipids.	biological_process	-1.1481	-0.8308	3.1033	2.3714	1.269	2.7158	3.1033	GO:0019216
regulation of JAK-STAT cascade	Any process that modulates the frequency, rate or extent of the JAK-STAT signaling pathway.	biological_process	1.4768	2.0212	3.1025	3.0825	0	-1.9865	3.1025	GO:0046425
lateral plasma membrane	The portion of the plasma membrane at the lateral side of the cell. In epithelial cells, lateral plasma membranes are on the sides of cells which lie at the interface of adjacent cells.	cellular_component	1.2575	1.6462	-0.6583	3.1025	0	2.6464	3.1025	GO:0016328
dopamine transport	The directed movement of dopamine into, out of or within a cell, or between cells, by means of some agent such as a transporter or pore. Dopamine is a catecholamine neurotransmitter and a metabolic precursor of noradrenaline and adrenaline.	biological_process	-1.102	1.2152	2.7673	2.6993	0.6551	3.1013	3.1013	GO:0015872
regulation of immune system process	Any process that modulates the frequency, rate, or extent of an immune system process.	biological_process	1.8658	1.0448	0.6965	3.1006	0.0926	1.7915	3.1006	GO:0002682
mitochondrion organization	A process that is carried out at the cellular level which results in the assembly, arrangement of constituent parts, or disassembly of a mitochondrion; includes mitochondrial morphogenesis and distribution, and replication of the mitochondrial genome as well as synthesis of new mitochondrial components.	biological_process	-1.8022	1.6733	0.5082	3.1006	0.5216	-1.9764	3.1006	GO:0007005
histone mRNA metabolic process	The chemical reactions and pathways involving an mRNA encoding a histone.	biological_process	0.6455	0.5508	-0.1848	3.1001	0	2.2282	3.1001	GO:0008334
aging	A developmental process that is a deterioration and loss of function over time. Aging includes loss of functions such as resistance to disease, homeostasis, and fertility, as well as wear and tear. Aging includes cellular senescence, but is more inclusive. May precede death (GO__0016265) and may succeed developmental maturation (GO__0021700).	biological_process	-0.5302	0.7815	0.4517	2.1081	0	3.1001	3.1001	GO:0007568
cadherin binding	Interacting selectively and non-covalently with cadherin, a type I membrane protein involved in cell adhesion.	molecular_function	-0.8889	0	-0.3782	1.9266	3.0992	2.8106	3.0992	GO:0045296
ribonucleoside diphosphate metabolic process	The chemical reactions and pathways involving a ribonucleoside diphosphate, a compound consisting of a nucleobase linked to a ribose sugar esterified with diphosphate on the sugar.	biological_process	-1.4195	-0.9449	-0.2438	2.539	0	3.0975	3.0975	GO:0009185
protein autoubiquitination	The ubiquitination by a protein of one or more of its own amino acid residues, or residues on an identical protein. Ubiquitination occurs on the lysine residue by formation of an isopeptide crosslink.	biological_process	-0.9854	1.4348	-0.9067	2.3652	0	3.0964	3.0964	GO:0051865
regulation of peptidyl-serine phosphorylation	Any process that modulates the frequency, rate or extent of the phosphorylation of peptidyl-serine.	biological_process	-0.6784	1.647	-0.9815	3.0955	0	2.4604	3.0955	GO:0033135
synaptic transmission	The process of communication from a neuron to a target (neuron, muscle, or secretory cell) across a synapse.	biological_process	-0.4745	1.3772	2.4976	2.7261	0.5266	3.0947	3.0947	GO:0007268
cellular iron ion homeostasis	Any process involved in the maintenance of an internal steady state of iron ions at the level of a cell.	biological_process	-0.6809	-0.7988	-1.5036	2.4188	0.8683	3.0947	3.0947	GO:0006879
mRNA transcription from RNA polymerase II promoter	The cellular synthesis of messenger RNA (mRNA) from a DNA template by RNA polymerase II, originating at an RNA polymerase II promoter.	biological_process	1.9894	2.6434	1.6663	0	0.9451	3.0943	3.0943	GO:0042789
cell death	Any biological process that results in permanent cessation of all vital functions of a cell. A cell should be considered dead when any one of the following molecular or morphological criteria is met: (1) the cell has lost the integrity of its plasma membrane; (2) the cell, including its nucleus, has undergone complete fragmentation into discrete bodies (frequently referred to as apoptotic bodies"…	biological_process	-0.7023	0.9592	1.473	3.0943	0	1.3411	3.0943	GO:0008219
chromosomal part	Any constituent part of a chromosome, a structure composed of a very long molecule of DNA and associated proteins (e.g. histones) that carries hereditary information.	cellular_component	-1.0518	1.2781	0	2.4724	0	3.094	3.094	GO:0044427
gene silencing	Any transcriptional or post-transcriptional process carried out at the cellular level that results in long-term gene inactivation.	biological_process	2.0153	-0.0545	0	0	0.2928	3.0923	3.0923	GO:0016458
microtubule cytoskeleton organization	A process that is carried out at the cellular level which results in the assembly, arrangement of constituent parts, or disassembly of cytoskeletal structures comprising microtubules and their associated proteins.	biological_process	-1.3582	1.6315	1.6517	2.6058	0.136	3.0922	3.0922	GO:0000226
corticosteroid hormone secretion	The regulated release of any corticosteroid hormone into the circulatory system.	biological_process	0.3571	0	1.9933	3.092	0	3.0576	3.092	GO:0035930
synaptic membrane	A specialized area of membrane on either the presynaptic or the postsynaptic side of a synapse, the junction between a nerve fiber of one neuron and another neuron or muscle fiber or glial cell.	cellular_component	0.1934	1.5558	3.0917	2.796	1.0793	2.4434	3.0917	GO:0097060
neuron development	The process whose specific outcome is the progression of a neuron over time, from initial commitment of the cell to a specific fate, to the fully functional differentiated cell.	biological_process	1.2176	0.7329	1.9669	3.0907	0	2.5897	3.0907	GO:0048666
small nucleolar ribonucleoprotein complex	A ribonucleoprotein complex that contains an RNA molecule of the small nucleolar RNA (snoRNA) family and associated proteins. Most are involved in a step of processing of rRNA: cleavage, 2'-O-methylation, or pseudouridylation. The majority, though not all, fall into one of two classes, box C/D type or box H/ACA type.	cellular_component	1.379	0	0	1.1109	0	3.0903	3.0903	GO:0005732
cellular metal ion homeostasis	Any process involved in the maintenance of an internal steady state of metal ions at the level of a cell.	biological_process	1.4203	0.7322	1.1159	-0.368	1.519	3.0893	3.0893	GO:0006875
protein oligomerization	The process of creating protein oligomers, compounds composed of a small number, usually between three and ten, of component monomers; protein oligomers may be composed of different or identical monomers. Oligomers may be formed by the polymerization of a number of monomers or the depolymerization of a large protein polymer.	biological_process	-0.369	-0.7619	0.8293	2.4709	0.1497	3.089	3.089	GO:0051259
excretion	The elimination by an organism of the waste products that arise as a result of metabolic activity. These products include water, carbon dioxide (CO2), and nitrogenous compounds.	biological_process	1.3175	-0.8239	1.7115	3.0887	0	2.9737	3.0887	GO:0007588
ATPase activity	Catalysis of the reaction: ATP + H2O = ADP + phosphate + 2 H+. May or may not be coupled to another reaction.	molecular_function	-0.6898	2.0889	1.0619	2.6918	0	3.088	3.088	GO:0016887
carbohydrate biosynthetic process	The chemical reactions and pathways resulting in the formation of carbohydrates, any of a group of organic compounds based of the general formula Cx(H2O)y.	biological_process	-0.5155	2.2448	-0.3718	0.9444	0	3.0873	3.0873	GO:0016051
nitric oxide biosynthetic process	The chemical reactions and pathways resulting in the formation of nitric oxide, nitrogen monoxide (NO), a colorless gas only slightly soluble in water.	biological_process	0.3042	0	0	3.0865	0	-2.0834	3.0865	GO:0006809
long-chain fatty acid binding	Interacting selectively and non-covalently with a long-chain fatty acid. A long-chain fatty acid is a fatty acid with a chain length between C13 and C22.	molecular_function	-2.4076	-0.9633	2.2147	3.0863	0.6624	2.9305	3.0863	GO:0036041
regulation of glycogen biosynthetic process	Any process that modulates the frequency, rate or extent of the chemical reactions and pathways resulting in the formation of glycogen.	biological_process	-1.9512	1.83	3.0855	2.2007	0	0.7278	3.0855	GO:0005979
monocyte differentiation	The process in which a relatively unspecialized myeloid precursor cell acquires the specialized features of a monocyte.	biological_process	0.7263	0	2.4193	3.0855	0.2923	2.4927	3.0855	GO:0030224
mammary gland epithelial cell proliferation	The multiplication or reproduction of mammary gland epithelial cells, resulting in the expansion of a cell population. Mammary gland epithelial cells make up the covering of surfaces of the mammary gland. The mammary gland is a large compound sebaceous gland that in female mammals is modified to secrete milk.	biological_process	2.4873	0	1.4478	0.1775	-1.3653	3.085	3.085	GO:0033598
detection of mechanical stimulus involved in sensory perception	The series of events in which a mechanical stimulus is received and converted into a molecular signal as part of sensory perception.	biological_process	0.8616	0.2008	0.4341	3.085	0	-2.3762	3.085	GO:0050974
visual perception	The series of events required for an organism to receive a visual stimulus, convert it to a molecular signal, and recognize and characterize the signal. Visual stimuli are detected in the form of photons and are processed to form an image.	biological_process	1.3852	2.3053	1.4727	3.0849	0	2.2885	3.0849	GO:0007601
dendrite development	The process whose specific outcome is the progression of the dendrite over time, from its formation to the mature structure. A dendrite is a freely branching protoplasmic process of a nerve cell.	biological_process	0	0.3156	1.7447	-2.1978	0	3.0846	3.0846	GO:0016358
DNA-directed RNA polymerase activity	Catalysis of the reaction: nucleoside triphosphate + RNA(n) = diphosphate + RNA(n+1). Utilizes a DNA template, i.e. the catalysis of DNA-template-directed extension of the 3'-end of an RNA strand by one nucleotide at a time. Can initiate a chain 'de novo'.	molecular_function	1.9053	2.043	1.5175	2.7177	0	3.0833	3.0833	GO:0003899
negative regulation of neuron projection development	Any process that decreases the rate, frequency or extent of neuron projection development. Neuron projection development is the process whose specific outcome is the progression of a neuron projection over time, from its formation to the mature structure. A neuron projection is any process extending from a neural cell, such as axons or dendrites (collectively called neurites).	biological_process	1.2565	1.0286	0.9759	3.0816	0	-2.4769	3.0816	GO:0010977
synapse	The junction between a nerve fiber of one neuron and another neuron or muscle fiber or glial cell; the site of interneuronal communication. As the nerve fiber approaches the synapse it enlarges into a specialized structure, the presynaptic nerve ending, which contains mitochondria and synaptic vesicles. At the tip of the nerve ending is the presynaptic membrane; facing it, and separated from it b…	cellular_component	-1.0596	0.8193	1.3286	3.081	0.4316	-3.0581	3.081	GO:0045202
histone H4 acetylation	The modification of histone H4 by the addition of an acetyl group.	biological_process	1.3091	0.8017	0.6267	2.3951	0	3.0795	3.0795	GO:0043967
DNA-templated transcriptional preinitiation complex assembly	The aggregation, arrangement and bonding together of proteins on promoter DNA to form the transcriptional preinitiation complex (PIC), the formation of which is a prerequisite for transcription.	biological_process	2.4274	1.8183	1.8222	3.0791	0	2.6586	3.0791	GO:0070897
positive regulation of secretion	Any process that activates or increases the frequency, rate or extent of the controlled release of a substance from a cell or a tissue.	biological_process	1.2796	1.4446	1.8976	2.0498	0.1967	3.0789	3.0789	GO:0051047
regulation of myoblast differentiation	Any process that modulates the frequency, rate or extent of myoblast differentiation. A myoblast is a mononucleate cell type that, by fusion with other myoblasts, gives rise to the myotubes that eventually develop into skeletal muscle fibers.	biological_process	-0.6986	0	2.5369	0	1.3168	3.0788	3.0788	GO:0045661
positive regulation of Wnt signaling pathway	Any process that activates or increases the frequency, rate or extent of Wnt signal transduction.	biological_process	0.2783	0.0561	1.8522	3.0787	0	0.5522	3.0787	GO:0030177
oogenesis	The complete process of formation and maturation of an ovum or female gamete from a primordial female germ cell. Examples of this process are found in Mus musculus and Drosophila melanogaster.	biological_process	1.1334	0.3009	0	-0.8458	0	3.0784	3.0784	GO:0048477
nucleoside phosphate metabolic process	The chemical reactions and pathways involving any phosphorylated nucleoside.	biological_process	0	1.1877	0	3.078	1.7526	-1.4588	3.078	GO:0006753
early endosome to late endosome transport	The directed movement of substances, in membrane-bounded vesicles, from the early sorting endosomes to the late sorting endosomes; transport occurs along microtubules and can be experimentally blocked with microtubule-depolymerizing drugs.	biological_process	-0.2757	-0.7084	2.0238	3.0776	-1.3551	2.9914	3.0776	GO:0045022
neural nucleus development	The biological process whose specific outcome is the progression of a neural nucleus from its initial condition to its mature state. A neural nucleus is an anatomical structure consisting of a discrete aggregate of neuronal soma.	biological_process	0	0.4661	0	0.883	0	3.0772	3.0772	GO:0048857
positive regulation of leukocyte migration	Any process that activates or increases the frequency, rate, or extent of leukocyte migration.	biological_process	1.8023	0.5236	0	0.98	0	3.0765	3.0765	GO:0002687
regulation of transcription involved in cell fate commitment	Any process that modulates the frequency, rate or extent of transcription from an RNA polymerase II promoter that contributes to the commitment of a cell to a specific fate.	biological_process	1.3333	0	3.0763	2.741	0.4414	2.2763	3.0763	GO:0060850
regulation of actin filament polymerization	Any process that modulates the frequency, rate or extent of the assembly of actin filaments by the addition of actin monomers to a filament.	biological_process	3.0748	0.4863	-1.8215	1.5929	0	-2.3116	3.0748	GO:0030833
platelet aggregation	The adhesion of one platelet to one or more other platelets via adhesion molecules.	biological_process	1.781	0.8123	2.3963	3.0747	2.1831	2.8267	3.0747	GO:0070527
response to light stimulus	Any process that results in a change in state or activity of a cell or an organism (in terms of movement, secretion, enzyme production, gene expression, etc.) as a result of a light stimulus, electromagnetic radiation of wavelengths classified as infrared, visible or ultraviolet light.	biological_process	-0.3565	0.2372	0.3267	3.0745	0	2.5289	3.0745	GO:0009416
microvillus membrane	The portion of the plasma membrane surrounding a microvillus.	cellular_component	-2.0329	0.7508	0	0	0	3.0744	3.0744	GO:0031528
tubulin complex biogenesis	A cellular process that results in the biosynthesis of constituent macromolecules, assembly, and arrangement of constituent parts of a tubulin complex. Includes the synthesis and folding of the constituent protein molecules, and those protein modifications that are involved in synthesis or assembly of the complex. A tubulin complex is a heterodimer of tubulins alpha and beta, from which microtubu…	biological_process	0	-0.5088	0	3.0735	0.1823	2.3353	3.0735	GO:0072668
regulation of response to cytokine stimulus	Any process that modulates the rate, frequency, or extent of a response to cytokine stimulus.	biological_process	-1.1224	-0.799	1.9488	1.5044	1.5429	3.0731	3.0731	GO:0060759
low-density lipoprotein receptor particle metabolic process	The chemical reactions and pathways involving low-density lipoprotein receptors.	biological_process	2.0907	-0.2218	2.1605	3.072	0.4842	2.8124	3.072	GO:0032799
neural retina development	The progression of the neural retina over time from its initial formation to the mature structure. The neural retina is the part of the retina that contains neurons and photoreceptor cells.	biological_process	-1.9026	0	3.0719	-2.5844	0	2.7226	3.0719	GO:0003407
regulation of endocrine process	Any process that modulates the frequency, rate or extent of an endocrine process, a process involving the secretion of or response to endocrine hormones. An endocrine hormone is a hormone released into the circulatory system.	biological_process	-2.1105	1.4892	0.1167	1.4297	0	3.0718	3.0718	GO:0044060
multicellular organismal reproductive process	The process, occurring above the cellular level, that is pertinent to the reproductive function of a multicellular organism. This includes the integrated processes at the level of tissues and organs.	biological_process	-1.7504	0.5357	2.3172	2.3403	0	3.0713	3.0713	GO:0048609
ATP-dependent helicase activity	Catalysis of the reaction: ATP + H2O = ADP + phosphate, to drive the unwinding of a DNA or RNA helix.	molecular_function	-1.5135	0.7618	0	2.275	0	3.0711	3.0711	GO:0008026
regulation of immune effector process	Any process that modulates the frequency, rate, or extent of an immune effector process.	biological_process	-1.3245	0	1.0134	3.07	0	0.615	3.07	GO:0002697
positive regulation of cytokine-mediated signaling pathway	Any process that activates or increases the frequency, rate or extent of a cytokine mediated signaling pathway.	biological_process	0.5596	0.4023	1.689	0.5179	0.0081	3.0674	3.0674	GO:0001961
cellular response to organic cyclic compound	Any process that results in a change in state or activity of a cell (in terms of movement, secretion, enzyme production, gene expression, etc.) as a result of an organic cyclic compound stimulus.	biological_process	-1.0634	1.1587	1.8876	3.0667	0.2183	1.5144	3.0667	GO:0071407
blood vessel morphogenesis	The process in which the anatomical structures of blood vessels are generated and organized. The blood vessel is the vasculature carrying blood.	biological_process	0.4711	0.5723	1.1666	2.0698	0	3.0663	3.0663	GO:0048514
positive regulation of cellular biosynthetic process	Any process that activates or increases the frequency, rate or extent of the chemical reactions and pathways resulting in the formation of substances, carried out by individual cells.	biological_process	-1.7025	-1.2355	0.3566	2.6883	0	3.0662	3.0662	GO:0031328
receptor complex	Any protein complex that undergoes combination with a hormone, neurotransmitter, drug or intracellular messenger to initiate a change in cell function.	cellular_component	1.1975	1.2598	2.2566	3.0646	0.2328	-2.9065	3.0646	GO:0043235
regulation of cell cycle	Any process that modulates the rate or extent of progression through the cell cycle.	biological_process	-0.8087	1.4398	-0.5119	2.6249	0	3.0643	3.0643	GO:0051726
positive regulation of synapse assembly	Any process that activates, maintains or increases the frequency, rate or extent of synapse assembly, the aggregation, arrangement and bonding together of a set of components to form a synapse.	biological_process	0.3606	0.0191	0.9212	-2.5034	-0.3709	3.064	3.064	GO:0051965
low-density lipoprotein particle	A lipoprotein particle, rich in cholesterol esters and low in triglycerides that is typically composed of APOB100 and APOE and has a density of 1.02-1.06 g/ml and a diameter of between 20-25 nm. LDL particles are formed from VLDL particles (via IDL) by the loss of triglyceride and gain of cholesterol ester. They transport endogenous cholesterol (and to some extent triglycerides) from peripheral t…	cellular_component	1.3731	0.4571	3.0637	1.3924	2.2731	1.023	3.0637	GO:0034362
kinetochore	A multisubunit complex that is located at the centromeric region of DNA and provides an attachment point for the spindle microtubules.	cellular_component	0.7399	1.5109	-0.4574	3.0633	0	2.3603	3.0633	GO:0000776
striated muscle adaptation	Any process in which striated muscle adapts, with consequent modifications to structural and/or functional phenotypes, in response to a stimulus. Stimuli include contractile activity, loading conditions, substrate supply, and environmental factors. These adaptive events occur in both muscle fibers and associated structures (motoneurons and capillaries), and they involve alterations in regulatory …	biological_process	0.4617	0	3.0626	2.7943	0.0778	0.4364	3.0626	GO:0014888
positive regulation of defense response to virus by host	Any host process that results in the promotion of antiviral immune response mechanisms, thereby limiting viral replication.	biological_process	1.6413	1.6592	0	1.0049	0	3.061	3.061	GO:0002230
cell differentiation involved in kidney development	The process in which relatively unspecialized cells acquire specialized structural and/or functional features that characterize the cells of the kidney as it progresses from its formation to the mature state.	biological_process	-2.4812	1.25	0.2593	1.1184	0	3.0598	3.0598	GO:0061005
voltage-gated potassium channel activity	Catalysis of the transmembrane transfer of a potassium ion by a voltage-gated channel. A voltage-gated channel is a channel whose open state is dependent on the voltage across the membrane in which it is embedded.	molecular_function	0	0	3.0597	0.7088	0	2.1006	3.0597	GO:0005249
positive regulation of calcium ion transport into cytosol	Any process that increases the rate of the directed movement of calcium ions into the cytosol of a cell. The cytosol is that part of the cytoplasm that does not contain membranous or particulate subcellular components.	biological_process	-2.1537	0	1.4745	3.0597	-1.6763	-2.2977	3.0597	GO:0010524
Hsp70 protein binding	Interacting selectively and non-covalently with Hsp70 proteins, any of a group of heat shock proteins around 70kDa in size.	molecular_function	1.9267	-2.2772	-1.9107	3.0597	0	-0.3423	3.0597	GO:0030544
dorsal/ventral pattern formation	The regionalization process in which the areas along the dorsal/ventral axis are established that will lead to differences in cell differentiation. The dorsal/ventral axis is defined by a line that runs orthogonal to both the anterior/posterior and left/right axes. The dorsal end is defined by the upper or back side of an organism. The ventral end is defined by the lower or front side of an organ…	biological_process	1.7118	1.6047	1.6903	3.0595	0	2.3642	3.0595	GO:0009953
dendritic spine	Protrusion from a dendrite. Spines are specialised subcellular compartments involved in the synaptic transmission. They are linked to the dendritic shaft by a restriction. Because of their bulb shape, they function as a biochemical and an electrical compartment. Spine remodeling is though to be involved in synaptic plasticity.	cellular_component	2.0854	0	2.261	3.0593	0.2581	2.9622	3.0593	GO:0043197
regulation of mitosis	Any process that modulates the frequency, rate or extent of mitosis.	biological_process	0	-0.5987	1.1318	2.5901	0	3.0589	3.0589	GO:0007088
regulation of potassium ion transport	Any process that modulates the frequency, rate or extent of the directed movement of potassium ions (K+) into, out of or within a cell, or between cells, by means of some agent such as a transporter or pore.	biological_process	-0.3052	-0.7004	3.0583	0.8575	0.1639	1.0373	3.0583	GO:0043266
mesenchymal to epithelial transition	A transition where a mesenchymal cell establishes apical/basolateral polarity, forms intercellular adhesive junctions, synthesizes basement membrane components and becomes an epithelial cell.	biological_process	-1.1677	2.1288	0	0.4086	0	3.0568	3.0568	GO:0060231
regulation of multi-organism process	Any process that modulates the frequency, rate or extent of a multi-organism process, a process in which an organism has an effect on another organism of the same or different species.	biological_process	-1.0366	1.4192	0.6364	3.0563	0	2.9116	3.0563	GO:0043900
spindle pole	Either of the ends of a spindle, where spindle microtubules are organized; usually contains a microtubule organizing center and accessory molecules, spindle microtubules and astral microtubules.	cellular_component	-2.1774	0.6397	-0.2877	2.1965	0	3.0537	3.0537	GO:0000922
norepinephrine transport	The directed movement of norepinephrine into, out of or within a cell, or between cells, by means of some agent such as a transporter or pore. Norepinephrine (3,4-dihydroxyphenyl-2-aminoethanol) is a hormone secreted by the adrenal medulla and a neurotransmitter in the sympathetic peripheral nervous system and in some tracts of the CNS. It is also the biosynthetic precursor of epinephrine.	biological_process	1.342	1.4131	3.0536	-2.3153	1.3103	2.9755	3.0536	GO:0015874
cilium assembly	The assembly of a cilium, a specialized eukaryotic organelle that consists of a filiform extrusion of the cell surface. Each cilium is bounded by an extrusion of the cytoplasmic membrane, and contains a regular longitudinal array of microtubules, anchored basally in a centriole.	biological_process	1.2487	1.1594	1.4013	3.0532	0	2.0593	3.0532	GO:0042384
positive regulation of cAMP biosynthetic process	Any process that activates or increases the frequency, rate or extent of the chemical reactions and pathways resulting in the formation of the nucleotide cAMP (cyclic AMP, adenosine 3',5'-cyclophosphate).	biological_process	1.6903	0	2.2288	-0.243	0	3.0519	3.0519	GO:0030819
positive regulation of cell migration	Any process that activates or increases the frequency, rate or extent of cell migration.	biological_process	0.9426	-1.0025	1.1747	3.0518	1.4586	2.2725	3.0518	GO:0030335
protein processing	Any protein maturation process achieved by the cleavage of a peptide bond or bonds within a protein. Protein maturation is the process leading to the attainment of the full functional capacity of a protein.	biological_process	-0.754	-1.4343	1.755	1.8633	0	3.0506	3.0506	GO:0016485
gamma-tubulin complex	A multiprotein complex composed of gamma-tubulin and other non-tubulin proteins. Gamma-tubulin complexes are localized to microtubule organizing centers, and play an important role in the nucleation of microtubules. The number and complexity of non-tubulin proteins associated with these complexes varies between species.	cellular_component	-1.7065	1.3206	0	3.0503	0	2.8908	3.0503	GO:0000930
cell cycle arrest	A regulatory process that halts progression through the cell cycle during one of the normal phases (G1, S, G2, M).	biological_process	1.4348	0.7141	1.3582	3.0499	0	-1.9429	3.0499	GO:0007050
regulation of MAPK cascade	Any process that modulates the frequency, rate or extent of signal transduction mediated by the MAP kinase (MAPK) cascade.	biological_process	0.9171	0	0	2.2308	0.3824	3.0498	3.0498	GO:0043408
synaptic transmission, cholinergic	The process of communication from a neuron to a target (neuron, muscle, or secretory cell) across a synapse using the neurotransmitter acetylcholine.	biological_process	0.3096	-0.5784	-1.5531	3.0488	0	-2.294	3.0488	GO:0007271
growth	The increase in size or mass of an entire organism, a part of an organism or a cell.	biological_process	-1.0899	1.4585	2.1014	3.0486	0	2.0496	3.0486	GO:0040007
locomotory behavior	The specific movement from place to place of an organism in response to external or internal stimuli. Locomotion of a whole organism in a manner dependent upon some combination of that organism's internal state and external conditions.	biological_process	1.9319	0.6888	2.6355	2.9301	0.1381	3.0482	3.0482	GO:0007626
large ribosomal subunit	The larger of the two subunits of a ribosome. Two sites on the ribosomal large subunit are involved in translation, namely the aminoacyl site (A site) and peptidyl site (P site).	cellular_component	-1.0046	-0.0674	0	2.6551	0	3.0477	3.0477	GO:0015934
regulation of translation	Any process that modulates the frequency, rate or extent of the chemical reactions and pathways resulting in the formation of proteins by the translation of mRNA.	biological_process	-2.2272	1.5301	1.8659	3.0462	0	2.7137	3.0462	GO:0006417
cardiac muscle tissue morphogenesis	The process in which the anatomical structures of cardiac muscle tissue are generated and organized.	biological_process	1.2096	2.4441	1.7638	2.3339	3.0442	1.1792	3.0442	GO:0055008
regulation of phosphatase activity	Any process that modulates the rate or frequency of phosphatase activity. Phosphatases catalyze the hydrolysis of phosphoric monoesters, releasing inorganic phosphate.	biological_process	3.0435	0	1.2088	-2.3849	0	-0.9476	3.0435	GO:0010921
negative regulation of response to stimulus	Any process that stops, prevents, or reduces the frequency, rate or extent of a response to a stimulus. Response to stimulus is a change in state or activity of a cell or an organism (in terms of movement, secretion, enzyme production, gene expression, etc.) as a result of a stimulus.	biological_process	1.1982	1.3415	1.8138	3.0433	2.4696	2.4214	3.0433	GO:0048585
renal absorption	A renal system process in which water, ions, glucose and proteins are taken up from the collecting ducts, glomerulus and proximal and distal loops of the nephron.	biological_process	1.3429	0.1064	0.2076	1.0337	0	3.0431	3.0431	GO:0070293
negative regulation of signal transduction	Any process that stops, prevents, or reduces the frequency, rate or extent of signal transduction.	biological_process	1.8491	-0.8595	1.9486	2.1955	1.5785	3.043	3.043	GO:0009968
regulation of embryonic development	Any process that modulates the frequency, rate or extent of embryonic development.	biological_process	0.2965	0.2868	2.0839	3.0422	0.0077	2.1662	3.0422	GO:0045995
L-alpha-amino acid transmembrane transport	The directed movement of L-alpha-amino acid across a membrane.	biological_process	0.7917	-1.5867	0.4987	3.0409	0.7403	3.0409	3.0409	GO:1902475
unsaturated fatty acid biosynthetic process	The chemical reactions and pathways resulting in the formation of an unsaturated fatty acid, any fatty acid containing one or more double bonds between carbon atoms.	biological_process	0	0	2.0351	2.5338	0	3.0402	3.0402	GO:0006636
regulation of cellular ketone metabolic process	Any process that modulates the chemical reactions and pathways involving any of a class of organic compounds that contain the carbonyl group, CO, and in which the carbonyl group is bonded only to carbon atoms. The general formula for a ketone is RCOR, where R and R are alkyl or aryl groups.	biological_process	-0.7653	1.4641	2.2563	1.3603	0	3.0396	3.0396	GO:0010565
memory	The activities involved in the mental information processing system that receives (registers), modifies, stores, and retrieves informational stimuli. The main stages involved in the formation and retrieval of memory are encoding (processing of received information by acquisition), storage (building a permanent record of received information as a result of consolidation) and retrieval (calling bac…	biological_process	-0.3265	-0.1207	1.7664	-1.7363	0	3.0394	3.0394	GO:0007613
regulation of calcium ion transport	Any process that modulates the frequency, rate or extent of the directed movement of calcium ions into, out of or within a cell, or between cells, by means of some agent such as a transporter or pore.	biological_process	-1.3718	-0.6475	1.6086	3.0391	0.1525	2.4385	3.0391	GO:0051924
O-methyltransferase activity	Catalysis of the transfer of a methyl group to the oxygen atom of an acceptor molecule.	molecular_function	0.1189	1.7372	0	3.0391	0	1.744	3.0391	GO:0008171
binding	The selective, non-covalent, often stoichiometric, interaction of a molecule with one or more specific sites on another molecule.	molecular_function	-1.7452	-2.6243	2.7148	3.0387	0	2.9598	3.0387	GO:0005488
axonal growth cone	The migrating motile tip of a growing nerve cell axon.	cellular_component	0.9038	0	2.5599	3.0386	0	-2.9763	3.0386	GO:0044295
single organism reproductive process	A biological process that directly contributes to the process of producing new individuals, involving a single organism.	biological_process	1.3412	1.0443	1.509	3.0378	0	2.7534	3.0378	GO:0044702
cytoskeleton organization	A process that is carried out at the cellular level which results in the assembly, arrangement of constituent parts, or disassembly of cytoskeletal structures.	biological_process	-0.9796	1.2502	1.526	2.8766	0.1613	3.0372	3.0372	GO:0007010
respiratory chain complex IV	A part of the respiratory chain, containing the 13 polypeptide subunits of cytochrome c oxidase, including cytochrome a and cytochrome a3. Catalyzes the oxidation of reduced cytochrome c by dioxygen (O2).	cellular_component	0	0.7421	1.4657	3.0369	0	2.1491	3.0369	GO:0045277
renal system process	A organ system process carried out by any of the organs or tissues of the renal system. The renal system maintains fluid balance, and contributes to electrolyte balance, acid/base balance, and disposal of nitrogenous waste products. In humans, the renal system comprises a pair of kidneys, a pair of ureters, urinary bladder, urethra, sphincter muscle and associated blood vessels.	biological_process	1.6848	0.8131	0.1963	1.1929	0.8895	3.0362	3.0362	GO:0003014
oocyte maturation	A developmental process, independent of morphogenetic (shape) change, that is required for an oocyte to attain its fully functional state. Oocyte maturation commences after reinitiation of meiosis commonly starting with germinal vesicle breakdown, and continues up to the second meiotic arrest prior to fertilization.	biological_process	-1.4037	0	0	0.116	0	3.0357	3.0357	GO:0001556
gamma-aminobutyric acid signaling pathway	The series of molecular signals generated by the binding of gamma-aminobutyric acid (GABA, 4-aminobutyrate), an amino acid which acts as a neurotransmitter in some organisms, to a cell surface receptor.	biological_process	3.0357	1.5929	0.2162	2.2064	0	1.4476	3.0357	GO:0007214
Golgi lumen	The volume enclosed by the membranes of any cisterna or subcompartment of the Golgi apparatus, including the cis- and trans-Golgi networks.	cellular_component	0.1744	0.8103	0.7158	1.923	0	3.0354	3.0354	GO:0005796
potassium channel activity	Catalysis of facilitated diffusion of a potassium ion (by an energy-independent process) involving passage through a transmembrane aqueous pore or channel without evidence for a carrier-mediated mechanism.	molecular_function	0	-0.1601	3.0347	0.7588	0	1.2149	3.0347	GO:0005267
hydrolase activity, acting on acid anhydrides, catalyzing transmembrane movement of substances	Catalysis of the hydrolysis of an acid anhydride to directly drive the transport of a substance across a membrane.	molecular_function	-2.0099	-0.6632	-0.9619	3.034	0	1.8373	3.034	GO:0016820
negative regulation of immune effector process	Any process that stops, prevents, or reduces the frequency, rate, or extent of an immune effector process.	biological_process	-2.0669	-0.9419	-1.1893	3.0339	0	1.1931	3.0339	GO:0002698
protein import into nucleus, translocation	A protein transport process that contributes to protein import into the nucleus, and that results in the vectorial transfer of a cargo-carrier protein complex through the nuclear pore complex from the cytoplasmic side to the nucleoplasmic side of the nuclear envelope.	biological_process	1.5262	2.0513	1.1762	2.5684	0	3.0338	3.0338	GO:0000060
rRNA processing	Any process involved in the conversion of a primary ribosomal RNA (rRNA) transcript into one or more mature rRNA molecules.	biological_process	1.5137	-1.3643	0.46	3.0335	0	2.331	3.0335	GO:0006364
negative regulation of fat cell differentiation	Any process that stops, prevents, or reduces the frequency, rate or extent of adipocyte differentiation.	biological_process	0.9491	1.9796	2.7971	2.236	0	3.0331	3.0331	GO:0045599
cell fate commitment	The commitment of cells to specific cell fates and their capacity to differentiate into particular kinds of cells. Positional information is established through protein signals that emanate from a localized source within a cell (the initial one-cell zygote) or within a developmental field.	biological_process	0.6417	2.0731	1.5638	2.8081	0	3.0328	3.0328	GO:0045165
mismatch repair	A system for the correction of errors in which an incorrect base, which cannot form hydrogen bonds with the corresponding base in the parent strand, is incorporated into the daughter strand. The mismatch repair system promotes genomic fidelity by repairing base-base mismatches, insertion-deletion loops and heterologies generated during DNA replication and recombination.	biological_process	1.7316	-0.3423	-0.7954	-2.0592	0	3.0313	3.0313	GO:0006298
sulfur compound binding	Interacting selectively and non-covalently with a sulfur compound.	molecular_function	0	2.4435	0	-1.6691	0	3.0306	3.0306	GO:1901681
cell communication	Any process that mediates interactions between a cell and its surroundings. Encompasses interactions such as signaling or attachment between one cell and another cell, between a cell and an extracellular matrix, or between a cell and any other aspect of its environment.	biological_process	0.6411	0	0.7414	1.5335	0	3.0302	3.0302	GO:0007154
negative regulation of catecholamine secretion	Any process that stops, prevents, or reduces the frequency, rate or extent of the regulated release of a catecholamine.	biological_process	1.1889	0.8654	3.0301	2.041	0	-2.5098	3.0301	GO:0033604
positive regulation of glucose metabolic process	Any process that increases the rate, frequency or extent of glucose metabolism. Glucose metabolic processes are the chemical reactions and pathways involving glucose, the aldohexose gluco-hexose.	biological_process	-1.2478	1.6448	0.3799	2.8337	0	3.0297	3.0297	GO:0010907
phagosome maturation	A process that is carried out at the cellular level which results in the arrangement of constituent parts of a phagosome within a cell. Phagosome maturation begins with endocytosis and formation of the early phagosome and ends with the formation of the hybrid organelle, the phagolysosome.	biological_process	-1.0181	-0.6539	-0.763	2.7863	0.4182	3.0293	3.0293	GO:0090382
regulation of programmed cell death	Any process that modulates the frequency, rate or extent of programmed cell death, cell death resulting from activation of endogenous cellular processes.	biological_process	1.7282	0.7207	0.8713	-1.7864	0	3.0287	3.0287	GO:0043067
response to drug	Any process that results in a change in state or activity of a cell or an organism (in terms of movement, secretion, enzyme production, gene expression, etc.) as a result of a drug stimulus. A drug is a substance used in the diagnosis, treatment or prevention of a disease.	biological_process	1.0541	1.225	2.3866	3.0281	0.1047	2.1625	3.0281	GO:0042493
L-amino acid transmembrane transporter activity	Catalysis of the transfer of an L-amino acid from one side of a membrane to the other. L-amino acids are the L-enantiomers of amino acids.	molecular_function	-1.0872	-1.4587	0.4816	3.0274	0.7103	3.0147	3.0274	GO:0015179
regulation of vasodilation	Any process that modulates the frequency, rate or extent of increases in the diameter of blood vessels.	biological_process	1.2925	1.1594	0.2677	0.6506	0	3.0267	3.0267	GO:0042312
muscle adaptation	A process in which muscle adapts, with consequent modifications to structural and/or functional phenotypes, in response to a stimulus. Stimuli include contractile activity, loading conditions, substrate supply, and environmental factors. These adaptive events occur in both muscle fibers and associated structures (motoneurons and capillaries), and they involve alterations in regulatory mechanisms,…	biological_process	0.6204	-0.4544	2.1349	3.0255	0.5914	0.9387	3.0255	GO:0043500
vascular smooth muscle contraction	A process, occurring in the vascular tissue, whereby actin/myosin complex activity generates force through ATP hydrolysis resulting in a change in smooth muscle geometry. This process is always coupled to chemo-mechanical energy conversion.	biological_process	-0.7864	0	3.0251	-1.2727	0.2742	2.8798	3.0251	GO:0014829
transcription elongation from RNA polymerase II promoter	The extension of an RNA molecule after transcription initiation and promoter clearance at an RNA polymerase II promoter by the addition of ribonucleotides catalyzed by RNA polymerase II.	biological_process	-1.3599	1.8325	-0.6578	3.0247	0	2.6548	3.0247	GO:0006368
myeloid leukocyte differentiation	The process in which a relatively unspecialized myeloid precursor cell acquires the specialized features of any cell of the myeloid leukocyte lineage.	biological_process	1.9868	3.0247	0	-1.4574	0	1.3599	3.0247	GO:0002573
circadian behavior	The specific behavior of an organism that recurs with a regularity of approximately 24 hours.	biological_process	1.8288	2.002	2.1441	1.2538	0	3.0238	3.0238	GO:0048512
positive regulation of cellular metabolic process	Any process that activates or increases the frequency, rate or extent of the chemical reactions and pathways by which individual cells transform chemical substances.	biological_process	1.345	-0.7997	2.3568	2.6677	0.8361	3.0229	3.0229	GO:0031325
neural tube development	The process whose specific outcome is the progression of the neural tube over time, from its formation to the mature structure. The mature structure of the neural tube exists when the tube has been segmented into the forebrain, midbrain, hindbrain and spinal cord regions. In addition neural crest has budded away from the epithelium.	biological_process	1.2616	-0.6112	1.5328	3.0209	0	-0.9437	3.0209	GO:0021915
endothelial cell proliferation	The multiplication or reproduction of endothelial cells, resulting in the expansion of a cell population. Endothelial cells are thin flattened cells which line the inside surfaces of body cavities, blood vessels, and lymph vessels, making up the endothelium.	biological_process	-1.2873	-0.0977	1.8416	1.7811	0.3724	3.0199	3.0199	GO:0001935
calcium ion-dependent exocytosis	The release of intracellular molecules (e.g. hormones, matrix proteins) contained within a membrane-bounded vesicle by fusion of the vesicle with the plasma membrane of a cell, requiring the presence of calcium ions.	biological_process	-1.4649	1.3438	1.5781	-2.2243	0.7771	3.0196	3.0196	GO:0017156
cilium movement	The directed, self-propelled movement of a cilium.	biological_process	0.4411	0.5629	0	3.0195	0	-2.2737	3.0195	GO:0003341
actin filament	A filamentous structure formed of a two-stranded helical polymer of the protein actin and associated proteins. Actin filaments are a major component of the contractile apparatus of skeletal muscle and the microfilaments of the cytoskeleton of eukaryotic cells. The filaments, comprising polymerized globular actin molecules, appear as flexible structures with a diameter of 5-9 nm. They are organize…	cellular_component	-0.7577	-0.2669	0.8538	3.0189	0	2.6059	3.0189	GO:0005884
regulation of cholesterol transport	Any process that modulates the frequency, rate or extent of the directed movement of cholesterol into, out of or within a cell, or between cells, by means of some agent such as a transporter or pore.	biological_process	2.3164	1.5557	3.0187	2.4036	1.311	2.4876	3.0187	GO:0032374
regulation of norepinephrine secretion	Any process that modulates the frequency, rate or extent of the regulated release of norepinephrine.	biological_process	1.9677	1.4914	3.0167	-2.0187	0	2.531	3.0167	GO:0014061
peroxisome proliferator activated receptor binding	Interacting selectively and non-covalently with any of the peroxisome proliferator activated receptors, alpha, beta or gamma.	molecular_function	-1.5439	-0.6253	1.9895	1.4	0	3.0163	3.0163	GO:0042975
cellular response to heat	Any process that results in a change in state or activity of a cell (in terms of movement, secretion, enzyme production, gene expression, etc.) as a result of a heat stimulus, a temperature stimulus above the optimal temperature for that organism.	biological_process	0	0.6019	1.5405	3.0161	0	1.7091	3.0161	GO:0034605
regulation of T cell apoptotic process	Any process that modulates the occurrence or rate of T cell death by apoptotic process.	biological_process	1.0007	0.334	0.5804	3.0158	0	1.8106	3.0158	GO:0070232
positive regulation of multicellular organismal process	Any process that activates or increases the frequency, rate or extent of an organismal process, any of the processes pertinent to the function of an organism above the cellular level; includes the integrated processes of tissues and organs.	biological_process	1.4185	0.9822	2.7533	3.0157	0.0534	2.9091	3.0157	GO:0051240
cellular response to glucose stimulus	Any process that results in a change in state or activity of a cell (in terms of movement, secretion, enzyme production, gene expression, etc.) as a result of a glucose stimulus.	biological_process	-1.9373	1.8571	0.741	3.0147	0.6775	1.8198	3.0147	GO:0071333
iron ion homeostasis	Any process involved in the maintenance of an internal steady state of iron ions within an organism or cell.	biological_process	0.6565	-1.1089	1.4873	3.0127	-0.065	1.4224	3.0127	GO:0055072
Rho GTPase activator activity	Increases the rate of GTP hydrolysis by a GTPase of the Rho family.	molecular_function	0.8574	1.4503	0	3.0109	1.7285	2.5829	3.0109	GO:0005100
nucleus organization	A process that is carried out at the cellular level which results in the assembly, arrangement of constituent parts, or disassembly of the nucleus.	biological_process	0.2047	-2.0026	-1.1163	2.677	0	3.0099	3.0099	GO:0006997
organonitrogen compound biosynthetic process	The chemical reactions and pathways resulting in the formation of organonitrogen compound.	biological_process	-0.921	1.6074	0.9381	3.0093	0	2.6702	3.0093	GO:1901566
response to iron ion	Any process that results in a change in state or activity of a cell or an organism (in terms of movement, secretion, enzyme production, gene expression, etc.) as a result of an iron ion stimulus.	biological_process	0	0.6959	1.7808	1.5794	0.5556	3.009	3.009	GO:0010039
response to oxidative stress	Any process that results in a change in state or activity of a cell or an organism (in terms of movement, secretion, enzyme production, gene expression, etc.) as a result of oxidative stress, a state often resulting from exposure to high levels of reactive oxygen species, e.g. superoxide anions, hydrogen peroxide (H2O2), and hydroxyl radicals.	biological_process	-1.0429	-0.7192	1.6097	2.5729	0	3.0078	3.0078	GO:0006979
chromosome separation	The cell cycle process in which paired chromosomes are detached from each other. Chromosome separation begins with the release of cohesin complexes from chromosomes; in budding yeast, this includes the cleavage of cohesin complexes along the chromosome arms, followed by the separation of the centromeric regions. Chromosome separation also includes formation of chromatid axes mediated by condensin…	biological_process	0.3918	0.7478	0	0.7644	0	3.0076	3.0076	GO:0051304
organonitrogen compound catabolic process	The chemical reactions and pathways resulting in the breakdown of organonitrogen compound.	biological_process	1.2192	1.3429	1.479	2.2134	0	3.0068	3.0068	GO:1901565
response to cocaine	Any process that results in a change in state or activity of a cell or an organism (in terms of movement, secretion, enzyme production, gene expression, etc.) as a result of a cocaine stimulus. Cocaine is a crystalline alkaloid obtained from the leaves of the coca plant.	biological_process	0	0.569	1.5336	2.3596	0	3.0057	3.0057	GO:0042220
SWI/SNF complex	A SWI/SNF-type complex that contains nine or more proteins, including both conserved (core) and nonconserved components; the Swi2/Snf2 ATPase is one of the core components.	cellular_component	-1.6022	0.4195	0	2.2693	0	3.0049	3.0049	GO:0016514
negative regulation of NF-kappaB import into nucleus	Any process that stops, prevents, or reduces the frequency, rate or extent of the transfer of NF-kappaB, a transcription factor for eukaryotic RNA polymerase II promoters, from the cytoplasm into the nucleus, across the nuclear membrane.	biological_process	2.5955	1.7887	0.1812	2.4401	1.8834	3.0041	3.0041	GO:0042347
centrosome	A structure comprised of a core structure (in most organisms, a pair of centrioles) and peripheral material from which a microtubule-based structure, such as a spindle apparatus, is organized. Centrosomes occur close to the nucleus during interphase in many eukaryotic cells, though in animal cells it changes continually during the cell-division cycle.	cellular_component	-1.0677	1.6938	1.4897	3.0041	0	2.8026	3.0041	GO:0005813
positive regulation of cytokinesis	Any process that activates or increases the frequency, rate or extent of the division of the cytoplasm of a cell, and its separation into two daughter cells.	biological_process	3.0038	0.5693	0.3292	2.4773	0	1.6703	3.0038	GO:0032467
mitochondrial intermembrane space	The region between the inner and outer lipid bilayers of the mitochondrial envelope.	cellular_component	0	-0.6692	1.2269	3.0035	0	1.0045	3.0035	GO:0005758
hippocampus development	The progression of the hippocampus over time from its initial formation until its mature state.	biological_process	-0.6202	1.5639	2.5486	-2.4907	0	3.0029	3.0029	GO:0021766
arachidonic acid secretion	The controlled release of arachidonic acid from a cell or a tissue.	biological_process	1.031	1.6249	0.5148	3.0019	0	2.4536	3.0019	GO:0050482
cellular process	Any process that is carried out at the cellular level, but not necessarily restricted to a single cell. For example, cell communication occurs among more than one cell, but occurs at the cellular level.	biological_process	1.1847	-1.3007	1.7527	-2.0716	0	3.0011	3.0011	GO:0009987
transcription factor binding	Interacting selectively and non-covalently with a transcription factor, any protein required to initiate or regulate transcription.	molecular_function	-1.2444	1.4894	1.3339	3.0008	0.5635	2.6593	3.0008	GO:0008134
single organismal cell-cell adhesion	The attachment of one cell to another cell via adhesion molecules, where both cells are part of the same organism.	biological_process	-0.5529	0.4424	0.9765	2.5043	0	3.0008	3.0008	GO:0016337
cell-type specific apoptotic process	Any apoptotic process in a specific cell type.	biological_process	0.2962	-1.4543	0.9784	-1.6905	0.2034	3.0006	3.0006	GO:0097285
guanosine-containing compound biosynthetic process	The chemical reactions and pathways resulting in the formation of guanosine-containing compounds (guanosines).	biological_process	-2.0113	0.3725	0	3.0004	0	-2.0242	3.0004	GO:1901070
regulation of cell aging	Any process that modulates the rate, frequency, or extent of cell aging. Cell aging is the progression of the cell from its inception to the end of its lifespan.	biological_process	1.7677	-1.7394	0	1.6773	2.6893	2.9987	2.9987	GO:0090342
negative regulation of JAK-STAT cascade	Any process that stops, prevents, or reduces the frequency, rate or extent of the JAK-STAT signaling pathway activity.	biological_process	-2.948	-0.2342	1.8011	1.9768	2.9981	2.6978	2.9981	GO:0046426
determination of left/right symmetry	The establishment of an organism's body plan or part of an organism with respect to the left and right halves. The pattern can either be symmetric, such that the halves are mirror images, or asymmetric where the pattern deviates from this symmetry.	biological_process	0.2095	0.3629	1.1131	2.3798	0	2.9972	2.9972	GO:0007368
neuron projection development	The process whose specific outcome is the progression of a neuron projection over time, from its formation to the mature structure. A neuron projection is any process extending from a neural cell, such as axons or dendrites (collectively called neurites).	biological_process	-0.9081	2.2596	0.9441	2.9971	0.6674	2.73	2.9971	GO:0031175
regulation of exocytosis	Any process that modulates the frequency, rate or extent of exocytosis.	biological_process	-1.4025	0.1337	2.9964	2.2358	1.8124	-2.6117	2.9964	GO:0017157
ion channel activity	Catalysis of facilitated diffusion of an ion (by an energy-independent process) by passage through a transmembrane aqueous pore or channel without evidence for a carrier-mediated mechanism.	molecular_function	1.6095	0.4807	2.5791	1.9326	2.9957	2.4164	2.9957	GO:0005216
positive regulation of lipid transport	Any process that activates or increases the frequency, rate or extent of the directed movement of lipids into, out of or within a cell, or between cells, by means of some agent such as a transporter or pore.	biological_process	1.2397	1.3269	1.8444	2.9955	0	2.9273	2.9955	GO:0032370
receptor biosynthetic process	The chemical reactions and pathways resulting in the formation of a receptor molecule, a macromolecule that undergoes combination with a hormone, neurotransmitter, drug or intracellular messenger to initiate a change in cell function.	biological_process	1.4437	-1.3925	2.4182	2.6139	0.2624	2.9942	2.9942	GO:0032800
protein heterodimerization activity	Interacting selectively and non-covalently with a nonidentical protein to form a heterodimer.	molecular_function	-1.563	1.6875	1.6664	2.9937	0.2971	1.9382	2.9937	GO:0046982
muscle contraction	A process in which force is generated within muscle tissue, resulting in a change in muscle geometry. Force generation involves a chemo-mechanical energy conversion step that is carried out by the actin/myosin complex activity, which generates force through ATP hydrolysis.	biological_process	-0.4029	-0.8042	0.3335	2.9936	0.4834	2.9632	2.9936	GO:0006936
calcium ion transport	The directed movement of calcium (Ca) ions into, out of or within a cell, or between cells, by means of some agent such as a transporter or pore.	biological_process	0.6142	-0.5364	1.8115	2.9934	0	2.9137	2.9934	GO:0006816
spermatogenesis	The process of formation of spermatozoa, including spermatocytogenesis and spermiogenesis.	biological_process	1.3309	1.2387	1.6533	2.9931	0	2.4293	2.9931	GO:0007283
protein serine/threonine phosphatase complex	A complex, normally consisting of a catalytic and a regulatory subunit, which catalyzes the removal of a phosphate group from a serine or threonine residue of a protein.	cellular_component	-1.7381	1.6272	-0.4421	-1.7573	-0.6298	2.99	2.99	GO:0008287
regulation of cellular process	Any process that modulates the frequency, rate or extent of a cellular process, any of those that are carried out at the cellular level, but are not necessarily restricted to a single cell. For example, cell communication occurs among more than one cell, but occurs at the cellular level.	biological_process	1.1249	1.1867	1.5505	2.9652	0	2.9898	2.9898	GO:0050794
cation-transporting ATPase activity	Catalysis of the transfer of a solute or solutes from one side of a membrane to the other according to the reaction: ATP + H2O + cation(out) = ADP + phosphate + cation(in).	molecular_function	-1.2163	0	-1.2102	2.9898	0	1.2394	2.9898	GO:0019829
circadian rhythm	Any biological process in an organism that recurs with a regularity of approximately 24 hours.	biological_process	-0.1855	0.1301	2.1197	2.9896	0.6189	2.8728	2.9896	GO:0007623
cholesterol biosynthetic process	The chemical reactions and pathways resulting in the formation of cholesterol, cholest-5-en-3 beta-ol, the principal sterol of vertebrates and the precursor of many steroids, including bile acids and steroid hormones.	biological_process	-0.8235	1.5757	-0.1056	2.9896	0	-2.0636	2.9896	GO:0006695
lipopolysaccharide-mediated signaling pathway	A series of molecular signals initiated by the binding of a lipopolysaccharide (LPS) to a receptor on the surface of a target cell, and ending with regulation of a downstream cellular process, e.g. transcription. Lipopolysaccharides are major components of the outer membrane of Gram-negative bacteria, making them prime targets for recognition by the immune system.	biological_process	1.6343	1.9792	0.9208	2.989	-1.1533	2.9078	2.989	GO:0031663
response to steroid hormone	Any process that results in a change in state or activity of a cell or an organism (in terms of movement, secretion, enzyme production, gene expression, etc.) as a result of a steroid hormone stimulus.	biological_process	-1.7028	0.6048	0	-1.5614	0	2.9874	2.9874	GO:0048545
RNA polymerase II transcription cofactor activity	Interacting selectively and non-covalently with an RNA polymerase II (RNAP II) regulatory transcription factor and also with the RNAP II basal transcription machinery in order to modulate transcription. Cofactors generally do not bind DNA, but rather mediate protein-protein interactions between regulatory transcription factors and the basal RNAP II transcription machinery.	molecular_function	-1.6585	-0.2709	1.1679	2.9868	0	2.3031	2.9868	GO:0001104
positive regulation of developmental growth	Any process that activates, maintains or increases the rate of developmental growth.	biological_process	-1.1583	1.5617	1.1754	2.985	1.2675	2.8768	2.985	GO:0048639
apoptotic cell clearance	The recognition and removal of an apoptotic cell by a neighboring cell or by a phagocyte.	biological_process	-0.9105	2.2496	0.0938	2.4411	0	2.9847	2.9847	GO:0043277
regulation of epithelial cell migration	Any process that modulates the frequency, rate or extent of epithelial cell migration.	biological_process	2.8404	0.7745	2.9844	2.5344	0.0915	-2.1609	2.9844	GO:0010632
protein methyltransferase activity	Catalysis of the transfer of a methyl group (CH3-) to a protein.	molecular_function	0.8127	0.8103	0	2.3774	0	2.9842	2.9842	GO:0008276
indole-containing compound metabolic process	The chemical reactions and pathways involving compounds that contain an indole (2,3-benzopyrrole) skeleton.	biological_process	-1.6159	2.1606	1.8011	2.9826	0	2.2079	2.9826	GO:0042430
mitotic DNA damage checkpoint	A mitotic cell cycle checkpoint that detects and negatively regulates progression through the cell cycle in response to DNA damage.	biological_process	-0.8235	-1.5344	0	2.4176	1.0439	2.9824	2.9824	GO:0044773
learning or memory	The acquisition and processing of information and/or the storage and retrieval of this information over time.	biological_process	0	-1.3822	2.2215	-2.0058	0	2.9822	2.9822	GO:0007611
cell projection assembly	Formation of a prolongation or process extending from a cell, e.g. a flagellum or axon.	biological_process	0.8186	-0.3992	-0.1784	1.4492	2.982	-1.617	2.982	GO:0030031
positive regulation of membrane protein ectodomain proteolysis	Any process that activates or increases the frequency, rate or extent of membrane protein ectodomain peptidolysis.	biological_process	0.7825	0	0	0	0	2.9815	2.9815	GO:0051044
cellular process involved in reproduction	A process, occurring at the cellular level, that is involved in the reproductive function of a multicellular or single-celled organism.	biological_process	2.4192	1.1858	-0.9125	2.211	0	2.9815	2.9815	GO:0048610
regulation of anatomical structure morphogenesis	Any process that modulates the frequency, rate or extent of anatomical structure morphogenesis.	biological_process	0	0.3008	0.8459	2.9812	0	2.1983	2.9812	GO:0022603
meiotic cell cycle	Progression through the phases of the meiotic cell cycle, in which canonically a cell replicates to produce four offspring with half the chromosomal content of the progenitor cell via two nuclear divisions.	biological_process	1.0363	1.6406	-0.8808	2.103	0	2.98	2.98	GO:0051321
ATPase activity, coupled to transmembrane movement of ions, phosphorylative mechanism	Catalysis of the transfer of a solute or solutes from one side of a membrane to the other according to the reaction: ATP + H2O = ADP + phosphate, to directly drive the transport of ions across a membrane. The reaction is characterized by the transient formation of a high-energy aspartyl-phosphoryl-enzyme intermediate.	molecular_function	-1.4793	0	-1.7994	2.9794	0	1.144	2.9794	GO:0015662
cyclin-dependent protein serine/threonine kinase activity	Catalysis of the reactions: ATP + protein serine = ADP + protein serine phosphate, and ATP + protein threonine = ADP + protein threonine phosphate. This reaction requires the binding of a regulatory cyclin subunit and full activity requires stimulatory phosphorylation by a CDK-activating kinase (CAK).	molecular_function	-0.7244	1.3202	-0.3819	2.4913	0	2.979	2.979	GO:0004693
regulation of protein localization to cell surface	Any process that modulates the frequency, rate or extent of protein localization to the cell surface.	biological_process	1.4926	-1.2985	0.2012	-2.5581	0.2934	2.9787	2.9787	GO:2000008
low-density lipoprotein particle receptor binding	Interacting selectively and non-covalently with a low-density lipoprotein receptor.	molecular_function	0	0	0.681	2.277	0	2.9783	2.9783	GO:0050750
meiotic chromosome segregation	The process in which genetic material, in the form of chromosomes, is organized into specific structures and then physically separated and apportioned to two or more sets during M phase of the meiotic cell cycle.	biological_process	2.9766	1.6661	0	2.4911	0	1.8922	2.9766	GO:0045132
regulation of cellular component organization	Any process that modulates the frequency, rate or extent of a process involved in the formation, arrangement of constituent parts, or disassembly of cell structures, including the plasma membrane and any external encapsulating structures such as the cell wall and cell envelope.	biological_process	0.7133	1.0469	1.7934	2.9765	0	2.0695	2.9765	GO:0051128
regulation of mast cell activation	Any process that modulates the frequency, rate, or extent of mast cell activation.	biological_process	0.7694	0	0	1.117	0	2.976	2.976	GO:0033003
regulation of multicellular organismal process	Any process that modulates the frequency, rate or extent of a multicellular organismal process, the processes pertinent to the function of a multicellular organism above the cellular level; includes the integrated processes of tissues and organs.	biological_process	-1.0031	-1.4024	1.2353	-2.7512	0	2.9759	2.9759	GO:0051239
pteridine-containing compound metabolic process	The chemical reactions and pathways involving any compound containing pteridine (pyrazino(2,3-dipyrimidine)), e.g. pteroic acid, xanthopterin and folic acid.	biological_process	-0.8549	1.8964	0.9603	2.9754	0.4068	1.718	2.9754	GO:0042558
drug metabolic process	The chemical reactions and pathways involving a drug, a substance used in the diagnosis, treatment or prevention of a disease; as used here antibiotic substances (see antibiotic metabolism) are considered to be drugs, even if not used in medical or veterinary practice.	biological_process	-0.8904	0	2.9747	2.2636	2.283	-2.1842	2.9747	GO:0017144
acute inflammatory response	Inflammation which comprises a rapid, short-lived, relatively uniform response to acute injury or antigenic challenge and is characterized by accumulations of fluid, plasma proteins, and granulocytic leukocytes. An acute inflammatory response occurs within a matter of minutes or hours, and either resolves within a few days or becomes a chronic inflammatory response.	biological_process	-1.4162	-1.0317	2.2714	2.9736	0.3269	2.7954	2.9736	GO:0002526
cell communication by electrical coupling	The process that mediates signaling interactions between one cell and another cell by transfer of current between their adjacent cytoplasms via intercellular protein channels.	biological_process	-0.5047	0.5671	0.2117	-1.1954	-0.6966	2.9734	2.9734	GO:0010644
positive T cell selection	The process of sparing immature T cells which react with self-MHC protein complexes with low affinity levels from apoptotic death.	biological_process	0.4829	0	0	1.3395	0	2.9728	2.9728	GO:0043368
rhodopsin mediated signaling pathway	The series of molecular signals generated as a consequence of excitation of rhodopsin by a photon and the events that convert the absorbed photons into a cellular response.	biological_process	-0.0416	-0.0343	1.6997	2.2654	0	2.9724	2.9724	GO:0016056
histone acetyltransferase complex	A protein complex that possesses histone acetyltransferase activity.	cellular_component	-1.9969	0.7777	0	-0.7409	0	2.9721	2.9721	GO:0000123
cell cycle	The progression of biochemical and morphological phases and events that occur in a cell during successive cell replication or nuclear replication events. Canonically, the cell cycle comprises the replication and segregation of genetic material followed by the division of the cell, but in endocycles or syncytial cells nuclear replication or nuclear division may not be followed by cell division.	biological_process	1.065	1.5059	-0.829	2.9718	0	2.6476	2.9718	GO:0007049
regulation of complement activation	Any process that modulates the frequency, rate or extent of complement activation.	biological_process	1.3127	0.7875	1.0417	2.6298	0.9572	2.9699	2.9699	GO:0030449
purine ribonucleoside monophosphate metabolic process	The chemical reactions and pathways involving purine ribonucleoside monophosphate, a compound consisting of a purine base linked to a ribose sugar esterified with phosphate on the sugar.	biological_process	-0.9028	-1.3926	-0.1948	2.9699	0	0.493	2.9699	GO:0009167
coenzyme metabolic process	The chemical reactions and pathways involving coenzymes, any of various nonprotein organic cofactors that are required, in addition to an enzyme and a substrate, for an enzymatic reaction to proceed.	biological_process	-1.0184	1.6662	0.8384	2.9694	0	2.1998	2.9694	GO:0006732
regulation of response to external stimulus	Any process that modulates the frequency, rate or extent of a response to an external stimulus.	biological_process	0.6845	0.9044	1.8484	1.7935	0.9768	2.9693	2.9693	GO:0032101
interferon-gamma-mediated signaling pathway	A series of molecular signals initiated by the binding of interferon-gamma to a receptor on the surface of a cell, and ending with regulation of a downstream cellular process, e.g. transcription. Interferon gamma is the only member of the type II interferon found so far.	biological_process	-1.4582	1.3892	1.4042	1.4153	0	2.9687	2.9687	GO:0060333
cell leading edge	The area of a motile cell closest to the direction of movement.	cellular_component	1.1248	-0.3937	0.0625	2.9671	0	-1.8777	2.9671	GO:0031252
receptor binding	Interacting selectively and non-covalently with one or more specific sites on a receptor molecule, a macromolecule that undergoes combination with a hormone, neurotransmitter, drug or intracellular messenger to initiate a change in cell function.	molecular_function	0.8753	1.1734	1.6517	2.9664	0	2.9174	2.9664	GO:0005102
positive regulation of fatty acid oxidation	Any process that activates or increases the frequency, rate or extent of fatty acid oxidation.	biological_process	0	0.4722	2.7701	2.9656	2.8776	-2.5896	2.9656	GO:0046321
T-helper 2 cell differentiation	The process in which a relatively unspecialized T cell acquires specialized features of a T-helper 2 (Th2) cell. A Th2 cell is a CD4-positive, alpha-beta T cell that has the phenotype GATA-3-positive and produces interleukin-4.	biological_process	2.9654	-1.483	0.9039	0.3472	0.1623	2.6623	2.9654	GO:0045064
regulation of cAMP biosynthetic process	Any process that modulates the frequency, rate or extent of the chemical reactions and pathways resulting in the formation of the nucleotide cAMP (cyclic AMP, adenosine 3',5'-cyclophosphate).	biological_process	-0.6483	0	2.9649	1.6203	0.5146	2.5509	2.9649	GO:0030817
cation transport	The directed movement of cations, atoms or small molecules with a net positive charge, into, out of or within a cell, or between cells, by means of some agent such as a transporter or pore.	biological_process	0.8473	0.6185	1.4821	2.9645	0	-2.2477	2.9645	GO:0006812
regulation of keratinocyte proliferation	Any process that modulates the rate, frequency or extent of keratinocyte proliferation. Keratinocyte proliferation is the multiplication or reproduction of keratinocytes, resulting in the expansion of a cell population.	biological_process	1.2731	0.3765	1.4583	1.7718	0	2.9642	2.9642	GO:0010837
respiratory gaseous exchange	The process of gaseous exchange between an organism and its environment. In plants, microorganisms, and many small animals, air or water makes direct contact with the organism's cells or tissue fluids, and the processes of diffusion supply the organism with dioxygen (O2) and remove carbon dioxide (CO2). In larger animals the efficiency of gaseous exchange is improved by specialized respiratory or…	biological_process	-1.7715	1.0988	0.7721	2.0855	0	2.9633	2.9633	GO:0007585
nucleobase-containing small molecule metabolic process	The cellular chemical reactions and pathways involving a nucleobase-containing small molecule: a nucleobase, a nucleoside, or a nucleotide.	biological_process	-2.0987	-1.9172	2.5889	2.963	0	-2.6939	2.963	GO:0055086
regulation of system process	Any process that modulates the frequency, rate or extent of a system process, a multicellular organismal process carried out by any of the organs or tissues in an organ system.	biological_process	0.0323	0.7947	1.9647	-0.7851	0	2.9629	2.9629	GO:0044057
cytokine production	The appearance of a cytokine due to biosynthesis or secretion following a cellular stimulus, resulting in an increase in its intracellular or extracellular levels.	biological_process	0.7254	1.1438	1.5558	2.3302	2.2581	2.9627	2.9627	GO:0001816
selenium binding	Interacting selectively and non-covalently with selenium (Se).	molecular_function	-1.6416	-1.1671	1.0797	2.9618	-0.5296	1.2775	2.9618	GO:0008430
meiotic nuclear division	One of the two nuclear divisions that occur as part of the meiotic cell cycle.	biological_process	0.5732	-1.8501	-0.1397	2.2538	0	2.9609	2.9609	GO:0007126
transcriptional repressor complex	A protein complex that possesses activity that prevents or downregulates transcription.	cellular_component	0.4772	1.2918	-0.9259	2.9604	0	1.7734	2.9604	GO:0017053
glycerophospholipid biosynthetic process	The chemical reactions and pathways resulting in the formation of glycerophospholipids, any derivative of glycerophosphate that contains at least one O-acyl, O-alkyl, or O-alkenyl group attached to the glycerol residue.	biological_process	0.7662	1.2139	0.9267	2.9597	0	1.7835	2.9597	GO:0046474
platelet-derived growth factor receptor signaling pathway	The series of molecular signals generated as a consequence of a platelet-derived growth factor receptor binding to one of its physiological ligands.	biological_process	-1.3283	0	0.9251	1.1163	0	2.9567	2.9567	GO:0048008
phospholipid transporter activity	Enables the directed movement of phospholipids into, out of or within a cell, or between cells. Phospholipids are a class of lipids containing phosphoric acid as a mono- or diester.	molecular_function	-1.3225	1.4463	0	1.5736	0	2.9565	2.9565	GO:0005548
nitric oxide mediated signal transduction	Any intracellular signal transduction in which the signal is passed on within the cell via nitric oxide (NO). Includes synthesis of nitric oxide, receptors/sensors for nitric oxide (such as soluble guanylyl cyclase/sGC) and downstream effectors that further transmit the signal within the cell. Nitric oxide transmits its downstream effects through either cyclic GMP (cGMP)-dependent or independent …	biological_process	1.17	1.9693	1.0336	-2.5078	-1.2346	2.9564	2.9564	GO:0007263
negative regulation of cyclin-dependent protein serine/threonine kinase activity	Any process that stops, prevents, or reduces the frequency, rate or extent of cyclin-dependent protein serine/threonine kinase activity.	biological_process	2.9558	0.8617	-1.335	1.5403	0.0187	-2.5554	2.9558	GO:0045736
extracellular matrix	A structure lying external to one or more cells, which provides structural support for cells or tissues; may be completely external to the cell (as in animals and bacteria) or be part of the cell (as in plants).	cellular_component	0.7688	0.9251	0.8174	2.2769	0	2.9558	2.9558	GO:0031012
axon terminus	Terminal inflated portion of the axon, containing the specialized apparatus necessary to release neurotransmitters. The axon terminus is considered to be the whole region of thickening and the terminal button is a specialized region of it.	cellular_component	-0.5708	0.3381	0.5661	2.9548	0	2.3422	2.9548	GO:0043679
positive regulation of myoblast differentiation	Any process that activates or increases the frequency, rate or extent of myoblast differentiation. A myoblast is a mononucleate cell type that, by fusion with other myoblasts, gives rise to the myotubes that eventually develop into skeletal muscle fibers.	biological_process	-0.5252	1.2686	0.2793	0	0	2.9547	2.9547	GO:0045663
intracellular signal transduction	The process in which a signal is passed on to downstream components within the cell, which become activated themselves to further propagate the signal and finally trigger a change in the function or state of the cell.	biological_process	-1.0345	0.9556	2.0984	2.9543	0	2.5462	2.9543	GO:0035556
positive regulation of endothelial cell migration	Any process that increases the rate, frequency, or extent of the orderly movement of an endothelial cell into the extracellular matrix to form an endothelium.	biological_process	-0.36	-0.8984	0.6943	2.9534	0	2.8971	2.9534	GO:0010595
dopamine receptor signaling pathway	The series of molecular signals generated as a consequence of a dopamine receptor binding to one of its physiological ligands.	biological_process	-1.254	0	1.8397	2.9532	0	2.6689	2.9532	GO:0007212
regulation of cell size	Any process that modulates the size of a cell.	biological_process	0.6476	-0.8301	1.4057	2.9526	0	2.557	2.9526	GO:0008361
long-chain fatty acid metabolic process	The chemical reactions and pathways involving long-chain fatty acids, A long-chain fatty acid is a fatty acid with a chain length between C13 and C22.	biological_process	0.2442	0.9122	1.4429	2.9507	0	-1.3821	2.9507	GO:0001676
cellular nitrogen compound metabolic process	The chemical reactions and pathways involving various organic and inorganic nitrogenous compounds, as carried out by individual cells.	biological_process	-0.2002	1.3354	1.3974	2.9499	0	1.3638	2.9499	GO:0034641
sulfation	The addition of a sulfate group to a molecule.	biological_process	0.0754	1.7217	0	0.5578	0	2.9491	2.9491	GO:0051923
chromosome, centromeric region	The region of a chromosome that includes the centromeric DNA and associated proteins. In monocentric chromosomes, this region corresponds to a single area of the chromosome, whereas in holocentric chromosomes, it is evenly distributed along the chromosome.	cellular_component	-0.8296	1.7	-0.2511	2.9489	0	2.3786	2.9489	GO:0000775
fibrillar collagen	Any collagen polymer in which collagen triple helices associate to form fibrils.	cellular_component	0.5002	0.2353	1.8387	-1.253	0	2.9479	2.9479	GO:0005583
regulation of steroid hormone secretion	Any process that modulates the frequency, rate or extent of steroid hormone secretion.	biological_process	0	0.279	2.4727	2.9478	0	1.3858	2.9478	GO:2000831
regulation of sister chromatid cohesion	Any process that modulates the frequency, rate or extent of sister chromatid cohesion.	biological_process	-0.283	0	0	-2.1839	0	2.9456	2.9456	GO:0007063
eosinophil chemotaxis	The movement of an eosinophil in response to an external stimulus.	biological_process	1.6475	0.9893	0	1.071	0	2.9454	2.9454	GO:0048245
oxidoreductase activity	Catalysis of an oxidation-reduction (redox) reaction, a reversible chemical reaction in which the oxidation state of an atom or atoms within a molecule is altered. One substrate acts as a hydrogen or electron donor and becomes oxidized, while the other acts as hydrogen or electron acceptor and becomes reduced.	molecular_function	-0.3202	1.1395	1.4651	2.9442	0	2.071	2.9442	GO:0016491
vacuolar part	Any constituent part of a vacuole, a closed structure, found only in eukaryotic cells, that is completely surrounded by unit membrane and contains liquid material.	cellular_component	1.1811	0	0	0.3432	0	2.9441	2.9441	GO:0044437
establishment of endothelial barrier	The establishment of a barrier between endothelial cell layers, such as those in the brain, lung or intestine, to exert specific and selective control over the passage of water and solutes, thus allowing formation and maintenance of compartments that differ in fluid and solute composition.	biological_process	-0.5402	2.9439	0.3009	-1.8464	0	-1.9407	2.9439	GO:0061028
epithelial tube morphogenesis	The process in which the anatomical structures of a tube are generated and organized from an epithelium. Epithelial tubes transport gases, liquids and cells from one site to another and form the basic structure of many organs and tissues, with tube shape and organization varying from the single-celled excretory organ in Caenorhabditis elegans to the branching trees of the mammalian kidney and ins…	biological_process	-2.1736	-0.6337	0	2.2671	0	2.9434	2.9434	GO:0060562
response to heat	Any process that results in a change in state or activity of a cell or an organism (in terms of movement, secretion, enzyme production, gene expression, etc.) as a result of a heat stimulus, a temperature stimulus above the optimal temperature for that organism.	biological_process	1.2773	-0.9531	1.992	2.9421	-0.5258	-1.0185	2.9421	GO:0009408
regulation of protein sumoylation	Any process that modulates the frequency, rate or extent of the addition of SUMO groups to a protein.	biological_process	0	1.0227	-0.5985	-0.2757	0.7131	2.9421	2.9421	GO:0033233
chordate embryonic development	The process whose specific outcome is the progression of the embryo over time, from zygote formation through a stage including a notochord and neural tube until birth or egg hatching.	biological_process	1.1838	0.7582	1.5282	2.9419	0.5973	1.1453	2.9419	GO:0043009
neuron differentiation	The process in which a relatively unspecialized cell acquires specialized features of a neuron.	biological_process	1.0757	1.2693	1.637	2.5333	0	2.9418	2.9418	GO:0030182
DNA catabolic process, exonucleolytic	The chemical reactions and pathways resulting in the breakdown of DNA, involving the hydrolysis of terminal 3',5'-phosphodiester bonds in one or two strands of deoxyribonucleotides.	biological_process	2.9417	1.1225	0	0	-0.8746	2.4669	2.9417	GO:0000738
inositol trisphosphate metabolic process	The chemical reactions and pathways involving myo-inositol phosphate, 1,2,3,4,5,6-cyclohexanehexol, with three phosphate groups attached.	biological_process	1.5988	0.1251	0.8114	2.9413	0	-2.6088	2.9413	GO:0032957
positive regulation of macromolecule biosynthetic process	Any process that increases the rate, frequency or extent of the chemical reactions and pathways resulting in the formation of a macromolecule, any molecule of high relative molecular mass, the structure of which essentially comprises the multiple repetition of units derived, actually or conceptually, from molecules of low relative molecular mass.	biological_process	-0.7503	-1.2319	1.2062	2.9407	0	-2.2171	2.9407	GO:0010557
Golgi to endosome transport	The directed movement of substances from the Golgi to early sorting endosomes. Clathrin vesicles transport substances from the trans-Golgi to endosomes.	biological_process	1.0623	2.0597	1.6444	1.2886	0	2.9407	2.9407	GO:0006895
organophosphate biosynthetic process	The chemical reactions and pathways resulting in the biosynthesis of deoxyribose phosphate, the phosphorylated sugar 2-deoxy-erythro-pentose.	biological_process	-0.5542	-1.1922	0	2.4429	0.3919	2.9405	2.9405	GO:0090407
DNA replication initiation	The process in which DNA-dependent DNA replication is started; this involves the separation of a stretch of the DNA double helix, the recruitment of DNA polymerases and the initiation of polymerase action.	biological_process	-1.9841	1.3548	-0.4126	2.9403	0.039	2.4573	2.9403	GO:0006270
defense response to Gram-negative bacterium	Reactions triggered in response to the presence of a Gram-negative bacterium that act to protect the cell or organism.	biological_process	1.9715	0.4822	2.9399	2.5485	0	0.9377	2.9399	GO:0050829
spleen development	The process whose specific outcome is the progression of the spleen over time, from its formation to the mature structure. The spleen is a large vascular lymphatic organ composed of white and red pulp, involved both in hemopoietic and immune system functions.	biological_process	2.2142	1.3645	-0.6547	1.7584	0	2.9395	2.9395	GO:0048536
calmodulin binding	Interacting selectively and non-covalently with calmodulin, a calcium-binding protein with many roles, both in the calcium-bound and calcium-free states.	molecular_function	-0.9136	0.3498	1.4013	2.9386	0.6636	2.1743	2.9386	GO:0005516
cellular nitrogen compound catabolic process	The chemical reactions and pathways resulting in the breakdown of organic and inorganic nitrogenous compounds.	biological_process	-0.9298	-0.7654	1.4512	2.9382	0.1788	-1.6115	2.9382	GO:0044270
regulation of receptor biosynthetic process	Any process that modulates the frequency or rate of receptor biosynthesis. Receptor biosynthesis is the collection of chemical reactions and pathways resulting in the formation of a receptor molecule, a macromolecule that undergoes combination with a hormone, neurotransmitter, drug or intracellular messenger to initiate a change in cell function.	biological_process	-0.8838	-1.2366	2.44	2.9379	0.5618	2.6962	2.9379	GO:0010869
negative regulation of smooth muscle cell proliferation	Any process that stops, prevents or reduces the rate or extent of smooth muscle cell proliferation.	biological_process	0.9746	-0.734	2.4309	2.9368	0.2122	2.9266	2.9368	GO:0048662
fatty acid oxidation	The removal of one or more electrons from a fatty acid, with or without the concomitant removal of a proton or protons, by reaction with an electron-accepting substance, by addition of oxygen or by removal of hydrogen.	biological_process	-0.2886	0.9338	2.005	2.9333	0.0495	-2.914	2.9333	GO:0019395
ubiquitin protein ligase binding	Interacting selectively and non-covalently with a ubiquitin protein ligase enzyme, any of the E3 proteins.	molecular_function	0.7142	-1.2815	0.8619	2.9328	0.0711	2.5808	2.9328	GO:0031625
negative regulation of smooth muscle contraction	Any process that stops, prevents, or reduces the frequency, rate or extent of smooth muscle contraction.	biological_process	-2.3899	-0.3496	2.9318	-2.7581	1.8328	2.3119	2.9318	GO:0045986
modification-dependent macromolecule catabolic process	The chemical reactions and pathways resulting in the breakdown of a macromolecule, initiated by covalent modification of the target molecule.	biological_process	2.1159	-0.9597	-0.7104	2.9317	1.2599	0.2199	2.9317	GO:0043632
2 iron, 2 sulfur cluster binding	Interacting selectively and non-covalently with a 2 iron, 2 sulfur (2Fe-2S) cluster; this cluster consists of two iron atoms, with two inorganic sulfur atoms found between the irons and acting as bridging ligands.	molecular_function	1.6594	-1.2276	1.7703	2.9312	0.801	-2.2326	2.9312	GO:0051537
dendritic cell chemotaxis	The movement of a dendritic cell in response to an external stimulus.	biological_process	1.5446	1.4495	0	1.6442	0.5068	2.9309	2.9309	GO:0002407
nuclear transcription factor complex	A protein complex, located in the nucleus, that is capable of associating with DNA by direct binding, or via other DNA-binding proteins or complexes, and regulating transcription.	cellular_component	-1.5422	-2.7334	1.5663	2.9307	0	2.5278	2.9307	GO:0044798
Ras GTPase binding	Interacting selectively and non-covalently with any member of the Ras superfamily of monomeric GTPases.	molecular_function	-1.395	0.9066	1.3471	1.8467	0.8708	2.9303	2.9303	GO:0017016
axon	The long process of a neuron that conducts nerve impulses, usually away from the cell body to the terminals and varicosities, which are sites of storage and release of neurotransmitter.	cellular_component	-1.7119	-0.8056	1.5748	2.9299	0.3513	2.7319	2.9299	GO:0030424
response to organonitrogen compound	Any process that results in a change in state or activity of a cell or an organism (in terms of movement, secretion, enzyme production, gene expression, etc.) as a result of an organonitrogen stimulus. An organonitrogen compound is formally a compound containing at least one carbon-nitrogen bond.	biological_process	0.5498	1.1293	1.3176	2.353	0	2.9282	2.9282	GO:0010243
regulation of release of sequestered calcium ion into cytosol	Any process that modulates the frequency, rate or extent of the release into the cytosolic compartment of calcium ions sequestered in the endoplasmic reticulum or mitochondria.	biological_process	1.8284	0	1.8415	2.9263	0.5479	2.759	2.9263	GO:0051279
transporter activity	Enables the directed movement of substances (such as macromolecules, small molecules, ions) into, out of or within a cell, or between cells.	molecular_function	-0.9102	2.224	0.9756	2.9257	0	2.4578	2.9257	GO:0005215
protein localization to plasma membrane	A process in which a protein is transported to, or maintained in, a specific location in the plasma membrane.	biological_process	-0.2756	0.3841	1.629	-2.3177	0	2.9251	2.9251	GO:0072659
regulation of dopamine secretion	Any process that modulates the frequency, rate or extent of the regulated release of dopamine.	biological_process	-0.0496	0	0.9207	1.6835	0.3128	2.925	2.925	GO:0014059
response to interleukin-1	Any process that results in a change in state or activity of a cell or an organism (in terms of movement, secretion, enzyme production, gene expression, etc.) as a result of an interleukin-1 stimulus.	biological_process	-2.2658	1.9108	0.384	2.9244	0	-2.8208	2.9244	GO:0070555
NAD metabolic process	The chemical reactions and pathways involving nicotinamide adenine dinucleotide (NAD), a coenzyme present in most living cells and derived from the B vitamin nicotinic acid.	biological_process	2.1701	-0.8105	0	0.8347	0.2368	2.9241	2.9241	GO:0019674
centriole	A cellular organelle, found close to the nucleus in many eukaryotic cells, consisting of a small cylinder with microtubular walls, 300-500 nm long and 150-250 nm in diameter. It contains nine short, parallel, peripheral microtubular fibrils, each fibril consisting of one complete microtubule fused to two incomplete microtubules. Cells usually have two centrioles, lying at right angles to each oth…	cellular_component	-1.6869	1.4732	2.5211	2.7193	0	2.9227	2.9227	GO:0005814
axoneme	The bundle of microtubules and associated proteins that forms the core of cilia (also called flagella) in eukaryotic cells and is responsible for their movements.	cellular_component	0.5143	1.3166	0.4086	2.9227	0	1.37	2.9227	GO:0005930
neuron part	Any constituent part of a neuron, the basic cellular unit of nervous tissue. A typical neuron consists of a cell body (often called the soma), an axon, and dendrites. Their purpose is to receive, conduct, and transmit impulses in the nervous system.	cellular_component	0.3492	0.786	0	2.9222	0.3037	-2.1475	2.9222	GO:0097458
neurotransmitter receptor activity	Combining with a neurotransmitter and transmitting the signal to initiate a change in cell activity.	molecular_function	2.0644	1.5344	2.921	2.6529	0.2716	2.2424	2.921	GO:0030594
cytoskeletal protein binding	Interacting selectively and non-covalently with any protein component of any cytoskeleton (actin, microtubule, or intermediate filament cytoskeleton).	molecular_function	0	1.1183	0.5839	2.9207	0.6398	2.8749	2.9207	GO:0008092
lens development in camera-type eye	The process whose specific outcome is the progression of the lens over time, from its formation to the mature structure. The lens is a transparent structure in the eye through which light is focused onto the retina. An example of this process is found in Mus musculus.	biological_process	1.5936	1.609	1.7531	1.8511	0.557	2.9205	2.9205	GO:0002088
single-organism developmental process	A biological process whose specific outcome is the progression of an integrated living unit: an anatomical structure (which may be a subcellular structure, cell, tissue, or organ), or organism over time from an initial condition to a later condition, involving only one organism.	biological_process	1.1664	1.1573	1.2842	2.9201	0.141	2.1552	2.9201	GO:0044767
regulation of nucleocytoplasmic transport	Any process that modulates the frequency, rate or extent of the directed movement of substances between the nucleus and the cytoplasm.	biological_process	1.5505	1.5973	0.5913	2.4928	-0.6836	2.9188	2.9188	GO:0046822
positive regulation of actin filament polymerization	Any process that activates or increases the frequency, rate or extent of actin polymerization.	biological_process	-1.6347	-0.5647	0.7957	1.7877	0	2.9188	2.9188	GO:0030838
phosphatidylglycerol acyl-chain remodeling	Remodeling the acyl chains of phosphatidylglycerol, through sequential deacylation and re-acylation reactions, to generate phosphatidylglycerol containing different types of fatty acid acyl chains.	biological_process	2.9188	1.9738	0.5772	0.4728	-0.543	-2.7011	2.9188	GO:0036148
response to endoplasmic reticulum stress	Any process that results in a change in state or activity of a cell (in terms of movement, secretion, enzyme production, gene expression, etc.) as a result of a stress acting at the endoplasmic reticulum. ER stress usually results from the accumulation of unfolded or misfolded proteins in the ER lumen.	biological_process	-1.4791	-2.1182	2.9177	2.6133	0	2.5953	2.9177	GO:0034976
lens fiber cell development	The process whose specific outcome is the progression of a lens fiber cell over time, from its formation to the mature structure. Cell development does not include the steps involved in committing a cell to a lens fiber cell fate. A lens fiber cell is any of the elongated, tightly packed cells that make up the bulk of the mature lens in a camera-type eye.	biological_process	0.9482	0	1.613	2.4417	0.2806	2.9175	2.9175	GO:0070307
single-organism biosynthetic process	A biosynthetic process - chemical reactions and pathways resulting in the formation of substances - involving a single organism.	biological_process	1.6397	1.2552	0.369	2.9167	0.0573	1.6416	2.9167	GO:0044711
myeloid cell homeostasis	The process of regulating the proliferation and elimination of myeloid cells such that the total number of myeloid cells within a whole or part of an organism is stable over time in the absence of an outside stimulus.	biological_process	-1.3161	-1.7609	0.4416	2.9162	0	-2.0924	2.9162	GO:0002262
small nuclear ribonucleoprotein complex	A complex composed of RNA of the small nuclear RNA (snRNA) class and protein, found in the nucleus of a eukaryotic cell. These are typically named after the snRNA(s) they contain, e.g. U1 snRNP or U4/U6 snRNP. Many, but not all, of these complexes are involved in splicing of nuclear mRNAs.	cellular_component	2.1965	1.1895	0.9186	0.9026	0	2.9145	2.9145	GO:0030532
transcription initiation from RNA polymerase II promoter	Any process involved in the assembly of the RNA polymerase II preinitiation complex (PIC) at an RNA polymerase II promoter region of a DNA template, resulting in the subsequent synthesis of RNA from that promoter. The initiation phase includes PIC assembly and the formation of the first few bonds in the RNA chain, including abortive initiation, which occurs when the first few nucleotides are repe…	biological_process	-1.4653	1.2493	1.6828	2.6679	0	2.9143	2.9143	GO:0006367
response to nutrient	Any process that results in a change in state or activity of a cell or an organism (in terms of movement, secretion, enzyme production, gene expression, etc.) as a result of a nutrient stimulus.	biological_process	0.4107	-1.0784	1.8282	2.9142	0.2043	-2.3525	2.9142	GO:0007584
monocarboxylic acid transmembrane transporter activity	Catalysis of the transfer of monocarboxylic acids from one side of the membrane to the other. A monocarboxylic acid is an organic acid with one COOH group.	molecular_function	2.6116	-0.3063	2.9142	2.3218	0.9327	-2.5769	2.9142	GO:0008028
cell junction	A cellular component that forms a specialized region of connection between two cells or between a cell and the extracellular matrix. At a cell junction, anchoring proteins extend through the plasma membrane to link cytoskeletal proteins in one cell to cytoskeletal proteins in neighboring cells or to proteins in the extracellular matrix.	cellular_component	-0.7472	0.987	1.3199	2.2831	0.3081	2.9122	2.9122	GO:0030054
RNA modification	The covalent alteration of one or more nucleotides within an RNA molecule to produce an RNA molecule with a sequence that differs from that coded genetically.	biological_process	2.3388	-0.6895	1.8979	2.9116	0.936	1.6282	2.9116	GO:0009451
negative regulation of locomotion	Any process that stops, prevents, or reduces the frequency, rate or extent of locomotion of a cell or organism.	biological_process	-1.3613	0.7298	0	0	0	2.911	2.911	GO:0040013
tetrahydrofolate metabolic process	The chemical reactions and pathways involving tetrahydrofolate, 5,6,7,8-tetrahydrofolic acid, a folate derivative bearing additional hydrogens on the pterin group.	biological_process	-1.1346	0.4062	0	2.9101	0	0.6244	2.9101	GO:0046653
positive regulation of peptide hormone secretion	Any process that increases the rate, frequency, or extent of the regulated release of a peptide hormone from secretory granules.	biological_process	-0.6316	0.6258	1.1997	1.4209	1.008	2.909	2.909	GO:0090277
negative regulation of multicellular organismal process	Any process that stops, prevents, or reduces the frequency, rate or extent of an organismal process, the processes pertinent to the function of an organism above the cellular level; includes the integrated processes of tissues and organs.	biological_process	0.453	-1.0936	1.5957	2.1791	0	2.908	2.908	GO:0051241
negative regulation of I-kappaB kinase/NF-kappaB signaling	Any process that stops, prevents, or reduces the frequency, rate or extent of -kappaB kinase/NF-kappaB signaling.	biological_process	-2.1133	-1.4804	0.4248	-2.1292	1.5696	2.9067	2.9067	GO:0043124
glutathione metabolic process	The chemical reactions and pathways involving glutathione, the tripeptide glutamylcysteinylglycine, which acts as a coenzyme for some enzymes and as an antioxidant in the protection of sulfhydryl groups in enzymes and other proteins; it has a specific role in the reduction of hydrogen peroxide (H2O2) and oxidized ascorbate, and it participates in the gamma-glutamyl cycle.	biological_process	-1.3306	-0.8895	2.9059	2.1533	0.5384	2.1956	2.9059	GO:0006749
interleukin-10 production	The appearance of interleukin-10 due to biosynthesis or secretion following a cellular stimulus, resulting in an increase in its intracellular or extracellular levels.	biological_process	-1.6549	0	0.7886	2.9057	0.7663	2.7986	2.9057	GO:0032613
perinuclear region of cytoplasm	Cytoplasm situated near, or occurring around, the nucleus.	cellular_component	-1.3925	1.2067	1.5911	2.5779	0	2.9019	2.9019	GO:0048471
regulation of mitochondrial membrane potential	Any process that modulates the establishment or extent of the mitochondrial membrane potential, the electric potential existing across the mitochondrial membrane arising from charges in the membrane itself and from the charges present in the media on either side of the membrane.	biological_process	2.4167	-0.7366	2.5315	2.9015	0.036	2.0965	2.9015	GO:0051881
peroxisome proliferator activated receptor signaling pathway	The series of molecular signals initiated by binding of a ligand to any of the peroxisome proliferator activated receptors (alpha, beta or gamma) in the nuclear membrane, and ending with the initiation or termination of the transcription of target genes.	biological_process	0.1136	1.1993	2.43	2.1007	2.9015	2.6572	2.9015	GO:0035357
endocrine hormone secretion	The regulated release of a hormone into the circulatory system.	biological_process	-0.9555	1.2111	0.5901	1.2422	0	2.9004	2.9004	GO:0060986
ribonucleoprotein complex binding	Interacting selectively and non-covalently with any complex of RNA and protein.	molecular_function	-0.7091	-0.9423	-1.1464	2.414	0	2.9003	2.9003	GO:0043021
cell projection organization	A process that is carried out at the cellular level which results in the assembly, arrangement of constituent parts, or disassembly of a prolongation or process extending from a cell, e.g. a flagellum or axon.	biological_process	1.365	0.6804	0.6521	2.8994	2.079	-1.3451	2.8994	GO:0030030
humoral immune response	An immune response mediated through a body fluid.	biological_process	2.0315	1.3416	2.3799	2.8955	0	-1.8471	2.8955	GO:0006959
cellular metabolic process	The chemical reactions and pathways by which individual cells transform chemical substances.	biological_process	-0.8403	-0.628	-1.2922	2.8944	0	1.484	2.8944	GO:0044237
cellular developmental process	A biological process whose specific outcome is the progression of a cell over time from an initial condition to a later condition.	biological_process	1.7387	-1.9216	0	2.8937	0	-2.6359	2.8937	GO:0048869
regulation of transmembrane receptor protein serine/threonine kinase signaling pathway	Any process that modulates the rate, frequency, or extent of the series of molecular signals generated as a consequence of a transmembrane receptor serine/threonine kinase binding to its physiological ligand.	biological_process	-0.8714	0.7647	0	2.3938	0	2.893	2.893	GO:0090092
regulation of lipase activity	Any process that modulates the frequency, rate or extent of lipase activity, the hydrolysis of a lipid or phospholipid.	biological_process	0	-0.676	1.9581	2.8922	1.1486	2.739	2.8922	GO:0060191
positive regulation of hormone secretion	Any process that activates or increases the frequency, rate or extent of the regulated release of a hormone from a cell.	biological_process	0.7154	1.3875	2.6956	2.8916	0	2.8225	2.8916	GO:0046887
granulocyte differentiation	The process in which a myeloid precursor cell acquires the specialized features of a granulocyte. Granulocytes are a class of leukocytes characterized by the presence of granules in their cytoplasm. These cells are active in allergic immune reactions such as arthritic inflammation and rashes. This class includes basophils, eosinophils and neutrophils.	biological_process	0.5639	1.6886	2.1247	2.5981	0.7075	2.8912	2.8912	GO:0030851
regulation of membrane depolarization	Any process that modulates the rate, frequency or extent of membrane depolarization. Membrane depolarization is the process in which membrane potential changes in the depolarizing direction from the resting potential, usually from negative to positive.	biological_process	-1.4307	1.5172	0.2412	-1.025	0	2.8897	2.8897	GO:0003254
ribonucleoprotein complex	A macromolecular complex containing both protein and RNA molecules.	cellular_component	-1.982	-1.6323	-0.8502	2.7583	0	2.8896	2.8896	GO:0030529
sulfotransferase activity	Catalysis of the transfer of a sulfate group from 3'-phosphoadenosine 5'-phosphosulfate to the hydroxyl group of an acceptor, producing the sulfated derivative and 3'-phosphoadenosine 5'-phosphate.	molecular_function	0	1.5928	0.5547	1.2761	0.489	2.889	2.889	GO:0008146
protein targeting to mitochondrion	The process of directing proteins towards and into the mitochondrion, usually mediated by mitochondrial proteins that recognize signals contained within the imported protein.	biological_process	-0.4787	0.8858	2.2303	2.5627	0	2.8888	2.8888	GO:0006626
cellular protein localization	Any process in which a protein is transported to, and/or maintained in, a specific location at the level of a cell. Localization at the cellular level encompasses movement within the cell, from within the cell to the cell surface, or from one location to another at the surface of a cell.	biological_process	-1.0675	1.9837	-1.7665	2.8885	0	1.9944	2.8885	GO:0034613
programmed cell death	A process which begins when a cell receives an internal or external signal and activates a series of biochemical events (signaling pathway). The process ends with the death of the cell.	biological_process	-2.5357	-1.5637	1.1708	2.8875	0.7307	2.7353	2.8875	GO:0012501
actomyosin structure organization	A process that is carried out at the cellular level which results in the assembly, arrangement of constituent parts, or disassembly of cytoskeletal structures containing both actin and myosin or paramyosin. The myosin may be organized into filaments.	biological_process	0.1504	-0.8589	2.8875	-1.7741	2.2071	-2.6848	2.8875	GO:0031032
negative regulation of RNA metabolic process	Any process that stops, prevents, or reduces the frequency, rate or extent of the chemical reactions and pathways involving RNA.	biological_process	-0.9517	1.3959	0.1657	2.171	0	2.8865	2.8865	GO:0051253
response to amphetamine	Any process that results in a change in state or activity of a cell or an organism (in terms of movement, secretion, enzyme production, gene expression, etc.) as a result of an amphetamine stimulus. Amphetamines consist of a group of compounds related to alpha-methylphenethylamine.	biological_process	2.8864	0	0.5838	2.7347	0	2.2476	2.8864	GO:0001975
metal ion homeostasis	Any process involved in the maintenance of an internal steady state of metal ions within an organism or cell.	biological_process	0	0	0.4327	0	2.018	2.886	2.886	GO:0055065
regulation of myotube differentiation	Any process that modulates the frequency, rate or extent of myotube differentiation. Myotube differentiation is the process in which a relatively unspecialized cell acquires specialized features of a myotube cell. Myotubes are multinucleated cells that are formed when proliferating myoblasts exit the cell cycle, differentiate and fuse.	biological_process	-0.7265	1.4774	0.3706	-1.7785	0	2.8856	2.8856	GO:0010830
clathrin vesicle coat	A clathrin coat found on a vesicle.	cellular_component	-2.1126	-2.3107	-2.0899	2.8855	0.9394	2.8436	2.8855	GO:0030125
positive regulation of chemokine production	Any process that activates or increases the frequency, rate, or extent of chemokine production.	biological_process	0.5198	1.0881	1.2813	2.1247	2.5858	2.8854	2.8854	GO:0032722
regulation of inflammatory response to antigenic stimulus	Any process that modulates the frequency, rate, or extent of an inflammatory response to an antigenic stimulus.	biological_process	2.8851	1.3806	0.5991	1.7787	0	-2.2233	2.8851	GO:0002861
cell proliferation	The multiplication or reproduction of cells, resulting in the expansion of a cell population.	biological_process	-0.8915	1.2666	1.3091	2.8847	0.4079	2.6533	2.8847	GO:0008283
regulation of cation channel activity	Any process that modulates the frequency, rate or extent of cation channel activity.	biological_process	0	-1.6604	2.4752	2.884	0	2.829	2.884	GO:2001257
steroid hormone secretion	The regulated release of any steroid that acts as a hormone into the circulatory system.	biological_process	0	0.1687	2.5122	2.8835	0	2.0618	2.8835	GO:0035929
cell projection	A prolongation or process extending from a cell, e.g. a flagellum or axon.	cellular_component	-1.2224	1.0127	2.3815	2.8827	0.3125	2.8303	2.8827	GO:0042995
chemical homeostasis	Any biological process involved in the maintenance of an internal steady state of a chemical.	biological_process	1.177	-0.6826	1.7109	2.304	0	2.8826	2.8826	GO:0048878
ATPase dependent transmembrane transport complex	A transmembrane protein complex that functions in ATPase dependent active transport across a membrane.	cellular_component	-1.2503	-0.3444	0	-2.433	0.0886	2.8808	2.8808	GO:0098533
cellular response to stress	Any process that results in a change in state or activity of a cell (in terms of movement, secretion, enzyme production, gene expression, etc.) as a result of a stimulus indicating the organism is under stress. The stress is usually, but not necessarily, exogenous (e.g. temperature, humidity, ionizing radiation).	biological_process	-2.2161	1.1272	2.4029	2.5171	0	2.8807	2.8807	GO:0033554
maternal process involved in female pregnancy	A reproductive process occurring in the mother that allows an embryo or fetus to develop within it.	biological_process	-0.029	0	0.5025	2.88	0	2.5191	2.88	GO:0060135
positive regulation of insulin secretion involved in cellular response to glucose stimulus	Any process that increases the frequency, rate or extent of the regulated release of insulin that contributes to the response of a cell to glucose.	biological_process	0.373	0.5957	0.0683	-0.7682	0	2.8795	2.8795	GO:0035774
protein homodimerization activity	Interacting selectively and non-covalently with an identical protein to form a homodimer.	molecular_function	-0.9861	1.2006	1.63	2.879	0.2569	2.5819	2.879	GO:0042803
cholesterol storage	The accumulation and maintenance in cells or tissues of cholesterol, cholest-5-en-3 beta-ol, the principal sterol of vertebrates and the precursor of many steroids, including bile acids and steroid hormones.	biological_process	-0.8537	-1.8366	2.1819	2.8778	0.4576	2.4255	2.8778	GO:0010878
multi-organism reproductive process	A biological process that directly contributes to the process of producing new individuals, involving another organism.	biological_process	0.7171	0	0.1454	-2.8207	0	2.8777	2.8777	GO:0044703
regulation of protein localization	Any process that modulates the frequency, rate or extent of any process in which a protein is transported to, or maintained in, a specific location.	biological_process	-0.7434	1.739	2.4865	2.6282	0.5151	2.8774	2.8774	GO:0032880
cellular metabolic compound salvage	Any process which produces a useful metabolic compound from derivatives of it without de novo synthesis, as carried out by individual cells.	biological_process	1.6426	-1.6844	0.4298	2.8771	-0.2277	-2.2472	2.8771	GO:0043094
positive regulation of cell projection organization	Any process that activates or increases the frequency, rate or extent of the process involved in the formation, arrangement of constituent parts, or disassembly of cell projections.	biological_process	-1.7809	-0.9973	0.5973	2.8767	-0.6057	-2.3342	2.8767	GO:0031346
dioxygenase activity	Catalysis of an oxidation-reduction (redox) reaction in which both atoms of oxygen from one molecule of O2 are incorporated into the (reduced) product(s) of the reaction. The two atoms of oxygen may be distributed between two different products.	molecular_function	0.3664	-2.1546	2.0525	2.8764	-0.0925	1.0396	2.8764	GO:0051213
regulation of cell differentiation	Any process that modulates the frequency, rate or extent of cell differentiation, the process in which relatively unspecialized cells acquire specialized structural and functional features.	biological_process	-1.0074	0.7919	1.5037	2.4403	0	2.8763	2.8763	GO:0045595
positive regulation of protein binding	Any process that activates or increases the frequency, rate or extent of protein binding.	biological_process	-0.4659	-1.1466	1.0829	2.8762	0	2.4079	2.8762	GO:0032092
response to virus	Any process that results in a change in state or activity of a cell or an organism (in terms of movement, secretion, enzyme production, gene expression, etc.) as a result of a stimulus from a virus.	biological_process	-1.9529	1.8176	0.8209	2.8756	0.0575	2.0498	2.8756	GO:0009615
cellular response to epidermal growth factor stimulus	Any process that results in a change in state or activity of a cell (in terms of movement, secretion, enzyme production, gene expression, etc.) as a result of an epidermal growth factor stimulus.	biological_process	0.8457	0	2.6172	2.8756	0.092	2.1997	2.8756	GO:0071364
brown fat cell differentiation	The process in which a relatively unspecialized cell acquires specialized features of a brown adipocyte, an animal connective tissue cell involved in adaptive thermogenesis. Brown adipocytes contain multiple small droplets of triglycerides and a high number of mitochondria.	biological_process	-1.1468	0.7945	1.8364	2.8756	0.9001	2.8446	2.8756	GO:0050873
anatomical structure development	The biological process whose specific outcome is the progression of an anatomical structure from an initial condition to its mature state. This process begins with the formation of the structure and ends with the mature structure, whatever form that may be including its natural destruction. An anatomical structure is any biological entity that occupies space and is distinguished from its surround…	biological_process	1.1174	0.9697	1.5159	2.8756	-0.4957	2.2904	2.8756	GO:0048856
peptide hormone processing	The generation of a mature peptide hormone by posttranslational processing of a prohormone.	biological_process	-0.1091	0.4989	0	2.6477	0	2.8754	2.8754	GO:0016486
regulation of organelle organization	Any process that modulates the frequency, rate or extent of a process involved in the formation, arrangement of constituent parts, or disassembly of an organelle.	biological_process	-0.1468	1.1323	0.9592	2.8752	0.8114	2.433	2.8752	GO:0033043
single-organism organelle organization	An organelle organization which involves only one organism.	biological_process	1.2457	-1.3513	-0.0263	2.3388	0	2.8732	2.8732	GO:1902589
response to tumor cell	Any process that results in a change in state or activity of a cell or an organism (in terms of movement, secretion, enzyme production, gene expression, etc.) as a result of a stimulus from a tumor cell.	biological_process	0.0402	0.3497	0	-0.2945	0	2.8732	2.8732	GO:0002347
mRNA export from nucleus	The directed movement of mRNA from the nucleus to the cytoplasm.	biological_process	-1.2705	-1.4572	-2.1978	2.8724	0	2.0066	2.8724	GO:0006406
transcription from RNA polymerase I promoter	The synthesis of RNA from a DNA template by RNA polymerase I (RNAP I), originating at an RNAP I promoter.	biological_process	-1.6714	1.5987	0.7831	1.8214	0	2.8716	2.8716	GO:0006360
regulation of the force of heart contraction	Any process that modulates the extent of heart contraction, changing the force with which blood is propelled.	biological_process	-0.1867	1.579	-0.6614	2.8708	0.8226	2.3027	2.8708	GO:0002026
transcription elongation from RNA polymerase I promoter	The extension of an RNA molecule after transcription initiation and promoter clearance at an RNA polymerase I specific promoter by the addition of ribonucleotides catalyzed by RNA polymerase I.	biological_process	-1.3741	1.1401	-0.4084	1.9505	0	2.8704	2.8704	GO:0006362
endopeptidase activity	Catalysis of the hydrolysis of internal, alpha-peptide bonds in a polypeptide chain.	molecular_function	-1.8034	-0.7028	-1.7316	2.5164	0	2.8704	2.8704	GO:0004175
positive regulation of cytokine secretion	Any process that activates or increases the frequency, rate or extent of the regulated release of cytokines from a cell.	biological_process	1.2669	1.1881	0.3248	0.5082	2.4099	2.8695	2.8695	GO:0050715
positive regulation of ATPase activity	Any process that activates or increases the rate of ATP hydrolysis by an ATPase.	biological_process	2.0438	1.6035	1.6203	2.8686	0.6758	2.3643	2.8686	GO:0032781
placenta development	The process whose specific outcome is the progression of the placenta over time, from its formation to the mature structure. The placenta is an organ of metabolic interchange between fetus and mother, partly of embryonic origin and partly of maternal origin.	biological_process	0.5106	1.5333	1.4061	2.8685	0	-2.1425	2.8685	GO:0001890
glutamine family amino acid catabolic process	The chemical reactions and pathways resulting in the breakdown of amino acids of the glutamine family, comprising arginine, glutamate, glutamine and proline.	biological_process	0	0.2185	0.0788	2.8678	0	-2.8485	2.8678	GO:0009065
positive regulation of intracellular transport	Any process that activates or increases the frequency, rate or extent of the directed movement of substances within cells.	biological_process	-2.0018	0.4653	1.3947	2.8673	0	-2.5434	2.8673	GO:0032388
chromatin assembly	The assembly of DNA, histone proteins, other associated proteins, and sometimes RNA, into chromatin structure, beginning with the formation of the basic unit, the nucleosome, followed by organization of the nucleosomes into higher order structures, ultimately giving rise to a complex organization of specific domains within the nucleus.	biological_process	-0.8888	0.3015	0	1.5643	0	2.8668	2.8668	GO:0031497
phototransduction, visible light	The sequence of reactions within a cell required to convert absorbed photons from visible light into a molecular signal. A visible light stimulus is electromagnetic radiation that can be perceived visually by an organism; for organisms lacking a visual system, this can be defined as light with a wavelength within the range 380 to 780 nm.	biological_process	0.8716	1.5344	2.3075	2.8666	0.6819	2.7001	2.8666	GO:0007603
inflammatory response to antigenic stimulus	An inflammatory response to an antigenic stimulus, which can be include any number of T cell or B cell epitopes.	biological_process	2.6666	1.5551	0.955	2.667	0	2.8666	2.8666	GO:0002437
striated muscle cell differentiation	The process in which a relatively unspecialized cell acquires specialized features of a striated muscle cell; striated muscle fibers are divided by transverse bands into striations, and cardiac and voluntary muscle are types of striated muscle.	biological_process	-0.9822	1.4385	1.7119	2.2445	-0.0483	2.8653	2.8653	GO:0051146
Ino80 complex	A multisubunit protein complex that contains the Ino80p ATPase; exhibits chromatin remodeling activity and 3' to 5' DNA helicase activity.	cellular_component	-1.6077	1.395	0	2.5413	0	2.8653	2.8653	GO:0031011
modification of morphology or physiology of other organism	The process in which an organism effects a change in the structure or processes of a second organism.	biological_process	1.3613	0.4587	2.865	0.2524	0	1.6176	2.865	GO:0035821
regulation of cyclic nucleotide biosynthetic process	Any process that modulates the frequency, rate or extent of the chemical reactions and pathways resulting in the formation of cyclic nucleotides.	biological_process	1.0972	0	1.8905	1.0215	0	2.8646	2.8646	GO:0030802
mRNA stabilization	Prevention of degradation of mRNA molecules. In the absence of compensating changes in other processes, the slowing of mRNA degradation can result in an overall increase in the population of active mRNA molecules.	biological_process	-2.3715	-1.5265	-1.8936	1.9411	0	2.8646	2.8646	GO:0048255
positive regulation of response to external stimulus	Any process that activates, maintains or increases the rate of a response to an external stimulus.	biological_process	1.013	1.5911	0.1699	2.8642	0	1.3206	2.8642	GO:0032103
calcium ion homeostasis	Any process involved in the maintenance of an internal steady state of calcium ions within an organism or cell.	biological_process	0	0	0	1.3959	0	2.8638	2.8638	GO:0055074
positive regulation of apoptotic process	Any process that activates or increases the frequency, rate or extent of cell death by apoptotic process.	biological_process	0.9013	1.228	0.9736	2.8631	0	2.579	2.8631	GO:0043065
positive regulation of T-helper cell differentiation	Any process that activates or increases the frequency, rate or extent of T-helper cell differentiation.	biological_process	2.8631	1.143	0.9316	0	0	1.468	2.8631	GO:0045624
activating transcription factor binding	Interacting selectively and non-covalently with an activating transcription factor, any protein whose activity is required to initiate or upregulate transcription.	molecular_function	2.5939	0.6301	2.8628	2.7474	0	-2.6253	2.8628	GO:0033613
positive regulation of apoptotic signaling pathway	Any process that activates or increases the frequency, rate or extent of apoptotic signaling pathway.	biological_process	-1.885	2.4475	-1.4115	2.3415	0.8538	2.8625	2.8625	GO:2001235
regulation of chromosome organization	Any process that modulates the frequency, rate or extent of a process involved in the formation, arrangement of constituent parts, or disassembly of a chromosome.	biological_process	0.5857	1.1081	-1.5312	-2.5626	0	2.8617	2.8617	GO:0033044
negative regulation of DNA metabolic process	Any process that stops, prevents, or reduces the frequency, rate or extent of the chemical reactions and pathways involving DNA.	biological_process	0	0.8068	1.2952	2.2591	2.3616	2.8614	2.8614	GO:0051053
negative regulation of extrinsic apoptotic signaling pathway	Any process that stops, prevents or reduces the frequency, rate or extent of extrinsic apoptotic signaling pathway.	biological_process	-0.2836	-0.607	-0.6538	2.8603	0	2.5026	2.8603	GO:2001237
response to alcohol	Any process that results in a change in state or activity of a cell or an organism (in terms of movement, secretion, enzyme production, gene expression, etc.) as a result of an alcohol stimulus.	biological_process	-0.6588	1.9613	2.0964	2.86	-0.2862	2.8122	2.86	GO:0097305
regulation of nucleotide biosynthetic process	Any process that modulates the frequency, rate or extent of the chemical reactions and pathways resulting in the formation of nucleotides.	biological_process	0.8884	0	1.77	1.2851	0	2.8594	2.8594	GO:0030808
trans-Golgi network	The network of interconnected tubular and cisternal structures located at the side of the Golgi apparatus distal to the endoplasmic reticulum, from which secretory vesicles emerge. The trans-Golgi network is important in the later stages of protein secretion where it is thought to play a key role in the sorting and targeting of secreted proteins to the correct destination.	cellular_component	0.7566	0.9636	1.7173	2.859	0	1.9219	2.859	GO:0005802
regulation of interleukin-6 production	Any process that modulates the frequency, rate, or extent of interleukin-6 production.	biological_process	1.0385	1.3937	0.1509	0.6113	2.6083	2.859	2.859	GO:0032675
localization	Any process in which a cell, a substance, or a cellular entity, such as a protein complex or organelle, is transported to, and/or maintained in a specific location.	biological_process	-2.6339	-0.5144	2.3765	1.1192	0.0088	2.8589	2.8589	GO:0051179
neuropeptide receptor binding	Interacting selectively and non-covalently with a neuropeptide receptor.	molecular_function	1.1147	0.5486	0.626	0	0	2.8588	2.8588	GO:0071855
positive regulation of receptor activity	Any process that activates or increases the frequency, rate or extent of receptor activity.	biological_process	-0.4781	0.7845	2.8579	-2.3104	0	2.0426	2.8579	GO:2000273
interferon-gamma production	The appearance of interferon-gamma due to biosynthesis or secretion following a cellular stimulus, resulting in an increase in its intracellular or extracellular levels. Interferon-gamma is also known as type II interferon.	biological_process	0	0.4859	0	-0.5951	0.0449	2.8577	2.8577	GO:0032609
telomere maintenance via telomerase	The maintenance of proper telomeric length by the addition of telomeric repeats by telomerase.	biological_process	2.8569	-1.1501	-1.3245	-2.0418	0	-1.4316	2.8569	GO:0007004
regulation of leukocyte proliferation	Any process that modulates the frequency, rate or extent of leukocyte proliferation.	biological_process	2.6045	0.224	0.8431	2.8569	-1.0298	2.5725	2.8569	GO:0070663
morphogenesis of a branching epithelium	The process in which the anatomical structures of a branched epithelium are generated and organized.	biological_process	-1.6	0.6493	0.5958	-0.6613	0	2.8567	2.8567	GO:0061138
ventral spinal cord development	The process whose specific outcome is the progression of the ventral region of the spinal cord over time, from its formation to the mature structure. The neurons of the ventral region of the mature spinal cord participate in motor output.	biological_process	1.2685	0	1.3236	2.8561	0	-2.7952	2.8561	GO:0021517
heterocycle catabolic process	The chemical reactions and pathways resulting in the breakdown of heterocyclic compounds, those with a cyclic molecular structure and at least two different atoms in the ring (or rings).	biological_process	0.9073	-0.8143	1.5282	2.5028	0	2.8561	2.8561	GO:0046700
regulation of gene expression by genetic imprinting	Heritable alterations in the activity of a gene that depend on whether it passed through the paternal or the maternal germline, but that are not encoded by DNA itself.	biological_process	-1.4669	0.5956	1.2466	2.856	0	0.3336	2.856	GO:0006349
cellular response to interferon-gamma	Any process that results in a change in state or activity of a cell (in terms of movement, secretion, enzyme production, gene expression, etc.) as a result of an interferon-gamma stimulus. Interferon gamma is the only member of the type II interferon found so far.	biological_process	2.7798	0	0.964	2.8558	1.0543	2.0485	2.8558	GO:0071346
regulation of peptide secretion	Any process that modulates the frequency, rate, or extent of peptide secretion.	biological_process	-0.1882	0.3297	2.5818	1.7717	0.5392	2.8545	2.8545	GO:0002791
E-box binding	Interacting selectively and non-covalently with an E-box, a DNA motif with the consensus sequence CANNTG that is found in the promoters of a wide array of genes expressed in neurons, muscle and other tissues.	molecular_function	1.7017	0.923	0.2689	1.1039	2.8036	2.8544	2.8544	GO:0070888
DNA helicase activity	Catalysis of the reaction: NTP + H2O = NDP + phosphate, to drive the unwinding of a DNA helix.	molecular_function	-1.8547	1.3712	0	2.8538	0.2083	2.7563	2.8538	GO:0003678
clathrin-coated vesicle	A vesicle with a coat formed of clathrin connected to the membrane via one of the clathrin adaptor complexes.	cellular_component	-1.4876	1.8211	1.4247	2.8527	0.4975	2.7957	2.8527	GO:0030136
DNA damage response, signal transduction by p53 class mediator	A cascade of processes induced by the cell cycle regulator phosphoprotein p53, or an equivalent protein, in response to the detection of DNA damage.	biological_process	2.0574	0	1.1908	0	0	2.8525	2.8525	GO:0030330
positive regulation of gene expression	Any process that increases the frequency, rate or extent of gene expression. Gene expression is the process in which a gene's coding sequence is converted into a mature gene product or products (proteins or RNA). This includes the production of an RNA transcript as well as any processing to produce a mature RNA product or an mRNA (for protein-coding genes) and the translation of that mRNA into pr…	biological_process	0.858	0.9532	1.1059	2.3415	1.0702	2.8521	2.8521	GO:0010628
kidney epithelium development	The process whose specific outcome is the progression of an epithelium in the kidney over time, from its formation to the mature structure. An epithelium is a tissue that covers the internal or external surfaces of an anatomical structure.	biological_process	0	0	1.1022	1.1385	0	2.8518	2.8518	GO:0072073
cellular response to peptide	Any process that results in a change in state or activity of a cell (in terms of movement, secretion, enzyme production, gene expression, etc.) as a result of a peptide stimulus.	biological_process	2.8518	-1.6128	2.0768	0.3969	0	-1.263	2.8518	GO:1901653
detection of stimulus	The series of events in which a stimulus is received by a cell or organism and converted into a molecular signal.	biological_process	2.8515	0.503	0.1844	0.3704	0	2.2786	2.8515	GO:0051606
macrophage derived foam cell differentiation	The process in which a monocyte acquires the specialized features of a foam cell. A foam cell is a type of cell containing lipids in small vacuoles and typically seen in atherosclerotic lesions, as well as other conditions.	biological_process	-2.4148	-1.3707	1.7087	2.4104	0.5133	2.8502	2.8502	GO:0010742
cAMP biosynthetic process	The chemical reactions and pathways resulting in the formation of the nucleotide cAMP (cyclic AMP, adenosine 3',5'-cyclophosphate).	biological_process	0	0	1.1827	1.5794	0	2.8499	2.8499	GO:0006171
transition metal ion transmembrane transporter activity	Catalysis of the transfer of transition metal ions from one side of a membrane to the other. A transition metal is an element whose atom has an incomplete d-subshell of extranuclear electrons, or which gives rise to a cation or cations with an incomplete d-subshell. Transition metals often have more than one valency state. Biologically relevant transition metals include vanadium, manganese, iron,…	molecular_function	-1.093	-1.2429	0	2.8492	0	-1.6684	2.8492	GO:0046915
respiratory electron transport chain	A process in which a series of electron carriers operate together to transfer electrons from donors such as NADH and FADH2 to any of several different terminal electron acceptors to generate a transmembrane electrochemical gradient.	biological_process	-0.7282	-0.7748	-0.9685	2.8472	0	1.6721	2.8472	GO:0022904
transforming growth factor beta receptor binding	Interacting selectively and non-covalently with the transforming growth factor beta receptor.	molecular_function	1.9314	-0.1341	-1.0914	2.8469	0	1.4425	2.8469	GO:0005160
carbohydrate binding	Interacting selectively and non-covalently with any carbohydrate, which includes monosaccharides, oligosaccharides and polysaccharides as well as substances derived from monosaccharides by reduction of the carbonyl group (alditols), by oxidation of one or more hydroxy groups to afford the corresponding aldehydes, ketones, or carboxylic acids, or by replacement of one or more hydroxy group(s) by a…	molecular_function	1.1899	1.211	1.8022	2.8466	0	2.5766	2.8466	GO:0030246
lymphocyte activation	A change in morphology and behavior of a lymphocyte resulting from exposure to a specific antigen, mitogen, cytokine, chemokine, cellular ligand, or soluble factor.	biological_process	2.0573	0.3946	0.7323	1.1591	0	2.8465	2.8465	GO:0046649
lipase inhibitor activity	Stops, prevents or reduces the activity of a lipase, an enzyme that catalyzes of the hydrolysis of a lipid.	molecular_function	0.1461	0	2.0327	2.8465	2.0534	-2.5987	2.8465	GO:0055102
actin cytoskeleton reorganization	A process that is carried out at the cellular level which results in dynamic structural changes to the arrangement of constituent parts of cytoskeletal structures comprising actin filaments and their associated proteins.	biological_process	1.2175	1.7361	1.3472	2.2742	0	2.8465	2.8465	GO:0031532
SH3 domain binding	Interacting selectively and non-covalently with a SH3 domain (Src homology 3) of a protein, small protein modules containing approximately 50 amino acid residues found in a great variety of intracellular or membrane-associated proteins.	molecular_function	-1.1372	-0.8805	0.5062	2.5817	0	2.8456	2.8456	GO:0017124
double-strand break repair via homologous recombination	The error-free repair of a double-strand break in DNA in which the broken DNA molecule is repaired using homologous sequences. A strand in the broken DNA searches for a homologous region in an intact chromosome to serve as the template for DNA synthesis. The restoration of two intact DNA molecules results in the exchange, reciprocal or nonreciprocal, of genetic material between the intact DNA mol…	biological_process	0.4784	1.4964	1.1044	1.4461	0	2.845	2.845	GO:0000724
negative regulation of phosphatidylinositol 3-kinase signaling	Any process that stops, prevents, or reduces the frequency, rate or extent of signal transduction mediated by the phosphatidylinositol 3-kinase cascade.	biological_process	0.7153	-0.8564	0	-0.9178	2.8446	-2.3664	2.8446	GO:0014067
fatty-acyl-CoA binding	Interacting selectively and non-covalently with acyl-CoA, any derivative of coenzyme A in which the sulfhydryl group is in thiolester linkage with a fatty acyl group.	molecular_function	1.3882	-1.8861	1.2661	2.8446	0	-2.4652	2.8446	GO:0000062
negative regulation of mRNA splicing, via spliceosome	Any process that stops, prevents or reduces the rate or extent of mRNA splicing via a spliceosomal mechanism.	biological_process	-2.2131	-1.1863	0	2.0372	-2.2218	2.8438	2.8438	GO:0048025
negative regulation of neuron apoptotic process	Any process that stops, prevents, or reduces the frequency, rate or extent of cell death by apoptotic process in neurons.	biological_process	1.3765	1.8311	1.6449	2.4256	0.1645	2.8431	2.8431	GO:0043524
basal lamina	A thin sheet of proteoglycans and glycoproteins, especially laminin, secreted by cells as an extracellular matrix.	cellular_component	0	0.4148	1.5225	2.8431	0	2.4414	2.8431	GO:0005605
immunological synapse	An area of close contact between a lymphocyte (T-, B-, or natural killer cell) and a target cell formed through the clustering of particular signaling and adhesion molecules and their associated membrane rafts on both the lymphocyte and the target cell and facilitating activation of the lymphocyte, transfer of membrane from the target cell to the lymphocyte, and in some situations killing of the …	cellular_component	0.8773	-1.4008	-0.0809	-1.4807	0	2.8428	2.8428	GO:0001772
regulation of synapse organization	Any process that modulates the physical form of a synapse, the junction between a neuron and a target (neuron, muscle, or secretory cell).	biological_process	0.5346	1.1284	1.1411	2.8415	-0.3834	-1.5086	2.8415	GO:0050807
vasculogenesis	The differentiation of endothelial cells from progenitor cells during blood vessel development, and the de novo formation of blood vessels and tubes.	biological_process	-0.1294	2.1619	0.0319	1.6027	0.0381	2.8409	2.8409	GO:0001570
positive regulation of extrinsic apoptotic signaling pathway in absence of ligand	Any process that activates or increases the frequency, rate or extent of extrinsic apoptotic signaling pathway in absence of ligand.	biological_process	2.8404	0	0.4309	2.752	0	1.4658	2.8404	GO:2001241
transition metal ion transport	The directed movement of transition metal ions into, out of or within a cell, or between cells, by means of some agent such as a transporter or pore. A transition metal is an element whose atom has an incomplete d-subshell of extranuclear electrons, or which gives rise to a cation or cations with an incomplete d-subshell. Transition metals often have more than one valency state. Biologically rele…	biological_process	1.4646	0.3103	0	1.6317	0.8866	2.8397	2.8397	GO:0000041
neurogenesis	Generation of cells within the nervous system.	biological_process	-0.5808	0.0534	0	-2.2472	0	2.8397	2.8397	GO:0022008
ATP catabolic process	The chemical reactions and pathways resulting in the breakdown of ATP, adenosine 5'-triphosphate, a universally important coenzyme and enzyme regulator.	biological_process	-1.1923	-1.5295	0.7616	2.3607	0.0299	2.8371	2.8371	GO:0006200
histone exchange	The replacement, within chromatin, of resident histones or histone subunits with alternative, sometimes variant, histones or subunits.	biological_process	-2.025	0.4998	0	2.8366	-0.0158	2.4931	2.8366	GO:0043486
T cell apoptotic process	Any apoptotic process in a T cell, a type of lymphocyte whose defining characteristic is the expression of a T cell receptor complex.	biological_process	1.3235	0.5243	0.5992	2.8366	0	1.871	2.8366	GO:0070231
cellular process involved in reproduction in multicellular organism	A process, occurring at the cellular level, that is involved in the reproductive function of a multicellular organism.	biological_process	1.4411	-0.7703	0.5872	2.8347	0	2.674	2.8347	GO:0022412
tricarboxylic acid metabolic process	The chemical reactions and pathways involving dicarboxylic acids, any organic acid containing three carboxyl (COOH) groups or anions (COO-).	biological_process	1.9208	0.5492	0	2.1334	0	2.8342	2.8342	GO:0072350
skeletal system morphogenesis	The process in which the anatomical structures of the skeleton are generated and organized.	biological_process	1.9673	1.1484	2.8341	2.6349	0	1.1474	2.8341	GO:0048705
cellular senescence	A cell aging process stimulated in response to cellular stress, whereby normal cells lose the ability to divide through irreversible cell cycle arrest.	biological_process	-1.2813	1.5596	-0.7225	2.4975	2.5729	2.8334	2.8334	GO:0090398
DNA modification	The covalent alteration of one or more nucleotide sites in DNA, resulting in a change in its properties.	biological_process	2.833	2.2043	0	1.4166	-0.3112	2.6613	2.833	GO:0006304
protein localization to membrane	A process in which a protein is transported to, or maintained in, a specific location in a membrane.	biological_process	0	0	0	0.9869	0.497	2.8328	2.8328	GO:0072657
protein homooligomerization	The process of creating protein oligomers, compounds composed of a small number, usually between three and ten, of identical component monomers. Oligomers may be formed by the polymerization of a number of monomers or the depolymerization of a large protein polymer.	biological_process	0.6311	-0.7299	0.9096	2.8322	0	2.2812	2.8322	GO:0051260
response to stimulus	Any process that results in a change in state or activity of a cell or an organism (in terms of movement, secretion, enzyme production, gene expression, etc.) as a result of a stimulus. The process begins with detection of the stimulus and ends with a change in state or activity or the cell or organism.	biological_process	-1.8542	2.2476	1.7066	2.8311	0	2.6041	2.8311	GO:0050896
feeding behavior	Behavior associated with the intake of food.	biological_process	1.513	0.1218	1.7237	-2.2323	0.1621	2.8308	2.8308	GO:0007631
translation initiation factor activity	Functions in the initiation of ribosome-mediated translation of mRNA into a polypeptide.	molecular_function	0.708	1.6997	0.7971	2.8304	0.008	2.0626	2.8304	GO:0003743
protein transmembrane transporter activity	Catalysis of the transfer of a protein from one side of a membrane to the other.	molecular_function	-1.9492	1.6439	2.8283	2.5558	0	-2.4671	2.8283	GO:0008320
long term synaptic depression	A process that modulates synaptic plasticity such that synapses are changed resulting in the decrease in the rate, or frequency of synaptic transmission at the synapse.	biological_process	-0.0499	-0.2951	2.4363	1.0331	-0.0707	2.8279	2.8279	GO:0060292
synaptic vesicle	A secretory organelle, some 50 nm in diameter, of presynaptic nerve terminals; accumulates in high concentrations of neurotransmitters and secretes these into the synaptic cleft by fusion with the 'active zone' of the presynaptic plasma membrane.	cellular_component	-1.5535	1.0854	0.614	2.8278	1.0321	2.7065	2.8278	GO:0008021
regulation of protein catabolic process	Any process that modulates the frequency, rate or extent of the chemical reactions and pathways resulting in the breakdown of a protein by the destruction of the native, active configuration, with or without the hydrolysis of peptide bonds.	biological_process	0.1546	-0.9298	-1.119	2.8272	1.5429	-2.4846	2.8272	GO:0042176
purine ribonucleoside metabolic process	The chemical reactions and pathways involving any ribonucleoside, a nucleoside in which purine base is linked to a ribose (beta-D-ribofuranose) molecule.	biological_process	0.489	1.1307	0	2.8271	0	1.0227	2.8271	GO:0046128
regulation of striated muscle contraction	Any process that modulates the frequency, rate or extent of striated muscle contraction.	biological_process	1.3748	-1.5516	-0.8755	2.8267	0.0117	1.6778	2.8267	GO:0006942
chondroitin sulfate catabolic process	The chemical reactions and pathways resulting in the breakdown of chondroitin sulfate, any member of a group of 10-60 kDa glycosaminoglycans, widely distributed in cartilage and other mammalian connective tissues, the repeat units of which consist of beta-(1,4)-linked D-glucuronyl beta-(1,3)-N-acetyl-D-galactosamine sulfate.	biological_process	-2.1939	0.6766	0	0.3438	0	2.8262	2.8262	GO:0030207
metanephros development	The process whose specific outcome is the progression of the metanephros over time, from its formation to the mature structure. In mammals, the metanephros is the excretory organ of the fetus, which develops into the mature kidney and is formed from the rear portion of the nephrogenic cord. The metanephros is an endocrine and metabolic organ that filters the blood and excretes the end products of…	biological_process	0.2374	0.7978	0.6495	0.7929	0	2.8256	2.8256	GO:0001656
positive regulation of carbohydrate metabolic process	Any process that activates or increases the frequency, rate or extent of the chemical reactions and pathways involving carbohydrate.	biological_process	1.8835	1.0118	1.6858	1.8375	0.7053	2.8245	2.8245	GO:0045913
positive regulation of natural killer cell activation	Any process that activates or increases the frequency, rate or extent of natural killer cell activation.	biological_process	1.0528	0.6026	0.8598	2.8243	0.4164	1.5154	2.8243	GO:0032816
regulation of epithelial cell differentiation	Any process that modulates the frequency, rate or extent of epithelial cell differentiation.	biological_process	-0.0164	-0.664	1.6873	2.2954	0	2.8237	2.8237	GO:0030856
phosphatidylserine acyl-chain remodeling	Remodeling the acyl chains of phosphatidylserine, through sequential deacylation and re-acylation reactions, to generate phosphatidylserine containing different types of fatty acid acyl chains.	biological_process	2.0699	2.8237	2.6098	1.0433	-0.5855	-1.263	2.8237	GO:0036150
androgen receptor binding	Interacting selectively and non-covalently with an androgen receptor.	molecular_function	-1.1131	0.132	0.4896	2.0765	0	2.8235	2.8235	GO:0050681
negative regulation of secretion	Any process that stops, prevents, or reduces the frequency, rate or extent of the controlled release of a substance from a cell or a tissue.	biological_process	0.2446	0.352	1.3242	2.3486	0	2.8233	2.8233	GO:0051048
RNA polymerase II core promoter proximal region sequence-specific DNA binding transcription factor activity involved in positive regulation of transcription	Interacting selectively and non-covalently with a sequence of DNA that is in cis with and relatively close to a core promoter for RNA polymerase II (RNAP II) in order to activate or increase the frequency, rate or extent of transcription from the RNAP II promoter.	molecular_function	-1.6955	-2.4779	0.7346	2.8232	2.1839	2.5326	2.8232	GO:0001077
RNA transport	The directed movement of RNA, ribonucleic acids, into, out of or within a cell, or between cells, by means of some agent such as a transporter or pore.	biological_process	1.4967	0.5898	0	2.8227	0	1.4603	2.8227	GO:0050658
nuclear euchromatin	The dispersed less dense form of chromatin in the interphase nucleus. It exists in at least two forms, a some being in the form of transcriptionally active chromatin which is the least condensed, while the rest is inactive euchromatin which is more condensed than active chromatin but less condensed than heterochromatin.	cellular_component	-1.2693	2.0983	-0.0423	1.8325	-1.7631	2.8224	2.8224	GO:0005719
covalent chromatin modification	The alteration of DNA or protein in chromatin by the covalent addition or removal of chemical groups.	biological_process	0.4735	0	-0.2758	1.3996	0	2.8224	2.8224	GO:0016569
cellular response to transforming growth factor beta stimulus	Any process that results in a change in state or activity of a cell (in terms of movement, secretion, enzyme production, gene expression, etc.) as a result of a transforming growth factor beta stimulus.	biological_process	0.2997	0	2.0057	2.8223	0	-2.1731	2.8223	GO:0071560
muscle organ development	The process whose specific outcome is the progression of the muscle over time, from its formation to the mature structure. The muscle is an organ consisting of a tissue made up of various elongated cells that are specialized to contract and thus to produce movement and mechanical work.	biological_process	0.4278	1.0352	1.633	2.4302	1.864	2.822	2.822	GO:0007517
protein dimerization activity	The formation of a protein dimer, a macromolecular structure consists of two noncovalently associated identical or nonidentical subunits.	molecular_function	1.4273	1.2959	1.5879	2.8217	1.4559	2.3941	2.8217	GO:0046983
negative regulation of protein phosphorylation	Any process that stops, prevents or reduces the rate of addition of phosphate groups to amino acids within a protein.	biological_process	-0.3984	-1.5558	1.5374	-2.5546	2.2423	2.8217	2.8217	GO:0001933
regulation of circadian rhythm	Any process that modulates the frequency, rate or extent of a circadian rhythm. A circadian rhythm is a biological process in an organism that recurs with a regularity of approximately 24 hours.	biological_process	-0.8947	0	2.3859	2.821	0.4988	2.5688	2.821	GO:0042752
cellular response to UV	Any process that results in a change in state or activity of a cell (in terms of movement, secretion, enzyme production, gene expression, etc.) as a result of an ultraviolet radiation (UV light) stimulus. Ultraviolet radiation is electromagnetic radiation with a wavelength in the range of 10 to 380 nanometers.	biological_process	0.613	0.4105	0	2.8206	0	2.7127	2.8206	GO:0034644
NF-kappaB binding	Interacting selectively and non-covalently with NF-kappaB, a transcription factor for eukaryotic RNA polymerase II promoters.	molecular_function	-1.2994	-1.464	0.6761	2.8206	0	1.8903	2.8206	GO:0051059
regulation of cell cycle checkpoint	Any process that modulates the frequency, rate or extent of cell cycle checkpoint.	biological_process	-1.2525	-1.205	-0.4754	2.8205	0	1.8819	2.8205	GO:1901976
receptor recycling	The process that results in the return of receptor molecules to an active state and an active cellular location after they have been stimulated by a ligand. An active state is when the receptor is ready to receive a signal.	biological_process	0	0.1648	2.8202	-1.2529	0	1.7723	2.8202	GO:0001881
negative regulation of macromolecule biosynthetic process	Any process that decreases the rate, frequency or extent of the chemical reactions and pathways resulting in the formation of a macromolecule, any molecule of high relative molecular mass, the structure of which essentially comprises the multiple repetition of units derived, actually or conceptually, from molecules of low relative molecular mass.	biological_process	1.1977	1.7303	2.5348	2.8201	0.2067	-2.6502	2.8201	GO:0010558
negative regulation of cellular carbohydrate metabolic process	Any process that decreases the rate, extent or frequency of the chemical reactions and pathways involving carbohydrates, any of a group of organic compounds based of the general formula Cx(H2O)y, as carried out by individual cells.	biological_process	0.4932	1.4924	2.8189	2.063	0.5363	2.4916	2.8189	GO:0010677
response to metal ion	Any process that results in a change in state or activity of a cell or an organism (in terms of movement, secretion, enzyme production, gene expression, etc.) as a result of a metal ion stimulus.	biological_process	-0.6142	-0.5229	0.9868	2.8188	0	2.5316	2.8188	GO:0010038
iron ion transport	The directed movement of iron (Fe) ions into, out of or within a cell, or between cells, by means of some agent such as a transporter or pore.	biological_process	-2.2218	-1.1883	-0.49	2.8188	0.3143	-2.4426	2.8188	GO:0006826
regulation of phagocytosis	Any process that modulates the frequency, rate or extent of phagocytosis, the process in which phagocytes engulf external particulate material.	biological_process	-1.4956	-1.6883	0.5025	2.0971	0	2.8183	2.8183	GO:0050764
ligand-dependent nuclear receptor transcription coactivator activity	The function of a transcription cofactor that activates transcription in conjuction with a ligand-dependent nuclear receptor from a RNA polymerase II promoter; does not bind DNA itself.	molecular_function	-0.6457	0.1125	1.615	-1.306	0	2.8182	2.8182	GO:0030374
MAP kinase kinase kinase activity	Catalysis of the phosphorylation and activation of a MAP kinase kinase; each MAP kinase kinase can be phosphorylated by any of several MAP kinase kinase kinases.	molecular_function	1.8967	-1.4234	-1.8002	2.3128	0	2.8176	2.8176	GO:0004709
mRNA 3'-end processing	Any process involved in forming the mature 3' end of an mRNA molecule.	biological_process	-1.9109	-2.0075	-1.4475	2.8171	0	2.2682	2.8171	GO:0031124
regulation of keratinocyte differentiation	Any process that modulates the frequency, rate or extent of keratinocyte differentiation.	biological_process	2.0675	1.1973	2.817	2.7959	0.1868	2.4137	2.817	GO:0045616
adult locomotory behavior	Locomotory behavior in a fully developed and mature organism.	biological_process	1.0536	-1.1236	0.544	-2.7011	0	2.8167	2.8167	GO:0008344
heart development	The process whose specific outcome is the progression of the heart over time, from its formation to the mature structure. The heart is a hollow, muscular organ, which, by contracting rhythmically, keeps up the circulation of the blood.	biological_process	0.6415	-1.6299	1.7068	2.8165	0.8235	2.4234	2.8165	GO:0007507
protein polyubiquitination	Addition of multiple ubiquitin groups to a protein, forming a ubiquitin chain.	biological_process	-0.5262	0.9417	0.5759	2.8164	0	1.9054	2.8164	GO:0000209
Rho GTPase binding	Interacting selectively and non-covalently with Rho protein, any member of the Rho subfamily of the Ras superfamily of monomeric GTPases. Proteins in the Rho subfamily are involved in relaying signals from cell-surface receptors to the actin cytoskeleton.	molecular_function	1.601	1.3355	-0.8224	2.3814	0	2.8163	2.8163	GO:0017048
carbonate dehydratase activity	Catalysis of the reaction: H2CO3 = CO2 + H2O.	molecular_function	2.1347	2.2201	0.0252	2.8157	0	2.4004	2.8157	GO:0004089
nucleoside monophosphate metabolic process	The chemical reactions and pathways involving a nucleoside monophosphate, a compound consisting of a nucleobase linked to a deoxyribose or ribose sugar esterified with phosphate on the sugar.	biological_process	0.0692	-1.3837	-0.6755	2.8149	1.6453	-1.4075	2.8149	GO:0009123
cGMP binding	Interacting selectively and non-covalently with cGMP, the nucleotide cyclic GMP (guanosine 3',5'-cyclophosphate).	molecular_function	1.9473	-0.0043	0.9729	0	0	2.8149	2.8149	GO:0030553
RNA phosphodiester bond hydrolysis, endonucleolytic	The chemical reactions and pathways involving the hydrolysis of internal 3',5'-phosphodiester bonds in one or two strands of ribonucleotides.	biological_process	1.0959	1.0948	0	2.8147	0	2.099	2.8147	GO:0090502
positive regulation of synaptic transmission, glutamatergic	Any process that activates, maintains or increases the frequency, rate or extent of glutamatergic synaptic transmission, the process of communication from a neuron to another neuron across a synapse using the neurotransmitter glutamate.	biological_process	1.133	0	1.3139	-1.9067	0	2.8138	2.8138	GO:0051968
chromatin DNA binding	Interacting selectively and non-covalently with DNA that is assembled into chromatin.	molecular_function	-1.3543	0.9449	1.4052	2.8137	0	2.4288	2.8137	GO:0031490
platelet formation	The process in which platelets bud from long processes extended by megakaryocytes.	biological_process	-0.7077	0.0262	0	1.7331	1.5497	2.8129	2.8129	GO:0030220
sarcoplasmic reticulum membrane	The lipid bilayer surrounding the sarcoplasmic reticulum.	cellular_component	0	-0.4192	-0.8427	-2.7058	0	2.8121	2.8121	GO:0033017
receptor-mediated endocytosis	An endocytosis process in which cell surface receptors ensure specificity of transport. A specific receptor on the cell surface binds tightly to the extracellular macromolecule (the ligand) that it recognizes; the plasma-membrane region containing the receptor-ligand complex then undergoes endocytosis, forming a transport vesicle containing the receptor-ligand complex and excluding most other pla…	biological_process	-1.305	1.0164	2.1702	2.8114	0.6741	1.8707	2.8114	GO:0006898
proteinaceous extracellular matrix	A layer consisting mainly of proteins (especially collagen) and glycosaminoglycans (mostly as proteoglycans) that forms a sheet underlying or overlying cells such as endothelial and epithelial cells. The proteins are secreted by cells in the vicinity. An example of this component is found in Mus musculus.	cellular_component	1.1185	1.053	1.0422	2.6672	0	2.811	2.811	GO:0005578
unfolded protein binding	Interacting selectively and non-covalently with an unfolded protein.	molecular_function	-0.6341	1.3443	-0.192	2.8105	0	1.8903	2.8105	GO:0051082
membrane lipid metabolic process	The chemical reactions and pathways involving membrane lipids, any lipid found in or associated with a biological membrane.	biological_process	-1.9304	0.2794	0.4425	2.2581	0	2.8099	2.8099	GO:0006643
blood circulation	The flow of blood through the body of an animal, enabling the transport of nutrients to the tissues and the removal of waste products.	biological_process	2.1241	1.905	2.8099	-2.1287	0	2.5587	2.8099	GO:0008015
cellular response to peptide hormone stimulus	Any process that results in a change in state or activity of a cell (in terms of movement, secretion, enzyme production, gene expression, etc.) as a result of a peptide hormone stimulus. A peptide hormone is any of a class of peptides that are secreted into the blood stream and have endocrine functions in living animals.	biological_process	2.8096	1.65	0.0436	0.8218	-0.4432	-1.8316	2.8096	GO:0071375
oxidation-reduction process	A metabolic process that results in the removal or addition of one or more electrons to or from a substance, with or without the concomitant removal or addition of a proton or protons.	biological_process	-0.7679	-1.1439	1.3603	2.8092	0	1.9975	2.8092	GO:0055114
secretory granule	A small subcellular vesicle, surrounded by a membrane, that is formed from the Golgi apparatus and contains a highly concentrated protein destined for secretion. Secretory granules move towards the periphery of the cell and upon stimulation, their membranes fuse with the cell membrane, and their protein load is exteriorized. Processing of the contained protein may take place in secretory granules.	cellular_component	-0.8402	-1.0817	1.0807	2.809	0.4034	-2.8028	2.809	GO:0030141
branching involved in salivary gland morphogenesis	The process in which the branching structure of the salivary gland is generated and organized.	biological_process	2.1189	1.0829	1.7705	2.809	0.0754	1.6009	2.809	GO:0060445
ciliary basal body	A membrane-tethered, short cylindrical array of microtubules and associated proteins found at the base of a eukaryotic cilium (also called flagellum) that is similar in structure to a centriole and derives from it. The cilium basal body is the site of assembly and remodelling of the cilium and serves as a nucleation site for axoneme growth. As well as anchoring the cilium, it is thought to provid…	cellular_component	-0.5379	1.1077	1.8901	2.8076	0	-1.9679	2.8076	GO:0036064
mitochondrial outer membrane	The outer, i.e. cytoplasm-facing, lipid bilayer of the mitochondrial envelope.	cellular_component	-1.0926	0.9308	1.0914	2.2473	0	2.8069	2.8069	GO:0005741
positive regulation of intracellular signal transduction	Any process that activates or increases the frequency, rate or extent of intracellular signal transduction.	biological_process	-0.1996	1.1002	0.666	2.8062	0.1463	2.2887	2.8062	GO:1902533
purine ribonucleotide metabolic process	The chemical reactions and pathways involving a purine ribonucleotide, a compound consisting of ribonucleoside (a purine base linked to a ribose sugar) esterified with a phosphate group at either the 3' or 5'-hydroxyl group of the sugar.	biological_process	-1.3866	-0.9757	0.5333	2.8056	0	1.1236	2.8056	GO:0009150
learning	Any process in an organism in which a relatively long-lasting adaptive behavioral change occurs as the result of experience.	biological_process	0.4927	0.0036	1.7234	-2.0992	0	2.8054	2.8054	GO:0007612
ubiquitin thiolesterase activity	Catalysis of the reaction: ubiquitin C-terminal thioester + H2O = ubiquitin + a thiol.	molecular_function	0.6506	0	0	2.8053	0	-0.1027	2.8053	GO:0004221
macromolecule metabolic process	The chemical reactions and pathways involving macromolecules, any molecule of high relative molecular mass, the structure of which essentially comprises the multiple repetition of units derived, actually or conceptually, from molecules of low relative molecular mass.	biological_process	1.6817	1.3988	0	2.8044	-0.5128	2.6197	2.8044	GO:0043170
lipid metabolic process	The chemical reactions and pathways involving lipids, compounds soluble in an organic solvent but not, or sparingly, in an aqueous solvent. Includes fatty acids; neutral fats, other fatty-acid esters, and soaps; long-chain (fatty) alcohols and waxes; sphingoids and other long-chain bases; glycolipids, phospholipids and sphingolipids; and carotenes, polyprenols, sterols, terpenes and other isopren…	biological_process	-1.1719	1.619	1.3121	2.8043	0	2.5718	2.8043	GO:0006629
MAP kinase activity	Catalysis of the reaction: protein + ATP = protein phosphate + ADP. This reaction is the phosphorylation of proteins. Mitogen-activated protein kinase; a family of protein kinases that perform a crucial step in relaying signals from the plasma membrane to the nucleus. They are activated by a wide range of proliferation- or differentiation-inducing signals; activation is strong with agonists such …	molecular_function	-1.6238	1.2493	0	2.7739	-1.4866	2.8039	2.8039	GO:0004707
cell-cell signaling	Any process that mediates the transfer of information from one cell to another.	biological_process	1.0154	0.3385	1.7334	2.8032	0.5161	2.7107	2.8032	GO:0007267
neural tube closure	The last step in the formation of the neural tube, where the paired neural folds are brought together and fuse at the dorsal midline.	biological_process	-1.1775	0.8205	0.7621	2.8022	2.2118	1.9961	2.8022	GO:0001843
regulation of cholesterol efflux	Any process that modulates the frequency, rate or extent of cholesterol efflux. Cholesterol efflux is the directed movement of cholesterol, cholest-5-en-3-beta-ol, out of a cell or organelle.	biological_process	2.4861	1.6522	0.9464	1.1481	0	2.8018	2.8018	GO:0010874
symporter activity	Enables the active transport of a solute across a membrane by a mechanism whereby two or more species are transported together in the same direction in a tightly coupled process not directly linked to a form of energy other than chemiosmotic energy.	molecular_function	1.0689	0.7038	1.3138	2.8014	0.5341	-1.8695	2.8014	GO:0015293
apoptotic process involved in morphogenesis	Any apoptotic process that contributes to the shaping of an anatomical structure.	biological_process	-1.4115	0	1.3956	1.2979	0	2.7994	2.7994	GO:0060561
monocarboxylic acid catabolic process	The chemical reactions and pathways resulting in the breakdown of monocarboxylic acids, any organic acid containing one carboxyl (-COOH) group.	biological_process	-0.8297	0	1.3937	-2.2467	0.1006	2.7992	2.7992	GO:0072329
positive regulation of reactive oxygen species metabolic process	Any process that activates or increases the frequency, rate or extent of reactive oxygen species metabolic process.	biological_process	-1.9067	-0.7097	0	-0.0544	0	2.798	2.798	GO:2000379
somatic diversification of immune receptors	The somatic process allowing for the production of immune receptors whose specificity is not encoded in the germline genomic sequences.	biological_process	1.3146	1.9005	0.3617	2.7975	0	2.1885	2.7975	GO:0002200
neutrophil mediated immunity	Any process involved in the carrying out of an immune response by a neutrophil.	biological_process	-1.0857	0.8893	2.3686	2.7973	0	-1.3732	2.7973	GO:0002446
identical protein binding	Interacting selectively and non-covalently with an identical protein or proteins.	molecular_function	1.0918	1.3307	1.3482	2.7968	0	2.6404	2.7968	GO:0042802
intracellular part	Any constituent part of the living contents of a cell; the matter contained within (but not including) the plasma membrane, usually taken to exclude large vacuoles and masses of secretory or ingested material. In eukaryotes it includes the nucleus and cytoplasm.	cellular_component	-0.7869	-1.2458	-0.2466	2.7966	0	2.3057	2.7966	GO:0044424
triglyceride homeostasis	Any process involved in the maintenance of an internal steady state of triglyceride within an organism or cell.	biological_process	1.2118	0	2.7964	2.3451	0.2544	2.751	2.7964	GO:0070328
regulation of renal sodium excretion	Any process that modulates the amount of sodium excreted in urine over a unit of time.	biological_process	1.279	0.0269	0.5094	0.337	0	2.7954	2.7954	GO:0035813
cation transmembrane transporter activity	Catalysis of the transfer of cation from one side of the membrane to the other.	molecular_function	0.5392	0.7546	0.5055	2.795	0	-0.975	2.795	GO:0008324
electron carrier activity	Any molecular entity that serves as an electron acceptor and electron donor in an electron transport chain. An electron transport chain is a process in which a series of electron carriers operate together to transfer electrons from donors to any of several different terminal electron acceptors to generate a transmembrane electrochemical gradient.	molecular_function	-0.6568	-1.5142	1.5219	2.794	0	1.5209	2.794	GO:0009055
transmembrane transport	The process in which a solute is transported from one side of a membrane to the other.	biological_process	-1.0226	1.3487	1.2932	2.7382	0	2.7913	2.7913	GO:0055085
glial cell migration	The orderly movement of a glial cell, non-neuronal cells that provide support and nutrition, maintain homeostasis, form myelin, and participate in signal transmission in the nervous system.	biological_process	1.7582	0	1.9616	2.7911	0	2.507	2.7911	GO:0008347
regulation of cellular response to stress	Any process that modulates the frequency, rate or extent of a cellular response to stress. Cellular response to stress is a change in state or activity of a cell (in terms of movement, secretion, enzyme production, gene expression, etc.) as a result of a stimulus indicating the organism is under stress. The stress is usually, but not necessarily, exogenous (e.g. temperature, humidity, ionizing ra…	biological_process	-1.4745	-1.1166	2.791	-2.7054	0	2.0392	2.791	GO:0080135
double-strand break repair	The repair of double-strand breaks in DNA via homologous and nonhomologous mechanisms to reform a continuous DNA helix.	biological_process	0.949	1.5152	-0.5093	2.7909	-1.9564	2.3939	2.7909	GO:0006302
adrenergic receptor binding	Interacting selectively and non-covalently with an adrenergic receptor.	molecular_function	-1.677	-0.9137	2.0844	2.7907	0	2.0658	2.7907	GO:0031690
mesoderm morphogenesis	The process in which the anatomical structures of the mesoderm are generated and organized.	biological_process	1.4254	-0.4716	0	2.0452	0	2.7899	2.7899	GO:0048332
positive regulation of sequence-specific DNA binding transcription factor activity	Any process that activates or increases the frequency, rate or extent of activity of a transcription factor, any factor involved in the initiation or regulation of transcription.	biological_process	0.9328	-1.4413	1.0523	2.7891	0	1.3035	2.7891	GO:0051091
mitochondrial membrane part	Any constituent part of a mitochondrial membrane, either of the lipid bilayers that surround the mitochondrion and form the mitochondrial envelope.	cellular_component	-0.9747	-0.5303	1.8811	2.7887	0	-1.9568	2.7887	GO:0044455
positive regulation of intracellular steroid hormone receptor signaling pathway	Any process that activates or increases the frequency, rate or extent of the activity of any intracellular steroid hormone receptor signaling pathway.	biological_process	-2.4661	0.8218	2.0946	2.7885	0	1.6261	2.7885	GO:0033145
negative regulation of ERK1 and ERK2 cascade	Any process that stops, prevents, or reduces the frequency, rate or extent of signal transduction mediated by the ERK1 and ERK2 cascade.	biological_process	0.6732	-0.1616	1.0085	1.7833	0	2.7885	2.7885	GO:0070373
positive regulation of phosphatase activity	Any process that increases the rate or frequency of phosphatase activity. Phosphatases catalyze the hydrolysis of phosphoric monoesters, releasing inorganic phosphate.	biological_process	1.6814	-1.0054	2.7876	0.8088	0	-2.7574	2.7876	GO:0010922
inositol phosphate-mediated signaling	Any intracellular signal transduction in which the signal is passed on within the cell via an inositol phosphate. Includes production of the inositol phosphate, and downstream effectors that further transmit the signal within the cell. Inositol phosphates are a group of mono- to poly-phosphorylated inositols, and include inositol monophosphate (IP), inositol trisphosphate (IP3), inositol pentakis…	biological_process	-0.7433	0.8353	1.9297	-1.652	0	2.7873	2.7873	GO:0048016
adaptive immune response	An immune response based on directed amplification of specific receptors for antigen produced through a somatic diversification process, and allowing for enhanced response to subsequent exposures to the same antigen (immunological memory).	biological_process	0.9965	1.3108	-1.479	2.1919	0	2.7869	2.7869	GO:0002250
positive regulation of I-kappaB kinase/NF-kappaB signaling	Any process that activates or increases the frequency, rate or extent of I-kappaB kinase/NF-kappaB signaling.	biological_process	-1.0277	1.716	0.8735	2.0866	0	2.7864	2.7864	GO:0043123
translation initiation factor binding	Interacting selectively and non-covalently with a translation initiation factor, any polypeptide factor involved in the initiation of ribosome-mediated translation.	molecular_function	1.4535	0	-0.9576	2.7856	0	2.3162	2.7856	GO:0031369
guanosine-containing compound metabolic process	The chemical reactions and pathways involving guanosine-containing compounds (guanosines).	biological_process	1.3148	-1.1388	0.7366	2.7855	0	-1.1774	2.7855	GO:1901068
oxidoreductase activity, acting on single donors with incorporation of molecular oxygen, incorporation of two atoms of oxygen	Catalysis of an oxidation-reduction (redox) reaction in which hydrogen or electrons are transferred from one donor, and two oxygen atoms is incorporated into a donor.	molecular_function	-1.0861	0	0	2.7854	0.567	1.0703	2.7854	GO:0016702
regulation of proton transport	Any process that modulates the frequency, rate or extent of proton transport into, out of or within a cell, or between cells, by means of some agent such as a transporter or pore.	biological_process	-0.8697	0	0.1127	1.0506	2.7845	2.5389	2.7845	GO:0010155
actin filament organization	A process that is carried out at the cellular level which results in the assembly, arrangement of constituent parts, or disassembly of cytoskeletal structures comprising actin filaments. Includes processes that control the spatial distribution of actin filaments, such as organizing filaments into meshworks, bundles, or other structures, as by cross-linking.	biological_process	-1.312	1.4521	1.6754	2.681	-0.4488	2.784	2.784	GO:0007015
protein N-linked glycosylation	A protein glycosylation process in which a carbohydrate or carbohydrate derivative unit is added to a protein via the N4 atom of peptidyl-asparagine, the omega-N of arginine, or the N1' atom peptidyl-tryptophan.	biological_process	-1.5835	0	1.1169	1.3553	0	2.7831	2.7831	GO:0006487
cell migration	The orderly movement of a cell from one site to another, often during the development of a multicellular organism or multicellular structure.	biological_process	0.9834	0.8289	1.7396	2.5402	1.0631	2.7823	2.7823	GO:0016477
protein methylation	The addition of a methyl group to a protein amino acid. A methyl group is derived from methane by the removal of a hydrogen atom.	biological_process	0.9958	-1.0518	0	2.6187	0	2.7813	2.7813	GO:0006479
central nervous system development	The process whose specific outcome is the progression of the central nervous system over time, from its formation to the mature structure. The central nervous system is the core nervous system that serves an integrating and coordinating function. In vertebrates it consists of the brain, spinal cord and spinal nerves. In those invertebrates with a central nervous system it typically consists of a …	biological_process	0.5851	1.028	2.2988	1.9504	0.278	2.7812	2.7812	GO:0007417
synaptic transmission, glutamatergic	The process of communication from a neuron to another neuron across a synapse using the neurotransmitter glutamate.	biological_process	-1.1885	0	1.4078	2.7786	1.1826	2.7591	2.7786	GO:0035249
serine-type peptidase activity	Catalysis of the hydrolysis of peptide bonds in a polypeptide chain by a catalytic mechanism that involves a catalytic triad consisting of a serine nucleophile that is activated by a proton relay involving an acidic residue (e.g. aspartate or glutamate) and a basic residue (usually histidine).	molecular_function	0.8617	0.9895	-1.025	2.0288	0	2.7783	2.7783	GO:0008236
organic substance metabolic process	The chemical reactions and pathways involving an organic substance, any molecular entity containing carbon.	biological_process	1.9208	-0.8437	1.5549	2.7776	0.87	-0.9924	2.7776	GO:0071704
negative regulation of membrane potential	Any process that stops, prevents, or reduces the frequency, rate or extent of establishment or extent of a membrane potential, the electric potential existing across any membrane arising from charges in the membrane itself and from the charges present in the media on either side of the membrane.	biological_process	-2.338	0	2.2582	1.4757	0.2157	2.7776	2.7776	GO:0045837
SCF-dependent proteasomal ubiquitin-dependent protein catabolic process	The chemical reactions and pathways resulting in the breakdown of a protein or peptide by hydrolysis of its peptide bonds, initiated by the covalent attachment of ubiquitin, with ubiquitin-protein ligation catalyzed by an SCF (Skp1/Cul1/F-box protein) complex, and mediated by the proteasome.	biological_process	-0.6866	1.3958	1.0752	2.3513	0	2.7767	2.7767	GO:0031146
chromosome	A structure composed of a very long molecule of DNA and associated proteins (e.g. histones) that carries hereditary information.	cellular_component	-0.5428	1.3958	-0.5884	2.7766	0	2.6522	2.7766	GO:0005694
craniofacial suture morphogenesis	The process in which any suture between cranial and/or facial bones is generated and organized.	biological_process	-0.5862	0.4325	0	0	2.7765	0.2969	2.7765	GO:0097094
smooth muscle cell apoptotic process	Any apoptotic process in a smooth muscle cell. Smooth muscle consists of non-striated, elongated, spindle-shaped cell found lining the digestive tract, uterus, and blood vessels.	biological_process	0.0701	0	1.0798	2.7764	0.2825	2.5628	2.7764	GO:0034390
chromatin modification	The alteration of DNA, protein, or sometimes RNA, in chromatin, which may result in changing the chromatin structure.	biological_process	-1.2959	1.6478	0.7978	2.7759	0	2.1469	2.7759	GO:0016568
RNA methylation	Posttranscriptional addition of a methyl group to either a nucleotide or 2'-O ribose in a polyribonucleotide. Usually uses S-adenosylmethionine as a cofactor.	biological_process	2.7758	-1.1495	0.9792	1.2913	0	1.2347	2.7758	GO:0001510
demethylation	The process of removing one or more methyl groups from a molecule.	biological_process	-0.853	2.7756	-0.6872	1.1783	0.4739	1.1372	2.7756	GO:0070988
positive regulation of JUN kinase activity	Any process that activates or increases the frequency, rate or extent of JUN kinase activity.	biological_process	0.6305	1.3714	0.922	1.2513	0	2.7752	2.7752	GO:0043507
motor activity	Catalysis of movement along a polymeric molecule such as a microfilament or microtubule, coupled to the hydrolysis of a nucleoside triphosphate.	molecular_function	1.2439	1.0194	0.9894	2.7746	0.2346	2.0671	2.7746	GO:0003774
regulation of transcription from RNA polymerase II promoter	Any process that modulates the frequency, rate or extent of transcription from an RNA polymerase II promoter.	biological_process	-1.2519	1.7551	1.2536	2.7745	0	2.2833	2.7745	GO:0006357
mitotic cell cycle phase transition	The cell cycle process by which a cell commits to entering the next mitotic cell cycle phase.	biological_process	-0.8234	0.0958	-0.4088	0.1353	0	2.7743	2.7743	GO:0044772
phosphatidylinositol-3,4-bisphosphate binding	Interacting selectively and non-covalently with phosphatidylinositol-3,4-bisphosphate, a derivative of phosphatidylinositol in which the inositol ring is phosphorylated at the 3' and 4' positions.	molecular_function	0.8696	0	1.9708	0	0	2.7742	2.7742	GO:0043325
regulation of smooth muscle cell apoptotic process	Any process that modulates the frequency, rate, or extent of smooth muscle cell apoptotic process.	biological_process	0.056	0	0.7589	2.7741	0.3555	2.5734	2.7741	GO:0034391
neuropeptide receptor activity	Combining with a neuropeptide to initiate a change in cell activity.	molecular_function	0.442	2.2898	2.7736	0.3995	0.9514	-2.7319	2.7736	GO:0008188
embryonic hemopoiesis	The stages of blood cell formation that take place within the embryo.	biological_process	1.2374	1.1425	2.1768	2.7728	1.4497	2.7537	2.7728	GO:0035162
postsynaptic membrane	A specialized area of membrane facing the presynaptic membrane on the tip of the nerve ending and separated from it by a minute cleft (the synaptic cleft). Neurotransmitters across the synaptic cleft and transmit the signal to the postsynaptic membrane.	cellular_component	0.6525	-0.7337	1.2318	1.314	0	2.7723	2.7723	GO:0045211
microtubule-based process	Any cellular process that depends upon or alters the microtubule cytoskeleton, that part of the cytoskeleton comprising microtubules and their associated proteins.	biological_process	-1.5842	-0.6571	-0.5599	2.7718	0	2.3923	2.7718	GO:0007017
photoreceptor disc membrane	Ovally-shaped membranous stack located inside the photoreceptor outer segment, and containing densely packed molecules of the photoreceptor protein rhodopsin that traverse the lipid bilayer. Disc membranes are apparently derived from the plasma membrane in the region of the cilium that connects the photoreceptor outer segment to the inner segment.	cellular_component	0	-2.4773	1.1711	0.8442	0	2.7712	2.7712	GO:0097381
negative regulation of developmental growth	Any process that stops, prevents, or reduces the frequency, rate or extent of developmental growth.	biological_process	-0.5826	0	1.7171	2.7704	-0.1777	2.4149	2.7704	GO:0048640
negative regulation of DNA damage response, signal transduction by p53 class mediator	Any process that stops, prevents, or reduces the frequency, rate or extent of the cascade of processes induced by the cell cycle regulator phosphoprotein p53, or an equivalent protein, in response to the detection of DNA damage.	biological_process	0.0662	0.6573	0.2022	0.0876	2.7682	-1.3524	2.7682	GO:0043518
regulation of smooth muscle contraction	Any process that modulates the frequency, rate or extent of smooth muscle contraction.	biological_process	0	0.2219	2.7672	2.7124	0.838	1.615	2.7672	GO:0006940
enzyme binding	Interacting selectively and non-covalently with any enzyme.	molecular_function	-1.144	-1.0558	1.6613	2.7666	0	2.4946	2.7666	GO:0019899
middle ear morphogenesis	The process in which the anatomical structures of the middle ear are generated and organized. The middle ear is the air-filled cavity within the skull of vertebrates that lies between the outer ear and the inner ear. It is linked to the pharynx (and therefore to outside air) via the Eustachian tube and in mammals contains the three ear ossicles, which transmit auditory vibrations from the outer e…	biological_process	0.9236	0.2571	1.3248	-0.6935	0	2.7663	2.7663	GO:0042474
isomerase activity	Catalysis of the geometric or structural changes within one molecule. Isomerase is the systematic name for any enzyme of EC class 5.	molecular_function	-1.2788	1.4668	-1.2841	2.7655	0	2.6193	2.7655	GO:0016853
regulation of gene expression, epigenetic	Any process that modulates the frequency, rate or extent of gene expression; the process is mitotically or meiotically heritable, or is stably self-propagated in the cytoplasm of a resting cell, and does not entail a change in DNA sequence.	biological_process	2.0084	2.7651	2.2702	2.5212	-0.1914	1.1339	2.7651	GO:0040029
positive regulation of mitochondrion organization	Any process that increases the frequency, rate or extent of a process involved in the formation, arrangement of constituent parts, or disassembly of a mitochondrion.	biological_process	-2.0651	-0.0928	1.5367	2.7649	0	0	2.7649	GO:0010822
regulation of behavior	Any process that modulates the frequency, rate or extent of behavior, the internally coordinated responses (actions or inactions) of whole living organisms (individuals or groups) to internal or external stimuli.	biological_process	-0.5125	0	1.6119	1.1012	0	2.7642	2.7642	GO:0050795
cellular lipid metabolic process	The chemical reactions and pathways involving lipids, as carried out by individual cells.	biological_process	-1.1693	1.3503	0.7859	1.8751	0	2.7633	2.7633	GO:0044255
bHLH transcription factor binding	Interacting selectively and non-covalently with any of the basic Helix-Loop-Helix (bHLH) superfamily of transcription factors, important regulatory components in transcriptional networks of many developmental pathways.	molecular_function	1.1742	0.2594	0.5314	-1.7867	2.6594	2.762	2.762	GO:0043425
Golgi organization	A process that is carried out at the cellular level which results in the assembly, arrangement of constituent parts, or disassembly of the Golgi apparatus.	biological_process	-0.6503	-0.7439	-1.304	2.7615	-0.3141	-1.4976	2.7615	GO:0007030
regulation of dendrite morphogenesis	Any process that modulates the frequency, rate or extent of dendrite morphogenesis.	biological_process	2.7613	0	2.7252	1.119	0	0.5464	2.7613	GO:0048814
transcription initiation from RNA polymerase I promoter	Any process involved in the assembly of the RNA polymerase I preinitiation complex (PIC) at an RNA polymerase I promoter region of a DNA template, resulting in the subsequent synthesis of RNA from that promoter. The initiation phase includes PIC assembly and the formation of the first few bonds in the RNA chain, including abortive initiation, which occurs when the first few nucleotides are repeat…	biological_process	-0.7394	0.8754	0.1514	1.7972	0	2.761	2.761	GO:0006361
regulation of branching involved in salivary gland morphogenesis	Any process that modulates the rate, frequency, or extent of branching morphogenesis in the salivary gland epithelium.	biological_process	2.761	0.0494	1.0575	1.9021	0	2.5076	2.761	GO:0060693
endocytic vesicle lumen	The volume enclosed by the membrane of an endocytic vesicle.	cellular_component	-0.7268	0	0	1.4937	0.7084	2.7607	2.7607	GO:0071682
acetyl-CoA biosynthetic process	The chemical reactions and pathways resulting in the formation of acetyl-CoA, a derivative of coenzyme A in which the sulfhydryl group is acetylated.	biological_process	2.7606	1.0497	0	1.9637	0.7284	2.2581	2.7606	GO:0006085
substrate adhesion-dependent cell spreading	The morphogenetic process that results in flattening of a cell as a consequence of its adhesion to a substrate.	biological_process	0.3119	0.6621	0.8639	2.2898	0	2.7605	2.7605	GO:0034446
transmembrane transporter activity	Enables the transfer of a substance from one side of a membrane to the other.	molecular_function	-1.9729	0.6696	-0.1001	2.76	0	2.1446	2.76	GO:0022857
dendrite	A neuron projection that has a short, tapering, often branched, morphology, receives and integrates signals from other neurons or from sensory stimuli, and conducts a nerve impulse towards the axon or the cell body. In most neurons, the impulse is conveyed from dendrites to axon via the cell body, but in some types of unipolar neuron, the impulse does not travel via the cell body.	cellular_component	-0.9736	0.6921	1.1551	2.6706	0	2.7599	2.7599	GO:0030425
positive regulation of insulin secretion	Any process that activates or increases the frequency, rate or extent of the regulated release of insulin.	biological_process	-1.3082	0.7713	0.9992	1.1846	0	2.7598	2.7598	GO:0032024
positive regulation of cellular protein metabolic process	Any process that activates or increases the frequency, rate or extent of the chemical reactions and pathways involving a protein, occurring at the level of an individual cell.	biological_process	1.9944	2.0773	1.1101	0.496	0	2.7587	2.7587	GO:0032270
positive regulation of DNA binding	Any process that increases the frequency, rate or extent of DNA binding. DNA binding is any process in which a gene product interacts selectively with DNA (deoxyribonucleic acid).	biological_process	-1.0112	0.8999	1.0166	2.7586	2.3159	2.3615	2.7586	GO:0043388
cell-cell adherens junction	An adherens junction which connects a cell to another cell.	cellular_component	-0.1046	0.2566	0.889	2.7579	0	2.5233	2.7579	GO:0005913
regulation of heart rate	Any process that modulates the frequency or rate of heart contraction.	biological_process	-2.4463	2.0627	1.9051	2.7578	0.7646	1.8077	2.7578	GO:0002027
negative regulation of innate immune response	Any process that stops, prevents, or reduces the frequency, rate or extent of the innate immune response.	biological_process	-1.1438	-1.7683	0.3508	0	0	2.7577	2.7577	GO:0045824
phosphatidylinositol-3,4,5-trisphosphate binding	Interacting selectively and non-covalently with phosphatidylinositol-3,4,5-trisphosphate, a derivative of phosphatidylinositol in which the inositol ring is phosphorylated at the 3', 4' and 5' positions.	molecular_function	0	0	2.137	2.7573	0.0283	1.9429	2.7573	GO:0005547
negative regulation of behavior	Any process that stops, prevents, or reduces the frequency, rate or extent of behavior, the internally coordinated responses (actions or inactions) of whole living organisms (individuals or groups) to internal or external stimuli.	biological_process	0.2638	1.0119	2.7571	1.1279	1.8265	2.5843	2.7571	GO:0048521
phosphatidylinositol-3-phosphate binding	Interacting selectively and non-covalently with phosphatidylinositol-3-phosphate, a derivative of phosphatidylinositol in which the inositol ring is phosphorylated at the 3' position.	molecular_function	0.4827	1.4658	0.3776	2.7556	0.3715	1.8991	2.7556	GO:0032266
B cell differentiation	The process in which a precursor cell type acquires the specialized features of a B cell. A B cell is a lymphocyte of B lineage with the phenotype CD19-positive and capable of B cell mediated immunity.	biological_process	-2.0014	1.5315	-0.0122	2.7542	0.0029	2.6697	2.7542	GO:0030183
brain development	The process whose specific outcome is the progression of the brain over time, from its formation to the mature structure. Brain development begins with patterning events in the neural tube and ends with the mature structure that is the center of thought and emotion. The brain is responsible for the coordination and control of bodily activities and the interpretation of information from the senses…	biological_process	0.6645	1.1033	1.3784	2.0584	0.0153	2.7539	2.7539	GO:0007420
negative regulation of cell proliferation	Any process that stops, prevents or reduces the rate or extent of cell proliferation.	biological_process	0.9143	0.933	1.0313	2.7537	0	2.097	2.7537	GO:0008285
regulation of macrophage differentiation	Any process that modulates the frequency, rate or extent of macrophage differentiation.	biological_process	-0.8768	2.1646	1.4024	2.4299	0	2.7532	2.7532	GO:0045649
postsynaptic density	The postsynaptic density is a region that lies adjacent to the cytoplasmic face of the postsynaptic membrane at excitatory synapse. It forms a disc that consists of a range of proteins with different functions, some of which contact the cytoplasmic domains of ion channels in the postsynaptic membrane. The proteins making up the disc include receptors, and structural proteins linked to the actin c…	cellular_component	0.613	0.7281	0.9622	2.5838	0	2.7532	2.7532	GO:0014069
positive regulation of immune response	Any process that activates or increases the frequency, rate or extent of the immune response, the immunological reaction of an organism to an immunogenic stimulus.	biological_process	1.4779	0.6766	0.5674	2.7528	0	1.14	2.7528	GO:0050778
lipid binding	Interacting selectively and non-covalently with a lipid.	molecular_function	-1.1735	0.9756	1.6817	2.416	0.1688	2.7505	2.7505	GO:0006630
endocardial cushion morphogenesis	The process in which the anatomical structure of the endocardial cushion is generated and organized. The endocardial cushion is a specialized region of mesenchymal cells that will give rise to the heart septa and valves.	biological_process	1.6944	0.0312	0	0	2.7504	0	2.7504	GO:0003203
divalent metal ion transport	The directed movement of divalent metal cations, any metal ion with a +2 electric charge, into, out of or within a cell, or between cells, by means of some agent such as a transporter or pore.	biological_process	1.6046	0	0	1.9303	0.8745	2.7504	2.7504	GO:0070838
positive regulation of cell cycle process	Any process that increases the rate, frequency or extent of a cellular process that is involved in the progression of biochemical and morphological phases and events that occur in a cell during successive cell replication or nuclear replication events.	biological_process	0	1.3996	1.6451	2.6335	0	2.7495	2.7495	GO:0090068
positive regulation of protein kinase activity	Any process that activates or increases the frequency, rate or extent of protein kinase activity.	biological_process	0.8803	0.6325	0.3614	2.5662	0	2.749	2.749	GO:0045860
dopamine metabolic process	The chemical reactions and pathways involving dopamine, a catecholamine neurotransmitter and a metabolic precursor of noradrenaline and adrenaline.	biological_process	2.6372	0.2838	2.3269	2.4595	0.5392	2.7484	2.7484	GO:0042417
endocrine pancreas development	The process whose specific outcome is the progression of the endocrine pancreas over time, from its formation to the mature structure. The endocrine pancreas is made up of islet cells that produce insulin, glucagon and somatostatin.	biological_process	2.7463	0.7123	1.2411	1.1681	0	1.673	2.7463	GO:0031018
regulation of synaptic plasticity	A process that modulates synaptic plasticity, the ability of synapses to change as circumstances require. They may alter function, such as increasing or decreasing their sensitivity, or they may increase or decrease in actual numbers.	biological_process	1.2634	0.6762	1.8982	2.7461	0.0924	2.0375	2.7461	GO:0048167
protein folding	The process of assisting in the covalent and noncovalent assembly of single chain polypeptides or multisubunit complexes into the correct tertiary structure.	biological_process	-1.1545	-1.6687	1.215	2.7461	0	1.7741	2.7461	GO:0006457
regulation of DNA biosynthetic process	Any process that modulates the frequency, rate or extent of DNA biosynthetic process.	biological_process	0	0	0	0.4733	0	2.7454	2.7454	GO:2000278
negative regulation of transmembrane receptor protein serine/threonine kinase signaling pathway	Any process that decreases the rate, frequency, or extent of the series of molecular signals generated as a consequence of a transmembrane receptor serine/threonine kinase binding to its physiological ligand.	biological_process	2.7443	1.0521	0	1.8165	0	-2.3744	2.7443	GO:0090101
fibroblast migration	Cell migration that is accomplished by extension and retraction of a fibroblast pseudopodium. A fibroblast is a connective tissue cell which secretes an extracellular matrix rich in collagen and other macromolecules.	biological_process	1.2915	0.9362	0.0345	1.1521	0	2.7437	2.7437	GO:0010761
somatic diversification of immunoglobulins	The somatic process that results in the generation of sequence diversity of immunoglobulins.	biological_process	1.305	1.2352	0	2.7427	0	2.677	2.7427	GO:0016445
phosphatidylinositol 3-kinase binding	Interacting selectively and non-covalently with a phosphatidylinositol 3-kinase, any enzyme that catalyzes the addition of a phosphate group to an inositol lipid at the 3' position of the inositol ring.	molecular_function	2.6852	0.9126	1.7104	2.742	1.0537	2.2662	2.742	GO:0043548
single-organism metabolic process	A metabolic process - chemical reactions and pathways, including anabolism and catabolism, by which living organisms transform chemical substances - which involves a single organism.	biological_process	-1.1013	-0.9968	1.9074	2.7416	0	1.5286	2.7416	GO:0044710
cell development	The process whose specific outcome is the progression of the cell over time, from its formation to the mature structure. Cell development does not include the steps involved in committing a cell to a specific fate.	biological_process	0.5772	0.7603	1.612	2.7414	0	-2.013	2.7414	GO:0048468
B cell receptor signaling pathway	A series of molecular signals initiated by the cross-linking of an antigen receptor on a B cell.	biological_process	-1.3892	1.1588	0.3617	2.7414	1.7241	2.2645	2.7414	GO:0050853
termination of RNA polymerase II transcription	The process in which the synthesis of an RNA molecule by RNA polymerase II using a DNA template is completed.	biological_process	-1.8882	-1.9686	-1.2173	2.7412	0	2.4122	2.7412	GO:0006369
developmental growth involved in morphogenesis	The increase in size or mass of an anatomical structure that contributes to the structure attaining its shape.	biological_process	-1.5028	-0.7681	2.0169	2.741	0.3024	-2.2572	2.741	GO:0060560
RNA 3'-end processing	Any process involved in forming the mature 3' end of an RNA molecule.	biological_process	0	-0.8714	0.4088	2.7405	0	2.0846	2.7405	GO:0031123
production of molecular mediator of immune response	The synthesis or release of any molecular mediator of the immune response, resulting in an increase in its intracellular or extracellular levels.	biological_process	1.3118	0	1.7024	2.7398	0	0	2.7398	GO:0002440
T-tubule	Invagination of the plasma membrane of a muscle cell that extends inward from the cell surface around each myofibril. The ends of T-tubules make contact with the sarcoplasmic reticulum membrane.	cellular_component	-0.7811	0.6013	2.1848	2.7376	0.5276	1.6569	2.7376	GO:0030315
osteoclast differentiation	The process in which a relatively unspecialized monocyte acquires the specialized features of an osteoclast. An osteoclast is a specialized phagocytic cell associated with the absorption and removal of the mineralized matrix of bone tissue.	biological_process	0.3057	0.8358	0	1.2612	0	2.7369	2.7369	GO:0030316
holo TFIIH complex	A complex that contains kinase activity directed towards the C-terminal Domain (CTD) of the largest subunit of RNA polymerase II and is essential for initiation at RNA polymerase II promoters in vitro. In S. cerevisiae, it is composed of the core TFIIH complex (Rad3p, Tfb1p, Tfb2p, Ssl1p, Tfb4p and Tfb5p), Ssl2p, and TFIIK (Kin28p, Ccl1p, and Tfb3p). All of the subunits have equivalents in humans…	cellular_component	0.7344	1.7492	-1.1354	-0.9249	0	2.7362	2.7362	GO:0005675
chromatin organization	Any process that results in the specification, formation or maintenance of the physical structure of eukaryotic chromatin.	biological_process	-1.3893	1.6842	1.0179	2.7362	0	2.0181	2.7362	GO:0006325
negative regulation of protein transport	Any process that stops, prevents, or reduces the frequency, rate or extent of the directed movement of a protein into, out of or within a cell, or between cells, by means of some agent such as a transporter or pore.	biological_process	0	-0.6875	1.1416	2.4257	0	2.7353	2.7353	GO:0051224
cell adhesion molecule binding	Interacting selectively and non-covalently with a cell adhesion molecule.	molecular_function	0.5813	-0.3327	1.2019	2.1083	1.117	2.7351	2.7351	GO:0050839
protein autophosphorylation	The phosphorylation by a protein of one or more of its own amino acid residues, or residues on an identical protein.	biological_process	1.5076	-1.2458	1.7871	2.2558	0	2.734	2.734	GO:0046777
peptidyl-amino acid modification	The alteration of an amino acid residue in a peptide.	biological_process	1.1024	-0.6438	0.2169	1.8857	0	2.7339	2.7339	GO:0018193
RNA phosphodiester bond hydrolysis, exonucleolytic	The chemical reactions and pathways involving the hydrolysis of terminal 3',5'-phosphodiester bonds in one or two strands of ribonucleotides.	biological_process	2.4879	-1.22	0.2143	2.7333	0	-1.9071	2.7333	GO:0090503
mitotic cell cycle	Progression through the phases of the mitotic cell cycle, the most common eukaryotic cell cycle, which canonically comprises four successive phases called G1, S, G2, and M and includes replication of the genome and the subsequent segregation of chromosomes into daughter cells. In some variant cell cycles nuclear replication or nuclear division may not be followed by cell division, or G1 and G2 ph…	biological_process	-0.9114	1.4888	-0.6847	2.7331	0	2.5545	2.7331	GO:0000278
regulation of DNA recombination	Any process that modulates the frequency, rate or extent of DNA recombination, a DNA metabolic process in which a new genotype is formed by reassortment of genes resulting in gene combinations different from those that were present in the parents.	biological_process	-0.2391	1.7057	0.4925	2.2405	0	2.7327	2.7327	GO:0000018
endocytic vesicle	A membrane-bounded intracellular vesicle formed by invagination of the plasma membrane around an extracellular substance. Endocytic vesicles fuse with early endosomes to deliver the cargo for further sorting.	cellular_component	-0.6708	0.66	0.1915	2.0999	0.3891	2.7322	2.7322	GO:0030139
cytoplasmic part	Any constituent part of the cytoplasm, all of the contents of a cell excluding the plasma membrane and nucleus, but including other subcellular structures.	cellular_component	-1.7678	-1.7539	-1.8686	2.7315	0.0424	2.2537	2.7315	GO:0044444
organic cyclic compound biosynthetic process	The chemical reactions and pathways resulting in the formation of organic cyclic compound.	biological_process	-0.5609	1.5704	0	2.6843	0	2.7308	2.7308	GO:1901362
heterocycle biosynthetic process	The chemical reactions and pathways resulting in the formation of heterocyclic compounds, those with a cyclic molecular structure and at least two different atoms in the ring (or rings).	biological_process	-0.5609	1.5704	0	2.6843	0	2.7308	2.7308	GO:0018130
positive regulation of cell-matrix adhesion	Any process that activates or increases the rate or extent of cell adhesion to an extracellular matrix.	biological_process	1.5516	1.2938	0.9406	2.7306	0	1.3384	2.7306	GO:0001954
response to peptide hormone	Any process that results in a change in state or activity of a cell or an organism (in terms of movement, secretion, enzyme production, gene expression, etc.) as a result of a peptide hormone stimulus. A peptide hormone is any of a class of peptides that are secreted into the blood stream and have endocrine functions in living animals.	biological_process	-1.6716	1.0248	1.3316	2.7305	0.0744	2.2727	2.7305	GO:0043434
racemase and epimerase activity	Catalysis of a reaction that alters the configuration of one or more chiral centers in a molecule.	molecular_function	1.3102	0	0	2.7294	0.54	-2.3357	2.7294	GO:0016854
regulation of cholesterol metabolic process	Any process that modulates the rate, frequency, or extent of cholesterol metabolism, the chemical reactions and pathways involving cholesterol, cholest-5-en-3 beta-ol, the principal sterol of vertebrates and the precursor of many steroids, including bile acids and steroid hormones.	biological_process	-1.2918	0	-0.4497	2.7291	0.0413	-0.7136	2.7291	GO:0090181
ATPase activator activity	Functions to increase the rate of ATP hydrolysis.	molecular_function	1.2678	-0.1798	-0.1604	2.7289	0.1239	1.5415	2.7289	GO:0001671
neuron fate commitment	The process in which the developmental fate of a cell becomes restricted such that it will develop into a neuron.	biological_process	1.5137	0	2.3684	2.7286	0	-1.7132	2.7286	GO:0048663
nucleolus	A small, dense body one or more of which are present in the nucleus of eukaryotic cells. It is rich in RNA and protein, is not bounded by a limiting membrane, and is not seen during mitosis. Its prime function is the transcription of the nucleolar DNA into 45S ribosomal-precursor RNA, the processing of this RNA into 5.8S, 18S, and 28S components of ribosomal RNA, and the association of these comp…	cellular_component	-1.0894	1.26	0.8126	2.4443	0	2.7274	2.7274	GO:0005730
cortical actin cytoskeleton organization	A process that is carried out at the cellular level which results in the assembly, arrangement of constituent parts, or disassembly of actin-based cytoskeletal structures in the cell cortex, i.e. just beneath the plasma membrane.	biological_process	1.2626	-1.4265	-1.1834	2.7271	1.6508	2.7053	2.7271	GO:0030866
negative regulation of cell differentiation	Any process that stops, prevents, or reduces the frequency, rate or extent of cell differentiation.	biological_process	1.0676	1.2567	1.4757	2.727	1.9981	-2.4681	2.727	GO:0045596
male germ cell nucleus	The nucleus of a male germ cell, a reproductive cell in males.	cellular_component	2.1939	0.8398	0	1.101	0	2.727	2.727	GO:0001673
regulation of carbohydrate biosynthetic process	Any process that modulates the frequency, rate or extent of the chemical reactions and pathways resulting in the formation of carbohydrates.	biological_process	1.4183	-1.34	0.5158	2.0591	-0.2081	2.7269	2.7269	GO:0043255
male gonad development	The process whose specific outcome is the progression of the male gonad over time, from its formation to the mature structure.	biological_process	0.6184	0.8828	0.575	2.7266	0	-2.1001	2.7266	GO:0008584
regulation of lipid catabolic process	Any process that modulates the frequency, rate, or extent of the chemical reactions and pathways resulting in the breakdown of lipids.	biological_process	1.7573	0.5342	2.0634	1.9541	2.7259	2.4319	2.7259	GO:0050994
protein domain specific binding	Interacting selectively and non-covalently with a specific domain of a protein.	molecular_function	-0.5928	0.9391	1.1483	2.3122	0.423	2.7258	2.7258	GO:0019904
insulin receptor signaling pathway	The series of molecular signals generated as a consequence of the insulin receptor binding to insulin.	biological_process	-0.9442	1.049	-0.988	2.7253	-0.0401	1.642	2.7253	GO:0008286
water-soluble vitamin metabolic process	The chemical reactions and pathways involving any of a diverse group of vitamins that are soluble in water.	biological_process	-0.6729	2.3864	-0.2303	2.7251	0.5282	2.3843	2.7251	GO:0006767
regulation of cell cycle process	Any process that modulates a cellular process that is involved in the progression of biochemical and morphological phases and events that occur in a cell during successive cell replication or nuclear replication events.	biological_process	0.8449	1.5646	2.1026	2.4441	1.0434	2.7244	2.7244	GO:0010564
lung epithelium development	The biological process whose specific outcome is the progression of the lung epithelium from an initial condition to its mature state. This process begins with the formation of lung epithelium and ends with the mature structure. The lung epithelium is the specialized epithelium that lines the inside of the lung.	biological_process	2.7243	1.3364	0.1819	2.2936	0	1.4681	2.7243	GO:0060428
regulation of mammary gland epithelial cell proliferation	Any process that modulates the frequency, rate or extent of mammary gland epithelial cell proliferation.	biological_process	2.4038	0	2.2121	-1.1104	0	2.7234	2.7234	GO:0033599
regulation of small GTPase mediated signal transduction	Any process that modulates the frequency, rate or extent of small GTPase mediated signal transduction.	biological_process	0.5756	0.6808	-0.9392	2.7226	0.1572	2.6654	2.7226	GO:0051056
lyase activity	Catalysis of the cleavage of C-C, C-O, C-N and other bonds by other means than by hydrolysis or oxidation, or conversely adding a group to a double bond. They differ from other enzymes in that two substrates are involved in one reaction direction, but only one in the other direction. When acting on the single substrate, a molecule is eliminated and this generates either a new double bond or a new…	molecular_function	-0.7013	1.7807	0.413	2.7173	0	2.7222	2.7222	GO:0016829
signal transducer activity	Conveys a signal across a cell to trigger a change in cell function or state. A signal is a physical entity or change in state that is used to transfer information in order to trigger a response.	molecular_function	1.5687	1.4697	2.5025	2.2241	0	2.7219	2.7219	GO:0004871
female gamete generation	Generation of the female gamete; specialised haploid cells produced by meiosis and along with a male gamete takes part in sexual reproduction.	biological_process	1.5538	-0.8126	2.108	1.468	0	2.7202	2.7202	GO:0007292
megakaryocyte differentiation	The process in which a myeloid precursor cell acquires specializes features of a megakaryocyte.	biological_process	0.9918	1.9382	2.0519	2.2795	0.5671	2.7201	2.7201	GO:0030219
cell-cell junction	A cell junction that forms a connection between two cells; excludes direct cytoplasmic junctions such as ring canals.	cellular_component	-1.0878	-1.244	1.1668	2.0481	0.253	2.7199	2.7199	GO:0005911
organic anion transport	The directed movement of organic anions into, out of or within a cell, or between cells, by means of some agent such as a transporter or pore. Organic anions are atoms or small molecules with a negative charge which contain carbon in covalent linkage.	biological_process	1.1103	1.1916	1.2596	-1.7387	0	2.7194	2.7194	GO:0015711
regulation of secretion	Any process that modulates the frequency, rate or extent of the controlled release of a substance from a cell or a tissue.	biological_process	1.3855	1.737	2.7192	2.1109	0.3501	-2.3128	2.7192	GO:0051046
somatic stem cell maintenance	The process in which an organism retains a population of somatic stem cells, undifferentiated cells in the embryo or adult which can undergo unlimited division and give rise to cell types of the body other than those of the germ-line.	biological_process	1.7742	1.3188	1.5032	2.718	0	2.7186	2.7186	GO:0035019
cell-cell junction organization	A process that is carried out at the cellular level which results in the assembly, arrangement of constituent parts, or disassembly of a cell-cell junction. A cell-cell junction is a specialized region of connection between two cells.	biological_process	0.6164	0	0.1686	2.7186	0.1	-1.8905	2.7186	GO:0045216
regulation of transcription initiation from RNA polymerase II promoter	Any process that modulates the rate, frequency or extent of a process involved in starting transcription from an RNA polymerase II promoter.	biological_process	2.0543	0.1038	0.5894	2.2279	0	2.7184	2.7184	GO:0060260
ear development	The process whose specific outcome is the progression of the ear over time, from its formation to the mature structure. The ear is the sense organ in vertebrates that is specialized for the detection of sound, and the maintenance of balance. Includes the outer ear and middle ear, which collect and transmit sound waves; and the inner ear, which contains the organs of balance and (except in fish) h…	biological_process	0.6678	0	0	-0.3319	2.7184	1.8663	2.7184	GO:0043583
negative regulation of protein metabolic process	Any process that stops, prevents, or reduces the frequency, rate or extent of chemical reactions and pathways involving a protein.	biological_process	1.8922	-0.6834	1.2171	2.7183	0	1.5849	2.7183	GO:0051248
blood coagulation	The sequential process in which the multiple coagulation factors of the blood interact, ultimately resulting in the formation of an insoluble fibrin clot; it may be divided into three stages: stage 1, the formation of intrinsic and extrinsic prothrombin converting principle; stage 2, the formation of thrombin; stage 3, the formation of stable fibrin polymers.	biological_process	-1.0067	0.8998	2.4381	2.718	0.2251	2.2091	2.718	GO:0007596
positive regulation of NF-kappaB transcription factor activity	Any process that activates or increases the frequency, rate or extent of activity of the transcription factor NF-kappaB.	biological_process	-1.1206	1.9515	1.0134	2.1477	0	2.7177	2.7177	GO:0051092
cell differentiation	The process in which relatively unspecialized cells, e.g. embryonic or regenerative cells, acquire specialized structural and/or functional features that characterize the cells, tissues, or organs of the mature organism or some other relatively stable phase of the organism's life history. Differentiation includes the processes involved in commitment of a cell to a specific fate and its subsequent…	biological_process	-1.0496	1.1552	2.0853	2.7175	0.2671	2.4413	2.7175	GO:0030154
positive regulation of oxidoreductase activity	Any process that activates or increases the frequency, rate or extent of oxidoreductase activity, the catalysis of an oxidation-reduction (redox) reaction, a reversible chemical reaction in which the oxidation state of an atom or atoms within a molecule is altered.	biological_process	-0.3835	1.1236	1.835	1.2975	1.627	2.7171	2.7171	GO:0051353
mRNA processing	Any process involved in the conversion of a primary mRNA transcript into one or more mature mRNA(s) prior to translation into polypeptide.	biological_process	-1.4066	-1.631	-0.9024	2.7171	0	1.9899	2.7171	GO:0006397
transition metal ion binding	Interacting selectively and non-covalently with a transition metal ions; a transition metal is an element whose atom has an incomplete d-subshell of extranuclear electrons, or which gives rise to a cation or cations with an incomplete d-subshell. Transition metals often have more than one valency state. Biologically relevant transition metals include vanadium, manganese, iron, copper, cobalt, nic…	molecular_function	-0.9045	-1.3033	1.1791	-1.6266	0.9313	2.7168	2.7168	GO:0046914
interleukin-1 receptor binding	Interacting selectively and non-covalently with the interleukin-1 receptor.	molecular_function	0	0.2923	0	0	0	2.7166	2.7166	GO:0005149
RNA splicing	The process of removing sections of the primary RNA transcript to remove sequences not present in the mature form of the RNA and joining the remaining sections to form the mature form of the RNA.	biological_process	-1.4497	-1.542	-0.8108	2.7165	0	1.951	2.7165	GO:0008380
quinone metabolic process	The chemical reactions and pathways involving quinone.	biological_process	0.7194	0.6526	1.8736	-2.232	0	2.7162	2.7162	GO:1901661
actin filament binding	Interacting selectively and non-covalently with an actin filament, also known as F-actin, a helical filamentous polymer of globular G-actin subunits.	molecular_function	-0.5997	-0.2753	1.1135	2.7149	0	-1.4815	2.7149	GO:0051015
cholesterol metabolic process	The chemical reactions and pathways involving cholesterol, cholest-5-en-3 beta-ol, the principal sterol of vertebrates and the precursor of many steroids, including bile acids and steroid hormones. It is a component of the plasma membrane lipid bilayer and of plasma lipoproteins and can be found in all animal tissues.	biological_process	-0.4633	-0.6743	0.7411	2.7145	0.2538	-2.0031	2.7145	GO:0008203
platelet alpha granule lumen	The volume enclosed by the membrane of the platelet alpha granule.	cellular_component	0	0.4788	2.7144	2.3976	-0.2696	-1.9702	2.7144	GO:0031093
cell division	The process resulting in the physical partitioning and separation of a cell into daughter cells.	biological_process	0.7605	1.4714	-0.6033	2.4904	0	2.7133	2.7133	GO:0051301
transferase activity, transferring hexosyl groups	Catalysis of the transfer of a hexosyl group from one compound (donor) to another (acceptor).	molecular_function	-0.7155	-0.4465	-1.6007	2.7131	-0.1206	1.7212	2.7131	GO:0016758
negative regulation of endocytosis	Any process that stops, prevents, or reduces the frequency, rate or extent of endocytosis.	biological_process	-1.2903	-1.3041	1.9242	2.4683	0.4122	2.7129	2.7129	GO:0045806
fatty acid transmembrane transport	The directed movement of fatty acid across a membrane.	biological_process	0	-1.2405	0.3274	1.8028	0	2.7121	2.7121	GO:1902001
adenylyltransferase activity	Catalysis of the transfer of an adenylyl group to an acceptor.	molecular_function	-1.6582	1.7503	0.379	2.7119	0	2.0304	2.7119	GO:0070566
kidney development	The process whose specific outcome is the progression of the kidney over time, from its formation to the mature structure. The kidney is an organ that filters the blood and/or excretes the end products of body metabolism in the form of urine.	biological_process	0.4667	1.1494	1.5408	1.5094	0	2.7102	2.7102	GO:0001822
gastrulation	A complex and coordinated series of cellular movements that occurs at the end of cleavage during embryonic development of most animals. The details of gastrulation vary from species to species, but usually result in the formation of the three primary germ layers, ectoderm, mesoderm and endoderm.	biological_process	0.3177	-1.2406	0.759	2.1545	0	2.7099	2.7099	GO:0007369
body fluid secretion	The controlled release of a fluid by a cell or tissue in an animal.	biological_process	-0.7654	1.3132	1.7992	1.729	0.0612	2.7094	2.7094	GO:0007589
regulation of cell growth	Any process that modulates the frequency, rate, extent or direction of cell growth.	biological_process	-1.247	0.8524	1.6963	2.3974	0.012	2.7082	2.7082	GO:0001558
protein stabilization	Any process involved in maintaining the structure and integrity of a protein and preventing it from degradation or aggregation.	biological_process	-1.4224	-1.2262	0.7821	2.5183	0	2.7082	2.7082	GO:0050821
regulation of heart contraction	Any process that modulates the frequency, rate or extent of heart contraction. Heart contraction is the process in which the heart decreases in volume in a characteristic way to propel blood through the body.	biological_process	-2.0767	0.804	0.0029	2.708	0.0417	1.5888	2.708	GO:0008016
anterior/posterior pattern specification	The regionalization process in which specific areas of cell differentiation are determined along the anterior-posterior axis. The anterior-posterior axis is defined by a line that runs from the head or mouth of an organism to the tail or opposite end of the organism.	biological_process	0	0	0.3711	2.7079	0	1.4235	2.7079	GO:0009952
serine-type endopeptidase activity	Catalysis of the hydrolysis of internal, alpha-peptide bonds in a polypeptide chain by a catalytic mechanism that involves a catalytic triad consisting of a serine nucleophile that is activated by a proton relay involving an acidic residue (e.g. aspartate or glutamate) and a basic residue (usually histidine).	molecular_function	1.2502	1.053	-0.537	-1.6529	0	2.7074	2.7074	GO:0004252
non-canonical Wnt signaling pathway	The series of molecular signals initiated by binding of a Wnt protein to a frizzled family receptor on the surface of the target cell, followed by propagation of the signal via effectors other than beta-catenin.	biological_process	-1.2251	0.6671	0.3804	2.7073	0	-1.8739	2.7073	GO:0035567
single-organism transport	The directed movement of substances (such as macromolecules, small molecules, ions) into, out of or within a cell, or between cells, or within a multicellular organism by means of some agent such as a transporter or pore, involving a single organism.	biological_process	1.35	-0.9445	0.362	2.7071	0	2.5596	2.7071	GO:0044765
Cajal body	A class of nuclear body, first seen after silver staining by Ramon y Cajal in 1903, enriched in small nuclear ribonucleoproteins, and certain general RNA polymerase II transcription factors; ultrastructurally, they appear as a tangle of coiled, electron-dense threads roughly 0.5 micrometers in diameter; involved in aspects of snRNP biogenesis; the protein coilin serves as a marker for Cajal bodie…	cellular_component	0.6677	1.3073	0	2.7071	0	2.6416	2.7071	GO:0015030
protein sumoylation	The process in which a SUMO protein (small ubiquitin-related modifier) is conjugated to a target protein via an isopeptide bond between the carboxyl terminus of SUMO with an epsilon-amino group of a lysine residue of the target protein.	biological_process	-1.1959	1.7556	-1.2178	2.7068	0.5582	-2.3275	2.7068	GO:0016925
positive regulation of smooth muscle contraction	Any process that activates or increases the frequency, rate or extent of smooth muscle contraction.	biological_process	1.5916	0.4719	1.9232	-1.5161	0.3998	2.7059	2.7059	GO:0045987
negative regulation of cytokine production	Any process that stops, prevents, or reduces the rate of production of a cytokine.	biological_process	-0.903	-0.9934	1.8867	2.6927	0	2.7035	2.7035	GO:0001818
spliceosomal snRNP assembly	The aggregation, arrangement and bonding together of one or more snRNA and multiple protein components to form a ribonucleoprotein complex that is involved in formation of the spliceosome.	biological_process	-0.0173	-0.9967	0	2.7033	0	2.0518	2.7033	GO:0000387
regulation of interferon-alpha production	Any process that modulates the frequency, rate, or extent of interferon-alpha production.	biological_process	1.3474	-0.6978	0.7837	2.7028	0	-2.4861	2.7028	GO:0032647
extrinsic component of membrane	The component of a membrane consisting of gene products and protein complexes that are loosely bound to one of its surfaces, but not integrated into the hydrophobic region.	cellular_component	-0.6732	1.367	1.1935	2.7024	0.1457	1.2282	2.7024	GO:0019898
mRNA transport	The directed movement of mRNA, messenger ribonucleic acid, into, out of or within a cell, or between cells, by means of some agent such as a transporter or pore.	biological_process	-2.3854	1.0729	-1.6743	2.4083	0.3712	2.7016	2.7016	GO:0051028
ventricular cardiac muscle tissue morphogenesis	The process in which the anatomical structures of cardiac ventricle muscle is generated and organized.	biological_process	-0.3618	0.2494	2.543	2.7013	0.0863	2.19	2.7013	GO:0055010
centriole replication	The cell cycle process in which a daughter centriole is formed perpendicular to an existing centriole. An immature centriole contains a ninefold radially symmetric array of single microtubules; mature centrioles consist of a radial array of nine microtubule triplets, doublets, or singlets depending upon the species and cell type.	biological_process	-1.232	1.5703	-0.232	1.6248	0	2.7009	2.7009	GO:0007099
cellular component disassembly involved in execution phase of apoptosis	The breakdown of structures such as organelles, proteins, or other macromolecular structures during apoptosis.	biological_process	-1.2392	0.998	0.2054	2.7007	0.1526	-2.6056	2.7007	GO:0006921
regulation of heterotypic cell-cell adhesion	Any process that modulates the frequency, rate, or extent of heterotypic cell-cell adhesion.	biological_process	0	0	1.8345	1.085	1.2685	2.7006	2.7006	GO:0034114
positive regulation of fat cell differentiation	Any process that activates or increases the frequency, rate or extent of adipocyte differentiation.	biological_process	-0.6372	-0.1782	2.4477	2.7004	0	0.5848	2.7004	GO:0045600
protein kinase binding	Interacting selectively and non-covalently with a protein kinase, any enzyme that catalyzes the transfer of a phosphate group, usually from ATP, to a protein substrate.	molecular_function	-1.2146	1.3073	-0.93	2.6999	0	2.3585	2.6999	GO:0019901
regulation of cellular carbohydrate catabolic process	Any process that modulates the frequency, rate, or extent of the chemical reactions and pathways resulting in the breakdown of carbohydrates, carried out by individual cells.	biological_process	-2.3328	1.5868	0	2.6998	0.8131	2.5486	2.6998	GO:0043471
type 2 immune response	An immune response which is associated with resistance to extracellular organisms such as helminths and pathological conditions such as allergy, which is orchestrated by the production of particular cytokines, most notably IL-4, IL-5, IL-10, and IL-13, by any of a variety of cell types including T-helper 2 cells, eosinophils, basophils, mast cells, and nuocytes, resulting in enhanced production o…	biological_process	-2.2563	-0.3469	2.6964	2.6987	0.2905	1.2641	2.6987	GO:0042092
lung development	The process whose specific outcome is the progression of the lung over time, from its formation to the mature structure. In all air-breathing vertebrates the lungs are developed from the ventral wall of the oesophagus as a pouch which divides into two sacs. In amphibians and many reptiles the lungs retain very nearly this primitive sac-like character, but in the higher forms the connection with t…	biological_process	0.7716	0.8921	0	2.6986	0	-1.995	2.6986	GO:0030324
nucleotide-binding oligomerization domain containing signaling pathway	Any series of molecular signals generated as a consequence of binding to a nucleotide-binding oligomerization domain containing (NOD) protein.	biological_process	2.698	1.4696	1.1336	2.5942	0	0.4144	2.698	GO:0070423
skeletal muscle tissue development	The developmental sequence of events leading to the formation of adult muscle that occurs in the anima. In vertebrate skeletal muscle the main events are: the fusion of myoblasts to form myotubes that increase in size by further fusion to them of myoblasts, the formation of myofibrils within their cytoplasm and the establishment of functional neuromuscular junctions with motor neurons. At this st…	biological_process	0.6129	1.4389	1.9636	2.2116	2.6979	2.5505	2.6979	GO:0007519
positive regulation of axonogenesis	Any process that activates or increases the frequency, rate or extent of axonogenesis.	biological_process	0	0	1.3223	1.2791	0	2.6976	2.6976	GO:0050772
apoptotic DNA fragmentation	The cleavage of DNA during apoptosis, which usually occurs in two stages: cleavage into fragments of about 50 kbp followed by cleavage between nucleosomes to yield 200 bp fragments.	biological_process	-0.9631	0.8452	0.3247	2.6972	0	1.5146	2.6972	GO:0006309
skeletal muscle fiber development	The process whose specific outcome is the progression of the skeletal muscle fiber over time, from its formation to the mature structure. Muscle fibers are formed by the maturation of myotubes. They can be classed as slow, intermediate/fast or fast.	biological_process	-1.5069	0	0.5735	2.6486	0	2.6967	2.6967	GO:0048741
response to fatty acid	Any process that results in a change in state or activity of a cell or an organism (in terms of movement, secretion, enzyme production, gene expression, etc.) as a result of a fatty acid stimulus.	biological_process	0.9357	0.2484	1.7803	1.9439	0	2.6959	2.6959	GO:0070542
[truncated: 1,609 more rows]
