# Supplementary material for: Systems Analysis of Early Host Gene Expression Provides Clues for Transient Mycobacterium avium ssp avium vs. Persistent Mycobacterium avium ssp paratuberculosis Intestinal Infections
Source: PLoS One. 2016 Sep 21;11(9):e0161946. doi: 10.1371/journal.pone.0161946 (PMC5031438; doi:10.1371/journal.pone.0161946)
Supplement: S9 Table — (XLSX) [file pone.0161946.s011.xlsx]

## Sheet: Gene_Ontology_Gene_Bayesian_Sco
S9 Table. List of all mechanistic genes found for all GO categories for the MAP infected host condition
Symbol	Description	t=30	t=60	t=120	t=240	t=480	t=720	Max_Score	GO_Group	GO_Group_Description	Probes
ZAK	sterile alpha motif and leucine zipper containing kinase AZK	0	0	2.82	0	0	5.71	5.71	transferase activity, transferring phosphorus-containing groups	Catalysis of the transfer of a phosphorus-containing group from one compound (donor) to another (acceptor).	CN442140
ZAK	sterile alpha motif and leucine zipper containing kinase AZK	0	0	2.82	0	0	5.71	5.71	response to stress	Any process that results in a change in state or activity of a cell or an organism (in terms of movement, secretion, enzyme production, gene expression, etc.) as a result of a disturbance in organismal or cellular homeostasis, usually, but not necessarily, exogenous (e.g. temperature, humidity, ionizing radiation).	CN442140
ZAK	sterile alpha motif and leucine zipper containing kinase AZK	0	0	2.82	0	0	5.71	5.71	response to radiation	Any process that results in a change in state or activity of a cell or an organism (in terms of movement, secretion, enzyme production, gene expression, etc.) as a result of an electromagnetic radiation stimulus. Electromagnetic radiation is a propagating wave in space with electric and magnetic components. These components oscillate at right angles to each other and to the direction of propagati…	CN442140
ZAK	sterile alpha motif and leucine zipper containing kinase AZK	0	0	2.82	0	0	5.71	5.71	protein serine/threonine kinase activity	Catalysis of the reactions: ATP + protein serine = ADP + protein serine phosphate, and ATP + protein threonine = ADP + protein threonine phosphate.	CN442140
ZAK	sterile alpha motif and leucine zipper containing kinase AZK	0	0	2.82	0	0	5.71	5.71	protein phosphorylation	The process of introducing a phosphate group on to a protein.	CN442140
ZAK	sterile alpha motif and leucine zipper containing kinase AZK	0	0	2.82	0	0	5.71	5.71	protein kinase activity	Catalysis of the phosphorylation of an amino acid residue in a protein, usually according to the reaction: a protein + ATP = a phosphoprotein + ADP.	CN442140
ZAK	sterile alpha motif and leucine zipper containing kinase AZK	0	0	2.82	0	0	5.71	5.71	positive regulation of apoptotic process	Any process that activates or increases the frequency, rate or extent of cell death by apoptotic process.	CN442140
ZAK	sterile alpha motif and leucine zipper containing kinase AZK	0	0	2.82	0	0	5.71	5.71	phosphorylation	The process of introducing a phosphate group into a molecule, usually with the formation of a phosphoric ester, a phosphoric anhydride or a phosphoric amide.	CN442140
ZAK	sterile alpha motif and leucine zipper containing kinase AZK	0	0	2.82	0	0	5.71	5.71	MAPK cascade	An intracellular protein kinase cascade containing at least a MAPK, a MAPKK and a MAP3K. The cascade can also contain two additional tiers: the upstream MAP4K and the downstream MAP Kinase-activated kinase (MAPKAPK). The kinases in each tier phosphorylate and activate the kinases in the downstream tier to transmit a signal within a cell.	CN442140
ZAK	sterile alpha motif and leucine zipper containing kinase AZK	0	0	2.82	0	0	5.71	5.71	MAP kinase kinase kinase activity	Catalysis of the phosphorylation and activation of a MAP kinase kinase; each MAP kinase kinase can be phosphorylated by any of several MAP kinase kinase kinases.	CN442140
ZAK	sterile alpha motif and leucine zipper containing kinase AZK	0	0	2.82	0	0	5.71	5.71	magnesium ion binding	Interacting selectively and non-covalently with magnesium (Mg) ions.	CN442140
ZAK	sterile alpha motif and leucine zipper containing kinase AZK	0	0	2.82	0	0	5.71	5.71	kinase activity	Catalysis of the transfer of a phosphate group, usually from ATP, to a substrate molecule.	CN442140
ZAK	sterile alpha motif and leucine zipper containing kinase AZK	0	0	2.82	0	0	5.71	5.71	intracellular signal transduction	The process in which a signal is passed on to downstream components within the cell, which become activated themselves to further propagate the signal and finally trigger a change in the function or state of the cell.	CN442140
ZAK	sterile alpha motif and leucine zipper containing kinase AZK	0	0	2.82	0	0	5.71	5.71	DNA damage checkpoint	A cell cycle checkpoint that regulates progression through the cell cycle in response to DNA damage. A DNA damage checkpoint may blocks cell cycle progression (in G1, G2 or metaphase) or slow the rate at which S phase proceeds.	CN442140
ZAK	sterile alpha motif and leucine zipper containing kinase AZK	0	0	2.82	0	0	5.71	5.71	cytoskeleton organization	A process that is carried out at the cellular level which results in the assembly, arrangement of constituent parts, or disassembly of cytoskeletal structures.	CN442140
ZAK	sterile alpha motif and leucine zipper containing kinase AZK	0	0	2.82	0	0	5.71	5.71	cell proliferation	The multiplication or reproduction of cells, resulting in the expansion of a cell population.	CN442140
ZAK	sterile alpha motif and leucine zipper containing kinase AZK	0	0	2.82	0	0	5.71	5.71	cell differentiation	The process in which relatively unspecialized cells, e.g. embryonic or regenerative cells, acquire specialized structural and/or functional features that characterize the cells, tissues, or organs of the mature organism or some other relatively stable phase of the organism's life history. Differentiation includes the processes involved in commitment of a cell to a specific fate and its subsequent…	CN442140
ZAK	sterile alpha motif and leucine zipper containing kinase AZK	0	0	2.82	0	0	5.71	5.71	cell death	Any biological process that results in permanent cessation of all vital functions of a cell. A cell should be considered dead when any one of the following molecular or morphological criteria is met: (1) the cell has lost the integrity of its plasma membrane; (2) the cell, including its nucleus, has undergone complete fragmentation into discrete bodies (frequently referred to as apoptotic bodies"…	CN442140
ZAK	sterile alpha motif and leucine zipper containing kinase AZK	0	0	2.82	0	0	5.71	5.71	cell cycle	The progression of biochemical and morphological phases and events that occur in a cell during successive cell replication or nuclear replication events. Canonically, the cell cycle comprises the replication and segregation of genetic material followed by the division of the cell, but in endocycles or syncytial cells nuclear replication or nuclear division may not be followed by cell division.	CN442140
ZAK	sterile alpha motif and leucine zipper containing kinase AZK	0	0	2.82	0	0	5.71	5.71	cell cycle checkpoint	A cell cycle process that controls cell cycle progression by monitoring the integrity of specific cell cycle events. A cell cycle checkpoint begins with detection of deficiencies or defects and ends with signal transduction.	CN442140
ZAK	sterile alpha motif and leucine zipper containing kinase AZK	0	0	2.82	0	0	5.71	5.71	cell cycle arrest	A regulatory process that halts progression through the cell cycle during one of the normal phases (G1, S, G2, M).	CN442140
ZAK	sterile alpha motif and leucine zipper containing kinase AZK	0	0	2.82	0	0	5.71	5.71	activation of MAPKK activity	The initiation of the activity of the inactive enzyme MAP kinase kinase (MAPKK).	CN442140
ZAK	sterile alpha motif and leucine zipper containing kinase AZK	0	0	2.82	0	0	5.71	5.71	activation of JUN kinase activity	The initiation of the activity of the inactive enzyme JUN kinase (JNK).	CN442140
RPS6KA2	ribosomal protein S6 kinase, 90kDa, polypeptide 2 (EC:2.7.11.1)	5.36	-2.11	-1.94	-1.17	0	-1.27	5.36	TRIF-dependent toll-like receptor signaling pathway	Any series of molecular signals generated as a consequence of binding to a toll-like receptor where the TRIF adaptor mediates transduction of the signal. Toll-like receptors directly bind pattern motifs from a variety of microbial sources to initiate innate immune response.	CR455690
RPS6KA2	ribosomal protein S6 kinase, 90kDa, polypeptide 2 (EC:2.7.11.1)	5.36	-2.11	-1.94	-1.17	0	-1.27	5.36	toll-like receptor TLR6:TLR2 signaling pathway	A series of molecular signals initiated by the binding of a heterodimeric TLR6:TLR2 complex to one of it's physiological ligands, followed by transmission of the signal by the activated receptor, and ending with regulation of a downstream cellular process, e.g. transcription.	CR455690
RPS6KA2	ribosomal protein S6 kinase, 90kDa, polypeptide 2 (EC:2.7.11.1)	5.36	-2.11	-1.94	-1.17	0	-1.27	5.36	toll-like receptor TLR1:TLR2 signaling pathway	A series of molecular signals initiated by the binding of a heterodimeric TLR1:TLR2 complex to one of it's physiological ligands, followed by transmission of the signal by the activated receptor, and ending with regulation of a downstream cellular process, e.g. transcription.	CR455690
RPS6KA2	ribosomal protein S6 kinase, 90kDa, polypeptide 2 (EC:2.7.11.1)	5.36	-2.11	-1.94	-1.17	0	-1.27	5.36	toll-like receptor signaling pathway	Any series of molecular signals generated as a consequence of binding to a toll-like receptor. Toll-like receptors directly bind pattern motifs from a variety of microbial sources to initiate innate immune response.	CR455690
RPS6KA2	ribosomal protein S6 kinase, 90kDa, polypeptide 2 (EC:2.7.11.1)	5.36	-2.11	-1.94	-1.17	0	-1.27	5.36	toll-like receptor 9 signaling pathway	Any series of molecular signals generated as a consequence of binding to toll-like receptor 9.	CR455690
RPS6KA2	ribosomal protein S6 kinase, 90kDa, polypeptide 2 (EC:2.7.11.1)	5.36	-2.11	-1.94	-1.17	0	-1.27	5.36	toll-like receptor 5 signaling pathway	Any series of molecular signals generated as a consequence of binding to toll-like receptor 5.	CR455690
RPS6KA2	ribosomal protein S6 kinase, 90kDa, polypeptide 2 (EC:2.7.11.1)	5.36	-2.11	-1.94	-1.17	0	-1.27	5.36	toll-like receptor 4 signaling pathway	Any series of molecular signals generated as a consequence of binding to toll-like receptor 4.	CR455690
RPS6KA2	ribosomal protein S6 kinase, 90kDa, polypeptide 2 (EC:2.7.11.1)	5.36	-2.11	-1.94	-1.17	0	-1.27	5.36	toll-like receptor 3 signaling pathway	Any series of molecular signals generated as a consequence of binding to toll-like receptor 3.	CR455690
RPS6KA2	ribosomal protein S6 kinase, 90kDa, polypeptide 2 (EC:2.7.11.1)	5.36	-2.11	-1.94	-1.17	0	-1.27	5.36	toll-like receptor 2 signaling pathway	Any series of molecular signals generated as a consequence of binding to toll-like receptor 2.	CR455690
RPS6KA2	ribosomal protein S6 kinase, 90kDa, polypeptide 2 (EC:2.7.11.1)	5.36	-2.11	-1.94	-1.17	0	-1.27	5.36	toll-like receptor 10 signaling pathway	Any series of molecular signals generated as a consequence of binding to toll-like receptor 10.	CR455690
RPS6KA2	ribosomal protein S6 kinase, 90kDa, polypeptide 2 (EC:2.7.11.1)	5.36	-2.11	-1.94	-1.17	0	-1.27	5.36	spindle	The array of microtubules and associated molecules that forms between opposite poles of a eukaryotic cell during mitosis or meiosis and serves to move the duplicated chromosomes apart.	CR455690
RPS6KA2	ribosomal protein S6 kinase, 90kDa, polypeptide 2 (EC:2.7.11.1)	5.36	-2.11	-1.94	-1.17	0	-1.27	5.36	regulation of nuclear division	Any process that modulates the frequency, rate or extent of nuclear division, the partitioning of the nucleus and its genetic information.	CR455690
RPS6KA2	ribosomal protein S6 kinase, 90kDa, polypeptide 2 (EC:2.7.11.1)	5.36	-2.11	-1.94	-1.17	0	-1.27	5.36	protein serine/threonine kinase activity	Catalysis of the reactions: ATP + protein serine = ADP + protein serine phosphate, and ATP + protein threonine = ADP + protein threonine phosphate.	CR455690
RPS6KA2	ribosomal protein S6 kinase, 90kDa, polypeptide 2 (EC:2.7.11.1)	5.36	-2.11	-1.94	-1.17	0	-1.27	5.36	protein phosphorylation	The process of introducing a phosphate group on to a protein.	CR455690
RPS6KA2	ribosomal protein S6 kinase, 90kDa, polypeptide 2 (EC:2.7.11.1)	5.36	-2.11	-1.94	-1.17	0	-1.27	5.36	nuclear division	The division of a cell nucleus into two nuclei, with DNA and other nuclear contents distributed between the daughter nuclei.	CR455690
RPS6KA2	ribosomal protein S6 kinase, 90kDa, polypeptide 2 (EC:2.7.11.1)	5.36	-2.11	-1.94	-1.17	0	-1.27	5.36	negative regulation of organelle organization	Any process that decreases the frequency, rate or extent of a process involved in the formation, arrangement of constituent parts, or disassembly of an organelle.	CR455690
RPS6KA2	ribosomal protein S6 kinase, 90kDa, polypeptide 2 (EC:2.7.11.1)	5.36	-2.11	-1.94	-1.17	0	-1.27	5.36	MyD88-independent toll-like receptor signaling pathway	Any series of molecular signals generated as a consequence of binding to a toll-like receptor not relying on the MyD88 adaptor molecule. Toll-like receptors directly bind pattern motifs from a variety of microbial sources to initiate innate immune response.	CR455690
RPS6KA2	ribosomal protein S6 kinase, 90kDa, polypeptide 2 (EC:2.7.11.1)	5.36	-2.11	-1.94	-1.17	0	-1.27	5.36	MyD88-dependent toll-like receptor signaling pathway	Any series of molecular signals generated as a consequence of binding to a toll-like receptor where the MyD88 adaptor molecule mediates transduction of the signal. Toll-like receptors directly bind pattern motifs from a variety of microbial sources to initiate innate immune response.	CR455690
RPS6KA2	ribosomal protein S6 kinase, 90kDa, polypeptide 2 (EC:2.7.11.1)	5.36	-2.11	-1.94	-1.17	0	-1.27	5.36	magnesium ion binding	Interacting selectively and non-covalently with magnesium (Mg) ions.	CR455690
RPS6KA2	ribosomal protein S6 kinase, 90kDa, polypeptide 2 (EC:2.7.11.1)	5.36	-2.11	-1.94	-1.17	0	-1.27	5.36	kinase activity	Catalysis of the transfer of a phosphate group, usually from ATP, to a substrate molecule.	CR455690
RPS6KA2	ribosomal protein S6 kinase, 90kDa, polypeptide 2 (EC:2.7.11.1)	5.36	-2.11	-1.94	-1.17	0	-1.27	5.36	innate immune response	Innate immune responses are defense responses mediated by germline encoded components that directly recognize components of potential pathogens.	CR455690
RPS6KA2	ribosomal protein S6 kinase, 90kDa, polypeptide 2 (EC:2.7.11.1)	5.36	-2.11	-1.94	-1.17	0	-1.27	5.36	heart contraction	The multicellular organismal process in which the heart decreases in volume in a characteristic way to propel blood through the body.	CR455690
RPS6KA2	ribosomal protein S6 kinase, 90kDa, polypeptide 2 (EC:2.7.11.1)	5.35	-2.11	-1.94	-1.17	0	-1.27	5.35	transferase activity, transferring phosphorus-containing groups	Catalysis of the transfer of a phosphorus-containing group from one compound (donor) to another (acceptor).	CR455690
RPS6KA2	ribosomal protein S6 kinase, 90kDa, polypeptide 2 (EC:2.7.11.1)	5.35	-2.11	-1.94	-1.17	0	-1.27	5.35	synaptic transmission	The process of communication from a neuron to a target (neuron, muscle, or secretory cell) across a synapse.	CR455690
RPS6KA2	ribosomal protein S6 kinase, 90kDa, polypeptide 2 (EC:2.7.11.1)	5.35	-2.1	-1.93	-1.17	0	-1.26	5.35	stress-activated MAPK cascade	A series of molecular signals in which a stress-activated MAP kinase cascade relays one or more of the signals; MAP kinase cascades involve at least three protein kinase activities and culminate in the phosphorylation and activation of a MAP kinase.	CR455690
RPS6KA2	ribosomal protein S6 kinase, 90kDa, polypeptide 2 (EC:2.7.11.1)	5.35	-2.1	-1.93	-1.16	0	-1.26	5.35	ribosome	An intracellular organelle, about 200 A in diameter, consisting of RNA and protein. It is the site of protein biosynthesis resulting from translation of messenger RNA (mRNA). It consists of two subunits, one large and one small, each containing only protein and RNA. Both the ribosome and its subunits are characterized by their sedimentation coefficients, expressed in Svedberg units (symbol: S). H…	CR455690
RPS6KA2	ribosomal protein S6 kinase, 90kDa, polypeptide 2 (EC:2.7.11.1)	5.35	-2.1	-1.93	-1.16	0	-1.26	5.35	regulation of meiosis	Any process that modulates the frequency, rate or extent of meiosis, the process in which the nucleus of a diploid cell divides twice forming four haploid cells, one or more of which usually function as gametes.	CR455690
RPS6KA2	ribosomal protein S6 kinase, 90kDa, polypeptide 2 (EC:2.7.11.1)	5.35	-2.11	-1.94	-1.17	0	-1.27	5.35	protein kinase activity	Catalysis of the phosphorylation of an amino acid residue in a protein, usually according to the reaction: a protein + ATP = a phosphoprotein + ADP.	CR455690
RPS6KA2	ribosomal protein S6 kinase, 90kDa, polypeptide 2 (EC:2.7.11.1)	5.35	-2.1	-1.93	-1.17	0	-1.26	5.35	positive regulation of gene expression	Any process that increases the frequency, rate or extent of gene expression. Gene expression is the process in which a gene's coding sequence is converted into a mature gene product or products (proteins or RNA). This includes the production of an RNA transcript as well as any processing to produce a mature RNA product or an mRNA (for protein-coding genes) and the translation of that mRNA into pr…	CR455690
RPS6KA2	ribosomal protein S6 kinase, 90kDa, polypeptide 2 (EC:2.7.11.1)	5.35	-2.11	-1.94	-1.17	0	-1.27	5.35	positive regulation of apoptotic process	Any process that activates or increases the frequency, rate or extent of cell death by apoptotic process.	CR455690
RPS6KA2	ribosomal protein S6 kinase, 90kDa, polypeptide 2 (EC:2.7.11.1)	5.35	-2.11	-1.94	-1.17	0	-1.27	5.35	phosphorylation	The process of introducing a phosphate group into a molecule, usually with the formation of a phosphoric ester, a phosphoric anhydride or a phosphoric amide.	CR455690
RPS6KA2	ribosomal protein S6 kinase, 90kDa, polypeptide 2 (EC:2.7.11.1)	5.35	-2.1	-1.93	-1.17	0	-1.27	5.35	peptidyl-serine phosphorylation	The phosphorylation of peptidyl-serine to form peptidyl-O-phospho-L-serine.	CR455690
RPS6KA2	ribosomal protein S6 kinase, 90kDa, polypeptide 2 (EC:2.7.11.1)	5.35	-2.1	-1.93	-1.16	0	-1.26	5.35	oocyte maturation	A developmental process, independent of morphogenetic (shape) change, that is required for an oocyte to attain its fully functional state. Oocyte maturation commences after reinitiation of meiosis commonly starting with germinal vesicle breakdown, and continues up to the second meiotic arrest prior to fertilization.	CR455690
RPS6KA2	ribosomal protein S6 kinase, 90kDa, polypeptide 2 (EC:2.7.11.1)	5.35	-2.1	-1.93	-1.16	0	-1.26	5.35	neurotrophin TRK receptor signaling pathway	A series of molecular signals initiated by the binding of a neurotrophin to a receptor on the surface of the target cell where the receptor possesses tyrosine kinase activity, and ending with regulation of a downstream cellular process, e.g. transcription.	CR455690
RPS6KA2	ribosomal protein S6 kinase, 90kDa, polypeptide 2 (EC:2.7.11.1)	5.35	-2.1	-1.93	-1.16	0	-1.26	5.35	negative regulation of cell proliferation	Any process that stops, prevents or reduces the rate or extent of cell proliferation.	CR455690
RPS6KA2	ribosomal protein S6 kinase, 90kDa, polypeptide 2 (EC:2.7.11.1)	5.35	-2.11	-1.93	-1.17	0	-1.27	5.35	negative regulation of cell cycle	Any process that stops, prevents or reduces the rate or extent of progression through the cell cycle.	CR455690
RPS6KA2	ribosomal protein S6 kinase, 90kDa, polypeptide 2 (EC:2.7.11.1)	5.35	-2.1	-1.93	-1.16	0	-1.26	5.35	negative regulation of cell cycle process	Any process that decreases the rate, frequency or extent of a cellular process that is involved in the progression of biochemical and morphological phases and events that occur in a cell during successive cell replication or nuclear replication events.	CR455690
RPS6KA2	ribosomal protein S6 kinase, 90kDa, polypeptide 2 (EC:2.7.11.1)	5.35	-2.1	-1.93	-1.16	0	-1.26	5.35	meiotic nuclear division	One of the two nuclear divisions that occur as part of the meiotic cell cycle.	CR455690
RPS6KA2	ribosomal protein S6 kinase, 90kDa, polypeptide 2 (EC:2.7.11.1)	5.35	-2.1	-1.93	-1.17	0	-1.26	5.35	intracellular signal transduction	The process in which a signal is passed on to downstream components within the cell, which become activated themselves to further propagate the signal and finally trigger a change in the function or state of the cell.	CR455690
RPS6KA2	ribosomal protein S6 kinase, 90kDa, polypeptide 2 (EC:2.7.11.1)	5.35	-2.11	-1.94	-1.17	0	-1.27	5.35	heart development	The process whose specific outcome is the progression of the heart over time, from its formation to the mature structure. The heart is a hollow, muscular organ, which, by contracting rhythmically, keeps up the circulation of the blood.	CR455690
RPS6KA2	ribosomal protein S6 kinase, 90kDa, polypeptide 2 (EC:2.7.11.1)	5.35	-2.1	-1.92	-1.16	0	-1.25	5.35	cellular response to carbohydrate stimulus	Any process that results in a change in state or activity of a cell (in terms of movement, secretion, enzyme production, gene expression, etc.) as a result of a carbohydrate stimulus.	CR455690
RPS6KA2	ribosomal protein S6 kinase, 90kDa, polypeptide 2 (EC:2.7.11.1)	5.35	-2.1	-1.93	-1.17	0	-1.26	5.35	cardiac muscle cell apoptotic process	A form of programmed cell death induced by external or internal signals that trigger the activity of proteolytic caspases, whose actions dismantle a cardiac muscle cell and result in its death. Cardiac muscle cells are striated muscle cells that are responsible for heart contraction.	CR455690
RPS6KA2	ribosomal protein S6 kinase, 90kDa, polypeptide 2 (EC:2.7.11.1)	5.35	-2.1	-1.93	-1.16	0	-1.26	5.35	axon guidance	The chemotaxis process that directs the migration of an axon growth cone to a specific target site in response to a combination of attractive and repulsive cues.	CR455690
RPS6KA2	ribosomal protein S6 kinase, 90kDa, polypeptide 2 (EC:2.7.11.1)	5.34	-2.09	-1.92	-1.15	0	-1.25	5.34	regulation of systemic arterial blood pressure by hormone	The process in which hormones modulate the force with which blood passes through the circulatory system. A hormone is one of a group of substances formed in very small amounts in one specialized organ or group of cells and carried (sometimes in the bloodstream) to another organ or group of cells, in the same organism, upon which they have a specific regulatory action.	CR455690
RPS6KA2	ribosomal protein S6 kinase, 90kDa, polypeptide 2 (EC:2.7.11.1)	5.34	-2.09	-1.91	-1.14	0	-1.24	5.34	neurological system process involved in regulation of systemic arterial blood pressure	The regulation of blood pressure mediated by detection of stimuli and a neurological response.	CR455690
RPS6KA2	ribosomal protein S6 kinase, 90kDa, polypeptide 2 (EC:2.7.11.1)	5.33	-2.08	-1.9	-1.14	0	-1.23	5.33	regulation of protein processing	Any process that modulates the frequency, rate or extent of protein processing, any protein maturation process achieved by the cleavage of a peptide bond or bonds within a protein.	CR455690
RGS3	regulator of G-protein signaling 3	4.17	0	2.14	0	2.51	4.98	4.98	inactivation of MAPK activity	Any process that terminates the activity of the active enzyme MAP kinase.	CN439801
RGS3	regulator of G-protein signaling 3	4.17	0	2.13	0	2.5	4.97	4.97	termination of G-protein coupled receptor signaling pathway	The signaling process in which G-protein coupled receptor signaling is brought to an end. For example, through the action of GTPase-activating proteins (GAPs) that act to accelerate hydrolysis of GTP to GDP on G-alpha proteins, thereby terminating the transduced signal.	CN439801
RGS3	regulator of G-protein signaling 3	4.18	0	2.13	0	2.48	4.95	4.95	regulation of G-protein coupled receptor protein signaling pathway	Any process that modulates the frequency, rate or extent of G-protein coupled receptor protein signaling pathway activity.	CN439801
RGS3	regulator of G-protein signaling 3	4.18	0	2.13	0	2.47	4.95	4.95	positive regulation of GTPase activity	Any process that activates or increases the activity of a GTPase.	CN439801
RGS3	regulator of G-protein signaling 3	4.18	0	2.13	0	2.48	4.95	4.95	GTPase activator activity	Increases the activity of a GTPase, an enzyme that catalyzes the hydrolysis of GTP.	CN439801
RGS3	regulator of G-protein signaling 3	4.18	0	2.13	0	2.48	4.95	4.95	G-protein coupled receptor signaling pathway	A series of molecular signals that proceeds with an activated receptor promoting the exchange of GDP for GTP on the alpha-subunit of an associated heterotrimeric G-protein complex. The GTP-bound activated alpha-G-protein then dissociates from the beta- and gamma-subunits to further transmit the signal within the cell. The pathway begins with receptor-ligand interaction, or for basal GPCR signalin…	CN439801
Astn1	astrotactin 1	-0.03	2.87	2.47	2.21	4.93	3.01	4.93	single organismal cell-cell adhesion	The attachment of one cell to another cell via adhesion molecules, where both cells are part of the same organism.	CR455976
Astn1	astrotactin 1	-0.01	2.87	2.48	2.21	4.93	3.02	4.93	neuron migration	The characteristic movement of an immature neuron from germinal zones to specific positions where they will reside as they mature.	CR455976
Astn1	astrotactin 1	-0.06	2.86	2.47	2.21	4.93	3	4.93	locomotory behavior	The specific movement from place to place of an organism in response to external or internal stimuli. Locomotion of a whole organism in a manner dependent upon some combination of that organism's internal state and external conditions.	CR455976
Astn1	astrotactin 1	-0.06	2.86	2.47	2.21	4.93	3	4.93	external side of plasma membrane	The leaflet the plasma membrane that faces away from the cytoplasm and any proteins embedded or anchored in it or attached to its surface.	CR455976
Astn1	astrotactin 1	-0.03	2.87	2.47	2.21	4.93	3.01	4.93	endosome	A membrane-bounded organelle to which materials ingested by endocytosis are delivered.	CR455976
Astn1	astrotactin 1	-0.05	2.86	2.47	2.21	4.93	3	4.93	cell migration	The orderly movement of a cell from one site to another, often during the development of a multicellular organism or multicellular structure.	CR455976
Astn1	astrotactin 1	-0.03	2.87	2.47	2.21	4.93	3.01	4.93	cell adhesion	The attachment of a cell, either to another cell or to an underlying substrate such as the extracellular matrix, via cell adhesion molecules.	CR455976
RGS3	regulator of G-protein signaling 3	4.18	0	2.13	0	2.45	4.92	4.92	negative regulation of signal transduction	Any process that stops, prevents, or reduces the frequency, rate or extent of signal transduction.	CN439801
MTERFD3	MTERF domain containing 3	4.75	-1.81	0	0	0	0	4.75	transcription regulatory region DNA binding	Interacting selectively and non-covalently with a DNA region that regulates the transcription of a region of DNA, which may be a gene, cistron, or operon. Binding may occur as a sequence specific interaction or as an interaction observed only once a factor has been recruited to the DNA by other factors.	BF044934
MTERFD3	MTERF domain containing 3	4.75	-1.81	0	0	0	0	4.75	protein homodimerization activity	Interacting selectively and non-covalently with an identical protein to form a homodimer.	BF044934
MTERFD3	MTERF domain containing 3	4.75	-1.81	0	0	0	-0.02	4.75	mitochondrial nucleoid	The region of a mitochondrion to which the DNA is confined.	BF044934
MTERFD3	MTERF domain containing 3	4.75	-1.81	0	0	0	0	4.75	mitochondrial matrix	The gel-like material, with considerable fine structure, that lies in the matrix space, or lumen, of a mitochondrion. It contains the enzymes of the tricarboxylic acid cycle and, in some organisms, the enzymes concerned with fatty acid oxidation.	BF044934
AMD1	adenosylmethionine decarboxylase 1	4.62	0	-2.91	0	0	-2.64	4.62	sulfur compound metabolic process	The chemical reactions and pathways involving the nonmetallic element sulfur or compounds that contain sulfur, such as the amino acids methionine and cysteine or the tripeptide glutathione.	CR456298
AMD1	adenosylmethionine decarboxylase 1	4.62	0	-2.91	0	0	-2.62	4.62	sulfur compound biosynthetic process	The chemical reactions and pathways resulting in the formation of compounds that contain sulfur, such as the amino acids methionine and cysteine or the tripeptide glutathione.	CR456298
AMD1	adenosylmethionine decarboxylase 1	4.62	0	-2.91	0	0	-2.63	4.62	purine ribonucleoside metabolic process	The chemical reactions and pathways involving any ribonucleoside, a nucleoside in which purine base is linked to a ribose (beta-D-ribofuranose) molecule.	CR456298
AMD1	adenosylmethionine decarboxylase 1	4.62	0	-2.91	0	0	-2.63	4.62	purine ribonucleoside biosynthetic process	The chemical reactions and pathways resulting in the formation of any purine ribonucleoside, a nucleoside in which purine base is linked to a ribose (beta-D-ribofuranose) molecule.	CR456298
AMD1	adenosylmethionine decarboxylase 1	4.62	0	-2.91	0	0	-2.64	4.62	polyamine metabolic process	The chemical reactions and pathways involving polyamines, any organic compound containing two or more amino groups.	CR456298
AMD1	adenosylmethionine decarboxylase 1	4.62	0	-2.91	0	0	-2.64	4.62	lyase activity	Catalysis of the cleavage of C-C, C-O, C-N and other bonds by other means than by hydrolysis or oxidation, or conversely adding a group to a double bond. They differ from other enzymes in that two substrates are involved in one reaction direction, but only one in the other direction. When acting on the single substrate, a molecule is eliminated and this generates either a new double bond or a new…	CR456298
AMD1	adenosylmethionine decarboxylase 1	4.62	0	-2.91	0	0	-2.64	4.62	in utero embryonic development	The process whose specific outcome is the progression of the embryo in the uterus over time, from formation of the zygote in the oviduct, to birth. An example of this process is found in Mus musculus.	CR456298
ARAP2	ArfGAP with RhoGAP domain, ankyrin repeat and PH domain 2	4.62	0	1	2.83	-0.06	0	4.62	GTPase activator activity	Increases the activity of a GTPase, an enzyme that catalyzes the hydrolysis of GTP.	AY563777
AMD1	adenosylmethionine decarboxylase 1	4.62	0	-2.91	0	0	-2.64	4.62	cellular nitrogen compound metabolic process	The chemical reactions and pathways involving various organic and inorganic nitrogenous compounds, as carried out by individual cells.	CR456298
AMD1	adenosylmethionine decarboxylase 1	4.62	0	-2.91	0	0	-2.64	4.62	cellular biogenic amine biosynthetic process	The chemical reactions and pathways occurring at the level of individual cells resulting in the formation of any of a group of naturally occurring, biologically active amines, such as norepinephrine, histamine, and serotonin, many of which act as neurotransmitters.	CR456298
AMD1	adenosylmethionine decarboxylase 1	4.62	0	-2.91	0	0	-2.64	4.62	cation binding	Interacting selectively and non-covalently with cations, charged atoms or groups of atoms with a net positive charge.	CR456298
AMD1	adenosylmethionine decarboxylase 1	4.62	0	-2.91	0	0	-2.64	4.62	carboxy-lyase activity	Catalysis of the nonhydrolytic addition or removal of a carboxyl group to or from a compound.	CR456298
AMD1	adenosylmethionine decarboxylase 1	4.62	0	-2.91	0	0	-2.65	4.62	binding	The selective, non-covalent, often stoichiometric, interaction of a molecule with one or more specific sites on another molecule.	CR456298
ARAP2	ArfGAP with RhoGAP domain, ankyrin repeat and PH domain 2	4.61	0	0.98	2.82	-0.06	0	4.61	regulation of small GTPase mediated signal transduction	Any process that modulates the frequency, rate or extent of small GTPase mediated signal transduction.	AY563777
ABHD10		4.6	0	0	0	-0.74	3.55	4.6	single-organism carbohydrate catabolic process	The chemical reactions and pathways resulting in the breakdown of carbohydrates, occurring within a single organism.	AW463649
ARAP2	ArfGAP with RhoGAP domain, ankyrin repeat and PH domain 2	4.6	0	0.98	2.82	-0.06	0	4.6	regulation of ARF GTPase activity	Any process that modulates the activity of the GTPase ARF.	AY563777
ABHD10		4.6	0	0	0	-0.74	3.55	4.6	organic substance metabolic process	The chemical reactions and pathways involving an organic substance, any molecular entity containing carbon.	AW463649
ABHD10		4.6	0	0	0	-0.74	3.55	4.6	hydrolase activity, hydrolyzing O-glycosyl compounds	Catalysis of the hydrolysis of any O-glycosyl bond.	AW463649
ABHD10		4.6	0	0	0	-0.74	3.55	4.6	cellular carbohydrate metabolic process	The chemical reactions and pathways involving carbohydrates, any of a group of organic compounds based of the general formula Cx(H2O)y, as carried out by individual cells.	AW463649
ABHD10		4.6	0	0	0	-0.74	3.55	4.6	carboxylic acid catabolic process	The chemical reactions and pathways resulting in the breakdown of carboxylic acids, any organic acid containing one or more carboxyl (-COOH) groups.	AW463649
ABHD10		4.6	0	0	0	-0.74	3.55	4.6	carbohydrate metabolic process	The chemical reactions and pathways involving carbohydrates, any of a group of organic compounds based of the general formula Cx(H2O)y. Includes the formation of carbohydrate derivatives by the addition of a carbohydrate residue to another molecule.	AW463649
ARAP2	ArfGAP with RhoGAP domain, ankyrin repeat and PH domain 2	4.59	0	0.97	2.82	-0.06	0	4.59	small GTPase mediated signal transduction	Any series of molecular signals in which a small monomeric GTPase relays one or more of the signals.	AY563777
ABHD10		4.59	0	0	0	-0.74	3.55	4.59	single-organism metabolic process	A metabolic process - chemical reactions and pathways, including anabolism and catabolism, by which living organisms transform chemical substances - which involves a single organism.	AW463649
ABHD10		4.59	0	0	0	-0.73	3.55	4.59	organic substance catabolic process	The chemical reactions and pathways resulting in the breakdown of an organic substance, any molecular entity containing carbon.	AW463649
ABHD10		4.59	0	0	0	-0.74	3.55	4.59	glycosyl compound catabolic process	The chemical reactions and pathways resulting in the breakdown of glycosyl compound.	AW463649
FAU	Finkel-Biskis-Reilly murine sarcoma virus (FBR-MuSV) ubiquitously expressed	4.59	1.12	0	0	-0.55	0.81	4.59	defense response to Gram-positive bacterium	Reactions triggered in response to the presence of a Gram-positive bacterium that act to protect the cell or organism.	AW465784
ABHD10		4.59	0	0	0	-0.73	3.55	4.59	carbohydrate derivative metabolic process	The chemical reactions and pathways involving carbohydrate derivative.	AW463649
ABHD10		4.59	0	0	0	-0.74	3.55	4.59	carbohydrate derivative catabolic process	The chemical reactions and pathways resulting in the breakdown of carbohydrate derivative.	AW463649
ABHD10		4.58	0	0	0	-0.72	3.55	4.58	single-organism carbohydrate metabolic process	The chemical reactions and pathways involving carbohydrates, occurring within a single organism.	AW463649
ABHD10		4.58	0	0	0	-0.72	3.55	4.58	carboxylic acid metabolic process	The chemical reactions and pathways involving carboxylic acids, any organic acid containing one or more carboxyl (COOH) groups or anions (COO-).	AW463649
ARAP2	ArfGAP with RhoGAP domain, ankyrin repeat and PH domain 2	4.57	0	0.95	2.81	-0.07	0	4.57	phosphatidylinositol-3,4,5-trisphosphate binding	Interacting selectively and non-covalently with phosphatidylinositol-3,4,5-trisphosphate, a derivative of phosphatidylinositol in which the inositol ring is phosphorylated at the 3', 4' and 5' positions.	AY563777
FAU	Finkel-Biskis-Reilly murine sarcoma virus (FBR-MuSV) ubiquitously expressed	4.54	1.09	0	0	-0.57	0.84	4.54	small ribosomal subunit	The smaller of the two subunits of a ribosome.	AW465784
PSD3		0	2.22	0	0	3.18	4.54	4.54	ARF guanyl-nucleotide exchange factor activity	Stimulates the exchange of guanyl nucleotides associated with the GTPase ARF. Under normal cellular physiological conditions, the concentration of GTP is higher than that of GDP, favoring the replacement of GDP by GTP in association with the GTPase.	BF043562
FAU	Finkel-Biskis-Reilly murine sarcoma virus (FBR-MuSV) ubiquitously expressed	4.53	1.09	0	0	-0.57	0.84	4.53	viral process	A multi-organism process in which a virus is a participant. The other participant is the host. Includes infection of a host cell, replication of the viral genome, and assembly of progeny virus particles. In some cases the viral genetic material may integrate into the host genome and only subsequently, under particular circumstances, 'complete' its life cycle.	AW465784
MEIS1	Meis homeobox 1	-4.08	4.53	2.41	0	1.08	2.44	4.53	transcription from RNA polymerase II promoter	The synthesis of RNA from a DNA template by RNA polymerase II, originating at an RNA polymerase II promoter. Includes transcription of messenger RNA (mRNA) and certain small nuclear RNAs (snRNAs).	CN436647
MEIS1	Meis homeobox 1	-4.08	4.53	2.41	0	1.08	2.44	4.53	transcription factor complex	A protein complex that is capable of associating with DNA by direct binding, or via other DNA-binding proteins or complexes, and regulating transcription.	CN436647
MEIS1	Meis homeobox 1	-4.08	4.53	2.41	0	1.08	2.43	4.53	sequence-specific DNA binding	Interacting selectively and non-covalently with DNA of a specific nucleotide composition, e.g. GC-rich DNA binding, or with a specific sequence motif or type of DNA e.g. promotor binding or rDNA binding.	CN436647
MEIS1	Meis homeobox 1	-4.08	4.53	2.41	0	1.08	2.44	4.53	RNA polymerase II distal enhancer sequence-specific DNA binding transcription factor activity	Interacting selectively and non-covalently with a sequence of DNA that is in a distal enhancer region for RNA polymerase II (RNAP II) in order to modulate transcription by RNAP II.	CN436647
MEIS1	Meis homeobox 1	-4.08	4.53	2.41	0	1.08	2.43	4.53	regulation of transcription from RNA polymerase II promoter	Any process that modulates the frequency, rate or extent of transcription from an RNA polymerase II promoter.	CN436647
MEIS1	Meis homeobox 1	-4.08	4.53	2.41	0	1.08	2.44	4.53	protein heterodimerization activity	Interacting selectively and non-covalently with a nonidentical protein to form a heterodimer.	CN436647
MEIS1	Meis homeobox 1	-4.09	4.53	2.41	0	1.07	2.44	4.53	negative regulation of neuron differentiation	Any process that stops, prevents, or reduces the frequency, rate or extent of neuron differentiation.	CN436647
MEIS1	Meis homeobox 1	-4.08	4.53	2.41	0	1.08	2.44	4.53	negative regulation of myeloid cell differentiation	Any process that stops, prevents, or reduces the frequency, rate or extent of myeloid cell differentiation.	CN436647
MEIS1	Meis homeobox 1	-4.08	4.53	2.41	0	1.08	2.44	4.53	megakaryocyte development	The process whose specific outcome is the progression of a megakaryocyte cell over time, from its formation to the mature structure. Megakaryocyte development does not include the steps involved in committing a cell to a megakaryocyte fate. A megakaryocyte is a giant cell 50 to 100 micron in diameter, with a greatly lobulated nucleus, found in the bone marrow.	CN436647
MEIS1	Meis homeobox 1	-4.08	4.53	2.41	0	1.08	2.44	4.53	hemopoiesis	The process whose specific outcome is the progression of the myeloid and lymphoid derived organ/tissue systems of the blood and other parts of the body over time, from formation to the mature structure. The site of hemopoiesis is variable during development, but occurs primarily in bone marrow or kidney in many adult vertebrates.	CN436647
MEIS1	Meis homeobox 1	-4.09	4.53	2.41	0	1.07	2.44	4.53	definitive hemopoiesis	A second wave of blood cell production that, in vertebrates, generates long-term hemopoietic stem cells that continously provide erythroid, myeloid and lymphoid lineages throughout adulthood.	CN436647
MEIS1	Meis homeobox 1	-4.08	4.53	2.41	0	1.08	2.44	4.53	chromatin binding	Interacting selectively and non-covalently with chromatin, the network of fibers of DNA, protein, and sometimes RNA, that make up the chromosomes of the eukaryotic nucleus during interphase.	CN436647
MEIS1	Meis homeobox 1	-4.08	4.53	2.41	0	1.08	2.44	4.53	blood vessel morphogenesis	The process in which the anatomical structures of blood vessels are generated and organized. The blood vessel is the vasculature carrying blood.	CN436647
MEIS1	Meis homeobox 1	-4.08	4.53	2.41	0	1.08	2.44	4.53	angiogenesis	Blood vessel formation when new vessels emerge from the proliferation of pre-existing blood vessels.	CN436647
FAU	Finkel-Biskis-Reilly murine sarcoma virus (FBR-MuSV) ubiquitously expressed	4.52	1.08	0	0	-0.57	0.84	4.52	viral transcription	The process by which a viral genome, or part of a viral genome, is transcribed within the host cell.	AW465784
FAU	Finkel-Biskis-Reilly murine sarcoma virus (FBR-MuSV) ubiquitously expressed	4.52	1.08	0	0	-0.57	0.84	4.52	viral life cycle	A set of processes which all viruses follow to ensure survival; includes attachment and entry of the virus particle, decoding of genome information, translation of viral mRNA by host ribosomes, genome replication, and assembly and release of viral particles containing the genome.	AW465784
FAU	Finkel-Biskis-Reilly murine sarcoma virus (FBR-MuSV) ubiquitously expressed	4.52	1.08	0	0	-0.57	0.84	4.52	translational termination	The process resulting in the release of a polypeptide chain from the ribosome, usually in response to a termination codon (UAA, UAG, or UGA in the universal genetic code).	AW465784
FAU	Finkel-Biskis-Reilly murine sarcoma virus (FBR-MuSV) ubiquitously expressed	4.52	1.08	0	0	-0.57	0.84	4.52	structural constituent of ribosome	The action of a molecule that contributes to the structural integrity of the ribosome.	AW465784
FAU	Finkel-Biskis-Reilly murine sarcoma virus (FBR-MuSV) ubiquitously expressed	4.52	1.08	0	0	-0.57	0.84	4.52	SRP-dependent cotranslational protein targeting to membrane	The targeting of proteins to a membrane that occurs during translation and is dependent upon two key components, the signal-recognition particle (SRP) and the SRP receptor. SRP is a cytosolic particle that transiently binds to the endoplasmic reticulum (ER) signal sequence in a nascent protein, to the large ribosomal unit, and to the SRP receptor in the ER membrane.	AW465784
FAU	Finkel-Biskis-Reilly murine sarcoma virus (FBR-MuSV) ubiquitously expressed	4.52	1.08	0	0	-0.57	0.84	4.52	RNA metabolic process	The cellular chemical reactions and pathways involving RNA, ribonucleic acid, one of the two main type of nucleic acid, consisting of a long, unbranched macromolecule formed from ribonucleotides joined in 3',5'-phosphodiester linkage.	AW465784
FAU	Finkel-Biskis-Reilly murine sarcoma virus (FBR-MuSV) ubiquitously expressed	4.52	1.08	0	0	-0.57	0.84	4.52	ribosome	An intracellular organelle, about 200 A in diameter, consisting of RNA and protein. It is the site of protein biosynthesis resulting from translation of messenger RNA (mRNA). It consists of two subunits, one large and one small, each containing only protein and RNA. Both the ribosome and its subunits are characterized by their sedimentation coefficients, expressed in Svedberg units (symbol: S). H…	AW465784
FAU	Finkel-Biskis-Reilly murine sarcoma virus (FBR-MuSV) ubiquitously expressed	4.52	1.08	0	0	-0.57	0.84	4.52	mRNA metabolic process	The chemical reactions and pathways involving mRNA, messenger RNA, which is responsible for carrying the coded genetic 'message', transcribed from DNA, to sites of protein assembly at the ribosomes.	AW465784
FAU	Finkel-Biskis-Reilly murine sarcoma virus (FBR-MuSV) ubiquitously expressed	4.52	1.08	0	0	-0.57	0.84	4.52	cytosolic small ribosomal subunit	The small subunit of a ribosome located in the cytosol.	AW465784
FAU	Finkel-Biskis-Reilly murine sarcoma virus (FBR-MuSV) ubiquitously expressed	4.51	1.07	0	0	-0.58	0.85	4.51	translational initiation	The process preceding formation of the peptide bond between the first two amino acids of a protein. This includes the formation of a complex of the ribosome, mRNA, and an initiation complex that contains the first aminoacyl-tRNA.	AW465784
FAU	Finkel-Biskis-Reilly murine sarcoma virus (FBR-MuSV) ubiquitously expressed	4.51	1.07	0	0	-0.58	0.85	4.51	translational elongation	The successive addition of amino acid residues to a nascent polypeptide chain during protein biosynthesis.	AW465784
FAU	Finkel-Biskis-Reilly murine sarcoma virus (FBR-MuSV) ubiquitously expressed	4.51	1.07	0	0	-0.57	0.85	4.51	nuclear-transcribed mRNA catabolic process, nonsense-mediated decay	The nonsense-mediated decay pathway for nuclear-transcribed mRNAs degrades mRNAs in which an amino-acid codon has changed to a nonsense codon; this prevents the translation of such mRNAs into truncated, and potentially harmful, proteins.	AW465784
PSD3		0	2.19	0	0	3.2	4.5	4.5	regulation of Ras protein signal transduction	Any process that modulates the frequency, rate or extent of Ras protein signal transduction.	BF043562
PSD3		0	2.19	0	0	3.2	4.5	4.5	regulation of GTPase activity	Any process that modulates the rate of GTP hydrolysis by a GTPase.	BF043562
PSD3		0	2.18	0	0	3.2	4.5	4.5	guanyl-nucleotide exchange factor activity	Stimulates the exchange of guanyl nucleotides associated with a GTPase. Under normal cellular physiological conditions, the concentration of GTP is higher than that of GDP, favoring the replacement of GDP by GTP in association with the GTPase.	BF043562
PSD3		0	2.18	0	0	3.2	4.49	4.49	vesicle-mediated transport	A cellular transport process in which transported substances are moved in membrane-bounded vesicles; transported substances are enclosed in the vesicle lumen or located in the vesicle membrane. The process begins with a step that directs a substance to the forming vesicle, and includes vesicle budding and coating. Vesicles are then targeted to, and fuse with, an acceptor membrane.	BF043562
PSD3		0	2.18	0	0	3.2	4.49	4.49	trans-Golgi network	The network of interconnected tubular and cisternal structures located at the side of the Golgi apparatus distal to the endoplasmic reticulum, from which secretory vesicles emerge. The trans-Golgi network is important in the later stages of protein secretion where it is thought to play a key role in the sorting and targeting of secreted proteins to the correct destination.	BF043562
PSD3		0	2.17	0	0	3.2	4.49	4.49	synapse	The junction between a nerve fiber of one neuron and another neuron or muscle fiber or glial cell; the site of interneuronal communication. As the nerve fiber approaches the synapse it enlarges into a specialized structure, the presynaptic nerve ending, which contains mitochondria and synaptic vesicles. At the tip of the nerve ending is the presynaptic membrane; facing it, and separated from it b…	BF043562
PSD3		0	2.17	0	0	3.2	4.49	4.49	Ras protein signal transduction	A series of molecular signals within the cell that are mediated by a member of the Ras superfamily of proteins switching to a GTP-bound active state.	BF043562
PSD3		0	2.18	0	0	3.2	4.49	4.49	phospholipid binding	Interacting selectively and non-covalently with phospholipids, a class of lipids containing phosphoric acid as a mono- or diester.	BF043562
PSD3		0	2.18	0	0	3.2	4.49	4.49	neuron differentiation	The process in which a relatively unspecialized cell acquires specialized features of a neuron.	BF043562
MEIS1	Meis homeobox 1	-4.03	4.49	2.41	0	1.13	2.43	4.49	lens morphogenesis in camera-type eye	The process in which the anatomical structures of the lens are generated and organized. The lens is a transparent structure in the eye through which light is focused onto the retina. An example of this process is found in Mus musculus.	CN436647
FAU	Finkel-Biskis-Reilly murine sarcoma virus (FBR-MuSV) ubiquitously expressed	4.49	1.06	0	0	-0.58	0.86	4.49	cellular protein metabolic process	The chemical reactions and pathways involving a specific protein, rather than of proteins in general, occurring at the level of an individual cell. Includes cellular protein modification.	AW465784
PSD3		0	2.18	0	0	3.2	4.49	4.49	cell junction	A cellular component that forms a specialized region of connection between two cells or between a cell and the extracellular matrix. At a cell junction, anchoring proteins extend through the plasma membrane to link cytoskeletal proteins in one cell to cytoskeletal proteins in neighboring cells or to proteins in the extracellular matrix.	BF043562
FAU	Finkel-Biskis-Reilly murine sarcoma virus (FBR-MuSV) ubiquitously expressed	4.48	1.05	0	0	-0.59	0.86	4.48	translation	The cellular metabolic process in which a protein is formed, using the sequence of a mature mRNA molecule to specify the sequence of amino acids in a polypeptide chain. Translation is mediated by the ribosome, and begins with the formation of a ternary complex between aminoacylated initiator methionine tRNA, GTP, and initiation factor 2, which subsequently associates with the small subunit of the…	AW465784
PSD3		0	2.17	0	0	3.2	4.48	4.48	postsynaptic membrane	A specialized area of membrane facing the presynaptic membrane on the tip of the nerve ending and separated from it by a minute cleft (the synaptic cleft). Neurotransmitters across the synaptic cleft and transmit the signal to the postsynaptic membrane.	BF043562
PSD3		0	2.17	0	0	3.2	4.48	4.48	postsynaptic density	The postsynaptic density is a region that lies adjacent to the cytoplasmic face of the postsynaptic membrane at excitatory synapse. It forms a disc that consists of a range of proteins with different functions, some of which contact the cytoplasmic domains of ion channels in the postsynaptic membrane. The proteins making up the disc include receptors, and structural proteins linked to the actin c…	BF043562
ARAP2	ArfGAP with RhoGAP domain, ankyrin repeat and PH domain 2	4.48	0	0.88	2.79	-0.09	0	4.48	ARF GTPase activator activity	Increases the rate of GTP hydrolysis by the GTPase ARF.	AY563777
FAU	Finkel-Biskis-Reilly murine sarcoma virus (FBR-MuSV) ubiquitously expressed	4.46	1.04	0	0	-0.59	0.87	4.46	innate immune response in mucosa	Any process of the innate immune response that takes place in the mucosal tissues.	AW465784
RHOF	ras homolog gene family, member f	4.41	0	0	0	0	1.88	4.41	small GTPase mediated signal transduction	Any series of molecular signals in which a small monomeric GTPase relays one or more of the signals.	CR455918
RHOF	ras homolog gene family, member f	4.41	0	0	0	0	1.87	4.41	regulation of small GTPase mediated signal transduction	Any process that modulates the frequency, rate or extent of small GTPase mediated signal transduction.	CR455918
RHOF	ras homolog gene family, member f	4.41	0	0	0	0	1.87	4.41	GTPase activity	Catalysis of the reaction: GTP + H2O = GDP + phosphate.	CR455918
RHOF	ras homolog gene family, member f	4.41	0	0	0	0	1.88	4.41	GTP catabolic process	The chemical reactions and pathways resulting in the breakdown of GTP, guanosine triphosphate.	CR455918
RHOF	ras homolog gene family, member f	4.41	0	0	0	0	1.88	4.41	GTP binding	Interacting selectively and non-covalently with GTP, guanosine triphosphate.	CR455918
RHOF	ras homolog gene family, member f	4.41	0	0	0	0	1.88	4.41	actin filament organization	A process that is carried out at the cellular level which results in the assembly, arrangement of constituent parts, or disassembly of cytoskeletal structures comprising actin filaments. Includes processes that control the spatial distribution of actin filaments, such as organizing filaments into meshworks, bundles, or other structures, as by cross-linking.	CR455918
FOXK2	forkhead box K2	0	0	0	0	0	4.4	4.4	tissue development	The process whose specific outcome is the progression of a tissue over time, from its formation to the mature structure.	CR454015
FOXK2	forkhead box K2	0	0	0	0	0	4.4	4.4	sequence-specific DNA binding	Interacting selectively and non-covalently with DNA of a specific nucleotide composition, e.g. GC-rich DNA binding, or with a specific sequence motif or type of DNA e.g. promotor binding or rDNA binding.	CR454015
RAP1B	RAP1B, member of RAS oncogene family	4.4	0.93	0	0	0	-2.98	4.4	regulation of vasculogenesis	Any process that modulates the frequency, rate or extent of vasculogenesis.	BF040281
FOXK2	forkhead box K2	0	0	0	0	0	4.4	4.4	regulation of transcription from RNA polymerase II promoter	Any process that modulates the frequency, rate or extent of transcription from an RNA polymerase II promoter.	CR454015
FOXK2	forkhead box K2	0	0	0	0	0	4.4	4.4	pattern specification process	Any developmental process that results in the creation of defined areas or spaces within an organism to which cells respond and eventually are instructed to differentiate.	CR454015
FOXK2	forkhead box K2	0	0	0	0	0	4.4	4.4	magnesium ion binding	Interacting selectively and non-covalently with magnesium (Mg) ions.	CR454015
AIF1L	allograft inflammatory factor 1-like	0	0	0	0	2.6	4.4	4.4	focal adhesion	Small region on the surface of a cell that anchors the cell to the extracellular matrix and that forms a point of termination of actin filaments.	CN439527
FOXK2	forkhead box K2	0	0	0	0	0	4.4	4.4	embryo development	The process whose specific outcome is the progression of an embryo from its formation until the end of its embryonic life stage. The end of the embryonic stage is organism-specific. For example, for mammals, the process would begin with zygote formation and end with birth. For insects, the process would begin at zygote formation and end with larval hatching. For plant zygotic embryos, this would …	CR454015
FOXK2	forkhead box K2	0	0	0	0	0	4.4	4.4	DNA binding, bending	The activity of binding selectively and non-covalently to and distorting the original structure of DNA, typically a straight helix, into a bend, or increasing the bend if the original structure was intrinsically bent due to its sequence.	CR454015
AIF1L	allograft inflammatory factor 1-like	0	0	0	0	2.6	4.4	4.4	cell projection	A prolongation or process extending from a cell, e.g. a flagellum or axon.	CN439527
AIF1L	allograft inflammatory factor 1-like	0	0	0	0	2.6	4.4	4.4	calcium ion binding	Interacting selectively and non-covalently with calcium ions (Ca2+).	CN439527
AIF1L	allograft inflammatory factor 1-like	0	0	0	0	2.61	4.4	4.4	actin filament	A filamentous structure formed of a two-stranded helical polymer of the protein actin and associated proteins. Actin filaments are a major component of the contractile apparatus of skeletal muscle and the microfilaments of the cytoskeleton of eukaryotic cells. The filaments, comprising polymerized globular actin molecules, appear as flexible structures with a diameter of 5-9 nm. They are organize…	CN439527
AIF1L	allograft inflammatory factor 1-like	0	0	0	0	2.6	4.4	4.4	actin filament binding	Interacting selectively and non-covalently with an actin filament, also known as F-actin, a helical filamentous polymer of globular G-actin subunits.	CN439527
AIF1L	allograft inflammatory factor 1-like	0	0	0	0	2.6	4.4	4.4	actin cytoskeleton	The part of the cytoskeleton (the internal framework of a cell) composed of actin and associated proteins. Includes actin cytoskeleton-associated complexes.	CN439527
AIF1L	allograft inflammatory factor 1-like	0	0	0	0	2.6	4.4	4.4	actin binding	Interacting selectively and non-covalently with monomeric or multimeric forms of actin, including actin filaments.	CN439527
AIF1L	allograft inflammatory factor 1-like	0	0	0	0	2.6	4.39	4.39	ruffle membrane	The portion of the plasma membrane surrounding a ruffle.	CN439527
IL1B	interleukin 1, beta	0	0	0	1.13	1.08	4.39	4.39	interleukin-1 receptor binding	Interacting selectively and non-covalently with the interleukin-1 receptor.	NM_174093
FAU	Finkel-Biskis-Reilly murine sarcoma virus (FBR-MuSV) ubiquitously expressed	4.39	0.99	0	0	-0.62	0.9	4.39	antibacterial humoral response	An immune response against bacteria mediated through a body fluid. Examples of this process are the antibacterial humoral responses in Mus musculus and Drosophila melanogaster.	AW465784
IL1B	interleukin 1, beta	0	0	0	1.25	1.06	4.38	4.38	vitamin metabolic process	The chemical reactions and pathways involving vitamins. Vitamin is a general term for a number of unrelated organic substances that occur in many foods in small amounts and that are necessary in trace amounts for the normal metabolic functioning of the body. Vitamins may be water-soluble or fat-soluble and usually serve as components of coenzyme systems.	NM_174093
IL1B	interleukin 1, beta	0	0	0	1.25	1.06	4.38	4.38	vitamin D metabolic process	The chemical reactions and pathways involving vitamin D, any of a group of related, fat-soluble compounds that are derived from delta-5,7 steroids and play a central role in calcium metabolism. Specific forms of vitamin D include calciferol (ergocalciferol; vitamin D2) and cholecalciferol (calciol; vitamin D3).	NM_174093
IL1B	interleukin 1, beta	0	0	0	1.24	1.06	4.38	4.38	vesicle	Any small, fluid-filled, spherical organelle enclosed by membrane or protein.	NM_174093
IL1B	interleukin 1, beta	0	0	0	1.24	1.06	4.38	4.38	T cell proliferation	The expansion of a T cell population by cell division. Follows T cell activation.	NM_174093
IL1B	interleukin 1, beta	0	0	0	1.24	1.06	4.38	4.38	T cell differentiation in thymus	The process in which a precursor cell type acquires the specialized features of a T cell via a differentiation pathway dependent upon transit through the thymus.	NM_174093
IL1B	interleukin 1, beta	0	0	0	1.24	1.06	4.38	4.38	steroid biosynthetic process	The chemical reactions and pathways resulting in the formation of steroids, compounds with a 1,2,cyclopentanoperhydrophenanthrene nucleus; includes de novo formation and steroid interconversion by modification.	NM_174093
IL1B	interleukin 1, beta	0	0	0	1.25	1.06	4.38	4.38	social behavior	Behavior directed towards society, or taking place between members of the same species. Occurs predominantly, or only, in individuals that are part of a group.	NM_174093
IL1B	interleukin 1, beta	0	0	0	1.24	1.06	4.38	4.38	single-organism cellular process	Any process that is carried out at the cellular level, occurring within a single organism.	NM_174093
IL1B	interleukin 1, beta	0	0	0	1.24	1.06	4.38	4.38	single organism reproductive process	A biological process that directly contributes to the process of producing new individuals, involving a single organism.	NM_174093
IL1B	interleukin 1, beta	0	0	0	1.24	1.06	4.38	4.38	sequestering of triglyceride	The process of binding or confining any triester of glycerol such that it is separated from other components of a biological system.	NM_174093
IL1B	interleukin 1, beta	0	0	0	1.24	1.06	4.38	4.38	secretory granule	A small subcellular vesicle, surrounded by a membrane, that is formed from the Golgi apparatus and contains a highly concentrated protein destined for secretion. Secretory granules move towards the periphery of the cell and upon stimulation, their membranes fuse with the cell membrane, and their protein load is exteriorized. Processing of the contained protein may take place in secretory granules.	NM_174093
IL1B	interleukin 1, beta	0	0	0	1.24	1.06	4.38	4.38	response to lipopolysaccharide	Any process that results in a change in state or activity of an organism (in terms of movement, secretion, enzyme production, gene expression, etc.) as a result of a lipopolysaccharide stimulus; lipopolysaccharide is a major component of the cell wall of gram-negative bacteria.	NM_174093
IL1B	interleukin 1, beta	0	0	0	1.24	1.06	4.38	4.38	response to carbohydrate	Any process that results in a change in state or activity of a cell or an organism (in terms of movement, secretion, enzyme production, gene expression, etc.) as a result of a carbohydrate stimulus.	NM_174093
IL1B	interleukin 1, beta	0	0	0	1.25	1.06	4.38	4.38	response to ATP	Any process that results in a change in state or activity of a cell or an organism (in terms of movement, secretion, enzyme production, gene expression, etc.) as a result of an ATP (adenosine 5'-triphosphate) stimulus.	NM_174093
IL1B	interleukin 1, beta	0	0	0	1.24	1.06	4.38	4.38	regulation of T cell proliferation	Any process that modulates the frequency, rate or extent of T cell proliferation.	NM_174093
IL1B	interleukin 1, beta	0	0	0	1.25	1.06	4.38	4.38	regulation of steroid biosynthetic process	Any process that modulates the frequency, rate or extent of the chemical reactions and pathways resulting in the formation of steroids, compounds with a 1,2,cyclopentanoperhydrophenanthrene nucleus.	NM_174093
IL1B	interleukin 1, beta	0	0	0	1.23	1.07	4.38	4.38	regulation of protein serine/threonine kinase activity	Any process that modulates the rate, frequency, or extent of protein serine/threonine kinase activity.	NM_174093
IL1B	interleukin 1, beta	0	0	0	1.24	1.06	4.38	4.38	regulation of protein phosphorylation	Any process that modulates the frequency, rate or extent of addition of phosphate groups into an amino acid in a protein.	NM_174093
IL1B	interleukin 1, beta	0	0	0	1.24	1.06	4.38	4.38	regulation of nervous system development	Any process that modulates the frequency, rate or extent of nervous system development, the origin and formation of nervous tissue.	NM_174093
IL1B	interleukin 1, beta	0	0	0	1.24	1.06	4.38	4.38	regulation of monooxygenase activity	Any process that modulates the activity of a monooxygenase.	NM_174093
IL1B	interleukin 1, beta	0	0	0	1.24	1.06	4.38	4.38	regulation of metabolic process	Any process that modulates the frequency, rate or extent of the chemical reactions and pathways within a cell or an organism.	NM_174093
IL1B	interleukin 1, beta	0	0	0	1.25	1.06	4.38	4.38	regulation of interleukin-6 production	Any process that modulates the frequency, rate, or extent of interleukin-6 production.	NM_174093
IL1B	interleukin 1, beta	0	0	0	1.24	1.06	4.38	4.38	regulation of insulin secretion	Any process that modulates the frequency, rate or extent of the regulated release of insulin.	NM_174093
IL1B	interleukin 1, beta	0	0	0	1.25	1.06	4.38	4.38	regulation of heterotypic cell-cell adhesion	Any process that modulates the frequency, rate, or extent of heterotypic cell-cell adhesion.	NM_174093
IL1B	interleukin 1, beta	0	0	0	1.25	1.06	4.38	4.38	regulation of glutamate secretion	Any process that modulates the frequency, rate or extent of the controlled release of glutamate.	NM_174093
IL1B	interleukin 1, beta	0	0	0	1.24	1.06	4.38	4.38	regulation of glucose transport	Any process that modulates the frequency, rate or extent of glucose transport. Glucose transport is the directed movement of the hexose monosaccharide glucose into, out of or within a cell, or between cells, by means of some agent such as a transporter or pore.	NM_174093
IL1B	interleukin 1, beta	0	0	0	1.24	1.06	4.38	4.38	regulation of glial cell differentiation	Any process that modulates the frequency, rate or extent of glia cell differentiation.	NM_174093
IL1B	interleukin 1, beta	0	0	0	1.24	1.06	4.38	4.38	regulation of cytokine production	Any process that modulates the frequency, rate, or extent of production of a cytokine.	NM_174093
IL1B	interleukin 1, beta	0	0	0	1.24	1.06	4.38	4.38	regulation of cytokine biosynthetic process	Any process that modulates the frequency, rate or extent of the chemical reactions and pathways resulting in the formation of cytokines.	NM_174093
IL1B	interleukin 1, beta	0	0	0	1.24	1.06	4.38	4.38	regulation of chemokine biosynthetic process	Any process that modulates the frequency, rate or extent of the chemical reactions and pathways resulting in the formation of chemokines.	NM_174093
IL1B	interleukin 1, beta	0	0	0	1.24	1.06	4.38	4.38	regulation of cellular process	Any process that modulates the frequency, rate or extent of a cellular process, any of those that are carried out at the cellular level, but are not necessarily restricted to a single cell. For example, cell communication occurs among more than one cell, but occurs at the cellular level.	NM_174093
IL1B	interleukin 1, beta	0	0	0	1.24	1.06	4.38	4.38	regulation of cellular biosynthetic process	Any process that modulates the frequency, rate or extent of the chemical reactions and pathways resulting in the formation of substances, carried out by individual cells.	NM_174093
IL1B	interleukin 1, beta	0	0	0	1.25	1.06	4.38	4.38	regulation of amino acid transport	Any process that modulates the frequency, rate or extent of the directed movement of amino acids into, out of or within a cell, or between cells, by means of some agent such as a transporter or pore.	NM_174093
IL1B	interleukin 1, beta	0	0	0	1.24	1.06	4.38	4.38	regulation of alcohol biosynthetic process	Any process that modulates the frequency, rate or extent of alcohol biosynthetic process.	NM_174093
IL1B	interleukin 1, beta	0	0	0	1.24	1.06	4.38	4.38	regulation of acute inflammatory response	Any process that modulates the frequency, rate, or extent of an acute inflammatory response.	NM_174093
IL1B	interleukin 1, beta	0	0	0	1.24	1.06	4.38	4.38	receptor binding	Interacting selectively and non-covalently with one or more specific sites on a receptor molecule, a macromolecule that undergoes combination with a hormone, neurotransmitter, drug or intracellular messenger to initiate a change in cell function.	NM_174093
IL1B	interleukin 1, beta	0	0	0	1.24	1.06	4.38	4.38	protein kinase B signaling	A series of reactions, mediated by the intracellular serine/threonine kinase protein kinase B (also called AKT), which occurs as a result of a single trigger reaction or compound.	NM_174093
IL1B	interleukin 1, beta	0	0	0	1.24	1.06	4.38	4.38	protein domain specific binding	Interacting selectively and non-covalently with a specific domain of a protein.	NM_174093
IL1B	interleukin 1, beta	0	0	0	1.24	1.06	4.38	4.38	positive regulation of transcription, DNA-templated	Any process that activates or increases the frequency, rate or extent of cellular DNA-templated transcription.	NM_174093
IL1B	interleukin 1, beta	0	0	0	1.24	1.06	4.38	4.38	positive regulation of T cell proliferation	Any process that activates or increases the rate or extent of T cell proliferation.	NM_174093
IL1B	interleukin 1, beta	0	0	0	1.24	1.06	4.38	4.38	positive regulation of T cell mediated immunity	Any process that activates or increases the frequency, rate, or extent of T cell mediated immunity.	NM_174093
IL1B	interleukin 1, beta	0	0	0	1.24	1.06	4.38	4.38	positive regulation of stress-activated MAPK cascade	Any process that activates or increases the frequency, rate or extent of signal transduction mediated by the stress-activated MAPK cascade.	NM_174093
IL1B	interleukin 1, beta	0	0	0	1.24	1.06	4.38	4.38	positive regulation of sequence-specific DNA binding transcription factor activity	Any process that activates or increases the frequency, rate or extent of activity of a transcription factor, any factor involved in the initiation or regulation of transcription.	NM_174093
IL1B	interleukin 1, beta	0	0	0	1.24	1.06	4.38	4.38	positive regulation of protein serine/threonine kinase activity	Any process that increases the rate, frequency, or extent of protein serine/threonine kinase activity.	NM_174093
IL1B	interleukin 1, beta	0	0	0	1.24	1.06	4.38	4.38	positive regulation of protein phosphorylation	Any process that activates or increases the frequency, rate or extent of addition of phosphate groups to amino acids within a protein.	NM_174093
IL1B	interleukin 1, beta	0	0	0	1.23	1.07	4.38	4.38	positive regulation of protein export from nucleus	Any process that activates or increases the frequency, rate or extent of directed movement of proteins from the nucleus into the cytoplasm.	NM_174093
IL1B	interleukin 1, beta	0	0	0	1.24	1.06	4.38	4.38	positive regulation of prostaglandin secretion	Any process that activates or increases the frequency, rate or extent of the regulated release of a prostaglandin from a cell.	NM_174093
IL1B	interleukin 1, beta	0	0	0	1.24	1.06	4.38	4.38	positive regulation of oxidoreductase activity	Any process that activates or increases the frequency, rate or extent of oxidoreductase activity, the catalysis of an oxidation-reduction (redox) reaction, a reversible chemical reaction in which the oxidation state of an atom or atoms within a molecule is altered.	NM_174093
IL1B	interleukin 1, beta	0	0	0	1.24	1.06	4.38	4.38	positive regulation of nitric oxide biosynthetic process	Any process that activates or increases the frequency, rate or extent of the chemical reactions and pathways resulting in the formation of nitric oxide.	NM_174093
IL1B	interleukin 1, beta	0	0	0	1.24	1.06	4.38	4.38	positive regulation of NF-kappaB transcription factor activity	Any process that activates or increases the frequency, rate or extent of activity of the transcription factor NF-kappaB.	NM_174093
IL1B	interleukin 1, beta	0	0	0	1.24	1.06	4.38	4.38	positive regulation of NF-kappaB import into nucleus	Any process that activates or increases the frequency, rate or extent of transfer of NF-kappaB, a transcription factor for eukaryotic RNA polymerase II promoters, from the cytoplasm into the nucleus, across the nuclear membrane.	NM_174093
IL1B	interleukin 1, beta	0	0	0	1.25	1.06	4.38	4.38	positive regulation of multicellular organismal process	Any process that activates or increases the frequency, rate or extent of an organismal process, any of the processes pertinent to the function of an organism above the cellular level; includes the integrated processes of tissues and organs.	NM_174093
IL1B	interleukin 1, beta	0	0	0	1.24	1.06	4.38	4.38	positive regulation of mitosis	Any process that activates or increases the frequency, rate or extent of mitosis.	NM_174093
IL1B	interleukin 1, beta	0	0	0	1.23	1.06	4.38	4.38	positive regulation of membrane protein ectodomain proteolysis	Any process that activates or increases the frequency, rate or extent of membrane protein ectodomain peptidolysis.	NM_174093
IL1B	interleukin 1, beta	0	0	0	1.24	1.06	4.38	4.38	positive regulation of lipid catabolic process	Any process that activates or increases the frequency, rate or extent of the chemical reactions and pathways resulting in the breakdown of lipids.	NM_174093
IL1B	interleukin 1, beta	0	0	0	1.24	1.06	4.38	4.38	positive regulation of JUN kinase activity	Any process that activates or increases the frequency, rate or extent of JUN kinase activity.	NM_174093
IL1B	interleukin 1, beta	0	0	0	1.24	1.06	4.38	4.38	positive regulation of JNK cascade	Any process that activates or increases the frequency, rate or extent of signal transduction mediated by the JNK cascade.	NM_174093
IL1B	interleukin 1, beta	0	0	0	1.24	1.06	4.38	4.38	positive regulation of interleukin-8 production	Any process that activates or increases the frequency, rate, or extent of interleukin-8 production.	NM_174093
IL1B	interleukin 1, beta	0	0	0	1.24	1.06	4.38	4.38	positive regulation of interleukin-6 production	Any process that activates or increases the frequency, rate, or extent of interleukin-6 production.	NM_174093
IL1B	interleukin 1, beta	0	0	0	1.24	1.06	4.38	4.38	positive regulation of interferon-gamma production	Any process that activates or increases the frequency, rate, or extent of interferon-gamma production. Interferon-gamma is also known as type II interferon.	NM_174093
IL1B	interleukin 1, beta	0	0	0	1.24	1.06	4.38	4.38	positive regulation of I-kappaB kinase/NF-kappaB signaling	Any process that activates or increases the frequency, rate or extent of I-kappaB kinase/NF-kappaB signaling.	NM_174093
IL1B	interleukin 1, beta	0	0	0	1.25	1.06	4.38	4.38	positive regulation of homeostatic process	Any process that activates or increases the frequency, rate, or extent of a homeostatic process.	NM_174093
IL1B	interleukin 1, beta	0	0	0	1.25	1.06	4.38	4.38	positive regulation of gliogenesis	Any process that activates or increases the frequency, rate or extent of gliogenesis, the formation of mature glia.	NM_174093
IL1B	interleukin 1, beta	0	0	0	1.24	1.06	4.38	4.38	positive regulation of gene expression	Any process that increases the frequency, rate or extent of gene expression. Gene expression is the process in which a gene's coding sequence is converted into a mature gene product or products (proteins or RNA). This includes the production of an RNA transcript as well as any processing to produce a mature RNA product or an mRNA (for protein-coding genes) and the translation of that mRNA into pr…	NM_174093
IL1B	interleukin 1, beta	0	0	0	1.24	1.06	4.38	4.38	positive regulation of ERK1 and ERK2 cascade	Any process that activates or increases the frequency, rate or extent of signal transduction mediated by the ERK1 and ERK2 cascade.	NM_174093
IL1B	interleukin 1, beta	0	0	0	1.24	1.06	4.38	4.38	positive regulation of cytosolic calcium ion concentration	Any process that increases the concentration of calcium ions in the cytosol.	NM_174093
IL1B	interleukin 1, beta	0	0	0	1.24	1.06	4.38	4.38	positive regulation of cytokine production	Any process that activates or increases the frequency, rate or extent of production of a cytokine.	NM_174093
IL1B	interleukin 1, beta	0	0	0	1.24	1.06	4.38	4.38	positive regulation of cytokine biosynthetic process	Any process that activates or increases the frequency, rate or extent of the chemical reactions and pathways resulting in the formation of cytokines.	NM_174093
IL1B	interleukin 1, beta	0	0	0	1.24	1.06	4.38	4.38	positive regulation of chemokine production	Any process that activates or increases the frequency, rate, or extent of chemokine production.	NM_174093
IL1B	interleukin 1, beta	0	0	0	1.24	1.06	4.38	4.38	positive regulation of cellular process	Any process that activates or increases the frequency, rate or extent of a cellular process, any of those that are carried out at the cellular level, but are not necessarily restricted to a single cell. For example, cell communication occurs among more than one cell, but occurs at the cellular level.	NM_174093
IL1B	interleukin 1, beta	0	0	0	1.25	1.06	4.38	4.38	positive regulation of cell-cell adhesion	Any process that activates or increases the rate or extent of cell adhesion to another cell.	NM_174093
IL1B	interleukin 1, beta	0	0	0	1.25	1.06	4.38	4.38	positive regulation of cell division	Any process that activates or increases the frequency, rate or extent of cell division.	NM_174093
IL1B	interleukin 1, beta	0	0	0	1.25	1.06	4.38	4.38	positive regulation of cell death	Any process that increases the rate or frequency of cell death. Cell death is the specific activation or halting of processes within a cell so that its vital functions markedly cease, rather than simply deteriorating gradually over time, which culminates in cell death.	NM_174093
IL1B	interleukin 1, beta	0	0	0	1.24	1.06	4.38	4.38	positive regulation of astrocyte differentiation	Any process that activates or increases the frequency, rate or extent of astrocyte differentiation.	NM_174093
IL1B	interleukin 1, beta	0	0	0	1.24	1.06	4.38	4.38	positive regulation of apoptotic process	Any process that activates or increases the frequency, rate or extent of cell death by apoptotic process.	NM_174093
IL1B	interleukin 1, beta	0	0	0	1.24	1.06	4.38	4.38	positive regulation of angiogenesis	Any process that activates or increases angiogenesis.	NM_174093
IL1B	interleukin 1, beta	0	0	0	1.25	1.06	4.38	4.38	positive regulation of acute inflammatory response	Any process that activates or increases the frequency, rate, or extent of an acute inflammatory response.	NM_174093
IL1B	interleukin 1, beta	0	0	0	1.24	1.06	4.38	4.38	neutrophil chemotaxis	The directed movement of a neutrophil cell, the most numerous polymorphonuclear leukocyte found in the blood, in response to an external stimulus, usually an infection or wounding.	NM_174093
IL1B	interleukin 1, beta	0	0	0	1.24	1.06	4.38	4.38	nervous system development	The process whose specific outcome is the progression of nervous tissue over time, from its formation to its mature state.	NM_174093
IL1B	interleukin 1, beta	0	0	0	1.24	1.06	4.38	4.38	negative regulation of transport	Any process that stops, prevents, or reduces the frequency, rate or extent of the directed movement of substances (such as macromolecules, small molecules, ions) into, out of or within a cell, or between cells, by means of some agent such as a transporter or pore.	NM_174093
IL1B	interleukin 1, beta	0	0	0	1.24	1.06	4.38	4.38	negative regulation of transcription from RNA polymerase II promoter	Any process that stops, prevents, or reduces the frequency, rate or extent of transcription from an RNA polymerase II promoter.	NM_174093
IL1B	interleukin 1, beta	0	0	0	1.24	1.06	4.38	4.38	negative regulation of secretion	Any process that stops, prevents, or reduces the frequency, rate or extent of the controlled release of a substance from a cell or a tissue.	NM_174093
IL1B	interleukin 1, beta	0	0	0	1.24	1.06	4.38	4.38	negative regulation of neuron differentiation	Any process that stops, prevents, or reduces the frequency, rate or extent of neuron differentiation.	NM_174093
IL1B	interleukin 1, beta	0	0	0	1.24	1.06	4.38	4.38	negative regulation of neurogenesis	Any process that stops, prevents, or reduces the frequency, rate or extent of neurogenesis, the origin and formation of neurons.	NM_174093
IL1B	interleukin 1, beta	0	0	0	1.25	1.06	4.38	4.38	negative regulation of neural precursor cell proliferation	Any process that stops, prevents, or reduces the frequency, rate or extent of neural precursor cell proliferation.	NM_174093
IL1B	interleukin 1, beta	0	0	0	1.24	1.06	4.38	4.38	negative regulation of multicellular organismal process	Any process that stops, prevents, or reduces the frequency, rate or extent of an organismal process, the processes pertinent to the function of an organism above the cellular level; includes the integrated processes of tissues and organs.	NM_174093
IL1B	interleukin 1, beta	0	0	0	1.24	1.06	4.38	4.38	negative regulation of MAP kinase activity	Any process that stops, prevents, or reduces the frequency, rate or extent of MAP kinase activity.	NM_174093
IL1B	interleukin 1, beta	0	0	0	1.24	1.06	4.38	4.38	negative regulation of lipid metabolic process	Any process that stops, prevents, or reduces the frequency, rate or extent of the chemical reactions and pathways involving lipids.	NM_174093
IL1B	interleukin 1, beta	0	0	0	1.25	1.06	4.38	4.38	negative regulation of lipid catabolic process	Any process that stops, prevents, or reduces the frequency, rate or extent of the chemical reactions and pathways resulting in the breakdown of lipids.	NM_174093
IL1B	interleukin 1, beta	0	0	0	1.24	1.06	4.38	4.38	negative regulation of ion transport	Any process that stops, prevents, or reduces the frequency, rate or extent of the directed movement of charged atoms or small charged molecules into, out of or within a cell, or between cells, by means of some agent such as a transporter or pore.	NM_174093
IL1B	interleukin 1, beta	0	0	0	1.24	1.06	4.38	4.38	negative regulation of insulin receptor signaling pathway	Any process that stops, prevents, or reduces the frequency, rate or extent of insulin receptor signaling.	NM_174093
IL1B	interleukin 1, beta	0	0	0	1.24	1.06	4.38	4.38	negative regulation of hormone secretion	Any process that stops, prevents, or reduces the frequency, rate or extent of the regulated release of a hormone from a cell.	NM_174093
IL1B	interleukin 1, beta	0	0	0	1.24	1.06	4.38	4.38	negative regulation of gene expression	Any process that decreases the frequency, rate or extent of gene expression. Gene expression is the process in which a gene's coding sequence is converted into a mature gene product or products (proteins or RNA). This includes the production of an RNA transcript as well as any processing to produce a mature RNA product or an mRNA (for protein-coding genes) and the translation of that mRNA into pr…	NM_174093
IL1B	interleukin 1, beta	0	0	0	1.25	1.06	4.38	4.38	negative regulation of extrinsic apoptotic signaling pathway in absence of ligand	Any process that stops, prevents or reduces the frequency, rate or extent of extrinsic apoptotic signaling pathway in absence of ligand.	NM_174093
IL1B	interleukin 1, beta	0	0	0	1.24	1.06	4.38	4.38	negative regulation of developmental process	Any process that stops, prevents or reduces the rate or extent of development, the biological process whose specific outcome is the progression of an organism over time from an initial condition (e.g. a zygote, or a young adult) to a later condition (e.g. a multicellular animal or an aged adult).	NM_174093
IL1B	interleukin 1, beta	0	0	0	1.24	1.06	4.38	4.38	negative regulation of cellular process	Any process that stops, prevents, or reduces the frequency, rate or extent of a cellular process, any of those that are carried out at the cellular level, but are not necessarily restricted to a single cell. For example, cell communication occurs among more than one cell, but occurs at the cellular level.	NM_174093
IL1B	interleukin 1, beta	0	0	0	1.24	1.06	4.38	4.38	negative regulation of cell proliferation	Any process that stops, prevents or reduces the rate or extent of cell proliferation.	NM_174093
IL1B	interleukin 1, beta	0	0	0	1.24	1.06	4.38	4.38	muscle adaptation	A process in which muscle adapts, with consequent modifications to structural and/or functional phenotypes, in response to a stimulus. Stimuli include contractile activity, loading conditions, substrate supply, and environmental factors. These adaptive events occur in both muscle fibers and associated structures (motoneurons and capillaries), and they involve alterations in regulatory mechanisms,…	NM_174093
IL1B	interleukin 1, beta	0	0	0	1.24	1.06	4.38	4.38	morphogenesis of a branching structure	The process in which the anatomical structures of branches are generated and organized. A branch is a division or offshoot from a main stem. Examples in animals would include blood vessels, nerves, lymphatics and other endothelial or epithelial tubes.	NM_174093
IL1B	interleukin 1, beta	0	0	0	1.24	1.06	4.38	4.38	memory	The activities involved in the mental information processing system that receives (registers), modifies, stores, and retrieves informational stimuli. The main stages involved in the formation and retrieval of memory are encoding (processing of received information by acquisition), storage (building a permanent record of received information as a result of consolidation) and retrieval (calling bac…	NM_174093
IL1B	interleukin 1, beta	0	0	0	1.24	1.06	4.38	4.38	MAPK cascade	An intracellular protein kinase cascade containing at least a MAPK, a MAPKK and a MAP3K. The cascade can also contain two additional tiers: the upstream MAP4K and the downstream MAP Kinase-activated kinase (MAPKAPK). The kinases in each tier phosphorylate and activate the kinases in the downstream tier to transmit a signal within a cell.	NM_174093
IL1B	interleukin 1, beta	0	0	0	1.24	1.06	4.38	4.38	lipopolysaccharide-mediated signaling pathway	A series of molecular signals initiated by the binding of a lipopolysaccharide (LPS) to a receptor on the surface of a target cell, and ending with regulation of a downstream cellular process, e.g. transcription. Lipopolysaccharides are major components of the outer membrane of Gram-negative bacteria, making them prime targets for recognition by the immune system.	NM_174093
IL1B	interleukin 1, beta	0	0	0	1.24	1.06	4.38	4.38	leukocyte migration	The movement of a leukocyte within or between different tissues and organs of the body.	NM_174093
IL1B	interleukin 1, beta	0	0	0	1.24	1.06	4.38	4.38	leukocyte aggregation	The adhesion of one leukocyte to one or more other leukocytes via adhesion molecules.	NM_174093
IL1B	interleukin 1, beta	0	0	0	1.24	1.06	4.38	4.38	interleukin-6 biosynthetic process	The chemical reactions and pathways resulting in the formation of interleukin-6.	NM_174093
IL1B	interleukin 1, beta	0	0	0	1.25	1.06	4.38	4.38	interleukin-2 biosynthetic process	The chemical reactions and pathways resulting in the formation of interleukin-2.	NM_174093
IL1B	interleukin 1, beta	0	0	0	1.24	1.06	4.38	4.38	interleukin-1 beta production	The appearance of interleukin-1 beta due to biosynthesis or secretion following a cellular stimulus, resulting in an increase in its intracellular or extracellular levels.	NM_174093
IL1B	interleukin 1, beta	0	0	0	1.24	1.06	4.38	4.38	inflammatory response	The immediate defensive reaction (by vertebrate tissue) to infection or injury caused by chemical or physical agents. The process is characterized by local vasodilation, extravasation of plasma into intercellular spaces and accumulation of white blood cells and macrophages.	NM_174093
IL1B	interleukin 1, beta	0	0	0	1.24	1.06	4.38	4.38	immune response	Any immune system process that functions in the calibrated response of an organism to a potential internal or invasive threat.	NM_174093
IL1B	interleukin 1, beta	0	0	0	1.24	1.06	4.38	4.38	hyaluronan metabolic process	The chemical reactions and pathways involving hyaluronan, the naturally occurring anionic form of hyaluronic acid, any member of a group of glycosaminoglycans, the repeat units of which consist of beta-1,4 linked D-glucuronyl-beta-(1,3)-N-acetyl-D-glucosamine.	NM_174093
IL1B	interleukin 1, beta	0	0	0	1.24	1.06	4.38	4.38	heterotypic cell-cell adhesion	The attachment of a cell to a cell of a different type via adhesion molecules.	NM_174093
IL1B	interleukin 1, beta	0	0	0	1.25	1.06	4.38	4.38	heat generation	Any homeostatic process in which an organism produces heat, thereby raising its internal temperature.	NM_174093
IL1B	interleukin 1, beta	0	0	0	1.24	1.06	4.38	4.38	glycosaminoglycan biosynthetic process	The chemical reactions and pathways resulting in the formation of glycosaminoglycans, any of a group of polysaccharides that contain amino sugars.	NM_174093
IL1B	interleukin 1, beta	0	0	0	1.24	1.06	4.38	4.38	glutamate secretion	The controlled release of glutamate by a cell. The glutamate is the most abundant excitatory neurotransmitter in the nervous system.	NM_174093
IL1B	interleukin 1, beta	0	0	0	1.24	1.06	4.38	4.38	glucose transport	The directed movement of the hexose monosaccharide glucose into, out of or within a cell, or between cells, by means of some agent such as a transporter or pore.	NM_174093
IL1B	interleukin 1, beta	0	0	0	1.24	1.06	4.38	4.38	glial cell differentiation	The process in which a relatively unspecialized cell acquires the specialized features of a glial cell.	NM_174093
IL1B	interleukin 1, beta	0	0	0	1.25	1.06	4.38	4.38	fever generation	The heat generation process that results in a rise in body temperature above the normal, often as a response to infection.	NM_174093
IL1B	interleukin 1, beta	0	0	0	1.25	1.06	4.38	4.38	fat-soluble vitamin biosynthetic process	The chemical reactions and pathways resulting in the formation of any of a diverse group of vitamins that are soluble in organic solvents and relatively insoluble in water.	NM_174093
IL1B	interleukin 1, beta	0	0	0	1.24	1.06	4.38	4.38	extrinsic apoptotic signaling pathway in absence of ligand	A series of molecular signals in which a signal is conveyed from the cell surface to trigger the apoptotic death of a cell. The pathway starts with withdrawal of a ligand from a cell surface receptor, and ends when the execution phase of apoptosis is triggered.	NM_174093
IL1B	interleukin 1, beta	0	0	0	1.24	1.06	4.38	4.38	embryo implantation	Attachment of the blastocyst to the uterine lining.	NM_174093
IL1B	interleukin 1, beta	0	0	0	1.24	1.06	4.38	4.38	developmental programmed cell death	The activation of endogenous cellular processes that result in the death of a cell as part of its development.	NM_174093
IL1B	interleukin 1, beta	0	0	0	1.24	1.06	4.38	4.38	developmental process involved in reproduction	A developmental process in which a progressive change in the state of some part of an organism specifically contributes to its ability to form offspring.	NM_174093
IL1B	interleukin 1, beta	0	0	0	1.24	1.06	4.38	4.38	cytokine-mediated signaling pathway	A series of molecular signals initiated by the binding of a cytokine to a receptor on the surface of a cell, and ending with regulation of a downstream cellular process, e.g. transcription.	NM_174093
IL1B	interleukin 1, beta	0	0	0	1.24	1.06	4.38	4.38	cytokine production	The appearance of a cytokine due to biosynthesis or secretion following a cellular stimulus, resulting in an increase in its intracellular or extracellular levels.	NM_174093
IL1B	interleukin 1, beta	0	0	0	1.24	1.06	4.38	4.38	cytokine activity	Functions to control the survival, growth, differentiation and effector function of tissues and cells.	NM_174093
IL1B	interleukin 1, beta	0	0	0	1.25	1.06	4.38	4.38	chemokine production	The appearance of a chemokine due to biosynthesis or secretion following a cellular stimulus, resulting in an increase in its intracellular or extracellular levels.	NM_174093
IL1B	interleukin 1, beta	0	0	0	1.24	1.06	4.38	4.38	chemokine biosynthetic process	The chemical reactions and pathways resulting in the formation of chemokines, any member of a family of small chemotactic cytokines; their name is derived from their ability to induce directed chemotaxis in nearby responsive cells. All chemokines possess a number of conserved cysteine residues involved in intramolecular disulfide bond formation. Some chemokines are considered pro-inflammatory and…	NM_174093
IL1B	interleukin 1, beta	0	0	0	1.24	1.06	4.38	4.38	cellular response to organic substance	Any process that results in a change in state or activity of a cell (in terms of movement, secretion, enzyme production, gene expression, etc.) as a result of an organic substance stimulus.	NM_174093
IL1B	interleukin 1, beta	0	0	0	1.24	1.06	4.38	4.38	cellular response to organic cyclic compound	Any process that results in a change in state or activity of a cell (in terms of movement, secretion, enzyme production, gene expression, etc.) as a result of an organic cyclic compound stimulus.	NM_174093
IL1B	interleukin 1, beta	0	0	0	1.24	1.06	4.38	4.38	cellular response to mechanical stimulus	Any process that results in a change in state or activity of a cell (in terms of movement, secretion, enzyme production, gene expression, etc.) as a result of a mechanical stimulus.	NM_174093
IL1B	interleukin 1, beta	0	0	0	1.24	1.06	4.38	4.38	cellular response to drug	Any process that results in a change in state or activity of a cell (in terms of movement, secretion, enzyme production, gene expression, etc.) as a result of a drug stimulus. A drug is a substance used in the diagnosis, treatment or prevention of a disease.	NM_174093
IL1B	interleukin 1, beta	0	0	0	1.24	1.06	4.38	4.38	cellular process involved in reproduction in multicellular organism	A process, occurring at the cellular level, that is involved in the reproductive function of a multicellular organism.	NM_174093
IL1B	interleukin 1, beta	0	0	0	1.24	1.06	4.38	4.38	cell-cell signaling	Any process that mediates the transfer of information from one cell to another.	NM_174093
IL1B	interleukin 1, beta	0	0	0	1.24	1.06	4.38	4.38	amino acid transport	The directed movement of amino acids, organic acids containing one or more amino substituents, into, out of or within a cell, or between cells, by means of some agent such as a transporter or pore.	NM_174093
IL1B	interleukin 1, beta	0	0	0	1.24	1.06	4.38	4.38	alcohol biosynthetic process	The chemical reactions and pathways resulting in the formation of alcohols, any of a class of compounds containing one or more hydroxyl groups attached to a saturated carbon atom.	NM_174093
IL1B	interleukin 1, beta	0	0	0	1.24	1.06	4.38	4.38	aging	A developmental process that is a deterioration and loss of function over time. Aging includes loss of functions such as resistance to disease, homeostasis, and fertility, as well as wear and tear. Aging includes cellular senescence, but is more inclusive. May precede death (GO__0016265) and may succeed developmental maturation (GO__0021700).	NM_174093
IL1B	interleukin 1, beta	0	0	0	1.24	1.06	4.38	4.38	activation of MAPK activity	The initiation of the activity of the inactive enzyme MAP kinase (MAPK).	NM_174093
IL1B	interleukin 1, beta	0	0	0	1.27	1.06	4.37	4.37	regulation of T cell differentiation in thymus	Any process that modulates the frequency, rate or extent of T cell differentiation in the thymus.	NM_174093
IL1B	interleukin 1, beta	0	0	0	1.27	1.06	4.37	4.37	regulation of morphogenesis of a branching structure	Any process that modulates the rate, frequency, or extent of branching morphogenesis, the process in which the anatomical structures of branches are generated and organized.	NM_174093
IL1B	interleukin 1, beta	0	0	0	1.25	1.06	4.37	4.37	regulation of interleukin-2 biosynthetic process	Any process that modulates the frequency, rate or extent of the chemical reactions and pathways resulting in the formation of interleukin-2.	NM_174093
IL1B	interleukin 1, beta	0	0	0	1.25	1.06	4.37	4.37	regulation of I-kappaB kinase/NF-kappaB signaling	Any process that modulates I-kappaB kinase/NF-kappaB signaling.	NM_174093
IL1B	interleukin 1, beta	0	0	0	1.26	1.06	4.37	4.37	regulation of hormone secretion	Any process that modulates the frequency, rate or extent of the regulated release of a hormone from a cell.	NM_174093
IL1B	interleukin 1, beta	0	0	0	1.26	1.06	4.37	4.37	regulation of histone modification	Any process that modulates the frequency, rate or extent of the covalent alteration of a histone.	NM_174093
IL1B	interleukin 1, beta	0	0	0	1.25	1.06	4.37	4.37	regulation of heat generation	Any process that modulates the rate or extent of heat generation.	NM_174093
RAP1B	RAP1B, member of RAS oncogene family	4.37	0.89	0	0	0	-3.02	4.37	regulation of establishment or maintenance of cell polarity	Any process that modulates the frequency, rate or extent of the specification, formation or maintenance of anisotropic intracellular organization or cell growth patterns.	BF040281
IL1B	interleukin 1, beta	0	0	0	1.26	1.06	4.37	4.37	regulation of endocrine process	Any process that modulates the frequency, rate or extent of an endocrine process, a process involving the secretion of or response to endocrine hormones. An endocrine hormone is a hormone released into the circulatory system.	NM_174093
IL1B	interleukin 1, beta	0	0	0	1.25	1.06	4.37	4.37	regulation of chemokine production	Any process that modulates the frequency, rate, or extent of chemokine production.	NM_174093
IL1B	interleukin 1, beta	0	0	0	1.26	1.06	4.37	4.37	positive regulation vascular endothelial growth factor production	Any process that increases or activates the frequency, rate, or extent of production of vascular endothelial growth factor.	NM_174093
IL1B	interleukin 1, beta	0	0	0	1.26	1.06	4.37	4.37	positive regulation of neutrophil chemotaxis	Any process that increases the frequency, rate, or extent of neutrophil chemotaxis. Neutrophil chemotaxis is the directed movement of a neutrophil cell, the most numerous polymorphonuclear leukocyte found in the blood, in response to an external stimulus, usually an infection or wounding.	NM_174093
IL1B	interleukin 1, beta	0	0	0	1.27	1.06	4.37	4.37	positive regulation of histone modification	Any process that activates or increases the frequency, rate or extent of the covalent alteration of a histone.	NM_174093
IL1B	interleukin 1, beta	0	0	0	1.27	1.06	4.37	4.37	positive regulation of histone acetylation	Any process that activates or increases the frequency, rate or extent of the addition of an acetyl group to a histone protein.	NM_174093
IL1B	interleukin 1, beta	0	0	0	1.28	1.05	4.37	4.37	negative regulation of amine transport	Any process that stops, prevents, or reduces the frequency, rate or extent of the directed movement of amines into, out of or within a cell, or between cells, by means of some agent such as a transporter or pore.	NM_174093
IL1B	interleukin 1, beta	0	0	0	1.26	1.06	4.37	4.37	histone phosphorylation	The modification of histones by addition of phosphate groups.	NM_174093
IL1B	interleukin 1, beta	0	0	0	1.25	1.06	4.37	4.37	endocrine hormone secretion	The regulated release of a hormone into the circulatory system.	NM_174093
CADPS	Ca2+-dependent secretion activator	1.05	0	-0.17	-1.84	4.36	3.4	4.36	vesicle organization	A process that is carried out at the cellular level which results in the assembly, arrangement of constituent parts, or disassembly of a vesicle.	CN441611
CADPS	Ca2+-dependent secretion activator	1.04	0	-0.17	-1.83	4.36	3.4	4.36	synaptic vesicle exocytosis	Fusion of intracellular membrane-bounded vesicles with the pre-synaptic membrane of the neuronal cell resulting in release of neurotransmitter into the synaptic cleft.	CN441611
CADPS	Ca2+-dependent secretion activator	1.05	0	-0.17	-1.84	4.36	3.4	4.36	synapse	The junction between a nerve fiber of one neuron and another neuron or muscle fiber or glial cell; the site of interneuronal communication. As the nerve fiber approaches the synapse it enlarges into a specialized structure, the presynaptic nerve ending, which contains mitochondria and synaptic vesicles. At the tip of the nerve ending is the presynaptic membrane; facing it, and separated from it b…	CN441611
CADPS	Ca2+-dependent secretion activator	1.05	0	-0.17	-1.84	4.36	3.4	4.36	protein transport	The directed movement of proteins into, out of or within a cell, or between cells, by means of some agent such as a transporter or pore.	CN441611
IL1B	interleukin 1, beta	0	0	0	1.28	1.05	4.36	4.36	positive regulation of vascular endothelial growth factor receptor signaling pathway	Any process that activates or increases the frequency, rate or extent of vascular endothelial growth factor receptor signaling pathway activity.	NM_174093
CADPS	Ca2+-dependent secretion activator	1.04	0	-0.17	-1.83	4.36	3.4	4.36	positive regulation of calcium ion-dependent exocytosis	Any process that activates or increases the frequency, rate or extent of calcium ion-dependent exocytosis.	CN441611
IL1B	interleukin 1, beta	0	0	0	1.29	1.05	4.36	4.36	negative regulation of organic acid transport	Any process that stops, prevents, or reduces the frequency, rate or extent of the directed movement of organic acids into, out of or within a cell, or between cells, by means of some agent such as a transporter or pore.	NM_174093
CADPS	Ca2+-dependent secretion activator	1.05	0	-0.17	-1.84	4.36	3.4	4.36	lipid binding	Interacting selectively and non-covalently with a lipid.	CN441611
CADPS	Ca2+-dependent secretion activator	1.05	0	-0.17	-1.84	4.36	3.4	4.36	exocytosis	A process of secretion by a cell that results in the release of intracellular molecules (e.g. hormones, matrix proteins) contained within a membrane-bounded vesicle by fusion of the vesicle with the plasma membrane of a cell. This is the process in which most molecules are secreted from eukaryotic cells.	CN441611
CADPS	Ca2+-dependent secretion activator	1.05	0	-0.17	-1.84	4.36	3.4	4.36	cytoplasmic vesicle	A vesicle formed of membrane or protein, found in the cytoplasm of a cell.	CN441611
CADPS	Ca2+-dependent secretion activator	1.05	0	-0.17	-1.83	4.36	3.4	4.36	cytoplasmic vesicle membrane	The lipid bilayer surrounding a cytoplasmic vesicle.	CN441611
CADPS	Ca2+-dependent secretion activator	1.05	0	-0.17	-1.84	4.36	3.4	4.36	cell	The basic structural and functional unit of all organisms. Includes the plasma membrane and any external encapsulating structures such as the cell wall and cell envelope.	CN441611
CADPS	Ca2+-dependent secretion activator	1.05	0	-0.17	-1.84	4.36	3.4	4.36	cellular protein complex assembly	The aggregation, arrangement and bonding together of a set of components to form a protein complex, occurring at the level of an individual cell.	CN441611
CADPS	Ca2+-dependent secretion activator	1.05	0	-0.17	-1.84	4.36	3.4	4.36	cell junction	A cellular component that forms a specialized region of connection between two cells or between a cell and the extracellular matrix. At a cell junction, anchoring proteins extend through the plasma membrane to link cytoskeletal proteins in one cell to cytoskeletal proteins in neighboring cells or to proteins in the extracellular matrix.	CN441611
CADPS	Ca2+-dependent secretion activator	1.04	0	-0.17	-1.83	4.36	3.4	4.36	catecholamine secretion	The regulated release of catecholamines by a cell. The catecholamines are a group of physiologically important biogenic amines that possess a catechol (3,4-dihydroxyphenyl) nucleus and are derivatives of 3,4-dihydroxyphenylethylamine.	CN441611
CADPS	Ca2+-dependent secretion activator	1.05	0	-0.17	-1.84	4.36	3.4	4.36	calcium ion binding	Interacting selectively and non-covalently with calcium ions (Ca2+).	CN441611
CHRND	cholinergic receptor, nicotinic, delta polypeptide	0	0	0.43	4.32	0	0	4.32	synaptic transmission	The process of communication from a neuron to a target (neuron, muscle, or secretory cell) across a synapse.	X02473
CAPN3	calpain 3, (p94)	0	1.88	0	1.72	2.44	4.32	4.32	skeletal muscle tissue regeneration	The regrowth of skeletal muscle tissue to repair injured or damaged muscle fibers in the postnatal stage.	NM_174260
CHRND	cholinergic receptor, nicotinic, delta polypeptide	0	0	0.44	4.32	0	0	4.32	skeletal muscle tissue development	The developmental sequence of events leading to the formation of adult muscle that occurs in the anima. In vertebrate skeletal muscle the main events are: the fusion of myoblasts to form myotubes that increase in size by further fusion to them of myoblasts, the formation of myofibrils within their cytoplasm and the establishment of functional neuromuscular junctions with motor neurons. At this st…	X02473
CHRND	cholinergic receptor, nicotinic, delta polypeptide	0	0	0.44	4.32	0	0	4.32	skeletal muscle contraction	A process in which force is generated within skeletal muscle tissue, resulting in a change in muscle geometry. Force generation involves a chemo-mechanical energy conversion step that is carried out by the actin/myosin complex activity, which generates force through ATP hydrolysis. In the skeletal muscle, the muscle contraction takes advantage of an ordered sarcomeric structure and in most cases …	X02473
CHRND	cholinergic receptor, nicotinic, delta polypeptide	0	0	0.44	4.32	0	0	4.32	single-multicellular organism process	A biological process occurring within a single, multicellular organism.	X02473
CAPN3	calpain 3, (p94)	0	1.87	0	1.72	2.44	4.32	4.32	regulation of response to external stimulus	Any process that modulates the frequency, rate or extent of a response to an external stimulus.	NM_174260
CHRND	cholinergic receptor, nicotinic, delta polypeptide	0	0	0.44	4.32	0	0	4.32	neuromuscular process	Any process pertaining to the functions of the nervous and muscular systems of an organism.	X02473
CHRND	cholinergic receptor, nicotinic, delta polypeptide	0	0	0.44	4.32	0	0	4.32	muscle contraction	A process in which force is generated within muscle tissue, resulting in a change in muscle geometry. Force generation involves a chemo-mechanical energy conversion step that is carried out by the actin/myosin complex activity, which generates force through ATP hydrolysis.	X02473
CHRND	cholinergic receptor, nicotinic, delta polypeptide	0	0	0.44	4.32	0	0	4.32	ligand-gated ion channel activity	Catalysis of the transmembrane transfer of an ion by a channel that opens when a specific ligand has been bound by the channel complex or one of its constituent parts.	X02473
CHRND	cholinergic receptor, nicotinic, delta polypeptide	0	0	0.44	4.32	0	0	4.32	ion transport	The directed movement of charged atoms or small charged molecules into, out of or within a cell, or between cells, by means of some agent such as a transporter or pore.	X02473
CHRND	cholinergic receptor, nicotinic, delta polypeptide	0	0	0.44	4.32	0	0	4.32	ion transmembrane transport	A process in which an ion is transported from one side of a membrane to the other by means of some agent such as a transporter or pore.	X02473
CHRND	cholinergic receptor, nicotinic, delta polypeptide	0	0	0.44	4.32	0	0	4.32	ion channel activity	Catalysis of facilitated diffusion of an ion (by an energy-independent process) by passage through a transmembrane aqueous pore or channel without evidence for a carrier-mediated mechanism.	X02473
CHRND	cholinergic receptor, nicotinic, delta polypeptide	0	0	0.43	4.32	0	0	4.32	excitatory extracellular ligand-gated ion channel activity	Catalysis of the transmembrane transfer of an ion by a channel that opens when a specific extracellular excitatory ligand has been bound by the channel complex or one of its constituent parts. Excitatory ligands, such as acetylcholine or glutamate, open cation-selective channels.	X02473
CAPN3	calpain 3, (p94)	0	1.9	0	1.74	2.43	4.32	4.32	cytolysis	The rupture of cell membranes and the loss of cytoplasm.	NM_174260
CHRND	cholinergic receptor, nicotinic, delta polypeptide	0	0	0.44	4.32	0	0	4.32	cell junction	A cellular component that forms a specialized region of connection between two cells or between a cell and the extracellular matrix. At a cell junction, anchoring proteins extend through the plasma membrane to link cytoskeletal proteins in one cell to cytoskeletal proteins in neighboring cells or to proteins in the extracellular matrix.	X02473
CHRND	cholinergic receptor, nicotinic, delta polypeptide	0	0	0.44	4.32	0	0	4.32	cation transport	The directed movement of cations, atoms or small molecules with a net positive charge, into, out of or within a cell, or between cells, by means of some agent such as a transporter or pore.	X02473
CHRND	cholinergic receptor, nicotinic, delta polypeptide	0	0	0.44	4.32	0	0	4.32	cation channel activity	Catalysis of the energy-independent passage of cations across a lipid bilayer down a concentration gradient.	X02473
CHRND	cholinergic receptor, nicotinic, delta polypeptide	0	0	0.44	4.32	0	0	4.32	acetylcholine-gated channel complex	A homo- or hetero-pentameric protein complex that forms a transmembrane channel through which ions may pass in response to acetylcholine binding.	X02473
CHRND	cholinergic receptor, nicotinic, delta polypeptide	0	0	0.44	4.32	0	0	4.32	acetylcholine binding	Interacting selectively and non-covalently with acetylcholine, an acetic acid ester of the organic base choline that functions as a neurotransmitter, released at the synapses of parasympathetic nerves and at neuromuscular junctions.	X02473
CAPN3	calpain 3, (p94)	0	1.82	0	1.7	2.45	4.31	4.31	Z disc	Platelike region of a muscle sarcomere to which the plus ends of actin filaments are attached.	NM_174260
CAPN3	calpain 3, (p94)	0	1.82	0	1.7	2.45	4.31	4.31	T-tubule	Invagination of the plasma membrane of a muscle cell that extends inward from the cell surface around each myofibril. The ends of T-tubules make contact with the sarcoplasmic reticulum membrane.	NM_174260
CHRND	cholinergic receptor, nicotinic, delta polypeptide	0	0	0.44	4.31	0	0	4.31	synapse	The junction between a nerve fiber of one neuron and another neuron or muscle fiber or glial cell; the site of interneuronal communication. As the nerve fiber approaches the synapse it enlarges into a specialized structure, the presynaptic nerve ending, which contains mitochondria and synaptic vesicles. At the tip of the nerve ending is the presynaptic membrane; facing it, and separated from it b…	X02473
CAPN3	calpain 3, (p94)	0	1.83	0	1.7	2.45	4.31	4.31	structural constituent of muscle	The action of a molecule that contributes to the structural integrity of a muscle fiber.	NM_174260
CAPN3	calpain 3, (p94)	0	1.82	0	1.7	2.45	4.31	4.31	single-organism developmental process	A biological process whose specific outcome is the progression of an integrated living unit: an anatomical structure (which may be a subcellular structure, cell, tissue, or organ), or organism over time from an initial condition to a later condition, involving only one organism.	NM_174260
CAPN3	calpain 3, (p94)	0	1.82	0	1.7	2.45	4.31	4.31	single-organism cellular process	Any process that is carried out at the cellular level, occurring within a single organism.	NM_174260
CAPN3	calpain 3, (p94)	0	1.82	0	1.7	2.45	4.31	4.31	signal transducer activity	Conveys a signal across a cell to trigger a change in cell function or state. A signal is a physical entity or change in state that is used to transfer information in order to trigger a response.	NM_174260
CAPN3	calpain 3, (p94)	0	1.82	0	1.7	2.45	4.31	4.31	sarcomere organization	The myofibril assembly process that results in the organization of muscle actomyosin into sarcomeres. The sarcomere is the repeating unit of a myofibril in a muscle cell, composed of an array of overlapping thick and thin filaments between two adjacent Z discs.	NM_174260
CAPN3	calpain 3, (p94)	0	1.83	0	1.7	2.45	4.31	4.31	response to salt stress	Any process that results in a change in state or activity of a cell or an organism (in terms of movement, secretion, enzyme production, gene expression, etc.) as a result of a stimulus indicating an increase or decrease in the concentration of salt (particularly but not exclusively sodium and chloride ions) in the environment.	NM_174260
CAPN3	calpain 3, (p94)	0	1.82	0	1.7	2.45	4.31	4.31	response to muscle activity	Any process that results in a change in state or activity of a cell or an organism (in terms of movement, secretion, enzyme production, gene expression, etc.) as a result of a muscle activity stimulus.	NM_174260
CAPN3	calpain 3, (p94)	0	1.83	0	1.7	2.45	4.31	4.31	response to calcium ion	Any process that results in a change in state or activity of a cell or an organism (in terms of movement, secretion, enzyme production, gene expression, etc.) as a result of a calcium ion stimulus.	NM_174260
CAPN3	calpain 3, (p94)	0	1.83	0	1.7	2.45	4.31	4.31	regulation of wound healing	Any process that modulates the rate, frequency, or extent of the series of events that restore integrity to a damaged tissue, following an injury.	NM_174260
CAPN3	calpain 3, (p94)	0	1.83	0	1.7	2.45	4.31	4.31	regulation of protein sumoylation	Any process that modulates the frequency, rate or extent of the addition of SUMO groups to a protein.	NM_174260
CAPN3	calpain 3, (p94)	0	1.83	0	1.7	2.45	4.31	4.31	regulation of myoblast differentiation	Any process that modulates the frequency, rate or extent of myoblast differentiation. A myoblast is a mononucleate cell type that, by fusion with other myoblasts, gives rise to the myotubes that eventually develop into skeletal muscle fibers.	NM_174260
CAPN3	calpain 3, (p94)	0	1.82	0	1.7	2.45	4.31	4.31	regulation of multicellular organismal development	Any process that modulates the frequency, rate or extent of multicellular organismal development.	NM_174260
CHRND	cholinergic receptor, nicotinic, delta polypeptide	0	0	0.44	4.31	0	0	4.31	regulation of membrane potential	Any process that modulates the establishment or extent of a membrane potential, the electric potential existing across any membrane arising from charges in the membrane itself and from the charges present in the media on either side of the membrane.	X02473
CAPN3	calpain 3, (p94)	0	1.84	0	1.71	2.44	4.31	4.31	regulation of I-kappaB kinase/NF-kappaB signaling	Any process that modulates I-kappaB kinase/NF-kappaB signaling.	NM_174260
CAPN3	calpain 3, (p94)	0	1.82	0	1.69	2.45	4.31	4.31	regulation of developmental growth	Any process that modulates the frequency, rate or extent of developmental growth.	NM_174260
CAPN3	calpain 3, (p94)	0	1.84	0	1.7	2.45	4.31	4.31	regulation of cell activation	Any process that modulates the frequency, rate or extent of cell activation, the change in the morphology or behavior of a cell resulting from exposure to an activating factor such as a cellular or soluble ligand.	NM_174260
CAPN3	calpain 3, (p94)	0	1.83	0	1.7	2.45	4.31	4.31	regulation of catalytic activity	Any process that modulates the activity of an enzyme.	NM_174260
CAPN3	calpain 3, (p94)	0	1.82	0	1.7	2.45	4.31	4.31	receptor binding	Interacting selectively and non-covalently with one or more specific sites on a receptor molecule, a macromolecule that undergoes combination with a hormone, neurotransmitter, drug or intracellular messenger to initiate a change in cell function.	NM_174260
CAPN3	calpain 3, (p94)	0	1.83	0	1.7	2.45	4.31	4.31	proteolysis	The hydrolysis of proteins into smaller polypeptides and/or amino acids by cleavage of their peptide bonds.	NM_174260
CAPN3	calpain 3, (p94)	0	1.83	0	1.7	2.45	4.31	4.31	protein sumoylation	The process in which a SUMO protein (small ubiquitin-related modifier) is conjugated to a target protein via an isopeptide bond between the carboxyl terminus of SUMO with an epsilon-amino group of a lysine residue of the target protein.	NM_174260
CAPN3	calpain 3, (p94)	0	1.85	0	1.71	2.44	4.31	4.31	protein localization to membrane	A process in which a protein is transported to, or maintained in, a specific location in a membrane.	NM_174260
CAPN3	calpain 3, (p94)	0	1.83	0	1.7	2.45	4.31	4.31	protein complex assembly	The aggregation, arrangement and bonding together of a set of components to form a protein complex.	NM_174260
CHRND	cholinergic receptor, nicotinic, delta polypeptide	0	0	0.44	4.31	0	0	4.31	postsynaptic membrane	A specialized area of membrane facing the presynaptic membrane on the tip of the nerve ending and separated from it by a minute cleft (the synaptic cleft). Neurotransmitters across the synaptic cleft and transmit the signal to the postsynaptic membrane.	X02473
CAPN3	calpain 3, (p94)	0	1.82	0	1.7	2.45	4.31	4.31	positive regulation of transcription, DNA-templated	Any process that activates or increases the frequency, rate or extent of cellular DNA-templated transcription.	NM_174260
CAPN3	calpain 3, (p94)	0	1.83	0	1.7	2.45	4.31	4.31	positive regulation of release of sequestered calcium ion into cytosol	Any process that activates or increases the frequency, rate or extent of the release into the cytosolic compartment of calcium ions sequestered in the endoplasmic reticulum or mitochondria.	NM_174260
CAPN3	calpain 3, (p94)	0	1.83	0	1.7	2.45	4.31	4.31	positive regulation of NF-kappaB transcription factor activity	Any process that activates or increases the frequency, rate or extent of activity of the transcription factor NF-kappaB.	NM_174260
CAPN3	calpain 3, (p94)	0	1.83	0	1.7	2.45	4.31	4.31	positive regulation of cellular process	Any process that activates or increases the frequency, rate or extent of a cellular process, any of those that are carried out at the cellular level, but are not necessarily restricted to a single cell. For example, cell communication occurs among more than one cell, but occurs at the cellular level.	NM_174260
INPP4A	inositol polyphosphate-4-phosphatase, type I, 107kDa	2.46	-1.27	0	0	1.81	4.31	4.31	phosphorus metabolic process	The chemical reactions and pathways involving the nonmetallic element phosphorus or compounds that contain phosphorus, usually in the form of a phosphate group (PO4).	BF045017
CAPN3	calpain 3, (p94)	0	1.83	0	1.7	2.45	4.31	4.31	peptidase activity	Catalysis of the hydrolysis of a peptide bond. A peptide bond is a covalent bond formed when the carbon atom from the carboxyl group of one amino acid shares electrons with the nitrogen atom from the amino group of a second amino acid.	NM_174260
CAPN3	calpain 3, (p94)	0	1.82	0	1.7	2.45	4.31	4.31	negative regulation of transcription, DNA-templated	Any process that stops, prevents, or reduces the frequency, rate or extent of cellular DNA-templated transcription.	NM_174260
CAPN3	calpain 3, (p94)	0	1.82	0	1.7	2.45	4.31	4.31	negative regulation of protein modification process	Any process that stops, prevents, or reduces the frequency, rate or extent of the covalent alteration of one or more amino acid residues within a protein.	NM_174260
CAPN3	calpain 3, (p94)	0	1.83	0	1.7	2.45	4.31	4.31	negative regulation of apoptotic process	Any process that stops, prevents, or reduces the frequency, rate or extent of cell death by apoptotic process.	NM_174260
CAPN3	calpain 3, (p94)	0	1.83	0	1.7	2.45	4.31	4.31	myofibril	The contractile element of skeletal and cardiac muscle; a long, highly organized bundle of actin, myosin, and other proteins that contracts by a sliding filament mechanism.	NM_174260
CAPN3	calpain 3, (p94)	0	1.83	0	1.7	2.45	4.31	4.31	myofibril assembly	Formation of myofibrils, the repeating units of striated muscle.	NM_174260
CAPN3	calpain 3, (p94)	0	1.82	0	1.7	2.45	4.31	4.31	muscle organ development	The process whose specific outcome is the progression of the muscle over time, from its formation to the mature structure. The muscle is an organ consisting of a tissue made up of various elongated cells that are specialized to contract and thus to produce movement and mechanical work.	NM_174260
CAPN3	calpain 3, (p94)	0	1.82	0	1.69	2.45	4.31	4.31	muscle cell cellular homeostasis	The cellular homeostatic process that preserves a muscle cell in a stable functional or structural state.	NM_174260
CHRND	cholinergic receptor, nicotinic, delta polypeptide	0	0	0.44	4.31	0	0	4.31	extracellular ligand-gated ion channel activity	Catalysis of the transmembrane transfer of an ion by a channel that opens when a specific extracellular ligand has been bound by the channel complex or one of its constituent parts.	X02473
CAPN3	calpain 3, (p94)	0	1.83	0	1.7	2.45	4.31	4.31	enzyme regulator activity	Binds to and modulates the activity of an enzyme.	NM_174260
CAPN3	calpain 3, (p94)	0	1.82	0	1.7	2.45	4.31	4.31	enzyme binding	Interacting selectively and non-covalently with any enzyme.	NM_174260
CHRND	cholinergic receptor, nicotinic, delta polypeptide	0	0	0.44	4.31	0	0	4.31	developmental growth	The increase in size or mass of an entire organism, a part of an organism or a cell, where the increase in size or mass has the specific outcome of the progression of the organism over time from one condition to another.	X02473
CAPN3	calpain 3, (p94)	0	1.83	0	1.7	2.45	4.31	4.31	cytoskeletal protein binding	Interacting selectively and non-covalently with any protein component of any cytoskeleton (actin, microtubule, or intermediate filament cytoskeleton).	NM_174260
CAPN3	calpain 3, (p94)	0	1.83	0	1.7	2.45	4.31	4.31	cysteine-type peptidase activity	Catalysis of the hydrolysis of peptide bonds in a polypeptide chain by a mechanism in which the sulfhydryl group of a cysteine residue at the active center acts as a nucleophile.	NM_174260
CAPN3	calpain 3, (p94)	0	1.83	0	1.7	2.45	4.31	4.31	cellular response to osmotic stress	Any process that results in a change in state or activity of a cell (in terms of movement, secretion, enzyme production, gene expression, etc.) as a result of a stimulus indicating an increase or decrease in the concentration of solutes outside the organism or cell.	NM_174260
CAPN3	calpain 3, (p94)	0	1.83	0	1.7	2.45	4.31	4.31	cellular response to calcium ion	Any process that results in a change in state or activity of a cell (in terms of movement, secretion, enzyme production, gene expression, etc.) as a result of a calcium ion stimulus.	NM_174260
CAPN3	calpain 3, (p94)	0	1.82	0	1.7	2.45	4.31	4.31	cell differentiation	The process in which relatively unspecialized cells, e.g. embryonic or regenerative cells, acquire specialized structural and/or functional features that characterize the cells, tissues, or organs of the mature organism or some other relatively stable phase of the organism's life history. Differentiation includes the processes involved in commitment of a cell to a specific fate and its subsequent…	NM_174260
CAPN3	calpain 3, (p94)	0	1.83	0	1.7	2.45	4.31	4.31	cell cycle process	The cellular process that ensures successive accurate and complete genome replication and chromosome segregation.	NM_174260
CAPN3	calpain 3, (p94)	0	1.83	0	1.7	2.45	4.31	4.31	cell activation	A change in the morphology or behavior of a cell resulting from exposure to an activating factor such as a cellular or soluble ligand.	NM_174260
CAPN3	calpain 3, (p94)	0	1.83	0	1.7	2.45	4.31	4.31	catalytic activity	Catalysis of a biochemical reaction at physiological temperatures. In biologically catalyzed reactions, the reactants are known as substrates, and the catalysts are naturally occurring macromolecular substances known as enzymes. Enzymes possess specific binding sites for substrates, and are usually composed wholly or largely of protein, but RNA that has catalytic activity (ribozyme) is often also…	NM_174260
CAPN3	calpain 3, (p94)	0	1.84	0	1.71	2.45	4.31	4.31	calcium-dependent cysteine-type endopeptidase activity	Catalysis of the hydrolysis of nonterminal peptide bonds in a polypeptide chain by a mechanism using a cysteine residue at the enzyme active center, and requiring the presence of calcium.	NM_174260
CAPN3	calpain 3, (p94)	0	1.83	0	1.7	2.45	4.31	4.31	calcium ion binding	Interacting selectively and non-covalently with calcium ions (Ca2+).	NM_174260
CAPN3	calpain 3, (p94)	0	1.82	0	1.7	2.45	4.31	4.31	anatomical structure development	The biological process whose specific outcome is the progression of an anatomical structure from an initial condition to its mature state. This process begins with the formation of the structure and ends with the mature structure, whatever form that may be including its natural destruction. An anatomical structure is any biological entity that occupies space and is distinguished from its surround…	NM_174260
CAPN3	calpain 3, (p94)	0	1.81	0	1.69	2.45	4.3	4.3	protein complex scaffold	Functions to provide a physical support for the assembly of a multiprotein complex.	NM_174260
CAPN3	calpain 3, (p94)	0	1.81	0	1.69	2.45	4.3	4.3	positive regulation of proteolysis	Any process that activates or increases the frequency, rate or extent of the hydrolysis of a peptide bond or bonds within a protein.	NM_174260
CAPN3	calpain 3, (p94)	0	1.81	0	1.69	2.45	4.3	4.3	positive regulation of developmental growth	Any process that activates, maintains or increases the rate of developmental growth.	NM_174260
RAP1B	RAP1B, member of RAS oncogene family	4.3	0.81	0	0	0	-3.1	4.3	positive regulation of cell differentiation	Any process that activates or increases the frequency, rate or extent of cell differentiation.	BF040281
INPP4A	inositol polyphosphate-4-phosphatase, type I, 107kDa	2.47	-1.28	0	0	1.8	4.29	4.29	organic substance catabolic process	The chemical reactions and pathways resulting in the breakdown of an organic substance, any molecular entity containing carbon.	BF045017
RAP1B	RAP1B, member of RAS oncogene family	4.28	0.78	0	0	0	-3.13	4.28	early endosome	A membrane-bounded organelle that receives incoming material from primary endocytic vesicles that have been generated by clathrin-dependent and clathrin-independent endocytosis; vesicles fuse with the early endosome to deliver cargo for sorting into recycling or degradation pathways.	BF040281
RAP1B	RAP1B, member of RAS oncogene family	4.27	0.77	0	0	0	-3.14	4.27	vasculogenesis	The differentiation of endothelial cells from progenitor cells during blood vessel development, and the de novo formation of blood vessels and tubes.	BF040281
STAT5B	signal transducer and activator of transcription 5B	0	-1.88	0	3.75	-0.6	4.27	4.27	positive regulation of cellular component movement	Any process that activates or increases the frequency, rate or extent of the movement of a cellular component.	CN434143
RAP1B	RAP1B, member of RAS oncogene family	4.27	0.78	0	0	0	-3.13	4.27	cell surface receptor signaling pathway	A series of molecular signals initiated by activation of a receptor on the surface of a cell. The pathway begins with binding of an extracellular ligand to a cell surface receptor, or for receptors that signal in the absence of a ligand, by ligand-withdrawal or the activity of a constitutively active receptor. The pathway ends with regulation of a downstream cellular process, e.g. transcription.	BF040281
INPP4A	inositol polyphosphate-4-phosphatase, type I, 107kDa	2.49	-1.31	0	0	1.77	4.26	4.26	single-organism catabolic process	A catabolic process - chemical reactions and pathways resulting in the breakdown of substances - which involves a single organism.	BF045017
RAP1B	RAP1B, member of RAS oncogene family	4.26	0.76	0	0	0	-3.15	4.26	regulation of vesicle-mediated transport	Any process that modulates the rate, frequency, or extent of vesicle-mediated transport, the directed movement of substances, either within a vesicle or in the vesicle membrane, into, out of or within a cell.	BF040281
RAP1B	RAP1B, member of RAS oncogene family	4.26	0.76	0	0	0	-3.15	4.26	regulation of Ras GTPase activity	Any process that modulates the activity of a GTPase of the Ras superfamily.	BF040281
RAP1B	RAP1B, member of RAS oncogene family	4.26	0.76	0	0	0	-3.15	4.26	positive regulation of protein kinase activity	Any process that activates or increases the frequency, rate or extent of protein kinase activity.	BF040281
INPP4A	inositol polyphosphate-4-phosphatase, type I, 107kDa	2.49	-1.32	0	0	1.77	4.26	4.26	phosphatidylinositol phosphate phosphatase activity	Catalysis of the reaction: phosphatidylinositol phosphate(n) + H2O = phosphatidylinositol phosphate(n-1) + phosphate. This reaction is the removal of a phosphate group from a phosphatidylinositol phosphate.	BF045017
INPP4A	inositol polyphosphate-4-phosphatase, type I, 107kDa	2.49	-1.32	0	0	1.77	4.26	4.26	oxoacid metabolic process	The chemical reactions and pathways involving any oxoacid; an oxoacid is a compound which contains oxygen, at least one other element, and at least one hydrogen bound to oxygen, and which produces a conjugate base by loss of positive hydrogen ion(s) (hydrons).	BF045017
STAT5B	signal transducer and activator of transcription 5B	0	-1.88	0	3.75	-0.57	4.26	4.26	natural killer cell differentiation	The process in which a relatively unspecialized cell acquires the specialized features of a natural killer cell.	CN434143
RAP1B	RAP1B, member of RAS oncogene family	4.26	0.76	0	0	0	-3.15	4.26	energy reserve metabolic process	The chemical reactions and pathways by which a cell derives energy from stored compounds such as fats or glycogen.	BF040281
INPP4A	inositol polyphosphate-4-phosphatase, type I, 107kDa	2.49	-1.32	0	0	1.77	4.26	4.26	cellular catabolic process	The chemical reactions and pathways resulting in the breakdown of substances, carried out by individual cells.	BF045017
STAT5B	signal transducer and activator of transcription 5B	0	-1.88	0	3.75	-0.55	4.25	4.25	response to interleukin-15	Any process that results in a change in state or activity of a cell or an organism (in terms of movement, secretion, enzyme production, gene expression, etc.) as a result of an interleukin-15 stimulus.	CN434143
STAT5B	signal transducer and activator of transcription 5B	0	-1.88	0	3.75	-0.56	4.25	4.25	regulation of natural killer cell activation	Any process that modulates the frequency, rate or extent of natural killer cell activation.	CN434143
RAP1B	RAP1B, member of RAS oncogene family	4.25	0.75	0	0	0	-3.16	4.25	positive regulation of ERK1 and ERK2 cascade	Any process that activates or increases the frequency, rate or extent of signal transduction mediated by the ERK1 and ERK2 cascade.	BF040281
INPP4A	inositol polyphosphate-4-phosphatase, type I, 107kDa	2.49	-1.33	0	0	1.76	4.25	4.25	dephosphorylation	The process of removing one or more phosphoric (ester or anhydride) residues from a molecule.	BF045017
Vti1a	vesicle transport through interaction with t-SNAREs homolog 1A (yeast)	4.24	2.41	0	0	2.07	1.78	4.24	vesicle fusion	Fusion of the membrane of a transport vesicle with its target membrane.	CK970329
Vti1a	vesicle transport through interaction with t-SNAREs homolog 1A (yeast)	4.24	2.4	0	0	2.07	1.78	4.24	synaptic vesicle	A secretory organelle, some 50 nm in diameter, of presynaptic nerve terminals; accumulates in high concentrations of neurotransmitters and secretes these into the synaptic cleft by fusion with the 'active zone' of the presynaptic plasma membrane.	CK970329
RAP1B	RAP1B, member of RAS oncogene family	4.24	0.74	0	0	0	-3.17	4.24	regulation of synaptic transmission	Any process that modulates the frequency or rate of synaptic transmission, the process of communication from a neuron to a target (neuron, muscle, or secretory cell) across a synapse.	BF040281
RAP1B	RAP1B, member of RAS oncogene family	4.24	0.75	0	0	0	-3.17	4.24	regulation of Rap protein signal transduction	Any process that modulates the frequency, rate or extent of Rap protein signal transduction.	BF040281
RAP1B	RAP1B, member of RAS oncogene family	4.24	0.74	0	0	0	-3.17	4.24	regulation of insulin secretion	Any process that modulates the frequency, rate or extent of the regulated release of insulin.	BF040281
RAP1B	RAP1B, member of RAS oncogene family	4.24	0.74	0	0	0	-3.17	4.24	regulation of cell junction assembly	Any process that modulates the frequency, rate or extent of cell junction assembly.	BF040281
STAT5B	signal transducer and activator of transcription 5B	0	-1.88	0	3.75	-0.54	4.24	4.24	protein phosphatase binding	Interacting selectively and non-covalently with any protein phosphatase.	CN434143
STAT5B	signal transducer and activator of transcription 5B	0	-1.88	0	3.74	-0.53	4.24	4.24	positive regulation of smooth muscle cell proliferation	Any process that activates or increases the rate or extent of smooth muscle cell proliferation.	CN434143
INPP4A	inositol polyphosphate-4-phosphatase, type I, 107kDa	2.49	-1.33	0	0	1.76	4.24	4.24	phospholipid metabolic process	The chemical reactions and pathways involving phospholipids, any lipid containing phosphoric acid as a mono- or diester.	BF045017
STAT5B	signal transducer and activator of transcription 5B	0	-1.88	0	3.75	-0.53	4.24	4.24	organic cyclic compound metabolic process	The chemical reactions and pathways involving organic cyclic compound.	CN434143
STAT5B	signal transducer and activator of transcription 5B	0	-1.88	0	3.75	-0.54	4.24	4.24	heterocycle metabolic process	The chemical reactions and pathways involving heterocyclic compounds, those with a cyclic molecular structure and at least two different atoms in the ring (or rings).	CN434143
RAP1B	RAP1B, member of RAS oncogene family	4.24	0.74	0	0	0	-3.17	4.24	establishment of cell polarity	The specification and formation of anisotropic intracellular organization or cell growth patterns.	BF040281
STAT5B	signal transducer and activator of transcription 5B	0	-1.88	0	3.75	-0.53	4.24	4.24	cellular response to growth factor stimulus	Any process that results in a change in state or activity of a cell (in terms of movement, secretion, enzyme production, gene expression, etc.) as a result of a growth factor stimulus.	CN434143
RAP1B	RAP1B, member of RAS oncogene family	4.24	0.74	0	0	0	-3.17	4.24	cell proliferation	The multiplication or reproduction of cells, resulting in the expansion of a cell population.	BF040281
RAP1B	RAP1B, member of RAS oncogene family	4.24	0.74	0	0	0	-3.17	4.24	cell junction	A cellular component that forms a specialized region of connection between two cells or between a cell and the extracellular matrix. At a cell junction, anchoring proteins extend through the plasma membrane to link cytoskeletal proteins in one cell to cytoskeletal proteins in neighboring cells or to proteins in the extracellular matrix.	BF040281
RAP1B	RAP1B, member of RAS oncogene family	4.24	0.74	0	0	0	-3.17	4.24	blood coagulation	The sequential process in which the multiple coagulation factors of the blood interact, ultimately resulting in the formation of an insoluble fibrin clot; it may be divided into three stages: stage 1, the formation of intrinsic and extrinsic prothrombin converting principle; stage 2, the formation of thrombin; stage 3, the formation of stable fibrin polymers.	BF040281
STAT5B	signal transducer and activator of transcription 5B	0	-1.88	0	3.75	-0.54	4.24	4.24	acute-phase response	An acute inflammatory response that involves non-antibody proteins whose concentrations in the plasma increase in response to infection or injury of homeothermic animals.	CN434143
STAT5B	signal transducer and activator of transcription 5B	0	-1.88	0	3.74	-0.53	4.24	4.24	2-oxoglutarate metabolic process	The chemical reactions and pathways involving oxoglutarate, the dianion of 2-oxoglutaric acid. It is a key constituent of the TCA cycle and a key intermediate in amino-acid metabolism.	CN434143
CRYBA1	crystallin, beta A1	-0.01	0	0	0.79	2.42	4.23	4.23	visual perception	The series of events required for an organism to receive a visual stimulus, convert it to a molecular signal, and recognize and characterize the signal. Visual stimuli are detected in the form of photons and are processed to form an image.	CN438597
STAT5B	signal transducer and activator of transcription 5B	0	-1.87	0	3.74	-0.51	4.23	4.23	transcription from RNA polymerase II promoter	The synthesis of RNA from a DNA template by RNA polymerase II, originating at an RNA polymerase II promoter. Includes transcription of messenger RNA (mRNA) and certain small nuclear RNAs (snRNAs).	CN434143
STAT5B	signal transducer and activator of transcription 5B	0	-1.87	0	3.74	-0.53	4.23	4.23	sulfur compound metabolic process	The chemical reactions and pathways involving the nonmetallic element sulfur or compounds that contain sulfur, such as the amino acids methionine and cysteine or the tripeptide glutathione.	CN434143
STAT5B	signal transducer and activator of transcription 5B	0	-1.87	0	3.74	-0.52	4.23	4.23	single-organism cellular process	Any process that is carried out at the cellular level, occurring within a single organism.	CN434143
STAT5B	signal transducer and activator of transcription 5B	0	-1.87	0	3.74	-0.52	4.23	4.23	signal transducer activity	Conveys a signal across a cell to trigger a change in cell function or state. A signal is a physical entity or change in state that is used to transfer information in order to trigger a response.	CN434143
STAT5B	signal transducer and activator of transcription 5B	0	-1.87	0	3.74	-0.52	4.23	4.23	sex differentiation	The establishment of the sex of an organism by physical differentiation.	CN434143
STAT5B	signal transducer and activator of transcription 5B	0	-1.87	0	3.74	-0.52	4.23	4.23	sequence-specific DNA binding	Interacting selectively and non-covalently with DNA of a specific nucleotide composition, e.g. GC-rich DNA binding, or with a specific sequence motif or type of DNA e.g. promotor binding or rDNA binding.	CN434143
STAT5B	signal transducer and activator of transcription 5B	0	-1.87	0	3.74	-0.52	4.23	4.23	response to lipopolysaccharide	Any process that results in a change in state or activity of an organism (in terms of movement, secretion, enzyme production, gene expression, etc.) as a result of a lipopolysaccharide stimulus; lipopolysaccharide is a major component of the cell wall of gram-negative bacteria.	CN434143
STAT5B	signal transducer and activator of transcription 5B	0	-1.87	0	3.74	-0.52	4.23	4.23	response to ethanol	Any process that results in a change in state or activity of a cell or an organism (in terms of movement, secretion, enzyme production, gene expression, etc.) as a result of an ethanol stimulus.	CN434143
STAT5B	signal transducer and activator of transcription 5B	0	-1.87	0	3.74	-0.51	4.23	4.23	response to cytokine	Any process that results in a change in state or activity of a cell or an organism (in terms of movement, secretion, enzyme production, gene expression, etc.) as a result of a cytokine stimulus.	CN434143
STAT5B	signal transducer and activator of transcription 5B	0	-1.87	0	3.74	-0.52	4.23	4.23	regulation of transcription from RNA polymerase II promoter	Any process that modulates the frequency, rate or extent of transcription from an RNA polymerase II promoter.	CN434143
STAT5B	signal transducer and activator of transcription 5B	0	-1.87	0	3.74	-0.51	4.23	4.23	regulation of steroid metabolic process	Any process that modulates the frequency, rate or extent of the chemical reactions and pathways involving steroids.	CN434143
STAT5B	signal transducer and activator of transcription 5B	0	-1.87	0	3.74	-0.52	4.23	4.23	regulation of erythrocyte differentiation	Any process that modulates the frequency, rate or extent of erythrocyte differentiation.	CN434143
STAT5B	signal transducer and activator of transcription 5B	0	-1.87	0	3.74	-0.52	4.23	4.23	protein dimerization activity	The formation of a protein dimer, a macromolecular structure consists of two noncovalently associated identical or nonidentical subunits.	CN434143
STAT5B	signal transducer and activator of transcription 5B	0	-1.87	0	3.74	-0.51	4.23	4.23	positive regulation of cell proliferation	Any process that activates or increases the rate or extent of cell proliferation.	CN434143
Vti1a	vesicle transport through interaction with t-SNAREs homolog 1A (yeast)	4.23	2.38	0	0	2.08	1.78	4.23	neuronal cell body	The portion of a neuron that includes the nucleus, but excludes cell projections such as axons and dendrites.	CK970329
STAT5B	signal transducer and activator of transcription 5B	0	-1.87	0	3.74	-0.52	4.23	4.23	negative regulation of myeloid cell differentiation	Any process that stops, prevents, or reduces the frequency, rate or extent of myeloid cell differentiation.	CN434143
STAT5B	signal transducer and activator of transcription 5B	0	-1.87	0	3.74	-0.52	4.23	4.23	lipid storage	The accumulation and maintenance in cells or tissues of lipids, compounds soluble in organic solvents but insoluble or sparingly soluble in aqueous solvents. Lipid reserves can be accumulated during early developmental stages for mobilization and utilization at later stages of development.	CN434143
RAP1B	RAP1B, member of RAS oncogene family	4.23	0.73	0	0	0	-3.18	4.23	intracellular part	Any constituent part of the living contents of a cell; the matter contained within (but not including) the plasma membrane, usually taken to exclude large vacuoles and masses of secretory or ingested material. In eukaryotes it includes the nucleus and cytoplasm.	BF040281
STAT5B	signal transducer and activator of transcription 5B	0	-1.87	0	3.74	-0.52	4.23	4.23	hormone-mediated signaling pathway	A series of molecular signals mediated by the detection of a hormone.	CN434143
TBL1XR1	transducin (beta)-like 1 X-linked receptor 1	4.23	0	0	0	-0.6	-2.47	4.23	histone deacetylase complex	A protein complex that possesses histone deacetylase activity.	CR452172
STAT5B	signal transducer and activator of transcription 5B	0	-1.88	0	3.74	-0.53	4.23	4.23	hematopoietic or lymphoid organ development	The process whose specific outcome is the progression of any organ involved in hematopoiesis (also known as hemopoiesis) or lymphoid cell activation over time, from its formation to the mature structure. Such development includes differentiation of resident cell types (stromal cells) and of migratory cell types dependent on the unique microenvironment afforded by the organ for their proper differ…	CN434143
Vti1a	vesicle transport through interaction with t-SNAREs homolog 1A (yeast)	4.23	2.38	0	0	2.08	1.78	4.23	Golgi vesicle transport	The directed movement of substances into, out of or within the Golgi apparatus, mediated by vesicles.	CK970329
STAT5B	signal transducer and activator of transcription 5B	0	-1.87	0	3.74	-0.52	4.23	4.23	glucocorticoid receptor binding	Interacting selectively and non-covalently with a glucocorticoid receptor.	CN434143
STAT5B	signal transducer and activator of transcription 5B	0	-1.87	0	3.74	-0.52	4.23	4.23	female pregnancy	The set of physiological processes that allow an embryo or foetus to develop within the body of a female animal. It covers the time from fertilization of a female ovum by a male spermatozoon until birth.	CN434143
STAT5B	signal transducer and activator of transcription 5B	0	-1.87	0	3.74	-0.52	4.23	4.23	double-stranded DNA binding	Interacting selectively and non-covalently with double-stranded DNA.	CN434143
STAT5B	signal transducer and activator of transcription 5B	0	-1.87	0	3.74	-0.51	4.23	4.23	developmental process involved in reproduction	A developmental process in which a progressive change in the state of some part of an organism specifically contributes to its ability to form offspring.	CN434143
Vti1a	vesicle transport through interaction with t-SNAREs homolog 1A (yeast)	4.23	2.38	0	0	2.08	1.78	4.23	cytoplasmic membrane-bounded vesicle	A membrane-bounded vesicle found in the cytoplasm of the cell.	CK970329
STAT5B	signal transducer and activator of transcription 5B	0	-1.87	0	3.74	-0.51	4.23	4.23	cellular response to epidermal growth factor stimulus	Any process that results in a change in state or activity of a cell (in terms of movement, secretion, enzyme production, gene expression, etc.) as a result of an epidermal growth factor stimulus.	CN434143
STAT5B	signal transducer and activator of transcription 5B	0	-1.87	0	3.74	-0.52	4.23	4.23	cellular modified amino acid metabolic process	The chemical reactions and pathways involving compounds derived from amino acids, organic acids containing one or more amino substituents.	CN434143
RAP1B	RAP1B, member of RAS oncogene family	4.23	0.73	0	0	0	-3.18	4.23	cell-cell junction	A cell junction that forms a connection between two cells; excludes direct cytoplasmic junctions such as ring canals.	BF040281
STAT5B	signal transducer and activator of transcription 5B	0	-1.87	0	3.74	-0.52	4.23	4.23	alpha-amino acid metabolic process	The chemical reactions and pathways involving an alpha-amino acid.	CN434143
Vti1a	vesicle transport through interaction with t-SNAREs homolog 1A (yeast)	4.22	2.37	0	0	2.08	1.78	4.22	vesicle-mediated transport	A cellular transport process in which transported substances are moved in membrane-bounded vesicles; transported substances are enclosed in the vesicle lumen or located in the vesicle membrane. The process begins with a step that directs a substance to the forming vesicle, and includes vesicle budding and coating. Vesicles are then targeted to, and fuse with, an acceptor membrane.	CK970329
STAT5B	signal transducer and activator of transcription 5B	0	-1.87	0	3.74	-0.5	4.22	4.22	T cell differentiation in thymus	The process in which a precursor cell type acquires the specialized features of a T cell via a differentiation pathway dependent upon transit through the thymus.	CN434143
STAT5B	signal transducer and activator of transcription 5B	0	-1.87	0	3.74	-0.5	4.22	4.22	T cell activation	The change in morphology and behavior of a mature or immature T cell resulting from exposure to a mitogen, cytokine, chemokine, cellular ligand, or an antigen for which it is specific.	CN434143
CRYBA1	crystallin, beta A1	-0.01	0	0	0.79	2.41	4.22	4.22	structural constituent of eye lens	The action of a molecule that contributes to the structural integrity of the lens of an eye.	CN438597
Vti1a	vesicle transport through interaction with t-SNAREs homolog 1A (yeast)	4.22	2.36	0	0	2.08	1.78	4.22	SNARE complex	A protein complex involved in membrane fusion; a stable ternary complex consisting of a four-helix bundle, usually formed from one R-SNARE and three Q-SNAREs with an ionic layer sandwiched between hydrophobic layers. One well-characterized example is the neuronal SNARE complex formed of synaptobrevin 2, syntaxin 1a, and SNAP-25.	CK970329
Vti1a	vesicle transport through interaction with t-SNAREs homolog 1A (yeast)	4.22	2.37	0	0	2.08	1.78	4.22	retrograde transport, endosome to Golgi	The directed movement of membrane-bounded vesicles from endosomes back to the trans-Golgi network where they are recycled for further rounds of transport.	CK970329
STAT5B	signal transducer and activator of transcription 5B	0	-1.87	0	3.74	-0.51	4.22	4.22	response to peptide hormone	Any process that results in a change in state or activity of a cell or an organism (in terms of movement, secretion, enzyme production, gene expression, etc.) as a result of a peptide hormone stimulus. A peptide hormone is any of a class of peptides that are secreted into the blood stream and have endocrine functions in living animals.	CN434143
STAT5B	signal transducer and activator of transcription 5B	0	-1.87	0	3.74	-0.51	4.22	4.22	response to hypoxia	Any process that results in a change in state or activity of a cell or an organism (in terms of movement, secretion, enzyme production, gene expression, etc.) as a result of a stimulus indicating lowered oxygen tension. Hypoxia, defined as a decline in O2 levels below normoxic levels of 20.8 - 20.95%, results in metabolic adaptation at both the cellular and organismal level.	CN434143
STAT5B	signal transducer and activator of transcription 5B	0	-1.87	0	3.74	-0.5	4.22	4.22	response to estradiol	Any process that results in a change in state or activity of a cell or an organism (in terms of movement, secretion, enzyme production, gene expression, etc.) as a result of stimulus by estradiol, a C18 steroid hormone hydroxylated at C3 and C17 that acts as a potent estrogen.	CN434143
STAT5B	signal transducer and activator of transcription 5B	0	-1.87	0	3.74	-0.5	4.22	4.22	regulation of T cell activation	Any process that modulates the frequency, rate or extent of T cell activation.	CN434143
STAT5B	signal transducer and activator of transcription 5B	0	-1.87	0	3.74	-0.5	4.22	4.22	regulation of multicellular organism growth	Any process that modulates the frequency, rate or extent of growth of the body of an organism so that it reaches its usual body size.	CN434143
STAT5B	signal transducer and activator of transcription 5B	0	-1.87	0	3.74	-0.5	4.22	4.22	regulation of lymphocyte differentiation	Any process that modulates the frequency, rate or extent of lymphocyte differentiation.	CN434143
STAT5B	signal transducer and activator of transcription 5B	0	-1.87	0	3.74	-0.5	4.22	4.22	regulation of lymphocyte activation	Any process that modulates the frequency, rate or extent of lymphocyte activation.	CN434143
STAT5B	signal transducer and activator of transcription 5B	0	-1.87	0	3.74	-0.51	4.22	4.22	regulation of interleukin-2 biosynthetic process	Any process that modulates the frequency, rate or extent of the chemical reactions and pathways resulting in the formation of interleukin-2.	CN434143
STAT5B	signal transducer and activator of transcription 5B	0	-1.87	0	3.74	-0.51	4.22	4.22	regulation of cell adhesion	Any process that modulates the frequency, rate or extent of attachment of a cell to another cell or to the extracellular matrix.	CN434143
Vti1a	vesicle transport through interaction with t-SNAREs homolog 1A (yeast)	4.22	2.36	0	0	2.08	1.78	4.22	protein transport	The directed movement of proteins into, out of or within a cell, or between cells, by means of some agent such as a transporter or pore.	CK970329
CRYBA1	crystallin, beta A1	-0.02	0	0	0.78	2.41	4.22	4.22	protein homodimerization activity	Interacting selectively and non-covalently with an identical protein to form a homodimer.	CN438597
RAP1B	RAP1B, member of RAS oncogene family	4.22	0.72	0	0	0	-3.19	4.22	protein complex binding	Interacting selectively and non-covalently with any protein complex (a complex of two or more proteins that may include other nonprotein molecules).	BF040281
STAT5B	signal transducer and activator of transcription 5B	0	-1.87	0	3.74	-0.51	4.22	4.22	progesterone metabolic process	The chemical reactions and pathways involving progesterone, a steroid hormone produced in the ovary which prepares and maintains the uterus for pregnancy. Also found in plants.	CN434143
STAT5B	signal transducer and activator of transcription 5B	0	-1.87	0	3.74	-0.51	4.22	4.22	positive regulation of natural killer cell activation	Any process that activates or increases the frequency, rate or extent of natural killer cell activation.	CN434143
STAT5B	signal transducer and activator of transcription 5B	0	-1.87	0	3.74	-0.5	4.22	4.22	positive regulation of mitotic cell cycle	Any process that activates or increases the rate or extent of progression through the mitotic cell cycle.	CN434143
STAT5B	signal transducer and activator of transcription 5B	0	-1.87	0	3.74	-0.51	4.22	4.22	positive regulation of lymphocyte differentiation	Any process that activates or increases the frequency, rate or extent of lymphocyte differentiation.	CN434143
STAT5B	signal transducer and activator of transcription 5B	0	-1.87	0	3.74	-0.51	4.22	4.22	ovulation cycle process	A process involved in the sexual cycle seen in females, often with physiologic changes in the endometrium that recur at regular intervals during the reproductive years.	CN434143
STAT5B	signal transducer and activator of transcription 5B	0	-1.87	0	3.74	-0.51	4.22	4.22	organonitrogen compound metabolic process	The chemical reactions and pathways involving organonitrogen compound.	CN434143
STAT5B	signal transducer and activator of transcription 5B	0	-1.87	0	3.74	-0.51	4.22	4.22	negative regulation of apoptotic process	Any process that stops, prevents, or reduces the frequency, rate or extent of cell death by apoptotic process.	CN434143
STAT5B	signal transducer and activator of transcription 5B	0	-1.87	0	3.74	-0.51	4.22	4.22	liver development	The process whose specific outcome is the progression of the liver over time, from its formation to the mature structure. The liver is an exocrine gland which secretes bile and functions in metabolism of protein and carbohydrate and fat, synthesizes substances involved in the clotting of the blood, synthesizes vitamin A, detoxifies poisonous substances, stores glycogen, and breaks down worn-out e…	CN434143
STAT5B	signal transducer and activator of transcription 5B	0	-1.87	0	3.74	-0.51	4.22	4.22	lactation	The secretion of milk by the mammary gland.	CN434143
STAT5B	signal transducer and activator of transcription 5B	0	-1.87	0	3.74	-0.51	4.22	4.22	JAK-STAT cascade involved in growth hormone signaling pathway	The process in which STAT proteins (Signal Transducers and Activators of Transcription) are activated by members of the JAK (janus activated kinase) family of tyrosine kinases, following the binding of physiological ligands to the growth hormone receptor. Once activated, STATs dimerize and translocate to the nucleus and modulate the expression of target genes.	CN434143
Vti1a	vesicle transport through interaction with t-SNAREs homolog 1A (yeast)	4.22	2.36	0	0	2.08	1.78	4.22	intracellular protein transport	The directed movement of proteins in a cell, including the movement of proteins between specific compartments or structures within a cell, such as organelles of a eukaryotic cell.	CK970329
ARHGAP23	Rho GTPase activating protein 23	4.22	0	0	0	0	2.05	4.22	GTPase activator activity	Increases the activity of a GTPase, an enzyme that catalyzes the hydrolysis of GTP.	AW464731
Vti1a	vesicle transport through interaction with t-SNAREs homolog 1A (yeast)	4.22	2.37	0	0	2.08	1.78	4.22	Golgi membrane	The lipid bilayer surrounding any of the compartments of the Golgi apparatus.	CK970329
STAT5B	signal transducer and activator of transcription 5B	0	-1.87	0	3.74	-0.5	4.22	4.22	female gonad development	The process whose specific outcome is the progression of the female gonad over time, from its formation to the mature structure.	CN434143
STAT5B	signal transducer and activator of transcription 5B	0	-1.87	0	3.74	-0.51	4.22	4.22	fatty acid metabolic process	The chemical reactions and pathways involving fatty acids, aliphatic monocarboxylic acids liberated from naturally occurring fats and oils by hydrolysis.	CN434143
STAT5B	signal transducer and activator of transcription 5B	0	-1.87	0	3.74	-0.51	4.22	4.22	erythrocyte differentiation	The process in which a myeloid precursor cell acquires specializes features of an erythrocyte.	CN434143
STAT5B	signal transducer and activator of transcription 5B	0	-1.87	0	3.74	-0.51	4.22	4.22	dicarboxylic acid metabolic process	The chemical reactions and pathways involving dicarboxylic acids, any organic acid containing two carboxyl (COOH) groups or anions (COO-).	CN434143
STAT5B	signal transducer and activator of transcription 5B	0	-1.87	0	3.74	-0.51	4.22	4.22	cytokine-mediated signaling pathway	A series of molecular signals initiated by the binding of a cytokine to a receptor on the surface of a cell, and ending with regulation of a downstream cellular process, e.g. transcription.	CN434143
STAT5B	signal transducer and activator of transcription 5B	0	-1.87	0	3.74	-0.51	4.22	4.22	chromatin binding	Interacting selectively and non-covalently with chromatin, the network of fibers of DNA, protein, and sometimes RNA, that make up the chromosomes of the eukaryotic nucleus during interphase.	CN434143
STAT5B	signal transducer and activator of transcription 5B	0	-1.87	0	3.74	-0.5	4.22	4.22	cellular amide metabolic process	The chemical reactions and pathways involving an amide, any derivative of an oxoacid in which an acidic hydroxy group has been replaced by an amino or substituted amino group, as carried out by individual cells.	CN434143
CRYBA1	crystallin, beta A1	-0.02	0	0	0.78	2.41	4.22	4.22	camera-type eye development	The process whose specific outcome is the progression of the camera-type eye over time, from its formation to the mature structure. The camera-type eye is an organ of sight that receives light through an aperture and focuses it through a lens, projecting it on a photoreceptor field.	CN438597
STAT5B	signal transducer and activator of transcription 5B	0	-1.87	0	3.74	-0.51	4.22	4.22	calcium ion binding	Interacting selectively and non-covalently with calcium ions (Ca2+).	CN434143
STAT5B	signal transducer and activator of transcription 5B	0	-1.87	0	3.74	-0.5	4.21	4.21	T cell homeostasis	The process of regulating the proliferation and elimination of T cells such that the total number of T cells within a whole or part of an organism is stable over time in the absence of an outside stimulus.	CN434143
STAT5B	signal transducer and activator of transcription 5B	0	-1.87	0	3.74	-0.49	4.21	4.21	T cell differentiation	The process in which a precursor cell type acquires characteristics of a more mature T-cell. A T cell is a type of lymphocyte whose definin characteristic is the expression of a T cell receptor complex.	CN434143
Vti1a	vesicle transport through interaction with t-SNAREs homolog 1A (yeast)	4.21	2.35	0	0	2.08	1.78	4.21	SNAP receptor activity	Acting as a marker to identify a membrane and interacting selectively with one or more SNAREs on another membrane to mediate membrane fusion.	CK970329
STAT5B	signal transducer and activator of transcription 5B	0	-1.87	0	3.74	-0.5	4.21	4.21	regulation of epithelial cell differentiation	Any process that modulates the frequency, rate or extent of epithelial cell differentiation.	CN434143
RAP1B	RAP1B, member of RAS oncogene family	4.21	0.71	0	0	0	-3.2	4.21	Ras protein signal transduction	A series of molecular signals within the cell that are mediated by a member of the Ras superfamily of proteins switching to a GTP-bound active state.	BF040281
STAT5B	signal transducer and activator of transcription 5B	0	-1.87	0	3.74	-0.5	4.21	4.21	positive regulation of multicellular organism growth	Any process that activates or increases the frequency, rate or extent of growth of an organism to reach its usual body size.	CN434143
STAT5B	signal transducer and activator of transcription 5B	0	-1.87	0	3.74	-0.49	4.21	4.21	positive regulation of inflammatory response	Any process that activates or increases the frequency, rate or extent of the inflammatory response.	CN434143
STAT5B	signal transducer and activator of transcription 5B	0	-1.87	0	3.74	-0.49	4.21	4.21	positive regulation of B cell differentiation	Any process that activates or increases the frequency, rate or extent of B cell differentiation.	CN434143
RAP1B	RAP1B, member of RAS oncogene family	4.21	0.71	0	0	0	-3.2	4.21	platelet activation	A series of progressive, overlapping events triggered by exposure of the platelets to subendothelial tissue. These events include shape change, adhesiveness, aggregation, and release reactions. When carried through to completion, these events lead to the formation of a stable hemostatic plug.	BF040281
INPP4A	inositol polyphosphate-4-phosphatase, type I, 107kDa	2.5	-1.35	0	0	1.73	4.21	4.21	phosphatidylinositol-3-phosphate biosynthetic process	The chemical reactions and pathways resulting in the formation of phosphatidylinositol-3-phosphate, a phosphatidylinositol monophosphate carrying the phosphate group at the 3-position.	BF045017
INPP4A	inositol polyphosphate-4-phosphatase, type I, 107kDa	2.5	-1.35	0	0	1.73	4.21	4.21	phosphatidylinositol biosynthetic process	The chemical reactions and pathways resulting in the formation of phosphatidylinositol, any glycophospholipid in which the sn-glycerol 3-phosphate residue is esterified to the 1-hydroxyl group of 1D-myo-inositol.	BF045017
CRYBA1	crystallin, beta A1	-0.02	0	0	0.77	2.4	4.21	4.21	lens development in camera-type eye	The process whose specific outcome is the progression of the lens over time, from its formation to the mature structure. The lens is a transparent structure in the eye through which light is focused onto the retina. An example of this process is found in Mus musculus.	CN438597
STAT5B	signal transducer and activator of transcription 5B	0	-1.87	0	3.74	-0.49	4.21	4.21	JAK-STAT cascade	Any process in which STAT proteins (Signal Transducers and Activators of Transcription) and JAK (Janus Activated Kinase) proteins convey a signal to trigger a change in the activity or state of a cell. The JAK-STAT cascade begins with activation of STAT proteins by members of the JAK family of tyrosine kinases, proceeds through dimerization and subsequent nuclear translocation of STAT proteins, a…	CN434143
STAT5B	signal transducer and activator of transcription 5B	0	-1.87	0	3.74	-0.49	4.21	4.21	interleukin-2 biosynthetic process	The chemical reactions and pathways resulting in the formation of interleukin-2.	CN434143
INPP4A	inositol polyphosphate-4-phosphatase, type I, 107kDa	2.5	-1.35	0	0	1.73	4.21	4.21	inositol phosphate metabolic process	The chemical reactions and pathways involving inositol phosphate, 1,2,3,4,5,6-cyclohexanehexol, with one or more phosphate groups attached.	BF045017
WDR7		4.21	0	0.7	0	-1.07	0.28	4.21	hematopoietic progenitor cell differentiation	The process in which precursor cell type acquires the specialized features of a hematopoietic progenitor cell, a class of cell types including myeloid progenitor cells and lymphoid progenitor cells.	CR453815
RAP1B	RAP1B, member of RAS oncogene family	4.21	0.71	0	0	0	-3.2	4.21	GTPase activity	Catalysis of the reaction: GTP + H2O = GDP + phosphate.	BF040281
STAT5B	signal transducer and activator of transcription 5B	0	-1.87	0	3.74	-0.49	4.21	4.21	cellular response to hormone stimulus	Any process that results in a change in state or activity of a cell (in terms of movement, secretion, enzyme production, gene expression, etc.) as a result of a hormone stimulus.	CN434143
ARHGAP23	Rho GTPase activating protein 23	4.2	0	0	0	0	2.07	4.2	regulation of small GTPase mediated signal transduction	Any process that modulates the frequency, rate or extent of small GTPase mediated signal transduction.	AW464731
PTPN12	protein tyrosine phosphatase, non-receptor type 12	2.22	0	0.6	-0.21	0.76	4.2	4.2	protein dephosphorylation	The process of removing one or more phosphoric residues from a protein.	CR452937
PTPN12	protein tyrosine phosphatase, non-receptor type 12	2.22	0	0.61	-0.21	0.76	4.2	4.2	phosphoprotein phosphatase activity	Catalysis of the reaction: a phosphoprotein + H2O = a protein + phosphate. Together with protein kinases, these enzymes control the state of phosphorylation of cell proteins and thereby provide an important mechanism for regulating cellular activity.	CR452937
RAP1B	RAP1B, member of RAS oncogene family	4.2	0.7	0	0	0	-3.21	4.2	lipid particle	An intracellular non-membrane-bounded organelle comprising a matrix of coalesced lipids surrounded by a phospholipid monolayer. May include associated proteins.	BF040281
RAP1B	RAP1B, member of RAS oncogene family	4.2	0.7	0	0	0	-3.21	4.2	late endosome	A prelysosomal endocytic organelle differentiated from early endosomes by lower lumenal pH and different protein composition. Late endosomes are more spherical than early endosomes and are mostly juxtanuclear, being concentrated near the microtubule organizing center.	BF040281
RAP1B	RAP1B, member of RAS oncogene family	4.2	0.7	0	0	0	-3.21	4.2	GTP catabolic process	The chemical reactions and pathways resulting in the breakdown of GTP, guanosine triphosphate.	BF040281
Vti1a	vesicle transport through interaction with t-SNAREs homolog 1A (yeast)	4.2	2.33	0	0	2.08	1.79	4.2	ER to Golgi vesicle-mediated transport	The directed movement of substances from the endoplasmic reticulum (ER) to the Golgi, mediated by COP II vesicles. Small COP II coated vesicles form from the ER and then fuse directly with the cis-Golgi. Larger structures are transported along microtubules to the cis-Golgi.	CK970329
RAP1B	RAP1B, member of RAS oncogene family	4.2	0.69	0	0	0	-3.21	4.2	cellular response to nerve growth factor stimulus	A process that results in a change in state or activity of a cell (in terms of movement, secretion, enzyme production, gene expression, etc.) as a result of a nerve growth factor stimulus.	BF040281
PTPN12	protein tyrosine phosphatase, non-receptor type 12	2.23	0	0.61	-0.21	0.76	4.2	4.2	cell projection	A prolongation or process extending from a cell, e.g. a flagellum or axon.	CR452937
STAT5B	signal transducer and activator of transcription 5B	0	-1.87	0	3.74	-0.48	4.2	4.2	branched-chain amino acid metabolic process	The chemical reactions and pathways involving amino acids containing a branched carbon skeleton, comprising isoleucine, leucine and valine.	CN434143
STAT5B	signal transducer and activator of transcription 5B	0	-1.87	0	3.74	-0.47	4.19	4.19	tricarboxylic acid metabolic process	The chemical reactions and pathways involving dicarboxylic acids, any organic acid containing three carboxyl (COOH) groups or anions (COO-).	CN434143
RAP1B	RAP1B, member of RAS oncogene family	4.19	0.69	0	0	0	-3.22	4.19	small GTPase mediated signal transduction	Any series of molecular signals in which a small monomeric GTPase relays one or more of the signals.	BF040281
STAT5B	signal transducer and activator of transcription 5B	0	-1.87	0	3.74	-0.47	4.19	4.19	RNA polymerase II core promoter sequence-specific DNA binding	Interacting selectively and non-covalently with the regulatory region composed of the transcription start site and binding sites for transcription factors of the RNA polymerase II basal transcription machinery.	CN434143
STAT5B	signal transducer and activator of transcription 5B	0	-1.87	0	3.74	-0.47	4.19	4.19	regulation of leukocyte proliferation	Any process that modulates the frequency, rate or extent of leukocyte proliferation.	CN434143
RAP1B	RAP1B, member of RAS oncogene family	4.19	0.69	0	0	0	-3.22	4.19	regulation of calcium ion-dependent exocytosis	Any process that modulates the frequency, rate or extent of calcium ion-dependent exocytosis.	BF040281
PTPN12	protein tyrosine phosphatase, non-receptor type 12	2.23	0	0.61	-0.21	0.75	4.19	4.19	protein tyrosine phosphatase activity	Catalysis of the reaction: protein tyrosine phosphate + H2O = protein tyrosine + phosphate.	CR452937
STAT5B	signal transducer and activator of transcription 5B	0	-1.87	0	3.74	-0.47	4.19	4.19	positive regulation of T cell differentiation	Any process that activates or increases the frequency, rate or extent of T cell differentiation.	CN434143
STAT5B	signal transducer and activator of transcription 5B	0	-1.87	0	3.74	-0.47	4.19	4.19	positive regulation of cytokine biosynthetic process	Any process that activates or increases the frequency, rate or extent of the chemical reactions and pathways resulting in the formation of cytokines.	CN434143
PTPN12	protein tyrosine phosphatase, non-receptor type 12	2.23	0	0.61	-0.21	0.76	4.19	4.19	podosome	An actin-rich adhesion structure characterized by formation upon cell substrate contact and localization at the substrate-attached part of the cell, contain an F-actin-rich core surrounded by a ring structure containing proteins such as vinculin and talin, and have a diameter of 0.5 mm.	CR452937
PTPN12	protein tyrosine phosphatase, non-receptor type 12	2.24	0	0.61	-0.21	0.75	4.19	4.19	phosphatase activity	Catalysis of the hydrolysis of phosphoric monoesters, releasing inorganic phosphate.	CR452937
STAT5B	signal transducer and activator of transcription 5B	0	-1.87	0	3.74	-0.47	4.19	4.19	natural killer cell activation	The change in morphology and behavior of a natural killer cell in response to a cytokine, chemokine, cellular ligand, or soluble factor.	CN434143
RAP1B	RAP1B, member of RAS oncogene family	4.19	0.68	0	0	0	-3.22	4.19	GTP binding	Interacting selectively and non-covalently with GTP, guanosine triphosphate.	BF040281
PTPN12	protein tyrosine phosphatase, non-receptor type 12	2.24	0	0.61	-0.22	0.75	4.19	4.19	dephosphorylation	The process of removing one or more phosphoric (ester or anhydride) residues from a molecule.	CR452937
RAP1B	RAP1B, member of RAS oncogene family	4.19	0.68	0	0	0	-3.22	4.19	cellular response to growth factor stimulus	Any process that results in a change in state or activity of a cell (in terms of movement, secretion, enzyme production, gene expression, etc.) as a result of a growth factor stimulus.	BF040281
PTPN12	protein tyrosine phosphatase, non-receptor type 12	2.23	0	0.61	-0.21	0.75	4.19	4.19	cell junction	A cellular component that forms a specialized region of connection between two cells or between a cell and the extracellular matrix. At a cell junction, anchoring proteins extend through the plasma membrane to link cytoskeletal proteins in one cell to cytoskeletal proteins in neighboring cells or to proteins in the extracellular matrix.	CR452937
RAP1B	RAP1B, member of RAS oncogene family	4.19	0.68	0	0	0	-3.22	4.19	calcium ion-dependent exocytosis	The release of intracellular molecules (e.g. hormones, matrix proteins) contained within a membrane-bounded vesicle by fusion of the vesicle with the plasma membrane of a cell, requiring the presence of calcium ions.	BF040281
PTPN12	protein tyrosine phosphatase, non-receptor type 12	2.25	0	0.61	-0.22	0.75	4.18	4.18	SH3 domain binding	Interacting selectively and non-covalently with a SH3 domain (Src homology 3) of a protein, small protein modules containing approximately 50 amino acid residues found in a great variety of intracellular or membrane-associated proteins.	CR452937
STAT5B	signal transducer and activator of transcription 5B	0	-1.86	0	3.74	-0.45	4.18	4.18	regulation of T cell differentiation	Any process that modulates the frequency, rate or extent of T cell differentiation.	CN434143
STAT5B	signal transducer and activator of transcription 5B	0	-1.86	0	3.74	-0.45	4.18	4.18	positive regulation of T cell activation	Any process that activates or increases the frequency, rate or extent of T cell activation.	CN434143
RAP1B	RAP1B, member of RAS oncogene family	4.18	0.68	0	0	0	-3.23	4.18	positive regulation of neuron projection development	Any process that increases the rate, frequency or extent of neuron projection development. Neuron projection development is the process whose specific outcome is the progression of a neuron projection over time, from its formation to the mature structure. A neuron projection is any process extending from a neural cell, such as axons or dendrites (collectively called neurites).	BF040281
STAT5B	signal transducer and activator of transcription 5B	0	-1.86	0	3.74	-0.46	4.18	4.18	positive regulation of lymphocyte proliferation	Any process that activates or increases the rate or extent of lymphocyte proliferation.	CN434143
STAT5B	signal transducer and activator of transcription 5B	0	-1.86	0	3.74	-0.46	4.18	4.18	positive regulation of activated T cell proliferation	Any process that activates or increases the rate or extent of activated T cell proliferation.	CN434143
PTPN12	protein tyrosine phosphatase, non-receptor type 12	2.25	0	0.61	-0.22	0.75	4.18	4.18	peptidyl-tyrosine dephosphorylation	The removal of phosphoric residues from peptidyl-O-phospho-tyrosine to form peptidyl-tyrosine.	CR452937
ATP1A2	ATPase, Na+/K+ transporting, alpha 2 polypeptide	0	0	0	0	4.18	3.79	4.18	locomotion	Self-propelled movement of a cell or organism from one location to another.	CN433042
Vti1a	vesicle transport through interaction with t-SNAREs homolog 1A (yeast)	4.18	2.3	0	0	2.08	1.79	4.18	clathrin-coated vesicle	A vesicle with a coat formed of clathrin connected to the membrane via one of the clathrin adaptor complexes.	CK970329
TBL1XR1	transducin (beta)-like 1 X-linked receptor 1	4.18	0	0	0	-0.64	-2.5	4.18	cellular lipid metabolic process	The chemical reactions and pathways involving lipids, as carried out by individual cells.	CR452172
ARHGAP23	Rho GTPase activating protein 23	4.17	0	0	0	0	2.08	4.17	small GTPase mediated signal transduction	Any series of molecular signals in which a small monomeric GTPase relays one or more of the signals.	AW464731
STAT5B	signal transducer and activator of transcription 5B	0	-1.86	0	3.74	-0.45	4.17	4.17	lymphocyte proliferation	The expansion of a lymphocyte population by cell division.	CN434143
STAT5B	signal transducer and activator of transcription 5B	0	-1.86	0	3.74	-0.45	4.17	4.17	leukocyte proliferation	The expansion of a leukocyte population by cell division.	CN434143
RAP1B	RAP1B, member of RAS oncogene family	4.17	0.66	0	0	0	-3.24	4.17	cellular response to cAMP	Any process that results in a change in state or activity of a cell (in terms of movement, secretion, enzyme production, gene expression, etc.) as a result of a cAMP (cyclic AMP, adenosine 3',5'-cyclophosphate) stimulus.	BF040281
NNAT	neuronatin	0	1.74	0.22	1.92	4.16	3.88	4.16	regulation of protein localization	Any process that modulates the frequency, rate or extent of any process in which a protein is transported to, or maintained in, a specific location.	CR454219
ATP1A2	ATPase, Na+/K+ transporting, alpha 2 polypeptide	0	0	0	0	4.16	3.77	4.16	regulation of blood pressure	Any process that modulates the force with which blood travels through the circulatory system. The process is controlled by a balance of processes that increase pressure and decrease pressure.	CN433042
ATP1A2	ATPase, Na+/K+ transporting, alpha 2 polypeptide	0	0	0	0	4.16	3.77	4.16	neurotransmitter uptake	The directed movement of neurotransmitters into neurons or glial cells. This process leads to inactivation and recycling of neurotransmitters. It does not occur during cholinergic synaptic transmission. Instead, acetylcholine is enzymatically degraded in the synaptic cleft.	CN433042
NNAT	neuronatin	0	1.74	0.22	1.92	4.16	3.88	4.16	neuron differentiation	The process in which a relatively unspecialized cell acquires specialized features of a neuron.	CR454219
RAP1B	RAP1B, member of RAS oncogene family	4.16	0.65	0	0	0	-3.25	4.16	establishment of endothelial barrier	The establishment of a barrier between endothelial cell layers, such as those in the brain, lung or intestine, to exert specific and selective control over the passage of water and solutes, thus allowing formation and maintenance of compartments that differ in fluid and solute composition.	BF040281
NNAT	neuronatin	0	1.74	0.22	1.93	4.16	3.88	4.16	cellular protein modification process	The covalent alteration of one or more amino acids occurring in proteins, peptides and nascent polypeptides (co-translational, post-translational modifications) occurring at the level of an individual cell. Includes the modification of charged tRNAs that are destined to occur in a protein (pre-translation modification).	CR454219
NNAT	neuronatin	0	1.74	0.22	1.93	4.16	3.88	4.16	brain development	The process whose specific outcome is the progression of the brain over time, from its formation to the mature structure. Brain development begins with patterning events in the neural tube and ends with the mature structure that is the center of thought and emotion. The brain is responsible for the coordination and control of bodily activities and the interpretation of information from the senses…	CR454219
NNAT	neuronatin	0	1.75	0.21	1.9	4.15	3.87	4.15	response to glucose	Any process that results in a change in state or activity of a cell or an organism (in terms of movement, secretion, enzyme production, gene expression, etc.) as a result of a glucose stimulus.	CR454219
ATP1A2	ATPase, Na+/K+ transporting, alpha 2 polypeptide	0	0	0	0	4.15	3.75	4.15	regulation of muscle contraction	Any process that modulates the frequency, rate or extent of muscle contraction.	CN433042
NNAT	neuronatin	0	1.74	0.22	1.92	4.15	3.88	4.15	positive regulation of insulin secretion	Any process that activates or increases the frequency, rate or extent of the regulated release of insulin.	CR454219
GSTA4	glutathione S-transferase, alpha 4	0	0	-0.2	-1.05	4.15	2.96	4.15	glutathione transferase activity	Catalysis of the reaction: R-X + glutathione = H-X + R-S-glutathione. R may be an aliphatic, aromatic or heterocyclic group; X may be a sulfate, nitrile or halide group.	CR552665
ATP1A2	ATPase, Na+/K+ transporting, alpha 2 polypeptide	0	0	0	0	4.15	3.75	4.15	cellular response to mechanical stimulus	Any process that results in a change in state or activity of a cell (in terms of movement, secretion, enzyme production, gene expression, etc.) as a result of a mechanical stimulus.	CN433042
ATP1A2	ATPase, Na+/K+ transporting, alpha 2 polypeptide	0	0	0	0	4.14	3.74	4.14	visual learning	Any process in an organism in which a change in behavior of an individual occurs in response to repeated exposure to a visual cue.	CN433042
ATP1A2	ATPase, Na+/K+ transporting, alpha 2 polypeptide	0	0	0	0	4.14	3.74	4.14	transmembrane transport	The process in which a solute is transported from one side of a membrane to the other.	CN433042
MRPL23	mitochondrial ribosomal protein L23	0.54	0	0	0	0.28	4.14	4.14	translation	The cellular metabolic process in which a protein is formed, using the sequence of a mature mRNA molecule to specify the sequence of amino acids in a polypeptide chain. Translation is mediated by the ribosome, and begins with the formation of a ternary complex between aminoacylated initiator methionine tRNA, GTP, and initiation factor 2, which subsequently associates with the small subunit of the…	BE664147
ATP1A2	ATPase, Na+/K+ transporting, alpha 2 polypeptide	0	0	0	0	4.14	3.74	4.14	T-tubule	Invagination of the plasma membrane of a muscle cell that extends inward from the cell surface around each myofibril. The ends of T-tubules make contact with the sarcoplasmic reticulum membrane.	CN433042
ATP1A2	ATPase, Na+/K+ transporting, alpha 2 polypeptide	0	0	0	0	4.14	3.74	4.14	sodium ion transport	The directed movement of sodium ions (Na+) into, out of or within a cell, or between cells, by means of some agent such as a transporter or pore.	CN433042
ATP1A2	ATPase, Na+/K+ transporting, alpha 2 polypeptide	0	0	0	0	4.14	3.74	4.14	sodium ion transmembrane transport	A process in which a sodium ion is transported from one side of a membrane to the other by means of some agent such as a transporter or pore.	CN433042
ATP1A2	ATPase, Na+/K+ transporting, alpha 2 polypeptide	0	0	0	0	4.14	3.74	4.14	sodium ion transmembrane transporter activity	Catalysis of the transfer of sodium ions (Na+) from one side of a membrane to the other.	CN433042
ATP1A2	ATPase, Na+/K+ transporting, alpha 2 polypeptide	0	0	0	0	4.14	3.74	4.14	sarcolemma	The outer membrane of a muscle cell, consisting of the plasma membrane, a covering basement membrane (about 100 nm thick and sometimes common to more than one fiber), and the associated loose network of collagen fibers.	CN433042
MRPL23	mitochondrial ribosomal protein L23	0.55	0	0	0	0.28	4.14	4.14	ribonucleoprotein complex	A macromolecular complex containing both protein and RNA molecules.	BE664147
ATP1A2	ATPase, Na+/K+ transporting, alpha 2 polypeptide	0	0	0	0	4.14	3.74	4.14	response to nicotine	Any process that results in a change in state or activity of a cell or an organism (in terms of movement, secretion, enzyme production, gene expression, etc.) as a result of a nicotine stimulus.	CN433042
ATP1A2	ATPase, Na+/K+ transporting, alpha 2 polypeptide	0	0	0	0	4.14	3.74	4.14	regulation of the force of heart contraction	Any process that modulates the extent of heart contraction, changing the force with which blood is propelled.	CN433042
ATP1A2	ATPase, Na+/K+ transporting, alpha 2 polypeptide	0	0	0	0	4.14	3.74	4.14	regulation of striated muscle contraction	Any process that modulates the frequency, rate or extent of striated muscle contraction.	CN433042
ATP1A2	ATPase, Na+/K+ transporting, alpha 2 polypeptide	0	0	0	0	4.14	3.74	4.14	regulation of cellular component movement	Any process that modulates the frequency, rate or extent of the movement of a cellular component.	CN433042
ATP1A2	ATPase, Na+/K+ transporting, alpha 2 polypeptide	0	0	0	0	4.14	3.74	4.14	potassium ion transmembrane transport	A process in which a potassium ion is transported from one side of a membrane to the other.	CN433042
STAT5B	signal transducer and activator of transcription 5B	0	-1.85	0	3.73	-0.41	4.14	4.14	positive regulation of natural killer cell mediated cytotoxicity	Any process that activates or increases the frequency, rate or extent of natural killer cell mediated cytotoxicity.	CN434143
ATP1A2	ATPase, Na+/K+ transporting, alpha 2 polypeptide	0	0	0	0	4.14	3.74	4.14	plasma membrane part	Any constituent part of the plasma membrane, the membrane surrounding a cell that separates the cell from its external environment. It consists of a phospholipid bilayer and associated proteins.	CN433042
ATP1A2	ATPase, Na+/K+ transporting, alpha 2 polypeptide	0	0	0	0	4.14	3.74	4.14	neuron projection	A prolongation or process extending from a nerve cell, e.g. an axon or dendrite.	CN433042
RAP1B	RAP1B, member of RAS oncogene family	4.14	0.63	0	0	0	-3.27	4.14	negative regulation of transport	Any process that stops, prevents, or reduces the frequency, rate or extent of the directed movement of substances (such as macromolecules, small molecules, ions) into, out of or within a cell, or between cells, by means of some agent such as a transporter or pore.	BF040281
ATP1A2	ATPase, Na+/K+ transporting, alpha 2 polypeptide	0	0	0	0	4.14	3.74	4.14	negative regulation of multicellular organismal process	Any process that stops, prevents, or reduces the frequency, rate or extent of an organismal process, the processes pertinent to the function of an organism above the cellular level; includes the integrated processes of tissues and organs.	CN433042
ATP1A2	ATPase, Na+/K+ transporting, alpha 2 polypeptide	0	0	0	0	4.14	3.74	4.14	negative regulation of heart contraction	Any process that stops, prevents, or reduces the frequency, rate or extent of heart contraction.	CN433042
ATP1A2	ATPase, Na+/K+ transporting, alpha 2 polypeptide	0	0	0	0	4.14	3.74	4.14	monovalent inorganic cation transmembrane transporter activity	Catalysis of the transfer of a inorganic cations with a valency of one from one side of a membrane to the other. Inorganic cations are atoms or small molecules with a positive charge that do not contain carbon in covalent linkage.	CN433042
MRPL23	mitochondrial ribosomal protein L23	0.55	0	0	0	0.28	4.14	4.14	mitochondrial large ribosomal subunit	The larger of the two subunits of a mitochondrial ribosome. Two sites on the ribosomal large subunit are involved in translation: the aminoacyl site (A site) and peptidyl site (P site).	BE664147
ATP1A2	ATPase, Na+/K+ transporting, alpha 2 polypeptide	0	0	0	0	4.14	3.74	4.14	ion transport	The directed movement of charged atoms or small charged molecules into, out of or within a cell, or between cells, by means of some agent such as a transporter or pore.	CN433042
ATP1A2	ATPase, Na+/K+ transporting, alpha 2 polypeptide	0	0	0	0	4.14	3.74	4.14	ion transmembrane transport	A process in which an ion is transported from one side of a membrane to the other by means of some agent such as a transporter or pore.	CN433042
ATP1A2	ATPase, Na+/K+ transporting, alpha 2 polypeptide	0	0	0	0	4.14	3.74	4.14	hydrolase activity, acting on acid anhydrides, catalyzing transmembrane movement of substances	Catalysis of the hydrolysis of an acid anhydride to directly drive the transport of a substance across a membrane.	CN433042
GSTA4	glutathione S-transferase, alpha 4	0	0	-0.21	-1.05	4.14	2.94	4.14	glutathione metabolic process	The chemical reactions and pathways involving glutathione, the tripeptide glutamylcysteinylglycine, which acts as a coenzyme for some enzymes and as an antioxidant in the protection of sulfhydryl groups in enzymes and other proteins; it has a specific role in the reduction of hydrogen peroxide (H2O2) and oxidized ascorbate, and it participates in the gamma-glutamyl cycle.	CR552665
GSTA4	glutathione S-transferase, alpha 4	0	0	-0.21	-1.05	4.14	2.95	4.14	glutathione binding	Interacting selectively and non-covalently with glutathione; a tripeptide composed of the three amino acids cysteine, glutamic acid and glycine.	CR552665
ATP1A2	ATPase, Na+/K+ transporting, alpha 2 polypeptide	0	0	0	0	4.14	3.74	4.14	endosome	A membrane-bounded organelle to which materials ingested by endocytosis are delivered.	CN433042
ATP1A2	ATPase, Na+/K+ transporting, alpha 2 polypeptide	0	0	0	0	4.14	3.74	4.14	dendritic spine	Protrusion from a dendrite. Spines are specialised subcellular compartments involved in the synaptic transmission. They are linked to the dendritic shaft by a restriction. Because of their bulb shape, they function as a biochemical and an electrical compartment. Spine remodeling is though to be involved in synaptic plasticity.	CN433042
ATP1A2	ATPase, Na+/K+ transporting, alpha 2 polypeptide	0	0	0	0	4.14	3.74	4.14	cytosolic calcium ion homeostasis	Any process involved in the maintenance of an internal steady state of calcium ions within the cytosol of a cell or between the cytosol and its surroundings.	CN433042
ATP1A2	ATPase, Na+/K+ transporting, alpha 2 polypeptide	0	0	0	0	4.14	3.74	4.14	caveola	A membrane raft that forms small pit, depression, or invagination that communicates with the outside of a cell and extends inward, indenting the cytoplasm and the cell membrane. Examples include any of the minute pits or incuppings of the cell membrane formed during pinocytosis. Such caveolae may be pinched off to form free vesicles within the cytoplasm.	CN433042
ATP1A2	ATPase, Na+/K+ transporting, alpha 2 polypeptide	0	0	0	0	4.14	3.74	4.14	cation transport	The directed movement of cations, atoms or small molecules with a net positive charge, into, out of or within a cell, or between cells, by means of some agent such as a transporter or pore.	CN433042
ATP1A2	ATPase, Na+/K+ transporting, alpha 2 polypeptide	0	0	0	0	4.14	3.74	4.14	ATP hydrolysis coupled proton transport	The transport of protons against an electrochemical gradient, using energy from ATP hydrolysis.	CN433042
ATP1A2	ATPase, Na+/K+ transporting, alpha 2 polypeptide	0	0	0	0	4.14	3.74	4.14	ATP biosynthetic process	The chemical reactions and pathways resulting in the formation of ATP, adenosine 5'-triphosphate, a universally important coenzyme and enzyme regulator.	CN433042
ATP1A2	ATPase, Na+/K+ transporting, alpha 2 polypeptide	0	0	0	0	4.14	3.75	4.14	adult locomotory behavior	Locomotory behavior in a fully developed and mature organism.	CN433042
GSTA4	glutathione S-transferase, alpha 4	0	0	-0.22	-1.05	4.13	2.94	4.13	xenobiotic metabolic process	The chemical reactions and pathways involving a xenobiotic compound, a compound foreign to living organisms. Used of chemical compounds, e.g. a xenobiotic chemical, such as a pesticide.	CR552665
ATP1A2	ATPase, Na+/K+ transporting, alpha 2 polypeptide	0	0	0	0	4.13	3.73	4.13	synapse	The junction between a nerve fiber of one neuron and another neuron or muscle fiber or glial cell; the site of interneuronal communication. As the nerve fiber approaches the synapse it enlarges into a specialized structure, the presynaptic nerve ending, which contains mitochondria and synaptic vesicles. At the tip of the nerve ending is the presynaptic membrane; facing it, and separated from it b…	CN433042
MRPL23	mitochondrial ribosomal protein L23	0.55	0	0	0	0.28	4.13	4.13	structural constituent of ribosome	The action of a molecule that contributes to the structural integrity of the ribosome.	BE664147
ATP1A2	ATPase, Na+/K+ transporting, alpha 2 polypeptide	0	0	0	0	4.13	3.73	4.13	striated muscle contraction	A process in which force is generated within striated muscle tissue, resulting in the shortening of the muscle. Force generation involves a chemo-mechanical energy conversion step that is carried out by the actin/myosin complex activity, which generates force through ATP hydrolysis. Striated muscle is a type of muscle in which the repeating units (sarcomeres) of the contractile myofibrils are arr…	CN433042
MRPL23	mitochondrial ribosomal protein L23	0.55	0	0	0	0.28	4.13	4.13	ribosome	An intracellular organelle, about 200 A in diameter, consisting of RNA and protein. It is the site of protein biosynthesis resulting from translation of messenger RNA (mRNA). It consists of two subunits, one large and one small, each containing only protein and RNA. Both the ribosome and its subunits are characterized by their sedimentation coefficients, expressed in Svedberg units (symbol: S). H…	BE664147
ATP1A2	ATPase, Na+/K+ transporting, alpha 2 polypeptide	0	0	0	0	4.13	3.73	4.13	respiratory system process	A system process carried out by the organs and tissues of the respiratory system. The respiratory system is an organ system responsible for respiratory gaseous exchange.	CN433042
ATP1A2	ATPase, Na+/K+ transporting, alpha 2 polypeptide	0	0	0	0	4.13	3.73	4.13	regulation of vasoconstriction	Any process that modulates the frequency, rate or extent of reductions in the diameter of blood vessels.	CN433042
ATP1A2	ATPase, Na+/K+ transporting, alpha 2 polypeptide	0	0	0	0	4.13	3.73	4.13	regulation of system process	Any process that modulates the frequency, rate or extent of a system process, a multicellular organismal process carried out by any of the organs or tissues in an organ system.	CN433042
ATP1A2	ATPase, Na+/K+ transporting, alpha 2 polypeptide	0	0	0	0	4.13	3.73	4.13	regulation of smooth muscle contraction	Any process that modulates the frequency, rate or extent of smooth muscle contraction.	CN433042
ATP1A2	ATPase, Na+/K+ transporting, alpha 2 polypeptide	0	0	0	0	4.13	3.73	4.13	regulation of respiratory gaseous exchange	Any process that modulates the frequency, rate or extent of the process of gaseous exchange between an organism and its environment.	CN433042
ATP1A2	ATPase, Na+/K+ transporting, alpha 2 polypeptide	0	0	0	0	4.13	3.73	4.13	regulation of cardiac muscle contraction	Any process that modulates the frequency, rate or extent of cardiac muscle contraction.	CN433042
ATP1A2	ATPase, Na+/K+ transporting, alpha 2 polypeptide	0	0	0	0	4.13	3.73	4.13	regulation of actin filament-based process	Any process that modulates the frequency, rate or extent of any cellular process that depends upon or alters the actin cytoskeleton.	CN433042
ATP1A2	ATPase, Na+/K+ transporting, alpha 2 polypeptide	0	0	0	0	4.13	3.73	4.13	potassium-transporting ATPase activity	Catalysis of the transfer of a solute or solutes from one side of a membrane to the other according to the reaction: ATP + H2O + K+(out) = ADP + phosphate + K+(in).	CN433042
ATP1A2	ATPase, Na+/K+ transporting, alpha 2 polypeptide	0	0	0	0	4.13	3.73	4.13	potassium ion transport	The directed movement of potassium ions (K+) into, out of or within a cell, or between cells, by means of some agent such as a transporter or pore.	CN433042
ATP1A2	ATPase, Na+/K+ transporting, alpha 2 polypeptide	0	0	0	0	4.13	3.73	4.13	neurological system process	A organ system process carried out by any of the organs or tissues of neurological system.	CN433042
ATP1A2	ATPase, Na+/K+ transporting, alpha 2 polypeptide	0	0	0	0	4.13	3.73	4.13	muscle contraction	A process in which force is generated within muscle tissue, resulting in a change in muscle geometry. Force generation involves a chemo-mechanical energy conversion step that is carried out by the actin/myosin complex activity, which generates force through ATP hydrolysis.	CN433042
GSTA4	glutathione S-transferase, alpha 4	0	0	-0.22	-1.05	4.13	2.93	4.13	glutathione derivative biosynthetic process	The chemical reactions and pathways resulting in the formation of glutathione derivative.	CR552665
GSTA4	glutathione S-transferase, alpha 4	0	0	-0.23	-1.05	4.13	2.93	4.13	drug binding	Interacting selectively and non-covalently with a drug, any naturally occurring or synthetic substance, other than a nutrient, that, when administered or applied to an organism, affects the structure or functioning of the organism; in particular, any such substance used in the diagnosis, prevention, or treatment of disease.	CR552665
ATP1A2	ATPase, Na+/K+ transporting, alpha 2 polypeptide	0	0	0	0	4.13	3.73	4.13	cation-transporting ATPase activity	Catalysis of the transfer of a solute or solutes from one side of a membrane to the other according to the reaction: ATP + H2O + cation(out) = ADP + phosphate + cation(in).	CN433042
ATP1A2	ATPase, Na+/K+ transporting, alpha 2 polypeptide	0	0	0	0	4.13	3.73	4.13	cardiac muscle cell contraction	The actin filament-based process in which cytoplasmic actin filaments slide past one another resulting in contraction of a cardiac muscle cell.	CN433042
ATP1A2	ATPase, Na+/K+ transporting, alpha 2 polypeptide	0	0	0	0	4.13	3.73	4.13	ATP catabolic process	The chemical reactions and pathways resulting in the breakdown of ATP, adenosine 5'-triphosphate, a universally important coenzyme and enzyme regulator.	CN433042
TEC	tec protein tyrosine kinase (EC:2.7.10.1)	4.12	0	0.35	0	0	1.88	4.12	tissue regeneration	The regrowth of lost or destroyed tissues.	AW461937
GPM6B	glycoprotein M6B	0	0	0	0	4.12	-1.83	4.12	regulation of synaptic transmission	Any process that modulates the frequency or rate of synaptic transmission, the process of communication from a neuron to a target (neuron, muscle, or secretory cell) across a synapse.	CN439886
GPM6B	glycoprotein M6B	0	0	0	0	4.12	-1.83	4.12	regulation of ion transport	Any process that modulates the frequency, rate or extent of the directed movement of charged atoms or small charged molecules into, out of or within a cell, or between cells, by means of some agent such as a transporter or pore.	CN439886
GPM6B	glycoprotein M6B	0	0	0	0	4.12	-1.83	4.12	protein transport	The directed movement of proteins into, out of or within a cell, or between cells, by means of some agent such as a transporter or pore.	CN439886
GPM6B	glycoprotein M6B	0	0	0	0	4.12	-1.83	4.12	protein localization to cell surface	A process in which a protein is transported to, or maintained in, a location within the external part of the cell wall and/or plasma membrane.	CN439886
GSTA4	glutathione S-transferase, alpha 4	0	0	-0.23	-1.05	4.12	2.92	4.12	protein homodimerization activity	Interacting selectively and non-covalently with an identical protein to form a homodimer.	CR552665
GPM6B	glycoprotein M6B	0	0	0	0	4.12	-1.83	4.12	positive regulation of bone mineralization	Any process that activates or increases the frequency, rate or extent of bone mineralization.	CN439886
GPM6B	glycoprotein M6B	0	0	0	0	4.12	-1.83	4.12	ossification	The formation of bone or of a bony substance, or the conversion of fibrous tissue or of cartilage into bone or a bony substance.	CN439886
GPM6B	glycoprotein M6B	0	0	0	0	4.12	-1.83	4.12	neurotransmitter transport	The directed movement of a neurotransmitter into, out of or within a cell, or between cells, by means of some agent such as a transporter or pore. Neurotransmitters are any chemical substance that is capable of transmitting (or inhibiting the transmission of) a nerve impulse from a neuron to another cell.	CN439886
GPM6B	glycoprotein M6B	0	0	0	0	4.12	-1.83	4.12	nervous system development	The process whose specific outcome is the progression of nervous tissue over time, from its formation to its mature state.	CN439886
GPM6B	glycoprotein M6B	0	0	0	0	4.12	-1.83	4.12	negative regulation of transport	Any process that stops, prevents, or reduces the frequency, rate or extent of the directed movement of substances (such as macromolecules, small molecules, ions) into, out of or within a cell, or between cells, by means of some agent such as a transporter or pore.	CN439886
GSTA4	glutathione S-transferase, alpha 4	0	0	-0.23	-1.05	4.12	2.93	4.12	metabolic process	The chemical reactions and pathways, including anabolism and catabolism, by which living organisms transform chemical substances. Metabolic processes typically transform small molecules, but also include macromolecular processes such as DNA repair and replication, and protein synthesis and degradation.	CR552665
GPM6B	glycoprotein M6B	0	0	0	0	4.12	-1.83	4.12	cell differentiation	The process in which relatively unspecialized cells, e.g. embryonic or regenerative cells, acquire specialized structural and/or functional features that characterize the cells, tissues, or organs of the mature organism or some other relatively stable phase of the organism's life history. Differentiation includes the processes involved in commitment of a cell to a specific fate and its subsequent…	CN439886
TEC	tec protein tyrosine kinase (EC:2.7.10.1)	4.12	0	0.37	0	0	1.88	4.12	B cell receptor signaling pathway	A series of molecular signals initiated by the cross-linking of an antigen receptor on a B cell.	AW461937
ATP1A2	ATPase, Na+/K+ transporting, alpha 2 polypeptide	0	0	0	0	4.12	3.72	4.12	ATPase dependent transmembrane transport complex	A transmembrane protein complex that functions in ATPase dependent active transport across a membrane.	CN433042
TBL1XR1	transducin (beta)-like 1 X-linked receptor 1	4.11	0	0	0	-0.69	-2.55	4.11	transcriptional repressor complex	A protein complex that possesses activity that prevents or downregulates transcription.	CR452172
TBL1XR1	transducin (beta)-like 1 X-linked receptor 1	4.11	0	0	0	-0.68	-2.55	4.11	transcription corepressor activity	Interacting selectively and non-covalently with a repressing transcription factor and also with the basal transcription machinery in order to stop, prevent, or reduce the frequency, rate or extent of transcription. Cofactors generally do not bind DNA, but rather mediate protein-protein interactions between repressive transcription factors and the basal transcription machinery.	CR452172
RAP1B	RAP1B, member of RAS oncogene family	4.11	0.6	0	0	0	-3.29	4.11	synaptic vesicle exocytosis	Fusion of intracellular membrane-bounded vesicles with the pre-synaptic membrane of the neuronal cell resulting in release of neurotransmitter into the synaptic cleft.	BF040281
GPM6B	glycoprotein M6B	0	0	0	0	4.11	-1.84	4.11	regulation of protein localization to cell surface	Any process that modulates the frequency, rate or extent of protein localization to the cell surface.	CN439886
GPM6B	glycoprotein M6B	0	0	0	0	4.11	-1.84	4.11	regulation of focal adhesion assembly	Any process that modulates the frequency, rate or extent of focal adhesion formation, the establishment and maturation of focal adhesions.	CN439886
GPM6B	glycoprotein M6B	0	0	0	0	4.11	-1.84	4.11	regulation of actin cytoskeleton organization	Any process that modulates the frequency, rate or extent of the formation, arrangement of constituent parts, or disassembly of cytoskeletal structures comprising actin filaments and their associated proteins.	CN439886
GPM6B	glycoprotein M6B	0	0	0	0	4.11	-1.84	4.11	organic hydroxy compound transport	The directed movement of an organic hydroxy compound (organic alcohol) into, out of or within a cell, or between cells, by means of some agent such as a transporter or pore. An organic hydroxy compound is an organic compound having at least one hydroxy group attached to a carbon atom.	CN439886
TBL1XR1	transducin (beta)-like 1 X-linked receptor 1	4.11	0	0	0	-0.68	-2.55	4.11	Notch signaling pathway	A series of molecular signals initiated by the binding of an extracellular ligand to the receptor Notch on the surface of a target cell, and ending with regulation of a downstream cellular process, e.g. transcription.	CR452172
TEC	tec protein tyrosine kinase (EC:2.7.10.1)	4.11	0	0.32	0	0	1.88	4.11	non-membrane spanning protein tyrosine kinase activity	Catalysis of the reaction: ATP + a non-membrane spanning protein L-tyrosine = ADP + a non-membrane spanning protein L-tyrosine phosphate.	AW461937
GPM6B	glycoprotein M6B	0	0	0	0	4.11	-1.84	4.11	negative regulation of ion transport	Any process that stops, prevents, or reduces the frequency, rate or extent of the directed movement of charged atoms or small charged molecules into, out of or within a cell, or between cells, by means of some agent such as a transporter or pore.	CN439886
GPM6B	glycoprotein M6B	0	0	0	0	4.11	-1.84	4.11	negative regulation of cellular process	Any process that stops, prevents, or reduces the frequency, rate or extent of a cellular process, any of those that are carried out at the cellular level, but are not necessarily restricted to a single cell. For example, cell communication occurs among more than one cell, but occurs at the cellular level.	CN439886
ATP1A2	ATPase, Na+/K+ transporting, alpha 2 polypeptide	0	0	0	0	4.11	3.71	4.11	monovalent inorganic cation transport	The directed movement of inorganic cations with a valency of one into, out of or within a cell, or between cells, by means of some agent such as a transporter or pore. Inorganic cations are atoms or small molecules with a positive charge which do not contain carbon in covalent linkage.	CN433042
GPM6B	glycoprotein M6B	0	0	0	0	4.11	-1.84	4.11	monoamine transport	The directed movement of monoamines, organic compounds that contain one amino group that is connected to an aromatic ring by an ethylene group (-CH2-CH2-), into, out of or within a cell, or between cells, by means of some agent such as a transporter or pore.	CN439886
GPM6B	glycoprotein M6B	0	0	0	0	4.11	-1.84	4.11	membrane raft	Any of the small (10-200 nm), heterogeneous, highly dynamic, sterol- and sphingolipid-enriched membrane domains that compartmentalize cellular processes. Small rafts can sometimes be stabilized to form larger platforms through protein-protein and protein-lipid interactions.	CN439886
GPM6B	glycoprotein M6B	0	0	0	0	4.11	-1.83	4.11	cation transport	The directed movement of cations, atoms or small molecules with a net positive charge, into, out of or within a cell, or between cells, by means of some agent such as a transporter or pore.	CN439886
TBL1XR1	transducin (beta)-like 1 X-linked receptor 1	4.11	0	0	0	-0.68	-2.55	4.11	beta-catenin binding	Interacting selectively and non-covalently with the beta subunit of the catenin complex.	CR452172
TEC	tec protein tyrosine kinase (EC:2.7.10.1)	4.1	0	0.31	0	0	1.88	4.1	transferase activity, transferring phosphorus-containing groups	Catalysis of the transfer of a phosphorus-containing group from one compound (donor) to another (acceptor).	AW461937
TEC	tec protein tyrosine kinase (EC:2.7.10.1)	4.1	0	0.31	0	0	1.88	4.1	regulation of platelet activation	Any process that modulates the rate or frequency of platelet activation. Platelet activation is a series of progressive, overlapping events triggered by exposure of the platelets to subendothelial tissue.	AW461937
GPM6B	glycoprotein M6B	0	0	0	0	4.1	-1.84	4.1	regulation of neurotransmitter transport	Any process that modulates the frequency, rate or extent of the directed movement of a neurotransmitter into, out of or within a cell, or between cells, by means of some agent such as a transporter or pore.	CN439886
TEC	tec protein tyrosine kinase (EC:2.7.10.1)	4.1	0	0.31	0	0	1.88	4.1	protein tyrosine kinase activity	Catalysis of the reaction: ATP + a protein tyrosine = ADP + protein tyrosine phosphate.	AW461937
TEC	tec protein tyrosine kinase (EC:2.7.10.1)	4.1	0	0.31	0	0	1.88	4.1	protein phosphorylation	The process of introducing a phosphate group on to a protein.	AW461937
TEC	tec protein tyrosine kinase (EC:2.7.10.1)	4.1	0	0.31	0	0	1.88	4.1	protein kinase activity	Catalysis of the phosphorylation of an amino acid residue in a protein, usually according to the reaction: a protein + ATP = a phosphoprotein + ADP.	AW461937
TBL1XR1	transducin (beta)-like 1 X-linked receptor 1	4.1	0	0	0	-0.69	-2.56	4.1	proteasome-mediated ubiquitin-dependent protein catabolic process	The chemical reactions and pathways resulting in the breakdown of a protein or peptide by hydrolysis of its peptide bonds, initiated by the covalent attachment of ubiquitin, and mediated by the proteasome.	CR452172
TEC	tec protein tyrosine kinase (EC:2.7.10.1)	4.1	0	0.31	0	0	1.88	4.1	phosphorylation	The process of introducing a phosphate group into a molecule, usually with the formation of a phosphoric ester, a phosphoric anhydride or a phosphoric amide.	AW461937
TEC	tec protein tyrosine kinase (EC:2.7.10.1)	4.1	0	0.31	0	0	1.88	4.1	peptidyl-tyrosine phosphorylation	The phosphorylation of peptidyl-tyrosine to form peptidyl-O4'-phospho-L-tyrosine.	AW461937
TEC	tec protein tyrosine kinase (EC:2.7.10.1)	4.1	0	0.31	0	0	1.88	4.1	lipid binding	Interacting selectively and non-covalently with a lipid.	AW461937
TEC	tec protein tyrosine kinase (EC:2.7.10.1)	4.1	0	0.31	0	0	1.88	4.1	kinase activity	Catalysis of the transfer of a phosphate group, usually from ATP, to a substrate molecule.	AW461937
TEC	tec protein tyrosine kinase (EC:2.7.10.1)	4.1	0	0.31	0	0	1.88	4.1	intracellular signal transduction	The process in which a signal is passed on to downstream components within the cell, which become activated themselves to further propagate the signal and finally trigger a change in the function or state of the cell.	AW461937
TEC	tec protein tyrosine kinase (EC:2.7.10.1)	4.1	0	0.31	0	0	1.88	4.1	integrin-mediated signaling pathway	A series of molecular signals initiated by the binding of extracellular ligand to an integrin on the surface of a target cell, and ending with regulation of a downstream cellular process, e.g. transcription.	AW461937
TEC	tec protein tyrosine kinase (EC:2.7.10.1)	4.1	0	0.31	0	0	1.88	4.1	innate immune response	Innate immune responses are defense responses mediated by germline encoded components that directly recognize components of potential pathogens.	AW461937
TEC	tec protein tyrosine kinase (EC:2.7.10.1)	4.1	0	0.31	0	0	1.88	4.1	immune system process	Any process involved in the development or functioning of the immune system, an organismal system for calibrated responses to potential internal or invasive threats.	AW461937
TBL1XR1	transducin (beta)-like 1 X-linked receptor 1	4.1	0	0	0	-0.69	-2.56	4.1	histone binding	Interacting selectively and non-covalently with a histone, any of a group of water-soluble proteins found in association with the DNA of plant and animal chromosomes. They are involved in the condensation and coiling of chromosomes during cell division and have also been implicated in nonspecific suppression of gene activity.	CR452172
TEC	tec protein tyrosine kinase (EC:2.7.10.1)	4.1	0	0.31	0	0	1.88	4.1	Fc-epsilon receptor signaling pathway	A series of molecular signals initiated by the binding of the Fc portion of immunoglobulin E (IgE) to an Fc-epsilon receptor on the surface of a signal-receiving cell, and ending with regulation of a downstream cellular process, e.g. transcription. The Fc portion of an immunoglobulin is its C-terminal constant region.	AW461937
GPM6B	glycoprotein M6B	0	0	0	0	4.1	-1.84	4.1	extracellular matrix assembly	The aggregation, arrangement and bonding together of the extracellular matrix.	CN439886
TBL1XR1	transducin (beta)-like 1 X-linked receptor 1	4.1	0	0	0	-0.69	-2.56	4.1	chromatin modification	The alteration of DNA, protein, or sometimes RNA, in chromatin, which may result in changing the chromatin structure.	CR452172
TEC	tec protein tyrosine kinase (EC:2.7.10.1)	4.1	0	0.31	0	0	1.88	4.1	cell-cell junction	A cell junction that forms a connection between two cells; excludes direct cytoplasmic junctions such as ring canals.	AW461937
TBL1XR1	transducin (beta)-like 1 X-linked receptor 1	4.1	0	0	0	-0.69	-2.56	4.1	canonical Wnt signaling pathway	The series of molecular signals initiated by binding of a Wnt protein to a frizzled family receptor on the surface of the target cell, followed by propagation of the signal via beta-catenin, and ending with a change in transcription of target genes. In this pathway, the activated receptor signals via downstream effectors that result in the inhibition of beta-catenin phosphorylation, thereby preve…	CR452172
TBL1XR1	transducin (beta)-like 1 X-linked receptor 1	4.09	0	0	0	-0.7	-2.57	4.09	spindle microtubule	Any microtubule that is part of a mitotic or meiotic spindle; anchored at one spindle pole.	CR452172
GPM6B	glycoprotein M6B	0	0	0	0	4.09	-1.85	4.09	neurotransmitter uptake	The directed movement of neurotransmitters into neurons or glial cells. This process leads to inactivation and recycling of neurotransmitters. It does not occur during cholinergic synaptic transmission. Instead, acetylcholine is enzymatically degraded in the synaptic cleft.	CN439886
PEG3	paternally expressed 3	0	0	0	0	3.11	4.08	4.08	transcription from RNA polymerase II promoter	The synthesis of RNA from a DNA template by RNA polymerase II, originating at an RNA polymerase II promoter. Includes transcription of messenger RNA (mRNA) and certain small nuclear RNAs (snRNAs).	AW465268
PEG3	paternally expressed 3	0	0	0	0	3.11	4.08	4.08	sequence-specific DNA binding RNA polymerase II transcription factor activity	Interacting selectively and non-covalently with a specific DNA sequence in order to modulate transcription by RNA polymerase II. The transcription factor may or may not also interact selectively with a protein or macromolecular complex.	AW465268
PEG3	paternally expressed 3	0	0	0	0	3.11	4.08	4.08	regulation of transcription from RNA polymerase II promoter	Any process that modulates the frequency, rate or extent of transcription from an RNA polymerase II promoter.	AW465268
PEG3	paternally expressed 3	0	0	0	0	3.11	4.08	4.08	regulation of macromolecule metabolic process	Any process that modulates the frequency, rate or extent of the chemical reactions and pathways involving macromolecules, any molecule of high relative molecular mass, the structure of which essentially comprises the multiple repetition of units derived, actually or conceptually, from molecules of low relative molecular mass.	AW465268
PEG3	paternally expressed 3	0	0	0	0	3.11	4.08	4.08	regulation of gene expression	Any process that modulates the frequency, rate or extent of gene expression. Gene expression is the process in which a gene's coding sequence is converted into a mature gene product or products (proteins or RNA). This includes the production of an RNA transcript as well as any processing to produce a mature RNA product or an mRNA (for protein-coding genes) and the translation of that mRNA into pr…	AW465268
CNTN1	contactin 1	-0.29	2.46	2.14	2.8	4.08	2.62	4.08	positive regulation of neuron projection development	Any process that increases the rate, frequency or extent of neuron projection development. Neuron projection development is the process whose specific outcome is the progression of a neuron projection over time, from its formation to the mature structure. A neuron projection is any process extending from a neural cell, such as axons or dendrites (collectively called neurites).	NM_174280
PEG3	paternally expressed 3	-0.08	0	0	0	3.1	4.08	4.08	nucleobase-containing compound metabolic process	Any cellular metabolic process involving nucleobases, nucleosides, nucleotides and nucleic acids.	AW465268
PEG3	paternally expressed 3	0	0	0	0	3.11	4.08	4.08	multicellular organism growth	The increase in size or mass of an entire multicellular organism, as opposed to cell growth.	AW465268
PEG3	paternally expressed 3	0	0	0	0	3.11	4.08	4.08	in utero embryonic development	The process whose specific outcome is the progression of the embryo in the uterus over time, from formation of the zygote in the oviduct, to birth. An example of this process is found in Mus musculus.	AW465268
MRPL15	mitochondrial ribosomal protein L15	-1.08	0	0	-0.37	3.9	4.07	4.07	translation	The cellular metabolic process in which a protein is formed, using the sequence of a mature mRNA molecule to specify the sequence of amino acids in a polypeptide chain. Translation is mediated by the ribosome, and begins with the formation of a ternary complex between aminoacylated initiator methionine tRNA, GTP, and initiation factor 2, which subsequently associates with the small subunit of the…	CR454024
TBL1XR1	transducin (beta)-like 1 X-linked receptor 1	4.07	0	0	0	-0.71	-2.58	4.07	transcription regulatory region DNA binding	Interacting selectively and non-covalently with a DNA region that regulates the transcription of a region of DNA, which may be a gene, cistron, or operon. Binding may occur as a sequence specific interaction or as an interaction observed only once a factor has been recruited to the DNA by other factors.	CR452172
MRPL15	mitochondrial ribosomal protein L15	-1.11	0	0	-0.38	3.89	4.07	4.07	structural constituent of ribosome	The action of a molecule that contributes to the structural integrity of the ribosome.	CR454024
MRPL15	mitochondrial ribosomal protein L15	-1.11	0	0	-0.38	3.89	4.07	4.07	ribosome	An intracellular organelle, about 200 A in diameter, consisting of RNA and protein. It is the site of protein biosynthesis resulting from translation of messenger RNA (mRNA). It consists of two subunits, one large and one small, each containing only protein and RNA. Both the ribosome and its subunits are characterized by their sedimentation coefficients, expressed in Svedberg units (symbol: S). H…	CR454024
MRPL15	mitochondrial ribosomal protein L15	-1.09	0	0	-0.37	3.9	4.07	4.07	ribonucleoprotein complex	A macromolecular complex containing both protein and RNA molecules.	CR454024
TBL1XR1	transducin (beta)-like 1 X-linked receptor 1	4.07	0	0	0	-0.71	-2.58	4.07	positive regulation of transcription, DNA-templated	Any process that activates or increases the frequency, rate or extent of cellular DNA-templated transcription.	CR452172
CNTN1	contactin 1	-0.33	2.46	2.11	2.78	4.07	2.61	4.07	positive regulation of sodium ion transport	Any process that increases the frequency, rate or extent of the directed movement of sodium ions (Na+) into, out of or within a cell, or between cells, by means of some agent such as a transporter or pore.	NM_174280
CNTN1	contactin 1	-0.31	2.46	2.13	2.79	4.07	2.61	4.07	positive regulation of gene expression	Any process that increases the frequency, rate or extent of gene expression. Gene expression is the process in which a gene's coding sequence is converted into a mature gene product or products (proteins or RNA). This includes the production of an RNA transcript as well as any processing to produce a mature RNA product or an mRNA (for protein-coding genes) and the translation of that mRNA into pr…	NM_174280
CNTN1	contactin 1	-0.32	2.46	2.12	2.78	4.07	2.61	4.07	Notch signaling pathway	A series of molecular signals initiated by the binding of an extracellular ligand to the receptor Notch on the surface of a target cell, and ending with regulation of a downstream cellular process, e.g. transcription.	NM_174280
CNTN1	contactin 1	-0.32	2.46	2.12	2.78	4.07	2.61	4.07	neuron projection development	The process whose specific outcome is the progression of a neuron projection over time, from its formation to the mature structure. A neuron projection is any process extending from a neural cell, such as axons or dendrites (collectively called neurites).	NM_174280
TBL1XR1	transducin (beta)-like 1 X-linked receptor 1	4.07	0	0	0	-0.71	-2.58	4.07	negative regulation of transcription, DNA-templated	Any process that stops, prevents, or reduces the frequency, rate or extent of cellular DNA-templated transcription.	CR452172
MRPL15	mitochondrial ribosomal protein L15	-1.11	0	0	-0.38	3.89	4.07	4.07	mitochondrion organization	A process that is carried out at the cellular level which results in the assembly, arrangement of constituent parts, or disassembly of a mitochondrion; includes mitochondrial morphogenesis and distribution, and replication of the mitochondrial genome as well as synthesis of new mitochondrial components.	CR454024
MRPL15	mitochondrial ribosomal protein L15	-1.08	0	0	-0.36	3.9	4.07	4.07	large ribosomal subunit	The larger of the two subunits of a ribosome. Two sites on the ribosomal large subunit are involved in translation, namely the aminoacyl site (A site) and peptidyl site (P site).	CR454024
CNTN1	contactin 1	-0.33	2.46	2.11	2.78	4.07	2.61	4.07	glycoprotein binding	Interacting selectively and non-covalently with a glycoprotein, a protein that contains covalently bound glycose (monosaccharide) residues. These also include proteoglycans.	NM_174280
RAP1B	RAP1B, member of RAS oncogene family	4.07	0.56	0	0	0	-3.32	4.07	GDP binding	Interacting selectively and non-covalently with GDP, guanosine 5'-diphosphate.	BF040281
CNTN1	contactin 1	-0.31	2.46	2.12	2.78	4.07	2.61	4.07	cerebellum development	The process whose specific outcome is the progression of the cerebellum over time, from its formation to the mature structure. The cerebellum is the portion of the brain in the back of the head between the cerebrum and the pons. In mice, the cerebellum controls balance for walking and standing, modulates the force and range of movement and is involved in the learning of motor skills.	NM_174280
CNTN1	contactin 1	-0.3	2.46	2.13	2.79	4.07	2.61	4.07	cell adhesion	The attachment of a cell, either to another cell or to an underlying substrate such as the extracellular matrix, via cell adhesion molecules.	NM_174280
CNTN1	contactin 1	-0.31	2.46	2.13	2.79	4.07	2.61	4.07	carbohydrate binding	Interacting selectively and non-covalently with any carbohydrate, which includes monosaccharides, oligosaccharides and polysaccharides as well as substances derived from monosaccharides by reduction of the carbonyl group (alditols), by oxidation of one or more hydroxy groups to afford the corresponding aldehydes, ketones, or carboxylic acids, or by replacement of one or more hydroxy group(s) by a…	NM_174280
CNTN1	contactin 1	-0.3	2.46	2.13	2.79	4.07	2.62	4.07	axon guidance	The chemotaxis process that directs the migration of an axon growth cone to a specific target site in response to a combination of attractive and repulsive cues.	NM_174280
RAP1B	RAP1B, member of RAS oncogene family	4.06	0.55	0	0	0	-3.33	4.06	Ras guanyl-nucleotide exchange factor activity	Stimulates the exchange of guanyl nucleotides associated with a GTPase of the Ras superfamily. Under normal cellular physiological conditions, the concentration of GTP is higher than that of GDP, favoring the replacement of GDP by GTP in association with the GTPase.	BF040281
HTR6	5-hydroxytryptamine (serotonin) receptor 6	2.92	0	0	1.31	-2.06	4.06	4.06	negative regulation of amine transport	Any process that stops, prevents, or reduces the frequency, rate or extent of the directed movement of amines into, out of or within a cell, or between cells, by means of some agent such as a transporter or pore.	BF039753
MRPL15	mitochondrial ribosomal protein L15	-1.14	0	0	-0.4	3.88	4.06	4.06	mitochondrial large ribosomal subunit	The larger of the two subunits of a mitochondrial ribosome. Two sites on the ribosomal large subunit are involved in translation: the aminoacyl site (A site) and peptidyl site (P site).	CR454024
TBL1XR1	transducin (beta)-like 1 X-linked receptor 1	4.05	0	0	0	-0.73	-2.6	4.05	protein N-terminus binding	Interacting selectively and non-covalently with a protein N-terminus, the end of any peptide chain at which the 2-amino (or 2-imino) function of a constituent amino acid is not attached in peptide linkage to another amino-acid residue.	CR452172
TBL1XR1	transducin (beta)-like 1 X-linked receptor 1	4.05	0	0	0	-0.72	-2.59	4.05	negative regulation of transcription from RNA polymerase II promoter	Any process that stops, prevents, or reduces the frequency, rate or extent of transcription from an RNA polymerase II promoter.	CR452172
RAP1B	RAP1B, member of RAS oncogene family	4.05	0.54	0	0	0	-3.34	4.05	negative regulation of exocytosis	Any process that stops, prevents, or reduces the frequency, rate or extent of exocytosis.	BF040281
CNTN1	contactin 1	-0.4	2.47	2.06	2.74	4.05	2.6	4.05	anchored component of membrane	The component of a membrane consisting of the gene products that are tethered to the membrane only by a covalently attached anchor, such as a lipid group that is embedded in the membrane. Gene products with peptide sequences that are embedded in the membrane are excluded from this grouping.	NM_174280
ITGA3	integrin, alpha 3 (antigen CD49C, alpha 3 subunit of VLA-3 receptor)	0.27	0	0	0	4.04	1.48	4.04	neuron migration	The characteristic movement of an immature neuron from germinal zones to specific positions where they will reside as they mature.	BF044715
HTR6	5-hydroxytryptamine (serotonin) receptor 6	2.92	0	0	1.32	-2.04	4.03	4.03	regulation of neurotransmitter secretion	Any process that modulates the frequency, rate or extent of the regulated release of a neurotransmitter from a cell.	BF039753
KANK2	KN motif and ankyrin repeat domains 2	0.22	0	0	0	-0.31	4.03	4.03	negative regulation of programmed cell death	Any process that stops, prevents, or reduces the frequency, rate or extent of programmed cell death, cell death resulting from activation of endogenous cellular processes.	CR452351
MAEA	macrophage erythroblast attacher	0.6	-0.4	0	0.74	-0.1	4.03	4.03	cell cortex part	Any constituent part of the cell cortex, the region of a cell that lies just beneath the plasma membrane and often, but not always, contains a network of actin filaments and associated proteins.	BF040686
RAP1B	RAP1B, member of RAS oncogene family	4.02	0.51	0	0	0	-3.36	4.02	regulation of cellular localization	Any process that modulates the frequency, rate or extent of a process in which a cell, a substance, or a cellular entity is transported to, or maintained in a specific location within or in the membrane of a cell.	BF040281
HTR6	5-hydroxytryptamine (serotonin) receptor 6	2.92	0	0	1.32	-2.03	4.02	4.02	regulation of amino acid transport	Any process that modulates the frequency, rate or extent of the directed movement of amino acids into, out of or within a cell, or between cells, by means of some agent such as a transporter or pore.	BF039753
HTR6	5-hydroxytryptamine (serotonin) receptor 6	2.92	0	0	1.32	-2.04	4.02	4.02	negative regulation of transport	Any process that stops, prevents, or reduces the frequency, rate or extent of the directed movement of substances (such as macromolecules, small molecules, ions) into, out of or within a cell, or between cells, by means of some agent such as a transporter or pore.	BF039753
KANK2	KN motif and ankyrin repeat domains 2	0.23	0	0	0	-0.29	4.02	4.02	negative regulation of transcription from RNA polymerase II promoter	Any process that stops, prevents, or reduces the frequency, rate or extent of transcription from an RNA polymerase II promoter.	CR452351
KANK2	KN motif and ankyrin repeat domains 2	0.24	0	0	0	-0.29	4.02	4.02	negative regulation of G1/S transition of mitotic cell cycle	Any cell cycle regulatory process that prevents the commitment of a cell from G1 to S phase of the mitotic cell cycle.	CR452351
KANK2	KN motif and ankyrin repeat domains 2	0.23	0	0	0	-0.29	4.02	4.02	negative regulation of cell proliferation	Any process that stops, prevents or reduces the rate or extent of cell proliferation.	CR452351
ITGA3	integrin, alpha 3 (antigen CD49C, alpha 3 subunit of VLA-3 receptor)	0.3	0	0	0	4.02	1.46	4.02	negative regulation of cell projection organization	Any process that stops, prevents, or reduces the frequency, rate or extent of a process involved in the formation, arrangement of constituent parts, or disassembly of cell projections.	BF044715
KANK2	KN motif and ankyrin repeat domains 2	0.24	0	0	0	-0.28	4.02	4.02	intracellular estrogen receptor signaling pathway	Any series of molecular signals generated as a consequence of an intracellular estrogen receptor binding to one of its physiological ligands. The pathway begins with receptor-ligand binding, and ends with regulation of a downstream cellular process (e.g. transcription).	CR452351
HTR6	5-hydroxytryptamine (serotonin) receptor 6	2.92	0	0	1.32	-2.04	4.02	4.02	G-protein coupled amine receptor activity	Combining with an extracellular amine and transmitting the signal across the membrane by activating an associated G-protein; promotes the exchange of GDP for GTP on the alpha subunit of a heterotrimeric G-protein complex.	BF039753
MAEA	macrophage erythroblast attacher	0.61	-0.4	0	0.72	-0.11	4.02	4.02	cytoskeletal part	Any constituent part of the cytoskeleton, a cellular scaffolding or skeleton that maintains cell shape, enables some cell motion (using structures such as flagella and cilia), and plays important roles in both intra-cellular transport (e.g. the movement of vesicles and organelles) and cellular division. Includes constituent parts of intermediate filaments, microfilaments, microtubules, and the mi…	BF040686
MAEA	macrophage erythroblast attacher	0.61	-0.4	0	0.72	-0.11	4.02	4.02	cell division	The process resulting in the physical partitioning and separation of a cell into daughter cells.	BF040686
MAEA	macrophage erythroblast attacher	0.61	-0.4	0	0.72	-0.11	4.02	4.02	cell adhesion	The attachment of a cell, either to another cell or to an underlying substrate such as the extracellular matrix, via cell adhesion molecules.	BF040686
MAEA	macrophage erythroblast attacher	0.61	-0.4	0	0.72	-0.11	4.02	4.02	actin cytoskeleton	The part of the cytoskeleton (the internal framework of a cell) composed of actin and associated proteins. Includes actin cytoskeleton-associated complexes.	BF040686
MAEA	macrophage erythroblast attacher	0.62	-0.41	0	0.71	-0.11	4.01	4.01	spindle	The array of microtubules and associated molecules that forms between opposite poles of a eukaryotic cell during mitosis or meiosis and serves to move the duplicated chromosomes apart.	BF040686
MAEA	macrophage erythroblast attacher	0.62	-0.41	0	0.71	-0.11	4.01	4.01	regulation of mitotic cell cycle	Any process that modulates the rate or extent of progress through the mitotic cell cycle.	BF040686
KANK2	KN motif and ankyrin repeat domains 2	0.24	0	0	0	-0.28	4.01	4.01	regulation of intracellular estrogen receptor signaling pathway	Any process that modulates the frequency, rate or extent of the activity of an intracellular estrogen receptor signaling pathway.	CR452351
HTR6	5-hydroxytryptamine (serotonin) receptor 6	2.92	0	0	1.32	-2.03	4.01	4.01	regulation of amine transport	Any process that modulates the frequency, rate or extent of the directed movement of amines into, out of or within a cell, or between cells, by means of some agent such as a transporter or pore.	BF039753
ITGA3	integrin, alpha 3 (antigen CD49C, alpha 3 subunit of VLA-3 receptor)	0.3	0	0	0	4.01	1.45	4.01	positive regulation of neuron projection development	Any process that increases the rate, frequency or extent of neuron projection development. Neuron projection development is the process whose specific outcome is the progression of a neuron projection over time, from its formation to the mature structure. A neuron projection is any process extending from a neural cell, such as axons or dendrites (collectively called neurites).	BF044715
HTR6	5-hydroxytryptamine (serotonin) receptor 6	2.92	0	0	1.32	-2.03	4.01	4.01	positive regulation of ion transport	Any process that activates or increases the frequency, rate or extent of the directed movement of charged atoms or small charged molecules into, out of or within a cell, or between cells, by means of some agent such as a transporter or pore.	BF039753
MAEA	macrophage erythroblast attacher	0.61	-0.41	0	0.71	-0.11	4.01	4.01	nuclear matrix	The dense fibrillar network lying on the inner side of the nuclear membrane.	BF040686
KANK2	KN motif and ankyrin repeat domains 2	0.25	0	0	0	-0.27	4.01	4.01	negative regulation of stress fiber assembly	Any process that stops, prevents, or reduces the frequency, rate or extent of the assembly a stress fiber, a bundle of microfilaments and other proteins found in fibroblasts.	CR452351
MAEA	macrophage erythroblast attacher	0.61	-0.41	0	0.71	-0.11	4.01	4.01	negative regulation of myeloid cell apoptotic process	Any process that stops, prevents, or reduces the frequency, rate, or extent of a myeloid cell apoptotic process.	BF040686
ITGA3	integrin, alpha 3 (antigen CD49C, alpha 3 subunit of VLA-3 receptor)	0.31	0	0	0	4.01	1.45	4.01	memory	The activities involved in the mental information processing system that receives (registers), modifies, stores, and retrieves informational stimuli. The main stages involved in the formation and retrieval of memory are encoding (processing of received information by acquisition), storage (building a permanent record of received information as a result of consolidation) and retrieval (calling bac…	BF044715
MAEA	macrophage erythroblast attacher	0.61	-0.41	0	0.72	-0.11	4.01	4.01	erythrocyte maturation	A developmental process, independent of morphogenetic (shape) change, that is required for an erythrocyte to attain its fully functional state.	BF040686
MAEA	macrophage erythroblast attacher	0.61	-0.41	0	0.71	-0.11	4.01	4.01	erythrocyte differentiation	The process in which a myeloid precursor cell acquires specializes features of an erythrocyte.	BF040686
MAEA	macrophage erythroblast attacher	0.61	-0.41	0	0.71	-0.11	4.01	4.01	erythrocyte development	The process whose specific outcome is the progression of an erythrocyte over time, from its formation to the mature structure.	BF040686
MAEA	macrophage erythroblast attacher	0.61	-0.41	0	0.71	-0.11	4.01	4.01	cytoskeleton organization	A process that is carried out at the cellular level which results in the assembly, arrangement of constituent parts, or disassembly of cytoskeletal structures.	BF040686
MAEA	macrophage erythroblast attacher	0.61	-0.41	0	0.72	-0.11	4.01	4.01	cell part	Any constituent part of a cell, the basic structural and functional unit of all organisms.	BF040686
MAEA	macrophage erythroblast attacher	0.61	-0.41	0	0.72	-0.11	4.01	4.01	cell cycle	The progression of biochemical and morphological phases and events that occur in a cell during successive cell replication or nuclear replication events. Canonically, the cell cycle comprises the replication and segregation of genetic material followed by the division of the cell, but in endocycles or syncytial cells nuclear replication or nuclear division may not be followed by cell division.	BF040686
HTR6	5-hydroxytryptamine (serotonin) receptor 6	2.92	0	0	1.32	-2.03	4.01	4.01	catecholamine secretion	The regulated release of catecholamines by a cell. The catecholamines are a group of physiologically important biogenic amines that possess a catechol (3,4-dihydroxyphenyl) nucleus and are derivatives of 3,4-dihydroxyphenylethylamine.	BF039753
MAEA	macrophage erythroblast attacher	0.61	-0.4	0	0.72	-0.11	4.01	4.01	actin binding	Interacting selectively and non-covalently with monomeric or multimeric forms of actin, including actin filaments.	BF040686
ITGA3	integrin, alpha 3 (antigen CD49C, alpha 3 subunit of VLA-3 receptor)	0.31	0	0	0	4	1.44	4	synapse	The junction between a nerve fiber of one neuron and another neuron or muscle fiber or glial cell; the site of interneuronal communication. As the nerve fiber approaches the synapse it enlarges into a specialized structure, the presynaptic nerve ending, which contains mitochondria and synaptic vesicles. At the tip of the nerve ending is the presynaptic membrane; facing it, and separated from it b…	BF044715
ARL15	ADP-ribosylation factor-like 15	4	0	0	-1.99	-1.31	-2.46	4	small GTPase mediated signal transduction	Any series of molecular signals in which a small monomeric GTPase relays one or more of the signals.	CN438165
HTR6	5-hydroxytryptamine (serotonin) receptor 6	2.92	0	0	1.32	-2.02	4	4	signal transducer activity	Conveys a signal across a cell to trigger a change in cell function or state. A signal is a physical entity or change in state that is used to transfer information in order to trigger a response.	BF039753
HTR6	5-hydroxytryptamine (serotonin) receptor 6	2.92	0	0	1.32	-2.03	4	4	regulation of ion transport	Any process that modulates the frequency, rate or extent of the directed movement of charged atoms or small charged molecules into, out of or within a cell, or between cells, by means of some agent such as a transporter or pore.	BF039753
HTR6	5-hydroxytryptamine (serotonin) receptor 6	2.92	0	0	1.32	-2.02	4	4	regulation of glutamate secretion	Any process that modulates the frequency, rate or extent of the controlled release of glutamate.	BF039753
RAP1B	RAP1B, member of RAS oncogene family	4	0.49	0	0	0	-3.38	4	Ras GTPase binding	Interacting selectively and non-covalently with any member of the Ras superfamily of monomeric GTPases.	BF040281
HTR6	5-hydroxytryptamine (serotonin) receptor 6	2.92	0	0	1.32	-2.03	4	4	positive regulation of secretion	Any process that activates or increases the frequency, rate or extent of the controlled release of a substance from a cell or a tissue.	BF039753
RAP1B	RAP1B, member of RAS oncogene family	4	0.49	0	0	0	-3.38	4	positive regulation of Ras GTPase activity	Any process that activates or increases the activity of a GTPase of the Ras superfamily.	BF040281
HTR6	5-hydroxytryptamine (serotonin) receptor 6	2.92	0	0	1.32	-2.02	4	4	neurotransmitter transport	The directed movement of a neurotransmitter into, out of or within a cell, or between cells, by means of some agent such as a transporter or pore. Neurotransmitters are any chemical substance that is capable of transmitting (or inhibiting the transmission of) a nerve impulse from a neuron to another cell.	BF039753
KANK2	KN motif and ankyrin repeat domains 2	0.28	0	0	0	-0.22	4	4	negative regulation of intracellular steroid hormone receptor signaling pathway	Any process that stops, prevents, or reduces the frequency, rate or extent of the activity of any intracellular steroid hormone receptor signaling pathway.	CR452351
ITGA3	integrin, alpha 3 (antigen CD49C, alpha 3 subunit of VLA-3 receptor)	0.31	0	0	0	4	1.44	4	maternal process involved in female pregnancy	A reproductive process occurring in the mother that allows an embryo or fetus to develop within it.	BF044715
ARL15	ADP-ribosylation factor-like 15	4	0	0	-1.99	-1.32	-2.46	4	GTP binding	Interacting selectively and non-covalently with GTP, guanosine triphosphate.	CN438165
ITGA3	integrin, alpha 3 (antigen CD49C, alpha 3 subunit of VLA-3 receptor)	0.32	0	0	0	4	1.44	4	growth cone	The migrating motile tip of a growing nerve cell axon or dendrite.	BF044715
HTR6	5-hydroxytryptamine (serotonin) receptor 6	2.92	0	0	1.32	-2.02	4	4	G-protein coupled receptor activity	Combining with an extracellular signal and transmitting the signal across the membrane by activating an associated G-protein; promotes the exchange of GDP for GTP on the alpha subunit of a heterotrimeric G-protein complex.	BF039753
HTR6	5-hydroxytryptamine (serotonin) receptor 6	2.92	0	0	1.32	-2.03	4	4	dendrite	A neuron projection that has a short, tapering, often branched, morphology, receives and integrates signals from other neurons or from sensory stimuli, and conducts a nerve impulse towards the axon or the cell body. In most neurons, the impulse is conveyed from dendrites to axon via the cell body, but in some types of unipolar neuron, the impulse does not travel via the cell body.	BF039753
HTR6	5-hydroxytryptamine (serotonin) receptor 6	2.92	0	0	1.32	-2.03	4	4	cilium	A specialized eukaryotic organelle that consists of a filiform extrusion of the cell surface. Each cilium is bounded by an extrusion of the cytoplasmic (plasma) membrane, and contains a regular longitudinal array of microtubules, anchored basally in a centriole.	BF039753
HTR6	5-hydroxytryptamine (serotonin) receptor 6	2.92	0	0	1.32	-2.03	4	4	brain development	The process whose specific outcome is the progression of the brain over time, from its formation to the mature structure. Brain development begins with patterning events in the neural tube and ends with the mature structure that is the center of thought and emotion. The brain is responsible for the coordination and control of bodily activities and the interpretation of information from the senses…	BF039753
ITGA3	integrin, alpha 3 (antigen CD49C, alpha 3 subunit of VLA-3 receptor)	0.33	0	0	0	3.99	1.43	3.99	single-organism cellular process	Any process that is carried out at the cellular level, occurring within a single organism.	BF044715
ITGA3	integrin, alpha 3 (antigen CD49C, alpha 3 subunit of VLA-3 receptor)	0.33	0	0	0	3.99	1.43	3.99	single fertilization	The union of male and female gametes to form a zygote.	BF044715
HTR6	5-hydroxytryptamine (serotonin) receptor 6	2.92	0	0	1.32	-2.02	3.99	3.99	response to drug	Any process that results in a change in state or activity of a cell or an organism (in terms of movement, secretion, enzyme production, gene expression, etc.) as a result of a drug stimulus. A drug is a substance used in the diagnosis, treatment or prevention of a disease.	BF039753
RAP1B	RAP1B, member of RAS oncogene family	3.99	0.49	0	0	0	-3.38	3.99	regulation of synaptic vesicle exocytosis	Any process that modulates the frequency, rate or extent of synaptic vesicle exocytosis.	BF040281
HTR6	5-hydroxytryptamine (serotonin) receptor 6	2.92	0	0	1.32	-2.02	3.99	3.99	regulation of secretion	Any process that modulates the frequency, rate or extent of the controlled release of a substance from a cell or a tissue.	BF039753
ITGA3	integrin, alpha 3 (antigen CD49C, alpha 3 subunit of VLA-3 receptor)	0.33	0	0	0	3.99	1.43	3.99	positive regulation of gene expression	Any process that increases the frequency, rate or extent of gene expression. Gene expression is the process in which a gene's coding sequence is converted into a mature gene product or products (proteins or RNA). This includes the production of an RNA transcript as well as any processing to produce a mature RNA product or an mRNA (for protein-coding genes) and the translation of that mRNA into pr…	BF044715
ITGA3	integrin, alpha 3 (antigen CD49C, alpha 3 subunit of VLA-3 receptor)	0.33	0	0	0	3.99	1.43	3.99	positive regulation of cell-substrate adhesion	Any process that increases the frequency, rate or extent of cell-substrate adhesion. Cell-substrate adhesion is the attachment of a cell to the underlying substrate via adhesion molecules.	BF044715
HTR6	5-hydroxytryptamine (serotonin) receptor 6	2.92	0	0	1.32	-2.02	3.99	3.99	negative regulation of cellular process	Any process that stops, prevents, or reduces the frequency, rate or extent of a cellular process, any of those that are carried out at the cellular level, but are not necessarily restricted to a single cell. For example, cell communication occurs among more than one cell, but occurs at the cellular level.	BF039753
HTR6	5-hydroxytryptamine (serotonin) receptor 6	2.92	0	0	1.32	-2.02	3.99	3.99	monocarboxylic acid transport	The directed movement of monocarboxylic acids into, out of or within a cell, or between cells, by means of some agent such as a transporter or pore.	BF039753
HTR6	5-hydroxytryptamine (serotonin) receptor 6	2.92	0	0	1.32	-2.02	3.99	3.99	long-term synaptic potentiation	A process that modulates synaptic plasticity such that synapses are changed resulting in the increase in the rate, or frequency of synaptic transmission at the synapse.	BF039753
ITGA3	integrin, alpha 3 (antigen CD49C, alpha 3 subunit of VLA-3 receptor)	0.33	0	0	0	3.99	1.43	3.99	leukocyte migration	The movement of a leukocyte within or between different tissues and organs of the body.	BF044715
HTR6	5-hydroxytryptamine (serotonin) receptor 6	2.92	0	0	1.32	-2.02	3.99	3.99	learning	Any process in an organism in which a relatively long-lasting adaptive behavioral change occurs as the result of experience.	BF039753
HTR6	5-hydroxytryptamine (serotonin) receptor 6	2.92	0	0	1.32	-2.02	3.99	3.99	G-protein coupled receptor signaling pathway	A series of molecular signals that proceeds with an activated receptor promoting the exchange of GDP for GTP on the alpha-subunit of an associated heterotrimeric G-protein complex. The GTP-bound activated alpha-G-protein then dissociates from the beta- and gamma-subunits to further transmit the signal within the cell. The pathway begins with receptor-ligand interaction, or for basal GPCR signalin…	BF039753
ITGA3	integrin, alpha 3 (antigen CD49C, alpha 3 subunit of VLA-3 receptor)	0.33	0	0	0	3.99	1.43	3.99	collagen binding	Interacting selectively and non-covalently with collagen, a group of fibrous proteins of very high tensile strength that form the main component of connective tissue in animals. Collagen is highly enriched in glycine (some regions are 33% glycine) and proline, occurring predominantly as 3-hydroxyproline (about 20%).	BF044715
ITGA3	integrin, alpha 3 (antigen CD49C, alpha 3 subunit of VLA-3 receptor)	0.32	0	0	0	3.99	1.44	3.99	cell adhesion	The attachment of a cell, either to another cell or to an underlying substrate such as the extracellular matrix, via cell adhesion molecules.	BF044715
HTR6	5-hydroxytryptamine (serotonin) receptor 6	2.92	0	0	1.32	-2.02	3.99	3.99	cation transport	The directed movement of cations, atoms or small molecules with a net positive charge, into, out of or within a cell, or between cells, by means of some agent such as a transporter or pore.	BF039753
ITGA3	integrin, alpha 3 (antigen CD49C, alpha 3 subunit of VLA-3 receptor)	0.33	0	0	0	3.99	1.43	3.99	blood coagulation	The sequential process in which the multiple coagulation factors of the blood interact, ultimately resulting in the formation of an insoluble fibrin clot; it may be divided into three stages: stage 1, the formation of intrinsic and extrinsic prothrombin converting principle; stage 2, the formation of thrombin; stage 3, the formation of stable fibrin polymers.	BF044715
HTR6	5-hydroxytryptamine (serotonin) receptor 6	2.92	0	0	1.32	-2.02	3.99	3.99	amino acid transport	The directed movement of amino acids, organic acids containing one or more amino substituents, into, out of or within a cell, or between cells, by means of some agent such as a transporter or pore.	BF039753
HTR6	5-hydroxytryptamine (serotonin) receptor 6	2.92	0	0	1.32	-2.02	3.98	3.98	synaptic transmission	The process of communication from a neuron to a target (neuron, muscle, or secretory cell) across a synapse.	BF039753
HTR6	5-hydroxytryptamine (serotonin) receptor 6	2.92	0	0	1.32	-2.01	3.98	3.98	single-organism transport	The directed movement of substances (such as macromolecules, small molecules, ions) into, out of or within a cell, or between cells, or within a multicellular organism by means of some agent such as a transporter or pore, involving a single organism.	BF039753
ITGA3	integrin, alpha 3 (antigen CD49C, alpha 3 subunit of VLA-3 receptor)	0.34	0	0	0	3.98	1.42	3.98	response to gonadotropin	Any process that results in a change in state or activity of a cell or an organism (in terms of movement, secretion, enzyme production, gene expression, etc.) as a result of a gonadotropin stimulus.	BF044715
HTR6	5-hydroxytryptamine (serotonin) receptor 6	2.92	0	0	1.32	-2.02	3.98	3.98	response to estradiol	Any process that results in a change in state or activity of a cell or an organism (in terms of movement, secretion, enzyme production, gene expression, etc.) as a result of stimulus by estradiol, a C18 steroid hormone hydroxylated at C3 and C17 that acts as a potent estrogen.	BF039753
ITGA3	integrin, alpha 3 (antigen CD49C, alpha 3 subunit of VLA-3 receptor)	0.34	0	0	0	3.98	1.42	3.98	response to drug	Any process that results in a change in state or activity of a cell or an organism (in terms of movement, secretion, enzyme production, gene expression, etc.) as a result of a drug stimulus. A drug is a substance used in the diagnosis, treatment or prevention of a disease.	BF044715
HTR6	5-hydroxytryptamine (serotonin) receptor 6	2.92	0	0	1.32	-2.02	3.98	3.98	regulation of dopamine secretion	Any process that modulates the frequency, rate or extent of the regulated release of dopamine.	BF039753
ITGA3	integrin, alpha 3 (antigen CD49C, alpha 3 subunit of VLA-3 receptor)	0.33	0	0	0	3.98	1.43	3.98	protein heterodimerization activity	Interacting selectively and non-covalently with a nonidentical protein to form a heterodimer.	BF044715
HTR6	5-hydroxytryptamine (serotonin) receptor 6	2.92	0	0	1.32	-2.02	3.98	3.98	positive regulation of transport	Any process that activates or increases the frequency, rate or extent of the directed movement of substances (such as macromolecules, small molecules, ions) into, out of or within a cell, or between cells, by means of some agent such as a transporter or pore.	BF039753
ITGA3	integrin, alpha 3 (antigen CD49C, alpha 3 subunit of VLA-3 receptor)	0.34	0	0	0	3.98	1.42	3.98	perinuclear region of cytoplasm	Cytoplasm situated near, or occurring around, the nucleus.	BF044715
HTR6	5-hydroxytryptamine (serotonin) receptor 6	2.92	0	0	1.32	-2.02	3.98	3.98	negative regulation of ion transport	Any process that stops, prevents, or reduces the frequency, rate or extent of the directed movement of charged atoms or small charged molecules into, out of or within a cell, or between cells, by means of some agent such as a transporter or pore.	BF039753
ITGA3	integrin, alpha 3 (antigen CD49C, alpha 3 subunit of VLA-3 receptor)	0.34	0	0	0	3.98	1.42	3.98	heart development	The process whose specific outcome is the progression of the heart over time, from its formation to the mature structure. The heart is a hollow, muscular organ, which, by contracting rhythmically, keeps up the circulation of the blood.	BF044715
ITGA3	integrin, alpha 3 (antigen CD49C, alpha 3 subunit of VLA-3 receptor)	0.34	0	0	0	3.98	1.42	3.98	extracellular matrix organization	A process that is carried out at the cellular level which results in the assembly, arrangement of constituent parts, or disassembly of an extracellular matrix.	BF044715
ITGA3	integrin, alpha 3 (antigen CD49C, alpha 3 subunit of VLA-3 receptor)	0.34	0	0	0	3.98	1.42	3.98	cell surface	The external part of the cell wall and/or plasma membrane.	BF044715
HTR6	5-hydroxytryptamine (serotonin) receptor 6	2.92	0	0	1.32	-2.02	3.98	3.98	acid secretion	The controlled release of acid by a cell or a tissue.	BF039753
RAP1B	RAP1B, member of RAS oncogene family	3.97	0.47	0	0	0	-3.39	3.97	synaptic vesicle transport	The directed movement of substances in synaptic membrane-bounded vesicles within the neuron along the cytoskeleton either toward or away from the neuronal cell body.	BF040281
FOXP2	forkhead box P2	2.55	0	3.97	1.85	1.28	0	3.97	striatum development	The progression of the striatum over time from its initial formation until its mature state. The striatum is a region of the forebrain consisting of the caudate nucleus, putamen and fundus striati.	CR550480
FOXP2	forkhead box P2	2.56	0	3.97	1.84	1.27	0	3.97	smooth muscle tissue development	The process whose specific outcome is the progression of smooth muscle over time, from its formation to the mature structure.	CR550480
FOXP2	forkhead box P2	2.56	0	3.97	1.84	1.27	0	3.97	skeletal muscle tissue development	The developmental sequence of events leading to the formation of adult muscle that occurs in the anima. In vertebrate skeletal muscle the main events are: the fusion of myoblasts to form myotubes that increase in size by further fusion to them of myoblasts, the formation of myofibrils within their cytoplasm and the establishment of functional neuromuscular junctions with motor neurons. At this st…	CR550480
FOXP2	forkhead box P2	2.56	0	3.97	1.84	1.27	0	3.97	single-organism behavior	The specific behavior of a single organism in response to external or internal stimuli.	CR550480
FOXP2	forkhead box P2	2.56	0	3.97	1.84	1.28	0	3.97	sequence-specific DNA binding	Interacting selectively and non-covalently with DNA of a specific nucleotide composition, e.g. GC-rich DNA binding, or with a specific sequence motif or type of DNA e.g. promotor binding or rDNA binding.	CR550480
HTR6	5-hydroxytryptamine (serotonin) receptor 6	2.92	0	0	1.32	-2.01	3.97	3.97	secretion by cell	The controlled release of a substance by a cell.	BF039753
FOXP2	forkhead box P2	2.56	0	3.97	1.84	1.27	0	3.97	response to mechanical stimulus	Any process that results in a change in state or activity of a cell or an organism (in terms of movement, secretion, enzyme production, gene expression, etc.) as a result of a mechanical stimulus.	CR550480
FOXP2	forkhead box P2	2.55	0	3.97	1.85	1.28	0	3.97	regulation of organ morphogenesis	Any process that modulates the frequency, rate or extent of organ morphogenesis.	CR550480
FOXP2	forkhead box P2	2.56	0	3.97	1.84	1.27	0	3.97	regulation of epithelial cell proliferation	Any process that modulates the frequency, rate or extent of epithelial cell proliferation.	CR550480
FOXP2	forkhead box P2	2.56	0	3.97	1.84	1.27	0	3.97	reflex	An automatic response to a stimulus beginning with a nerve impulse from a receptor and ending with the action of an effector such as a gland or a muscle. Signaling never reaches a level of consciousness.	CR550480
FOXP2	forkhead box P2	2.56	0	3.97	1.84	1.27	0	3.97	protein homodimerization activity	Interacting selectively and non-covalently with an identical protein to form a homodimer.	CR550480
FOXP2	forkhead box P2	2.56	0	3.97	1.84	1.27	0	3.97	protein heterodimerization activity	Interacting selectively and non-covalently with a nonidentical protein to form a heterodimer.	CR550480
ITGA3	integrin, alpha 3 (antigen CD49C, alpha 3 subunit of VLA-3 receptor)	0.35	0	0	0	3.97	1.41	3.97	protein domain specific binding	Interacting selectively and non-covalently with a specific domain of a protein.	BF044715
FOXP2	forkhead box P2	2.55	0	3.97	1.84	1.28	0	3.97	post-embryonic development	The process whose specific outcome is the progression of the organism over time, from the completion of embryonic development to the mature structure. See embryonic development.	CR550480
FOXP2	forkhead box P2	2.56	0	3.97	1.84	1.27	0	3.97	positive regulation of mesenchymal cell proliferation	The process of activating or increasing the rate or extent of mesenchymal cell proliferation. Mesenchymal cells are loosely organized embryonic cells.	CR550480
FOXP2	forkhead box P2	2.56	0	3.97	1.84	1.27	0	3.97	positive regulation of epithelial cell proliferation	Any process that activates or increases the rate or extent of epithelial cell proliferation.	CR550480
FOXP2	forkhead box P2	2.55	0	3.97	1.86	1.3	0	3.97	pattern specification process	Any developmental process that results in the creation of defined areas or spaces within an organism to which cells respond and eventually are instructed to differentiate.	CR550480
FOXP2	forkhead box P2	2.56	0	3.97	1.84	1.28	0	3.97	neural nucleus development	The biological process whose specific outcome is the progression of a neural nucleus from its initial condition to its mature state. A neural nucleus is an anatomical structure consisting of a discrete aggregate of neuronal soma.	CR550480
FOXP2	forkhead box P2	2.56	0	3.97	1.84	1.28	0	3.97	negative regulation of transcription, DNA-templated	Any process that stops, prevents, or reduces the frequency, rate or extent of cellular DNA-templated transcription.	CR550480
FOXP2	forkhead box P2	2.56	0	3.97	1.84	1.28	0	3.97	negative regulation of transcription from RNA polymerase II promoter	Any process that stops, prevents, or reduces the frequency, rate or extent of transcription from an RNA polymerase II promoter.	CR550480
HTR6	5-hydroxytryptamine (serotonin) receptor 6	2.92	0	0	1.32	-2.01	3.97	3.97	negative regulation of secretion	Any process that stops, prevents, or reduces the frequency, rate or extent of the controlled release of a substance from a cell or a tissue.	BF039753
FOXP2	forkhead box P2	2.55	0	3.97	1.85	1.28	0	3.97	lung morphogenesis	The process in which the anatomical structures of the lung are generated and organized.	CR550480
FOXP2	forkhead box P2	2.55	0	3.97	1.85	1.28	0	3.97	lung epithelium development	The biological process whose specific outcome is the progression of the lung epithelium from an initial condition to its mature state. This process begins with the formation of lung epithelium and ends with the mature structure. The lung epithelium is the specialized epithelium that lines the inside of the lung.	CR550480
FOXP2	forkhead box P2	2.56	0	3.97	1.84	1.28	0	3.97	lung development	The process whose specific outcome is the progression of the lung over time, from its formation to the mature structure. In all air-breathing vertebrates the lungs are developed from the ventral wall of the oesophagus as a pouch which divides into two sacs. In amphibians and many reptiles the lungs retain very nearly this primitive sac-like character, but in the higher forms the connection with t…	CR550480
FOXP2	forkhead box P2	2.56	0	3.97	1.84	1.27	0	3.97	lung alveolus development	The process whose specific outcome is the progression of the alveolus over time, from its formation to the mature structure. The alveolus is a sac for holding air in the lungs; formed by the terminal dilation of air passageways.	CR550480
FOXP2	forkhead box P2	2.56	0	3.97	1.84	1.27	0	3.97	learning	Any process in an organism in which a relatively long-lasting adaptive behavioral change occurs as the result of experience.	CR550480
FOXP2	forkhead box P2	2.56	0	3.97	1.84	1.28	0	3.97	learning or memory	The acquisition and processing of information and/or the storage and retrieval of this information over time.	CR550480
ITGA3	integrin, alpha 3 (antigen CD49C, alpha 3 subunit of VLA-3 receptor)	0.35	0	0	0	3.97	1.42	3.97	laminin binding	Interacting selectively and non-covalently with laminins, glycoproteins that are major constituents of the basement membrane of cells.	BF044715
ITGA3	integrin, alpha 3 (antigen CD49C, alpha 3 subunit of VLA-3 receptor)	0.35	0	0	0	3.97	1.42	3.97	integrin-mediated signaling pathway	A series of molecular signals initiated by the binding of extracellular ligand to an integrin on the surface of a target cell, and ending with regulation of a downstream cellular process, e.g. transcription.	BF044715
FOXP2	forkhead box P2	2.56	0	3.97	1.84	1.28	0	3.97	growth	The increase in size or mass of an entire organism, a part of an organism or a cell.	CR550480
HTR6	5-hydroxytryptamine (serotonin) receptor 6	2.92	0	0	1.32	-2.01	3.97	3.97	glutamate secretion	The controlled release of glutamate by a cell. The glutamate is the most abundant excitatory neurotransmitter in the nervous system.	BF039753
FOXP2	forkhead box P2	2.56	0	3.97	1.84	1.27	0	3.97	epithelial cell proliferation	The multiplication or reproduction of epithelial cells, resulting in the expansion of a cell population. Epithelial cells make up the epithelium, the covering of internal and external surfaces of the body, including the lining of vessels and other small cavities. It consists of cells joined by small amounts of cementing substances.	CR550480
FOXP2	forkhead box P2	2.55	0	3.97	1.84	1.28	0	3.97	embryo development	The process whose specific outcome is the progression of an embryo from its formation until the end of its embryonic life stage. The end of the embryonic stage is organism-specific. For example, for mammals, the process would begin with zygote formation and end with birth. For insects, the process would begin at zygote formation and end with larval hatching. For plant zygotic embryos, this would …	CR550480
FOXP2	forkhead box P2	2.55	0	3.97	1.85	1.29	0	3.97	DNA binding, bending	The activity of binding selectively and non-covalently to and distorting the original structure of DNA, typically a straight helix, into a bend, or increasing the bend if the original structure was intrinsically bent due to its sequence.	CR550480
FOXP2	forkhead box P2	2.56	0	3.97	1.84	1.27	0	3.97	chromatin binding	Interacting selectively and non-covalently with chromatin, the network of fibers of DNA, protein, and sometimes RNA, that make up the chromosomes of the eukaryotic nucleus during interphase.	CR550480
FOXP2	forkhead box P2	2.56	0	3.97	1.84	1.27	0	3.97	cerebral cortex development	The progression of the cerebral cortex over time from its initial formation until its mature state. The cerebral cortex is the outer layered region of the telencephalon.	CR550480
FOXP2	forkhead box P2	2.56	0	3.97	1.84	1.27	0	3.97	cerebellum development	The process whose specific outcome is the progression of the cerebellum over time, from its formation to the mature structure. The cerebellum is the portion of the brain in the back of the head between the cerebrum and the pons. In mice, the cerebellum controls balance for walking and standing, modulates the force and range of movement and is involved in the learning of motor skills.	CR550480
ITGA3	integrin, alpha 3 (antigen CD49C, alpha 3 subunit of VLA-3 receptor)	0.35	0	0	0	3.97	1.41	3.97	cellular process involved in reproduction in multicellular organism	A process, occurring at the cellular level, that is involved in the reproductive function of a multicellular organism.	BF044715
FOXP2	forkhead box P2	2.56	0	3.97	1.84	1.27	0	3.97	camera-type eye development	The process whose specific outcome is the progression of the camera-type eye over time, from its formation to the mature structure. The camera-type eye is an organ of sight that receives light through an aperture and focuses it through a lens, projecting it on a photoreceptor field.	CR550480
ITGA3	integrin, alpha 3 (antigen CD49C, alpha 3 subunit of VLA-3 receptor)	0.35	0	0	0	3.97	1.41	3.97	basolateral plasma membrane	The region of the plasma membrane that includes the basal end and sides of the cell. Often used in reference to animal polarized epithelial membranes, where the basal membrane is the part attached to the extracellular matrix, or in plant cells, where the basal membrane is defined with respect to the zygotic axis.	BF044715
FOXP2	forkhead box P2	2.56	0	3.97	1.84	1.28	0	3.97	anatomical structure development	The biological process whose specific outcome is the progression of an anatomical structure from an initial condition to its mature state. This process begins with the formation of the structure and ends with the mature structure, whatever form that may be including its natural destruction. An anatomical structure is any biological entity that occupies space and is distinguished from its surround…	CR550480
ITGA3	integrin, alpha 3 (antigen CD49C, alpha 3 subunit of VLA-3 receptor)	0.36	0	0	0	3.96	1.4	3.96	receptor complex	Any protein complex that undergoes combination with a hormone, neurotransmitter, drug or intracellular messenger to initiate a change in cell function.	BF044715
HTR6	5-hydroxytryptamine (serotonin) receptor 6	2.92	0	0	1.32	-2	3.96	3.96	positive regulation of catecholamine secretion	Any process that activates or increases the frequency, rate or extent of the regulated release of a catecholamine.	BF039753
ITGA3	integrin, alpha 3 (antigen CD49C, alpha 3 subunit of VLA-3 receptor)	0.37	0	0	0	3.96	1.4	3.96	external side of plasma membrane	The leaflet the plasma membrane that faces away from the cytoplasm and any proteins embedded or anchored in it or attached to its surface.	BF044715
HTR6	5-hydroxytryptamine (serotonin) receptor 6	2.92	0	0	1.32	-2	3.96	3.96	dopamine transport	The directed movement of dopamine into, out of or within a cell, or between cells, by means of some agent such as a transporter or pore. Dopamine is a catecholamine neurotransmitter and a metabolic precursor of noradrenaline and adrenaline.	BF039753
ITGA3	integrin, alpha 3 (antigen CD49C, alpha 3 subunit of VLA-3 receptor)	0.36	0	0	0	3.96	1.4	3.96	cell-matrix adhesion	The binding of a cell to the extracellular matrix via adhesion molecules.	BF044715
LECT1	leukocyte cell derived chemotaxin 1	-1.58	-0.08	0	0.98	-1.89	3.95	3.95	vascular endothelial growth factor receptor signaling pathway	Any series of molecular signals initiated by the binding of an extracellular ligand to a vascular endothelial growth factor receptor (VEGFR) located on the surface of the receiving cell, and ending with regulation of a downstream cellular process, e.g. transcription.	CN439481
LECT1	leukocyte cell derived chemotaxin 1	-1.59	-0.09	0	0.97	-1.9	3.95	3.95	skeletal system development	The process whose specific outcome is the progression of the skeleton over time, from its formation to the mature structure. The skeleton is the bony framework of the body in vertebrates (endoskeleton) or the hard outer envelope of insects (exoskeleton or dermoskeleton).	CN439481
ITGA3	integrin, alpha 3 (antigen CD49C, alpha 3 subunit of VLA-3 receptor)	0.37	0	0	0	3.95	1.4	3.95	single-organism membrane fusion	The membrane organization process that joins two lipid bilayers to form a single membrane, involving only one organism.	BF044715
LECT1	leukocyte cell derived chemotaxin 1	-1.58	-0.09	0	0.98	-1.89	3.95	3.95	regulation of signal transduction	Any process that modulates the frequency, rate or extent of signal transduction.	CN439481
LECT1	leukocyte cell derived chemotaxin 1	-1.58	-0.08	0	0.98	-1.89	3.95	3.95	regulation of cellular response to growth factor stimulus	Any process that modulates the rate, frequency, or extent of a change in state or activity of a cell (in terms of movement, secretion, enzyme production, gene expression, etc.) as a result of a growth factor stimulus.	CN439481
LECT1	leukocyte cell derived chemotaxin 1	-1.57	-0.08	0	0.98	-1.88	3.95	3.95	proteoglycan metabolic process	The chemical reactions and pathways involving proteoglycans, any glycoprotein in which the carbohydrate units are glycosaminoglycans.	CN439481
LECT1	leukocyte cell derived chemotaxin 1	-1.58	-0.09	0	0.98	-1.89	3.95	3.95	positive regulation of ossification	Any process that activates or increases the frequency, rate or extent of bone formation.	CN439481
SNX29	sorting nexin 29	1.62	3.35	0.49	-2.01	3.95	2.69	3.95	phosphatidylinositol binding	Interacting selectively and non-covalently with any inositol-containing glycerophospholipid, i.e. phosphatidylinositol (PtdIns) and its phosphorylated derivatives.	BF041355
HTR6	5-hydroxytryptamine (serotonin) receptor 6	2.92	0	0	1.32	-2	3.95	3.95	organic substance transport	The directed movement of organic substances into, out of or within a cell, or between cells, or within a multicellular organism by means of some agent such as a transporter or pore. An organic substance is a molecular entity that contains carbon.	BF039753
LECT1	leukocyte cell derived chemotaxin 1	-1.57	-0.08	0	0.98	-1.88	3.95	3.95	negative regulation of signal transduction	Any process that stops, prevents, or reduces the frequency, rate or extent of signal transduction.	CN439481
HTR6	5-hydroxytryptamine (serotonin) receptor 6	2.92	0	0	1.32	-2	3.95	3.95	negative regulation of organic acid transport	Any process that stops, prevents, or reduces the frequency, rate or extent of the directed movement of organic acids into, out of or within a cell, or between cells, by means of some agent such as a transporter or pore.	BF039753
LECT1	leukocyte cell derived chemotaxin 1	-1.58	-0.08	0	0.98	-1.89	3.95	3.95	negative regulation of cellular response to growth factor stimulus	Any process that decreases the rate, frequency, or extent of a change in state or activity of a cell (in terms of movement, secretion, enzyme production, gene expression, etc.) as a result of a growth factor stimulus.	CN439481
LECT1	leukocyte cell derived chemotaxin 1	-1.57	-0.08	0	0.98	-1.88	3.95	3.95	negative regulation of angiogenesis	Any process that stops, prevents, or reduces the frequency, rate or extent of angiogenesis.	CN439481
MBP	myelin basic protein	0	0.14	0	0.27	3.95	2.98	3.95	myelin sheath	An electrically insulating fatty layer that surrounds the axons of many neurons. It is an outgrowth of glial cells: Schwann cells supply the myelin for peripheral neurons while oligodendrocytes supply it to those of the central nervous system.	CR551098
SNX29	sorting nexin 29	1.63	3.35	0.5	-2.01	3.95	2.69	3.95	microtubule-based movement	A microtubule-based process that is mediated by motor proteins and results in the movement of organelles, other microtubules, or other particles along microtubules.	BF041355
SNX29	sorting nexin 29	1.62	3.35	0.5	-2.01	3.95	2.69	3.95	microtubule motor activity	Catalysis of movement along a microtubule, coupled to the hydrolysis of a nucleoside triphosphate (usually ATP).	BF041355
SNX29	sorting nexin 29	1.63	3.35	0.5	-2.01	3.95	2.68	3.95	kinesin complex	Any complex that includes a dimer of molecules from the kinesin superfamily, a group of related proteins that contain an extended region of predicted alpha-helical coiled coil in the main chain that likely produces dimerization. The native complexes of several kinesin family members have also been shown to contain additional peptides, often designated light chains as all of the noncatalytic subun…	BF041355
ITGA3	integrin, alpha 3 (antigen CD49C, alpha 3 subunit of VLA-3 receptor)	0.37	0	0	0	3.95	1.4	3.95	integrin complex	A protein complex that is composed of one alpha subunit and one beta subunit, both of which are members of the integrin superfamily of cell adhesion receptors; the complex spans the plasma membrane and binds to extracellular matrix ligands, cell-surface ligands, and soluble ligands.	BF044715
ITGA3	integrin, alpha 3 (antigen CD49C, alpha 3 subunit of VLA-3 receptor)	0.38	0	0	0	3.95	1.39	3.95	fibronectin binding	Interacting selectively and non-covalently with a fibronectin, a group of related adhesive glycoproteins of high molecular weight found on the surface of animal cells, connective tissue matrices, and in extracellular fluids.	BF044715
LECT1	leukocyte cell derived chemotaxin 1	-1.57	-0.07	0	0.99	-1.88	3.95	3.95	epithelial cell morphogenesis	The change in form that occurs when an epithelial cell progresses from its initial formation to its mature state.	CN439481
LECT1	leukocyte cell derived chemotaxin 1	-1.58	-0.08	0	0.98	-1.89	3.95	3.95	endothelial cell development	The progression of an endothelial cell over time, from its formation to the mature structure.	CN439481
LECT1	leukocyte cell derived chemotaxin 1	-1.57	-0.08	0	0.98	-1.88	3.95	3.95	endomembrane system	A collection of membranous structures involved in transport within the cell. The main components of the endomembrane system are endoplasmic reticulum, Golgi bodies, vesicles, cell membrane and nuclear envelope. Members of the endomembrane system pass materials through each other or though the use of vesicles.	CN439481
LECT1	leukocyte cell derived chemotaxin 1	-1.58	-0.09	0	0.98	-1.89	3.95	3.95	cell differentiation	The process in which relatively unspecialized cells, e.g. embryonic or regenerative cells, acquire specialized structural and/or functional features that characterize the cells, tissues, or organs of the mature organism or some other relatively stable phase of the organism's life history. Differentiation includes the processes involved in commitment of a cell to a specific fate and its subsequent…	CN439481
LECT1	leukocyte cell derived chemotaxin 1	-1.58	-0.09	0	0.98	-1.89	3.95	3.95	cartilage development	The process whose specific outcome is the progression of the cartilage over time, from its formation to the mature structure. Cartilage is a connective tissue dominated by extracellular matrix containing collagen type II and large amounts of proteoglycan, particularly chondroitin sulfate.	CN439481
CSRP3	cysteine and glycine-rich protein 3 (cardiac LIM protein)	3.94	0.03	0	0	0	-0.67	3.94	response to mechanical stimulus	Any process that results in a change in state or activity of a cell or an organism (in terms of movement, secretion, enzyme production, gene expression, etc.) as a result of a mechanical stimulus.	CR551487
HTR6	5-hydroxytryptamine (serotonin) receptor 6	2.92	0	0	1.32	-1.99	3.94	3.94	regulation of neurotransmitter transport	Any process that modulates the frequency, rate or extent of the directed movement of a neurotransmitter into, out of or within a cell, or between cells, by means of some agent such as a transporter or pore.	BF039753
LECT1	leukocyte cell derived chemotaxin 1	-1.56	-0.06	0	0.99	-1.86	3.94	3.94	negative regulation of endothelial cell proliferation	Any process that stops, prevents, or reduces the rate or extent of endothelial cell proliferation.	CN439481
MBP	myelin basic protein	0	0.13	0	0.31	3.94	3	3.94	negative regulation of axonogenesis	Any process that stops, prevents, or reduces the frequency, rate or extent of axonogenesis.	CR551098
ITGA3	integrin, alpha 3 (antigen CD49C, alpha 3 subunit of VLA-3 receptor)	0.39	0	0	0	3.94	1.38	3.94	integrin binding	Interacting selectively and non-covalently with an integrin.	BF044715
MBP	myelin basic protein	0	0.13	0	0.31	3.94	3	3.94	cell periphery	The part of a cell encompassing the cell cortex, the plasma membrane, and any external encapsulating structures.	CR551098
MBP	myelin basic protein	0	0.13	0	0.36	3.93	3.01	3.93	synaptic transmission	The process of communication from a neuron to a target (neuron, muscle, or secretory cell) across a synapse.	CR551098
MBP	myelin basic protein	0	0.12	0	0.37	3.93	3.02	3.93	substantia nigra development	The progression of the substantia nigra over time from its initial formation until its mature state. The substantia nigra is the layer of gray substance that separates the posterior parts of the cerebral peduncles (tegmentum mesencephali) from the anterior parts; it normally includes a posterior compact part with many pigmented cells (pars compacta) and an anterior reticular part whose cells cont…	CR551098
MBP	myelin basic protein	0	0.12	0	0.36	3.93	3.02	3.93	structural molecule activity	The action of a molecule that contributes to the structural integrity of a complex or assembly within or outside a cell.	CR551098
MBP	myelin basic protein	0	0.12	0	0.37	3.93	3.02	3.93	response to toxic substance	Any process that results in a change in state or activity of a cell or an organism (in terms of movement, secretion, enzyme production, gene expression, etc.) as a result of a toxic stimulus.	CR551098
MBP	myelin basic protein	0	0.13	0	0.35	3.93	3.01	3.93	protease binding	Interacting selectively and non-covalently with any protease or peptidase.	CR551098
ITGA3	integrin, alpha 3 (antigen CD49C, alpha 3 subunit of VLA-3 receptor)	0.4	0	0	0	3.93	1.37	3.93	positive regulation of epithelial cell migration	Any process that activates or increases the frequency, rate or extent of epithelial cell migration.	BF044715
HTR6	5-hydroxytryptamine (serotonin) receptor 6	2.92	0	0	1.32	-1.99	3.93	3.93	nitrogen compound transport	The directed movement of nitrogen-containing compounds into, out of or within a cell, or between cells, by means of some agent such as a transporter or pore.	BF039753
HTR6	5-hydroxytryptamine (serotonin) receptor 6	2.92	0	0	1.32	-1.99	3.93	3.93	neurotransmitter secretion	The regulated release of neurotransmitter into the synaptic cleft. A neurotransmitter is any of a group of substances that are released on excitation from the axon terminal of a presynaptic neuron of the central or peripheral nervous system and travel across the synaptic cleft to either excite or inhibit the target cell. Among the many substances that have the properties of a neurotransmitter are…	BF039753
MBP	myelin basic protein	0	0.12	0	0.37	3.93	3.02	3.93	neuronal cell body	The portion of a neuron that includes the nucleus, but excludes cell projections such as axons and dendrites.	CR551098
MBP	myelin basic protein	0	0.13	0	0.36	3.93	3.02	3.93	myelination	The process in which myelin sheaths are formed and maintained around neurons. Oligodendrocytes in the brain and spinal cord and Schwann cells in the peripheral nervous system wrap axons with compact layers of their plasma membrane. Adjacent myelin segments are separated by a non-myelinated stretch of axon called a node of Ranvier.	CR551098
MBP	myelin basic protein	0	0.12	0	0.36	3.93	3.02	3.93	membrane organization	A process which results in the assembly, arrangement of constituent parts, or disassembly of a membrane. A membrane is a double layer of lipid molecules that encloses all cells, and, in eukaryotes, many organelles; may be a single or double lipid bilayer; also includes associated proteins.	CR551098
MBP	myelin basic protein	0	0.12	0	0.38	3.93	3.02	3.93	main axon	The main axonal trunk, as opposed to the collaterals.	CR551098
MBP	myelin basic protein	0	0.13	0	0.34	3.93	3.01	3.93	immune response	Any immune system process that functions in the calibrated response of an organism to a potential internal or invasive threat.	CR551098
HTR6	5-hydroxytryptamine (serotonin) receptor 6	2.92	0	0	1.32	-1.98	3.93	3.93	G-protein coupled receptor signaling pathway, coupled to cyclic nucleotide second messenger	The series of molecular signals generated as a consequence of a G-protein coupled receptor binding to its physiological ligand, where the pathway proceeds with activation or inhibition of a nucleotide cyclase activity and a subsequent change in the concentration of a cyclic nucleotide.	BF039753
MBP	myelin basic protein	0	0.13	0	0.35	3.93	3.01	3.93	compact myelin	The portion of the myelin sheath in which layers of cell membrane are tightly juxtaposed, completely excluding cytoplasm. The juxtaposed cytoplasmic surfaces form the major dense line, while the juxtaposed extracellular surfaces form the interperiod line visible in electron micrographs.	CR551098
MBP	myelin basic protein	0	0.13	0	0.35	3.93	3.01	3.93	central nervous system development	The process whose specific outcome is the progression of the central nervous system over time, from its formation to the mature structure. The central nervous system is the core nervous system that serves an integrating and coordinating function. In vertebrates it consists of the brain, spinal cord and spinal nerves. In those invertebrates with a central nervous system it typically consists of a …	CR551098
MBP	myelin basic protein	0	0.12	0	0.37	3.93	3.02	3.93	cell projection	A prolongation or process extending from a cell, e.g. a flagellum or axon.	CR551098
MBP	myelin basic protein	0	0.12	0	0.37	3.93	3.02	3.93	axon part	A part of an axon, a cell projection of a neuron.	CR551098
MBP	myelin basic protein	0	0.13	0	0.35	3.93	3.01	3.93	axon ensheathment	Any process in which the axon of a neuron is insulated, and that insulation maintained, thereby preventing dispersion of the electrical signal.	CR551098
RAB11FIP5		3.92	0.17	-1.79	1.32	2.18	0	3.92	transport vesicle membrane	The lipid bilayer surrounding a transport vesicle.	BF041889
MRPL19	DEP domain containing 6	-0.08	-0.23	0	0	-1.74	3.92	3.92	translation	The cellular metabolic process in which a protein is formed, using the sequence of a mature mRNA molecule to specify the sequence of amino acids in a polypeptide chain. Translation is mediated by the ribosome, and begins with the formation of a ternary complex between aminoacylated initiator methionine tRNA, GTP, and initiation factor 2, which subsequently associates with the small subunit of the…	CN434096
MRPL19	DEP domain containing 6	-0.11	-0.26	0	0	-1.73	3.92	3.92	structural constituent of ribosome	The action of a molecule that contributes to the structural integrity of the ribosome.	CN434096
RAB11FIP5		3.92	0.17	-1.79	1.31	2.17	0	3.92	secretory granule	A small subcellular vesicle, surrounded by a membrane, that is formed from the Golgi apparatus and contains a highly concentrated protein destined for secretion. Secretory granules move towards the periphery of the cell and upon stimulation, their membranes fuse with the cell membrane, and their protein load is exteriorized. Processing of the contained protein may take place in secretory granules.	BF041889
MRPL19	DEP domain containing 6	-0.11	-0.26	0	0	-1.73	3.92	3.92	ribosome	An intracellular organelle, about 200 A in diameter, consisting of RNA and protein. It is the site of protein biosynthesis resulting from translation of messenger RNA (mRNA). It consists of two subunits, one large and one small, each containing only protein and RNA. Both the ribosome and its subunits are characterized by their sedimentation coefficients, expressed in Svedberg units (symbol: S). H…	CN434096
MRPL19	DEP domain containing 6	-0.09	-0.24	0	0	-1.73	3.92	3.92	ribonucleoprotein complex	A macromolecular complex containing both protein and RNA molecules.	CN434096
RAB11FIP5		3.92	0.17	-1.79	1.31	2.17	0	3.92	response to pH	Any process that results in a change in state or activity of a cell or an organism (in terms of movement, secretion, enzyme production, gene expression, etc.) as a result of a pH stimulus. pH is a measure of the acidity or basicity of an aqueous solution.	BF041889
RAB11FIP5		3.92	0.17	-1.79	1.32	2.18	0	3.92	regulation of protein localization to cell surface	Any process that modulates the frequency, rate or extent of protein localization to the cell surface.	BF041889
RAB11FIP5		3.92	0.17	-1.79	1.32	2.18	0	3.92	recycling endosome	Organelle consisting of networks of 60nm tubules organized around the microtubule organizing centre in some cell types. They transport molecules (e.g., receptors, transporters, lipids) derived from endosomes, the Golgi apparatus, or the cytoplasm to the plasma membrane. Transported molecules may be recycled for reuse, or may be newly synthesized.	BF041889
RAB11FIP5		3.92	0.18	-1.79	1.28	2.15	0	3.92	recycling endosome membrane	The lipid bilayer surrounding a recycling endosome.	BF041889
RAB11FIP5		3.92	0.17	-1.79	1.32	2.18	0	3.92	protein transport	The directed movement of proteins into, out of or within a cell, or between cells, by means of some agent such as a transporter or pore.	BF041889
MRPL19	DEP domain containing 6	-0.13	-0.28	0	0	-1.73	3.92	3.92	nuclear membrane	Either of the lipid bilayers that surround the nucleus and form the nuclear envelope; excludes the intermembrane space.	CN434096
RAB11FIP5		3.92	0.17	-1.79	1.31	2.18	0	3.92	mitochondrial outer membrane	The outer, i.e. cytoplasm-facing, lipid bilayer of the mitochondrial envelope.	BF041889
RAB11FIP5		3.92	0.17	-1.79	1.32	2.18	0	3.92	insulin secretion	The regulated release of proinsulin from secretory granules (B granules) in the B cells of the pancreas; accompanied by cleavage of proinsulin to form mature insulin.	BF041889
RAB11FIP5		3.92	0.17	-1.79	1.32	2.18	0	3.92	Golgi membrane	The lipid bilayer surrounding any of the compartments of the Golgi apparatus.	BF041889
RAB11FIP5		3.92	0.17	-1.79	1.31	2.17	0	3.92	gamma-tubulin binding	Interacting selectively and non-covalently with the microtubule constituent protein gamma-tubulin.	BF041889
RAB11FIP5		3.92	0.17	-1.79	1.32	2.18	0	3.92	exocytosis	A process of secretion by a cell that results in the release of intracellular molecules (e.g. hormones, matrix proteins) contained within a membrane-bounded vesicle by fusion of the vesicle with the plasma membrane of a cell. This is the process in which most molecules are secreted from eukaryotic cells.	BF041889
RAB11FIP5		3.92	0.17	-1.79	1.32	2.18	0	3.92	endosome	A membrane-bounded organelle to which materials ingested by endocytosis are delivered.	BF041889
RAB11FIP5		3.92	0.17	-1.79	1.31	2.17	0	3.92	early endosome	A membrane-bounded organelle that receives incoming material from primary endocytic vesicles that have been generated by clathrin-dependent and clathrin-independent endocytosis; vesicles fuse with the early endosome to deliver cargo for sorting into recycling or degradation pathways.	BF041889
RAB11FIP5		3.92	0.17	-1.79	1.32	2.18	0	3.92	early endosome membrane	The lipid bilayer surrounding an early endosome.	BF041889
RAB11FIP5		3.92	0.17	-1.79	1.32	2.18	0	3.92	cytoplasmic vesicle	A vesicle formed of membrane or protein, found in the cytoplasm of a cell.	BF041889
RAB11FIP5		3.92	0.17	-1.79	1.31	2.18	0	3.92	centrosome	A structure comprised of a core structure (in most organisms, a pair of centrioles) and peripheral material from which a microtubule-based structure, such as a spindle apparatus, is organized. Centrosomes occur close to the nucleus during interphase in many eukaryotic cells, though in animal cells it changes continually during the cell-division cycle.	BF041889
RAB11FIP5		3.92	0.17	-1.79	1.32	2.18	0	3.92	cell	The basic structural and functional unit of all organisms. Includes the plasma membrane and any external encapsulating structures such as the cell wall and cell envelope.	BF041889
RAB11FIP5		3.92	0.17	-1.79	1.31	2.17	0	3.92	cellular response to glucose stimulus	Any process that results in a change in state or activity of a cell (in terms of movement, secretion, enzyme production, gene expression, etc.) as a result of a glucose stimulus.	BF041889
RAB11FIP5		3.92	0.17	-1.79	1.32	2.18	0	3.92	cellular response to abiotic stimulus	Any process that results in a change in state or activity of a cell (in terms of movement, secretion, enzyme production, gene expression, etc.) as a result of an abiotic (non-living) stimulus.	BF041889
CYB5R1	cytochrome b5 reductase 1	3.91	-0.09	0.09	-1.57	3.1	2.68	3.91	steroid metabolic process	The chemical reactions and pathways involving steroids, compounds with a 1,2,cyclopentanoperhydrophenanthrene nucleus.	BE756419
CYB5R1	cytochrome b5 reductase 1	3.91	-0.09	0.09	-1.57	3.1	2.68	3.91	steroid biosynthetic process	The chemical reactions and pathways resulting in the formation of steroids, compounds with a 1,2,cyclopentanoperhydrophenanthrene nucleus; includes de novo formation and steroid interconversion by modification.	BE756419
HTR6	5-hydroxytryptamine (serotonin) receptor 6	2.92	0	0	1.32	-1.97	3.91	3.91	positive regulation of organic acid transport	Any process that activates or increases the frequency, rate or extent of the directed movement of organic acids into, out of or within a cell, or between cells, by means of some agent such as a transporter or pore.	BF039753
CYB5R1	cytochrome b5 reductase 1	3.91	-0.09	0.09	-1.57	3.1	2.68	3.91	oxidoreductase activity	Catalysis of an oxidation-reduction (redox) reaction, a reversible chemical reaction in which the oxidation state of an atom or atoms within a molecule is altered. One substrate acts as a hydrogen or electron donor and becomes oxidized, while the other acts as hydrogen or electron acceptor and becomes reduced.	BE756419
CYB5R1	cytochrome b5 reductase 1	3.91	-0.09	0.09	-1.57	3.1	2.68	3.91	oxidation-reduction process	A metabolic process that results in the removal or addition of one or more electrons to or from a substance, with or without the concomitant removal or addition of a proton or protons.	BE756419
CYB5R1	cytochrome b5 reductase 1	3.91	-0.09	0.09	-1.57	3.1	2.68	3.91	lipid metabolic process	The chemical reactions and pathways involving lipids, compounds soluble in an organic solvent but not, or sparingly, in an aqueous solvent. Includes fatty acids; neutral fats, other fatty-acid esters, and soaps; long-chain (fatty) alcohols and waxes; sphingoids and other long-chain bases; glycolipids, phospholipids and sphingolipids; and carotenes, polyprenols, sterols, terpenes and other isopren…	BE756419
RAD52	RAD52 homolog (S. cerevisiae)	0	0	0	0	0	3.91	3.91	double-strand break repair via homologous recombination	The error-free repair of a double-strand break in DNA in which the broken DNA molecule is repaired using homologous sequences. A strand in the broken DNA searches for a homologous region in an intact chromosome to serve as the template for DNA synthesis. The restoration of two intact DNA molecules results in the exchange, reciprocal or nonreciprocal, of genetic material between the intact DNA mol…	BF039792
CSRP3	cysteine and glycine-rich protein 3 (cardiac LIM protein)	3.91	0.01	0	0	0	-0.68	3.91	cytoskeletal protein binding	Interacting selectively and non-covalently with any protein component of any cytoskeleton (actin, microtubule, or intermediate filament cytoskeleton).	CR551487
CYB5R1	cytochrome b5 reductase 1	3.9	-0.09	0.09	-1.57	3.1	2.68	3.9	sterol biosynthetic process	The chemical reactions and pathways resulting in the formation of sterols, steroids with one or more hydroxyl groups and a hydrocarbon side-chain in the molecule.	BE756419
SLC44A4	solute carrier family 44, member 4	0	0	0	0	0	3.9	3.9	secretion by cell	The controlled release of a substance by a cell.	CN437571
RAD52	RAD52 homolog (S. cerevisiae)	0	0	0	0	0	3.9	3.9	reciprocal meiotic recombination	The cell cycle process in which double strand breaks are formed and repaired through a double Holliday junction intermediate. This results in the equal exchange of genetic material between non-sister chromatids in a pair of homologous chromosomes. These reciprocal recombinant products ensure the proper segregation of homologous chromosomes during meiosis I and create genetic diversity.	BF039792
SLC44A4	solute carrier family 44, member 4	0	0	0	0	0	3.9	3.9	phosphatidylcholine biosynthetic process	The chemical reactions and pathways resulting in the formation of phosphatidylcholines, any of a class of glycerophospholipids in which the phosphatidyl group is esterified to the hydroxyl group of choline.	CN437571
CYB5R1	cytochrome b5 reductase 1	3.9	-0.09	0.09	-1.56	3.1	2.69	3.9	oxidoreductase activity, acting on NAD(P)H	Catalysis of an oxidation-reduction (redox) reaction in which NADH or NADPH acts as a hydrogen or electron donor and reduces a hydrogen or electron acceptor.	BE756419
SLC44A4	solute carrier family 44, member 4	0	0	0	0	0	3.9	3.9	neurotransmitter biosynthetic process	The chemical reactions and pathways resulting in the formation of any of a group of substances that are released on excitation from the axon terminal of a presynaptic neuron of the central or peripheral nervous system and travel across the synaptic cleft to either excite or inhibit the target cell.	CN437571
CSRP3	cysteine and glycine-rich protein 3 (cardiac LIM protein)	3.9	0	0	0	0	-0.69	3.9	myofibril assembly	Formation of myofibrils, the repeating units of striated muscle.	CR551487
MRPL19	DEP domain containing 6	-0.21	-0.37	0	0	-1.72	3.9	3.9	mitochondrial ribosome	A ribosome found in the mitochondrion of a eukaryotic cell; contains a characteristic set of proteins distinct from those of cytosolic ribosomes.	CN434096
RAD52	RAD52 homolog (S. cerevisiae)	0	0	0	0	0	3.9	3.9	DNA recombination	Any process in which a new genotype is formed by reassortment of genes resulting in gene combinations different from those that were present in the parents. In eukaryotes genetic recombination can occur by chromosome assortment, intrachromosomal recombination, or nonreciprocal interchromosomal recombination. Intrachromosomal recombination occurs by crossing over. In bacteria it may occur by genet…	BF039792
CSRP3	cysteine and glycine-rich protein 3 (cardiac LIM protein)	3.9	0.01	0	0	0	-0.69	3.9	cellular calcium ion homeostasis	Any process involved in the maintenance of an internal steady state of calcium ions at the level of a cell.	CR551487
CSRP3	cysteine and glycine-rich protein 3 (cardiac LIM protein)	3.89	0	0	0	0	-0.69	3.89	structural constituent of muscle	The action of a molecule that contributes to the structural integrity of a muscle fiber.	CR551487
SRRM1	serine/arginine repetitive matrix 1	3.89	0.65	0	-0.26	-1.53	2.3	3.89	mRNA 3'-end processing	Any process involved in forming the mature 3' end of an mRNA molecule.	CN441379
CSRP3	cysteine and glycine-rich protein 3 (cardiac LIM protein)	3.88	0	0	0	0	-0.7	3.88	skeletal muscle tissue development	The developmental sequence of events leading to the formation of adult muscle that occurs in the anima. In vertebrate skeletal muscle the main events are: the fusion of myoblasts to form myotubes that increase in size by further fusion to them of myoblasts, the formation of myofibrils within their cytoplasm and the establishment of functional neuromuscular junctions with motor neurons. At this st…	CR551487
RAD52	RAD52 homolog (S. cerevisiae)	0	0	0	0	0	3.88	3.88	protein-DNA complex assembly	The aggregation, arrangement and bonding together of proteins and DNA molecules to form a protein-DNA complex.	BF039792
SLC44A4	solute carrier family 44, member 4	0	0	0	0	0	3.88	3.88	organic substance biosynthetic process	The chemical reactions and pathways resulting in the formation of an organic substance, any molecular entity containing carbon.	CN437571
RAD52	RAD52 homolog (S. cerevisiae)	0	0	0	0	0	3.88	3.88	identical protein binding	Interacting selectively and non-covalently with an identical protein or proteins.	BF039792
SLC44A4	solute carrier family 44, member 4	0	0	0	0	0	3.88	3.88	glycerophospholipid biosynthetic process	The chemical reactions and pathways resulting in the formation of glycerophospholipids, any derivative of glycerophosphate that contains at least one O-acyl, O-alkyl, or O-alkenyl group attached to the glycerol residue.	CN437571
ARAP1	ArfGAP with RhoGAP domain, ankyrin repeat and PH domain 1	3.17	3.88	0.44	1.2	0	-2.21	3.88	G-protein coupled receptor binding	Interacting selectively and non-covalently with a G-protein coupled receptor.	BM362749
RAD52	RAD52 homolog (S. cerevisiae)	0	0	0	0	0	3.88	3.88	double-strand break repair	The repair of double-strand breaks in DNA via homologous and nonhomologous mechanisms to reform a continuous DNA helix.	BF039792
RAD52	RAD52 homolog (S. cerevisiae)	0	0	0	0	0	3.88	3.88	DNA repair	The process of restoring DNA after damage. Genomes are subject to damage by chemical and physical agents in the environment (e.g. UV and ionizing radiations, chemical mutagens, fungal and bacterial toxins, etc.) and by free radicals or alkylating agents endogenously generated in metabolism. DNA is also damaged because of errors during its replication. A variety of different DNA repair pathways ha…	BF039792
SLC44A4	solute carrier family 44, member 4	0	0	0	0	0	3.88	3.88	cell	The basic structural and functional unit of all organisms. Includes the plasma membrane and any external encapsulating structures such as the cell wall and cell envelope.	CN437571
RAD52	RAD52 homolog (S. cerevisiae)	0	0	0	0	0	3.88	3.88	cellular response to DNA damage stimulus	Any process that results in a change in state or activity of a cell (in terms of movement, secretion, enzyme production, gene expression, etc.) as a result of a stimulus indicating damage to its DNA from environmental insults or errors during metabolism.	BF039792
CSRP3	cysteine and glycine-rich protein 3 (cardiac LIM protein)	3.88	0	0	0	0	-0.7	3.88	cardiac muscle hypertrophy	The enlargement or overgrowth of all or part of the heart muscle due to an increase in size of cardiac muscle cells without cell division.	CR551487
ARAP1	ArfGAP with RhoGAP domain, ankyrin repeat and PH domain 1	3.19	3.88	0.47	1.2	0	-2.2	3.88	ARF GTPase activator activity	Increases the rate of GTP hydrolysis by the GTPase ARF.	BM362749
CSRP3	cysteine and glycine-rich protein 3 (cardiac LIM protein)	3.87	0	0	0	0	-0.7	3.87	Z disc	Platelike region of a muscle sarcomere to which the plus ends of actin filaments are attached.	CR551487
ARAP1	ArfGAP with RhoGAP domain, ankyrin repeat and PH domain 1	3.16	3.87	0.44	1.2	0	-2.21	3.87	trans-Golgi network	The network of interconnected tubular and cisternal structures located at the side of the Golgi apparatus distal to the endoplasmic reticulum, from which secretory vesicles emerge. The trans-Golgi network is important in the later stages of protein secretion where it is thought to play a key role in the sorting and targeting of secreted proteins to the correct destination.	BM362749
ARAP1	ArfGAP with RhoGAP domain, ankyrin repeat and PH domain 1	3.17	3.87	0.44	1.2	0	-2.21	3.87	small GTPase mediated signal transduction	Any series of molecular signals in which a small monomeric GTPase relays one or more of the signals.	BM362749
SLC44A4	solute carrier family 44, member 4	0	0	0	0	0	3.87	3.87	single-organism cellular process	Any process that is carried out at the cellular level, occurring within a single organism.	CN437571
ARAP1	ArfGAP with RhoGAP domain, ankyrin repeat and PH domain 1	3.16	3.87	0.44	1.2	0	-2.21	3.87	Rho GTPase activator activity	Increases the rate of GTP hydrolysis by a GTPase of the Rho family.	BM362749
CSRP3	cysteine and glycine-rich protein 3 (cardiac LIM protein)	3.87	0	0	0	0	-0.7	3.87	regulation of the force of heart contraction	Any process that modulates the extent of heart contraction, changing the force with which blood is propelled.	CR551487
ARAP1	ArfGAP with RhoGAP domain, ankyrin repeat and PH domain 1	3.17	3.87	0.44	1.2	0	-2.21	3.87	regulation of small GTPase mediated signal transduction	Any process that modulates the frequency, rate or extent of small GTPase mediated signal transduction.	BM362749
ARAP1	ArfGAP with RhoGAP domain, ankyrin repeat and PH domain 1	3.16	3.87	0.44	1.2	0	-2.21	3.87	regulation of cellular component movement	Any process that modulates the frequency, rate or extent of the movement of a cellular component.	BM362749
ARAP1	ArfGAP with RhoGAP domain, ankyrin repeat and PH domain 1	3.16	3.87	0.44	1.2	0	-2.21	3.87	regulation of cell shape	Any process that modulates the surface configuration of a cell.	BM362749
ARAP1	ArfGAP with RhoGAP domain, ankyrin repeat and PH domain 1	3.16	3.87	0.43	1.2	0	-2.21	3.87	regulation of Cdc42 GTPase activity	Any process that modulates the activity of the GTPase Cdc42.	BM362749
ARAP1	ArfGAP with RhoGAP domain, ankyrin repeat and PH domain 1	3.17	3.87	0.44	1.2	0	-2.21	3.87	regulation of ARF GTPase activity	Any process that modulates the activity of the GTPase ARF.	BM362749
ARAP1	ArfGAP with RhoGAP domain, ankyrin repeat and PH domain 1	3.16	3.87	0.44	1.2	0	-2.21	3.87	positive regulation of Rho GTPase activity	Any process that activates or increases the activity of a GTPase of the Rho family.	BM362749
ARAP1	ArfGAP with RhoGAP domain, ankyrin repeat and PH domain 1	3.15	3.87	0.42	1.21	0	-2.21	3.87	positive regulation of receptor recycling	Any process that activates or increases the frequency, rate or extent of receptor recycling.	BM362749
ARAP1	ArfGAP with RhoGAP domain, ankyrin repeat and PH domain 1	3.16	3.87	0.43	1.2	0	-2.21	3.87	positive regulation of filopodium assembly	Any process that activates or increases the frequency, rate or extent of the assembly of a filopodium, a thin, stiff protrusion extended by the leading edge of a motile cell such as a crawling fibroblast or amoeba, or an axonal growth cone.	BM362749
SLC44A4	solute carrier family 44, member 4	0	0	0	0	0	3.87	3.87	positive regulation of cell growth	Any process that activates or increases the frequency, rate, extent or direction of cell growth.	CN437571
CYTH3	uncharacterized LOC618488	1.39	0.23	3.87	3.63	0.95	2.86	3.87	positive regulation of cell adhesion	Any process that activates or increases the frequency, rate or extent of cell adhesion.	AV598945
ARAP1	ArfGAP with RhoGAP domain, ankyrin repeat and PH domain 1	3.16	3.87	0.44	1.2	0	-2.21	3.87	phosphatidylinositol-3,4,5-trisphosphate binding	Interacting selectively and non-covalently with phosphatidylinositol-3,4,5-trisphosphate, a derivative of phosphatidylinositol in which the inositol ring is phosphorylated at the 3', 4' and 5' positions.	BM362749
SLC44A4	solute carrier family 44, member 4	0	0	0	0	0	3.87	3.87	organic substance metabolic process	The chemical reactions and pathways involving an organic substance, any molecular entity containing carbon.	CN437571
ARAP1	ArfGAP with RhoGAP domain, ankyrin repeat and PH domain 1	3.16	3.87	0.44	1.2	0	-2.21	3.87	negative regulation of stress fiber assembly	Any process that stops, prevents, or reduces the frequency, rate or extent of the assembly a stress fiber, a bundle of microfilaments and other proteins found in fibroblasts.	BM362749
SRRM1	serine/arginine repetitive matrix 1	3.87	0.64	0	-0.27	-1.54	2.31	3.87	mRNA export from nucleus	The directed movement of mRNA from the nucleus to the cytoplasm.	CN441379
ARAP1	ArfGAP with RhoGAP domain, ankyrin repeat and PH domain 1	3.16	3.87	0.44	1.2	0	-2.21	3.87	GTPase activator activity	Increases the activity of a GTPase, an enzyme that catalyzes the hydrolysis of GTP.	BM362749
ARAP1	ArfGAP with RhoGAP domain, ankyrin repeat and PH domain 1	3.17	3.87	0.44	1.2	0	-2.21	3.87	Golgi cisterna membrane	The lipid bilayer surrounding any of the thin, flattened compartments that form the central portion of the Golgi complex.	BM362749
ARAP1	ArfGAP with RhoGAP domain, ankyrin repeat and PH domain 1	3.16	3.87	0.44	1.2	0	-2.21	3.87	cytoplasmic vesicle	A vesicle formed of membrane or protein, found in the cytoplasm of a cell.	BM362749
CSRP3	cysteine and glycine-rich protein 3 (cardiac LIM protein)	3.87	0	0	0	0	-0.7	3.87	cell differentiation	The process in which relatively unspecialized cells, e.g. embryonic or regenerative cells, acquire specialized structural and/or functional features that characterize the cells, tissues, or organs of the mature organism or some other relatively stable phase of the organism's life history. Differentiation includes the processes involved in commitment of a cell to a specific fate and its subsequent…	CR551487
ARAP1	ArfGAP with RhoGAP domain, ankyrin repeat and PH domain 1	3.16	3.87	0.44	1.2	0	-2.21	3.87	cell cycle process	The cellular process that ensures successive accurate and complete genome replication and chromosome segregation.	BM362749
SLC44A4	solute carrier family 44, member 4	0	0	0	0	0	3.87	3.87	cation transport	The directed movement of cations, atoms or small molecules with a net positive charge, into, out of or within a cell, or between cells, by means of some agent such as a transporter or pore.	CN437571
ARAP1	ArfGAP with RhoGAP domain, ankyrin repeat and PH domain 1	3.17	3.87	0.44	1.2	0	-2.21	3.87	actin filament organization	A process that is carried out at the cellular level which results in the assembly, arrangement of constituent parts, or disassembly of cytoskeletal structures comprising actin filaments. Includes processes that control the spatial distribution of actin filaments, such as organizing filaments into meshworks, bundles, or other structures, as by cross-linking.	BM362749
ARAP1	ArfGAP with RhoGAP domain, ankyrin repeat and PH domain 1	3.17	3.87	0.44	1.2	0	-2.21	3.87	actin cytoskeleton reorganization	A process that is carried out at the cellular level which results in dynamic structural changes to the arrangement of constituent parts of cytoskeletal structures comprising actin filaments and their associated proteins.	BM362749
NUP153	nucleoporin 153kDa	3.86	0	0	0	0.03	-0.63	3.86	viral entry into host cell	The process that occurs after viral attachment by which a virus, or viral nucleic acid, breaches the plasma membrane or cell envelope and enters the host cell. The process ends when the viral nucleic acid is released into the host cell cytoplasm.	AW426500
SLC44A4	solute carrier family 44, member 4	0	0	0	0	0	3.86	3.86	transmembrane transport	The process in which a solute is transported from one side of a membrane to the other.	CN437571
ACTA1	actin, alpha 1, skeletal muscle	3.86	0	0.36	2.26	0.14	0.26	3.86	skeletal muscle fiber development	The process whose specific outcome is the progression of the skeletal muscle fiber over time, from its formation to the mature structure. Muscle fibers are formed by the maturation of myotubes. They can be classed as slow, intermediate/fast or fast.	NM_174225
SLC44A4	solute carrier family 44, member 4	0	0	0	0	0	3.86	3.86	single-organism metabolic process	A metabolic process - chemical reactions and pathways, including anabolism and catabolism, by which living organisms transform chemical substances - which involves a single organism.	CN437571
SLC44A4	solute carrier family 44, member 4	0	0	0	0	0	3.86	3.86	single-organism biosynthetic process	A biosynthetic process - chemical reactions and pathways resulting in the formation of substances - involving a single organism.	CN437571
CYTH3	uncharacterized LOC618488	1.39	0.23	3.86	3.64	0.96	2.87	3.86	regulation of Ras protein signal transduction	Any process that modulates the frequency, rate or extent of Ras protein signal transduction.	AV598945
CYTH3	uncharacterized LOC618488	1.38	0.23	3.86	3.64	0.97	2.88	3.86	regulation of GTPase activity	Any process that modulates the rate of GTP hydrolysis by a GTPase.	AV598945
SLC44A4	solute carrier family 44, member 4	0	0	0	0	0	3.86	3.86	phospholipid metabolic process	The chemical reactions and pathways involving phospholipids, any lipid containing phosphoric acid as a mono- or diester.	CN437571
CSRP3	cysteine and glycine-rich protein 3 (cardiac LIM protein)	3.86	0	0	0	0	-0.71	3.86	muscle organ development	The process whose specific outcome is the progression of the muscle over time, from its formation to the mature structure. The muscle is an organ consisting of a tissue made up of various elongated cells that are specialized to contract and thus to produce movement and mechanical work.	CR551487
TAL1	T-cell acute lymphocytic leukemia 1	0	0	0	0	2.4	3.86	3.86	generation of neurons	The process in which nerve cells are generated. This includes the production of neuroblasts and their differentiation into neurons.	CN440569
B4GALT7	xylosylprotein beta 1,4-galactosyltransferase, polypeptide 7 (galactosyltransferase I)	0	-0.08	0	3.86	0	1.23	3.86	fibril organization	A process that is carried out at the cellular level which results in the assembly, arrangement of constituent parts, or disassembly of fibrils, insoluble fibrous aggregates consisting of polysaccharides and/or proteins.	CN434922
B4GALT7	xylosylprotein beta 1,4-galactosyltransferase, polypeptide 7 (galactosyltransferase I)	0	-0.08	0	3.86	0	1.22	3.86	chondroitin sulfate metabolic process	The chemical reactions and pathways involving chondroitin sulfate, any member of a group of 10-60 kDa glycosaminoglycans, widely distributed in cartilage and other mammalian connective tissues, the repeat units of which consist of beta-(1,4)-linked D-glucuronyl beta-(1,3)-N-acetyl-D-galactosamine sulfate. They usually occur linked to a protein to form proteoglycans. Two subgroups exist, one in wh…	CN434922
B4GALT7	xylosylprotein beta 1,4-galactosyltransferase, polypeptide 7 (galactosyltransferase I)	0	-0.14	0	3.85	0	1.19	3.85	UDP-galactosyltransferase activity	Catalysis of the transfer of a galactose group from UDP-galactose to an acceptor molecule.	CN434922
B4GALT7	xylosylprotein beta 1,4-galactosyltransferase, polypeptide 7 (galactosyltransferase I)	0	-0.11	0	3.85	0	1.21	3.85	transferase activity, transferring glycosyl groups	Catalysis of the transfer of a glycosyl group from one compound (donor) to another (acceptor).	CN434922
CYTH3	uncharacterized LOC618488	1.36	0.21	3.85	3.65	1.01	2.91	3.85	trans-Golgi network	The network of interconnected tubular and cisternal structures located at the side of the Golgi apparatus distal to the endoplasmic reticulum, from which secretory vesicles emerge. The trans-Golgi network is important in the later stages of protein secretion where it is thought to play a key role in the sorting and targeting of secreted proteins to the correct destination.	AV598945
ESPN	espin	3.85	0	0	0	-1.3	-1.21	3.85	stereocilium	An actin-based protrusion from the apical surface of auditory and vestibular hair cells. Bundles of stereocilia act as mechanosensory organelles.	AW461939
WNT10B	wingless-type MMTV integration site family, member 10B	3.85	0	0.99	2.29	0.92	1.54	3.85	skeletal muscle fiber development	The process whose specific outcome is the progression of the skeletal muscle fiber over time, from its formation to the mature structure. Muscle fibers are formed by the maturation of myotubes. They can be classed as slow, intermediate/fast or fast.	BF040286
SLC44A4	solute carrier family 44, member 4	0	0	0	0	0	3.85	3.85	single-organism transport	The directed movement of substances (such as macromolecules, small molecules, ions) into, out of or within a cell, or between cells, or within a multicellular organism by means of some agent such as a transporter or pore, involving a single organism.	CN437571
CYTH3	uncharacterized LOC618488	1.36	0.21	3.85	3.65	1	2.9	3.85	regulation of cell adhesion	Any process that modulates the frequency, rate or extent of attachment of a cell to another cell or to the extracellular matrix.	AV598945
B4GALT7	xylosylprotein beta 1,4-galactosyltransferase, polypeptide 7 (galactosyltransferase I)	0	-0.14	0	3.85	0	1.19	3.85	proteoglycan metabolic process	The chemical reactions and pathways involving proteoglycans, any glycoprotein in which the carbohydrate units are glycosaminoglycans.	CN434922
B4GALT7	xylosylprotein beta 1,4-galactosyltransferase, polypeptide 7 (galactosyltransferase I)	0	-0.12	0	3.85	0	1.2	3.85	protein N-linked glycosylation	A protein glycosylation process in which a carbohydrate or carbohydrate derivative unit is added to a protein via the N4 atom of peptidyl-asparagine, the omega-N of arginine, or the N1' atom peptidyl-tryptophan.	CN434922
CSRP3	cysteine and glycine-rich protein 3 (cardiac LIM protein)	3.85	0	0	0	0	-0.71	3.85	protein localization to organelle	A process in which a protein is transported to, or maintained in, a location within an organelle.	CR551487
TAL1	T-cell acute lymphocytic leukemia 1	0	0	0	0	2.39	3.85	3.85	platelet formation	The process in which platelets bud from long processes extended by megakaryocytes.	CN440569
SLC44A4	solute carrier family 44, member 4	0	0	0	0	0	3.85	3.85	nitrogen compound transport	The directed movement of nitrogen-containing compounds into, out of or within a cell, or between cells, by means of some agent such as a transporter or pore.	CN437571
SLC44A4	solute carrier family 44, member 4	0	0	0	0	0	3.85	3.85	nitrogen compound metabolic process	The chemical reactions and pathways involving organic or inorganic compounds that contain nitrogen, including (but not limited to) nitrogen fixation, nitrification, denitrification, assimilatory/dissimilatory nitrate reduction and the interconversion of nitrogenous organic matter and ammonium.	CN437571
B4GALT7	xylosylprotein beta 1,4-galactosyltransferase, polypeptide 7 (galactosyltransferase I)	0	-0.13	0	3.85	0	1.2	3.85	manganese ion binding	Interacting selectively and non-covalently with manganese (Mn) ions.	CN434922
CYTH3	uncharacterized LOC618488	1.36	0.21	3.85	3.65	1.01	2.9	3.85	guanyl-nucleotide exchange factor activity	Stimulates the exchange of guanyl nucleotides associated with a GTPase. Under normal cellular physiological conditions, the concentration of GTP is higher than that of GDP, favoring the replacement of GDP by GTP in association with the GTPase.	AV598945
B4GALT7	xylosylprotein beta 1,4-galactosyltransferase, polypeptide 7 (galactosyltransferase I)	0	-0.11	0	3.85	0	1.21	3.85	Golgi membrane	The lipid bilayer surrounding any of the compartments of the Golgi apparatus.	CN434922
B4GALT7	xylosylprotein beta 1,4-galactosyltransferase, polypeptide 7 (galactosyltransferase I)	0	-0.12	0	3.85	0	1.2	3.85	Golgi cisterna membrane	The lipid bilayer surrounding any of the thin, flattened compartments that form the central portion of the Golgi complex.	CN434922
B4GALT7	xylosylprotein beta 1,4-galactosyltransferase, polypeptide 7 (galactosyltransferase I)	0	-0.13	0	3.85	0	1.19	3.85	glycosaminoglycan metabolic process	The chemical reactions and pathways involving glycosaminoglycans, any one of a group of polysaccharides that contain amino sugars. Formerly known as mucopolysaccharides, they include hyaluronic acid and chondroitin, which provide lubrication in joints and form part of the matrix of cartilage. The three-dimensional structure of these molecules enables them to trap water, which forms a gel and give…	CN434922
B4GALT7	xylosylprotein beta 1,4-galactosyltransferase, polypeptide 7 (galactosyltransferase I)	0	-0.1	0	3.85	0	1.21	3.85	glycosaminoglycan biosynthetic process	The chemical reactions and pathways resulting in the formation of glycosaminoglycans, any of a group of polysaccharides that contain amino sugars.	CN434922
CYTH3	uncharacterized LOC618488	1.36	0.21	3.85	3.64	1	2.9	3.85	extrinsic component of cytoplasmic side of plasma membrane	The component of a plasma membrane consisting of gene products and protein complexes that are loosely bound to its cytoplasmic surface, but not integrated into the hydrophobic region.	AV598945
B4GALT7	xylosylprotein beta 1,4-galactosyltransferase, polypeptide 7 (galactosyltransferase I)	0	-0.13	0	3.85	0	1.2	3.85	extracellular matrix	A structure lying external to one or more cells, which provides structural support for cells or tissues; may be completely external to the cell (as in animals and bacteria) or be part of the cell (as in plants).	CN434922
B4GALT7	xylosylprotein beta 1,4-galactosyltransferase, polypeptide 7 (galactosyltransferase I)	0	-0.1	0	3.85	0	1.21	3.85	cellular protein modification process	The covalent alteration of one or more amino acids occurring in proteins, peptides and nascent polypeptides (co-translational, post-translational modifications) occurring at the level of an individual cell. Includes the modification of charged tRNAs that are destined to occur in a protein (pre-translation modification).	CN434922
B4GALT7	xylosylprotein beta 1,4-galactosyltransferase, polypeptide 7 (galactosyltransferase I)	0	-0.12	0	3.85	0	1.2	3.85	carbohydrate metabolic process	The chemical reactions and pathways involving carbohydrates, any of a group of organic compounds based of the general formula Cx(H2O)y. Includes the formation of carbohydrate derivatives by the addition of a carbohydrate residue to another molecule.	CN434922
CYTH3	uncharacterized LOC618488	1.35	0.2	3.84	3.65	1.03	2.92	3.84	vesicle-mediated transport	A cellular transport process in which transported substances are moved in membrane-bounded vesicles; transported substances are enclosed in the vesicle lumen or located in the vesicle membrane. The process begins with a step that directs a substance to the forming vesicle, and includes vesicle budding and coating. Vesicles are then targeted to, and fuse with, an acceptor membrane.	AV598945
CYTH3	uncharacterized LOC618488	1.35	0.2	3.84	3.65	1.02	2.92	3.84	ruffle	Projection at the leading edge of a crawling cell; the protrusions are supported by a microfilament meshwork.	AV598945
CYTH3	uncharacterized LOC618488	1.34	0.2	3.84	3.65	1.04	2.93	3.84	Ras protein signal transduction	A series of molecular signals within the cell that are mediated by a member of the Ras superfamily of proteins switching to a GTP-bound active state.	AV598945
CYTH3	uncharacterized LOC618488	1.34	0.2	3.84	3.65	1.04	2.93	3.84	phosphatidylinositol-3,4,5-trisphosphate binding	Interacting selectively and non-covalently with phosphatidylinositol-3,4,5-trisphosphate, a derivative of phosphatidylinositol in which the inositol ring is phosphorylated at the 3', 4' and 5' positions.	AV598945
NUP153	nucleoporin 153kDa	3.84	0	0	0	0.08	-0.68	3.84	organic substance transport	The directed movement of organic substances into, out of or within a cell, or between cells, or within a multicellular organism by means of some agent such as a transporter or pore. An organic substance is a molecular entity that contains carbon.	AW426500
SLC44A4	solute carrier family 44, member 4	0	0	0	0	0	3.84	3.84	organic substance transport	The directed movement of organic substances into, out of or within a cell, or between cells, or within a multicellular organism by means of some agent such as a transporter or pore. An organic substance is a molecular entity that contains carbon.	CN437571
CYTH3	uncharacterized LOC618488	1.35	0.21	3.84	3.65	1.02	2.91	3.84	lipid binding	Interacting selectively and non-covalently with a lipid.	AV598945
CYTH3	uncharacterized LOC618488	1.35	0.21	3.84	3.65	1.02	2.91	3.84	Golgi vesicle transport	The directed movement of substances into, out of or within the Golgi apparatus, mediated by vesicles.	AV598945
B4GALT7	xylosylprotein beta 1,4-galactosyltransferase, polypeptide 7 (galactosyltransferase I)	0	-0.16	0	3.84	0	1.18	3.84	galactosyltransferase activity	Catalysis of the transfer of a galactosyl group to an acceptor molecule, typically another carbohydrate or a lipid.	CN434922
B4GALT7	xylosylprotein beta 1,4-galactosyltransferase, polypeptide 7 (galactosyltransferase I)	0	-0.14	0	3.84	0	1.19	3.84	extracellular matrix organization	A process that is carried out at the cellular level which results in the assembly, arrangement of constituent parts, or disassembly of an extracellular matrix.	CN434922
CYTH3	uncharacterized LOC618488	1.35	0.2	3.84	3.65	1.02	2.92	3.84	ARF guanyl-nucleotide exchange factor activity	Stimulates the exchange of guanyl nucleotides associated with the GTPase ARF. Under normal cellular physiological conditions, the concentration of GTP is higher than that of GDP, favoring the replacement of GDP by GTP in association with the GTPase.	AV598945
SRRM1	serine/arginine repetitive matrix 1	3.83	0.63	0	-0.28	-1.55	2.33	3.83	termination of RNA polymerase II transcription	The process in which the synthesis of an RNA molecule by RNA polymerase II using a DNA template is completed.	CN441379
TAL1	T-cell acute lymphocytic leukemia 1	0	0	0	0	2.38	3.83	3.83	RNA polymerase II distal enhancer sequence-specific DNA binding	Interacting selectively and non-covalently with a RNA polymerase II (Pol II) distal enhancer. In mammalian cells, enhancers are distal sequences that increase the utilization of some promoters, and can function in either orientation and in any location (upstream or downstream) relative to the core promoter.	CN440569
NUP153	nucleoporin 153kDa	3.83	0	0	0	0.09	-0.7	3.83	RNA export from nucleus	The directed movement of RNA from the nucleus to the cytoplasm.	AW426500
NUP153	nucleoporin 153kDa	3.83	0	0	0	0.1	-0.7	3.83	regulation of glucose transport	Any process that modulates the frequency, rate or extent of glucose transport. Glucose transport is the directed movement of the hexose monosaccharide glucose into, out of or within a cell, or between cells, by means of some agent such as a transporter or pore.	AW426500
ITPA	inosine triphosphatase (nucleoside triphosphate pyrophosphatase)	2.06	0	0	0	-0.46	3.83	3.83	pyrophosphatase activity	Catalysis of the hydrolysis of a pyrophosphate bond between two phosphate groups, leaving one phosphate on each of the two fragments.	BF440471
ITPA	inosine triphosphatase (nucleoside triphosphate pyrophosphatase)	2.06	0	0	0	-0.46	3.83	3.83	purine ribonucleotide metabolic process	The chemical reactions and pathways involving a purine ribonucleotide, a compound consisting of ribonucleoside (a purine base linked to a ribose sugar) esterified with a phosphate group at either the 3' or 5'-hydroxyl group of the sugar.	BF440471
ITPA	inosine triphosphatase (nucleoside triphosphate pyrophosphatase)	2.06	0	0	0	-0.46	3.83	3.83	purine ribonucleotide catabolic process	The chemical reactions and pathways resulting in the breakdown of a purine ribonucleotide, a compound consisting of ribonucleoside (a purine base linked to a ribose sugar) esterified with a phosphate group at either the 3' or 5'-hydroxyl group of the sugar.	BF440471
TAL1	T-cell acute lymphocytic leukemia 1	0	0	0	0	2.38	3.83	3.83	positive regulation of cell division	Any process that activates or increases the frequency, rate or extent of cell division.	CN440569
ITPA	inosine triphosphatase (nucleoside triphosphate pyrophosphatase)	2.06	0	0	0	-0.46	3.83	3.83	nucleotide metabolic process	The chemical reactions and pathways involving a nucleotide, a nucleoside that is esterified with (ortho)phosphate or an oligophosphate at any hydroxyl group on the glycose moiety; may be mono-, di- or triphosphate; this definition includes cyclic nucleotides (nucleoside cyclic phosphates).	BF440471
NUP153	nucleoporin 153kDa	3.83	0	0	0	0.09	-0.7	3.83	nitrogen compound transport	The directed movement of nitrogen-containing compounds into, out of or within a cell, or between cells, by means of some agent such as a transporter or pore.	AW426500
DIABLO	diablo homolog (Drosophila)	3.83	0	2.75	1.18	0.35	1.75	3.83	neuron apoptotic process	Any apoptotic process in a neuron, the basic cellular unit of nervous tissue. Each neuron consists of a body, an axon, and dendrites. Their purpose is to receive, conduct, and transmit impulses in the nervous system.	BM364205
DBNDD2	dysbindin (dystrobrevin binding protein 1) domain containing 2	3.83	-0.01	-1.12	0	0	0	3.83	negative regulation of protein kinase activity	Any process that stops, prevents, or reduces the frequency, rate or extent of protein kinase activity.	CR452375
B4GALT7	xylosylprotein beta 1,4-galactosyltransferase, polypeptide 7 (galactosyltransferase I)	0	-0.18	0	3.83	0	1.16	3.83	negative regulation of fibroblast proliferation	Any process that stops, prevents, or reduces the frequency, rate or extent of multiplication or reproduction of fibroblast cells.	CN434922
NUP153	nucleoporin 153kDa	3.83	0	0	0	0.1	-0.71	3.83	mRNA transport	The directed movement of mRNA, messenger ribonucleic acid, into, out of or within a cell, or between cells, by means of some agent such as a transporter or pore.	AW426500
NUP153	nucleoporin 153kDa	3.83	0	0	0	0.09	-0.7	3.83	inclusion body	A discrete intracellular part formed of aggregated molecules such as proteins or other biopolymers.	AW426500
TAL1	T-cell acute lymphocytic leukemia 1	0	0	0	0	2.38	3.83	3.83	glial cell fate commitment	The process in which the developmental fate of a cell becomes restricted such that it will develop into a glial cell.	CN440569
CYTH3	uncharacterized LOC618488	1.33	0.19	3.83	3.65	1.04	2.93	3.83	establishment of epithelial cell polarity	The specification and formation of anisotropic intracellular organization of an epithelial cell.	AV598945
ESPN	espin	3.83	0	0	0	-1.49	-1.38	3.83	brush border	Dense covering of microvilli on the apical surface of epithelial cells in tissues such as the intestine, kidney, and choroid plexus; the microvilli aid absorption by increasing the surface area of the cell.	AW461939
TAL1	T-cell acute lymphocytic leukemia 1	0	0	0	0	2.38	3.82	3.82	transcription regulatory region sequence-specific DNA binding	Interacting selectively and non-covalently with a specific sequence of DNA that is part of a regulatory region that controls transcription of that section of the DNA. The transcribed region might be described as a gene, cistron, or operon.	CN440569
TAL1	T-cell acute lymphocytic leukemia 1	0	0	0	0	2.38	3.82	3.82	spinal cord development	The process whose specific outcome is the progression of the spinal cord over time, from its formation to the mature structure. The spinal cord primarily conducts sensory and motor nerve impulses between the brain and the peripheral nervous tissues.	CN440569
ITPA	inosine triphosphatase (nucleoside triphosphate pyrophosphatase)	2.06	0	0	0	-0.45	3.82	3.82	nucleoside phosphate catabolic process	The chemical reactions and pathways resulting in the breakdown of a nucleoside phosphate.	BF440471
NUP153	nucleoporin 153kDa	3.82	0	0	0	0.11	-0.71	3.82	nuclear pore	Any of the numerous similar discrete openings in the nuclear envelope of a eukaryotic cell, where the inner and outer nuclear membranes are joined.	AW426500
NUP153	nucleoporin 153kDa	3.82	0	0	0	0.11	-0.72	3.82	nuclear part	Any constituent part of the nucleus, a membrane-bounded organelle of eukaryotic cells in which chromosomes are housed and replicated.	AW426500
SRRM1	serine/arginine repetitive matrix 1	3.82	0.62	0	-0.28	-1.55	2.33	3.82	nuclear matrix	The dense fibrillar network lying on the inner side of the nuclear membrane.	CN441379
NUP153	nucleoporin 153kDa	3.82	0	0	0	0.1	-0.71	3.82	mitotic nuclear envelope disassembly	The cell cycle process in which the controlled breakdown of the nuclear envelope during mitotic cell division occurs.	AW426500
ESPN	espin	3.82	0	0	0	-1.61	-1.48	3.82	microvillus	Thin cylindrical membrane-covered projections on the surface of an animal cell containing a core bundle of actin filaments. Present in especially large numbers on the absorptive surface of intestinal cells.	AW461939
TAL1	T-cell acute lymphocytic leukemia 1	0	0	0	0	2.38	3.82	3.82	mesoderm formation	The process that gives rise to the mesoderm. This process pertains to the initial formation of the structure from unspecified parts.	CN440569
ESPN	espin	3.82	0	0	0	-1.6	-1.46	3.82	locomotory behavior	The specific movement from place to place of an organism in response to external or internal stimuli. Locomotion of a whole organism in a manner dependent upon some combination of that organism's internal state and external conditions.	AW461939
TAL1	T-cell acute lymphocytic leukemia 1	0	0	0	0	2.38	3.82	3.82	histone deacetylase binding	Interacting selectively and non-covalently with the enzyme histone deacetylase.	CN440569
NUP153	nucleoporin 153kDa	3.82	0	0	0	0.11	-0.72	3.82	hexose transport	The directed movement of hexose into, out of or within a cell, or between cells, by means of some agent such as a transporter or pore. Hexoses are any aldoses with a chain of six carbon atoms in the molecule.	AW426500
TAL1	T-cell acute lymphocytic leukemia 1	0	0	0	0	2.38	3.82	3.82	definitive hemopoiesis	A second wave of blood cell production that, in vertebrates, generates long-term hemopoietic stem cells that continously provide erythroid, myeloid and lymphoid lineages throughout adulthood.	CN440569
ITPA	inosine triphosphatase (nucleoside triphosphate pyrophosphatase)	2.06	0	0	0	-0.45	3.82	3.82	chromosome organization	A process that is carried out at the cellular level that results in the assembly, arrangement of constituent parts, or disassembly of chromosomes, structures composed of a very long molecule of DNA and associated proteins that carries hereditary information.	BF440471
SLC25A16	solute carrier family 25 (mitochondrial carrier; Graves disease autoantigen), member 16	3.82	0	0	1.33	1.63	0.38	3.82	cellular amide metabolic process	The chemical reactions and pathways involving an amide, any derivative of an oxoacid in which an acidic hydroxy group has been replaced by an amino or substituted amino group, as carried out by individual cells.	CK729664
CSRP3	cysteine and glycine-rich protein 3 (cardiac LIM protein)	3.82	0	0	0	0	-0.72	3.82	cardiac muscle tissue development	The process whose specific outcome is the progression of cardiac muscle over time, from its formation to the mature structure.	CR551487
NUP153	nucleoporin 153kDa	3.81	0	0	0	0.12	-0.73	3.81	transmembrane transport	The process in which a solute is transported from one side of a membrane to the other.	AW426500
SLC25A16	solute carrier family 25 (mitochondrial carrier; Graves disease autoantigen), member 16	3.81	0	0	1.33	1.63	0.38	3.81	transmembrane transport	The process in which a solute is transported from one side of a membrane to the other.	CK729664
NUP153	nucleoporin 153kDa	3.81	0	0	0	0.13	-0.74	3.81	structural molecule activity	The action of a molecule that contributes to the structural integrity of a complex or assembly within or outside a cell.	AW426500
ESPN	espin	3.81	0	0	0	-1.62	-1.48	3.81	SH3 domain binding	Interacting selectively and non-covalently with a SH3 domain (Src homology 3) of a protein, small protein modules containing approximately 50 amino acid residues found in a great variety of intracellular or membrane-associated proteins.	AW461939
ESPN	espin	3.81	0	0	0	-1.64	-1.5	3.81	sensory perception of sound	The series of events required for an organism to receive an auditory stimulus, convert it to a molecular signal, and recognize and characterize the signal. Sonic stimuli are detected in the form of vibrations and are processed to form a sound.	AW461939
NUP153	nucleoporin 153kDa	3.81	0	0	0	0.12	-0.73	3.81	regulation of transport	Any process that modulates the frequency, rate or extent of the directed movement of substances (such as macromolecules, small molecules, ions) into, out of or within a cell, or between cells, by means of some agent such as a transporter or pore.	AW426500
NUP153	nucleoporin 153kDa	3.81	0	0	0	0.13	-0.74	3.81	regulation of RNA export from nucleus	Any process that modulates the frequency, rate or extent of the directed movement of RNA from the nucleus to the cytoplasm.	AW426500
NUP153	nucleoporin 153kDa	3.81	0	0	0	0.13	-0.73	3.81	Ran GTPase binding	Interacting selectively and non-covalently with Ran, a conserved Ras-like GTP-binding protein, implicated in nucleocytoplasmic transport, cell cycle progression, spindle assembly, nuclear organization and nuclear envelope (NE) assembly.	AW426500
NUP153	nucleoporin 153kDa	3.81	0	0	0	0.13	-0.74	3.81	protein complex assembly	The aggregation, arrangement and bonding together of a set of components to form a protein complex.	AW426500
ESPN	espin	3.81	0	0	0	-1.62	-1.49	3.81	positive regulation of filopodium assembly	Any process that activates or increases the frequency, rate or extent of the assembly of a filopodium, a thin, stiff protrusion extended by the leading edge of a motile cell such as a crawling fibroblast or amoeba, or an axonal growth cone.	AW461939
TAL1	T-cell acute lymphocytic leukemia 1	0	0	0	0	2.38	3.81	3.81	positive regulation of erythrocyte differentiation	Any process that activates or increases the frequency, rate or extent of erythrocyte differentiation.	CN440569
NUP153	nucleoporin 153kDa	3.81	0	0	0	0.12	-0.73	3.81	nucleolus	A small, dense body one or more of which are present in the nucleus of eukaryotic cells. It is rich in RNA and protein, is not bounded by a limiting membrane, and is not seen during mitosis. Its prime function is the transcription of the nucleolar DNA into 45S ribosomal-precursor RNA, the processing of this RNA into 5.8S, 18S, and 28S components of ribosomal RNA, and the association of these comp…	AW426500
NUP153	nucleoporin 153kDa	3.81	0	0	0	0.13	-0.74	3.81	nucleocytoplasmic transport	The directed movement of molecules between the nucleus and the cytoplasm.	AW426500
ITPA	inosine triphosphatase (nucleoside triphosphate pyrophosphatase)	2.06	0	0	0	-0.45	3.81	3.81	nucleobase-containing small molecule metabolic process	The cellular chemical reactions and pathways involving a nucleobase-containing small molecule: a nucleobase, a nucleoside, or a nucleotide.	BF440471
NUP153	nucleoporin 153kDa	3.81	0	0	0	0.13	-0.74	3.81	nuclear membrane	Either of the lipid bilayers that surround the nucleus and form the nuclear envelope; excludes the intermembrane space.	AW426500
MPPED2	metallophosphoesterase domain containing 2	0.42	0.15	3.81	1.98	0	0	3.81	nervous system development	The process whose specific outcome is the progression of nervous tissue over time, from its formation to its mature state.	CN436615
ESPN	espin	3.81	0	0	0	-1.62	-1.49	3.81	negative regulation of cytoskeleton organization	Any process that stops, prevents, or reduces the frequency, rate or extent of the formation, arrangement of constituent parts, or disassembly of cytoskeletal structures.	AW461939
NUP153	nucleoporin 153kDa	3.81	0	0	0	0.12	-0.73	3.81	mitotic cell cycle	Progression through the phases of the mitotic cell cycle, the most common eukaryotic cell cycle, which canonically comprises four successive phases called G1, S, G2, and M and includes replication of the genome and the subsequent segregation of chromosomes into daughter cells. In some variant cell cycles nuclear replication or nuclear division may not be followed by cell division, or G1 and G2 ph…	AW426500
DIABLO	diablo homolog (Drosophila)	3.81	0	2.74	1.2	0.37	1.77	3.81	mitochondrial intermembrane space	The region between the inner and outer lipid bilayers of the mitochondrial envelope.	BM364205
TAL1	T-cell acute lymphocytic leukemia 1	0	0	0	0	2.38	3.81	3.81	megakaryocyte differentiation	The process in which a myeloid precursor cell acquires specializes features of a megakaryocyte.	CN440569
NUP153	nucleoporin 153kDa	3.81	0	0	0	0.13	-0.73	3.81	macromolecular complex subunit organization	Any process in which macromolecules aggregate, disaggregate, or are modified, resulting in the formation, disassembly, or alteration of a macromolecular complex.	AW426500
ISCA1	iron-sulfur cluster assembly 1 homolog (S. cerevisiae)	0.61	0	0	0	2.55	3.81	3.81	iron-sulfur cluster assembly	The incorporation of iron and exogenous sulfur into a metallo-sulfur cluster.	DR749285
NUP153	nucleoporin 153kDa	3.81	0	0	0	0.13	-0.74	3.81	intracellular transport of virus	The directed movement of a virus, or part of a virus, within the host cell.	AW426500
ESPN	espin	3.81	0	0	0	-1.64	-1.5	3.81	intracellular organelle part	A constituent part of an intracellular organelle, an organized structure of distinctive morphology and function, occurring within the cell. Includes constituent parts of the nucleus, mitochondria, plastids, vacuoles, vesicles, ribosomes and the cytoskeleton but excludes the plasma membrane.	AW461939
ESPN	espin	3.81	0	0	0	-1.67	-1.52	3.81	intracellular non-membrane-bounded organelle	Organized structure of distinctive morphology and function, not bounded by a lipid bilayer membrane and occurring within the cell. Includes ribosomes, the cytoskeleton and chromosomes.	AW461939
NUP153	nucleoporin 153kDa	3.81	0	0	0	0.12	-0.73	3.81	identical protein binding	Interacting selectively and non-covalently with an identical protein or proteins.	AW426500
NUP153	nucleoporin 153kDa	3.81	0	0	0	0.12	-0.73	3.81	glucose transport	The directed movement of the hexose monosaccharide glucose into, out of or within a cell, or between cells, by means of some agent such as a transporter or pore.	AW426500
ESPN	espin	3.81	0	0	0	-1.62	-1.49	3.81	filamentous actin	A two-stranded helical polymer of the protein actin.	AW461939
TAL1	T-cell acute lymphocytic leukemia 1	0	0	0	0	2.38	3.81	3.81	E-box binding	Interacting selectively and non-covalently with an E-box, a DNA motif with the consensus sequence CANNTG that is found in the promoters of a wide array of genes expressed in neurons, muscle and other tissues.	CN440569
NUP153	nucleoporin 153kDa	3.81	0	0	0	0.12	-0.73	3.81	cytokine-mediated signaling pathway	A series of molecular signals initiated by the binding of a cytokine to a receptor on the surface of a cell, and ending with regulation of a downstream cellular process, e.g. transcription.	AW426500
TAL1	T-cell acute lymphocytic leukemia 1	0	0	0	0	2.38	3.81	3.81	chromatin assembly or disassembly	The formation or destruction of chromatin structures.	CN440569
NUP153	nucleoporin 153kDa	3.81	0	0	0	0.13	-0.74	3.81	cellular protein complex assembly	The aggregation, arrangement and bonding together of a set of components to form a protein complex, occurring at the level of an individual cell.	AW426500
ESPN	espin	3.81	0	0	0	-1.64	-1.5	3.81	cell projection	A prolongation or process extending from a cell, e.g. a flagellum or axon.	AW461939
ESPN	espin	3.81	0	0	0	-1.63	-1.49	3.81	cell junction	A cellular component that forms a specialized region of connection between two cells or between a cell and the extracellular matrix. At a cell junction, anchoring proteins extend through the plasma membrane to link cytoskeletal proteins in one cell to cytoskeletal proteins in neighboring cells or to proteins in the extracellular matrix.	AW461939
CSRP3	cysteine and glycine-rich protein 3 (cardiac LIM protein)	3.81	0	0	0	0	-0.73	3.81	cardiac muscle contraction	Muscle contraction of cardiac muscle tissue.	CR551487
SLC25A16	solute carrier family 25 (mitochondrial carrier; Graves disease autoantigen), member 16	3.81	0	0	1.33	1.63	0.38	3.81	antiporter activity	Enables the active transport of a solute across a membrane by a mechanism whereby two or more species are transported in opposite directions in a tightly coupled process not directly linked to a form of energy other than chemiosmotic energy. The reaction is: solute A(out) + solute B(in) = solute A(in) + solute B(out).	CK729664
ESPN	espin	3.81	0	0	0	-1.65	-1.5	3.81	actin filament organization	A process that is carried out at the cellular level which results in the assembly, arrangement of constituent parts, or disassembly of cytoskeletal structures comprising actin filaments. Includes processes that control the spatial distribution of actin filaments, such as organizing filaments into meshworks, bundles, or other structures, as by cross-linking.	AW461939
ESPN	espin	3.81	0	0	0	-1.68	-1.53	3.81	actin filament bundle assembly	The assembly of actin filament bundles; actin filaments are on the same axis but may be oriented with the same or opposite polarities and may be packed with different levels of tightness.	AW461939
ESPN	espin	3.81	0	0	0	-1.63	-1.49	3.81	actin filament binding	Interacting selectively and non-covalently with an actin filament, also known as F-actin, a helical filamentous polymer of globular G-actin subunits.	AW461939
ESPN	espin	3.81	0	0	0	-1.64	-1.5	3.81	actin cytoskeleton	The part of the cytoskeleton (the internal framework of a cell) composed of actin and associated proteins. Includes actin cytoskeleton-associated complexes.	AW461939
ESPN	espin	3.81	0	0	0	-1.64	-1.5	3.81	actin binding	Interacting selectively and non-covalently with monomeric or multimeric forms of actin, including actin filaments.	AW461939
NUP153	nucleoporin 153kDa	3.8	0	0	0	0.14	-0.75	3.8	viral process	A multi-organism process in which a virus is a participant. The other participant is the host. Includes infection of a host cell, replication of the viral genome, and assembly of progeny virus particles. In some cases the viral genetic material may integrate into the host genome and only subsequently, under particular circumstances, 'complete' its life cycle.	AW426500
NUP153	nucleoporin 153kDa	3.8	0	0	0	0.13	-0.74	3.8	transporter activity	Enables the directed movement of substances (such as macromolecules, small molecules, ions) into, out of or within a cell, or between cells.	AW426500
TAL1	T-cell acute lymphocytic leukemia 1	0	0	0	0	2.37	3.8	3.8	regulation of cell proliferation	Any process that modulates the frequency, rate or extent of cell proliferation.	CN440569
ITPA	inosine triphosphatase (nucleoside triphosphate pyrophosphatase)	2.07	0	0	0	-0.44	3.8	3.8	purine nucleoside triphosphate metabolic process	The chemical reactions and pathways involving purine nucleoside triphosphate, a compound consisting of a purine base linked to a ribose or deoxyribose sugar esterified with triphosphate on the sugar.	BF440471
NUP153	nucleoporin 153kDa	3.8	0	0	0	0.15	-0.76	3.8	protein transport	The directed movement of proteins into, out of or within a cell, or between cells, by means of some agent such as a transporter or pore.	AW426500
ITPA	inosine triphosphatase (nucleoside triphosphate pyrophosphatase)	2.07	0	0	0	-0.44	3.8	3.8	nucleoside triphosphate metabolic process	The chemical reactions and pathways involving a nucleoside triphosphate, a compound consisting of a nucleobase linked to a deoxyribose or ribose sugar esterified with triphosphate on the sugar.	BF440471
NUP153	nucleoporin 153kDa	3.8	0	0	0	0.15	-0.76	3.8	nuclear periphery	The portion of the nuclear lumen proximal to the inner nuclear membrane.	AW426500
TAL1	T-cell acute lymphocytic leukemia 1	0	0	0	0	2.37	3.8	3.8	neuron differentiation	The process in which a relatively unspecialized cell acquires specialized features of a neuron.	CN440569
TAL1	T-cell acute lymphocytic leukemia 1	0	0	0	0	2.37	3.8	3.8	negative regulation of transcription from RNA polymerase II promoter	Any process that stops, prevents, or reduces the frequency, rate or extent of transcription from an RNA polymerase II promoter.	CN440569
TAL1	T-cell acute lymphocytic leukemia 1	0	0	0	0	2.37	3.8	3.8	myeloid leukocyte differentiation	The process in which a relatively unspecialized myeloid precursor cell acquires the specialized features of any cell of the myeloid leukocyte lineage.	CN440569
SLC25A16	solute carrier family 25 (mitochondrial carrier; Graves disease autoantigen), member 16	3.8	0	0	1.31	1.63	0.38	3.8	mitochondrial inner membrane	The inner, i.e. lumen-facing, lipid bilayer of the mitochondrial envelope. It is highly folded to form cristae.	CK729664
NUP153	nucleoporin 153kDa	3.8	0	0	0	0.15	-0.76	3.8	membrane part	Any constituent part of a membrane, a double layer of lipid molecules that encloses all cells, and, in eukaryotes, many organelles; may be a single or double lipid bilayer; also includes associated proteins.	AW426500
DIABLO	diablo homolog (Drosophila)	3.8	0	2.73	1.22	0.38	1.78	3.8	intrinsic apoptotic signaling pathway	A series of molecular signals in which an intracellular signal is conveyed to trigger the apoptotic death of a cell. The pathway starts with reception of an intracellular signal (e.g. DNA damage, endoplasmic reticulum stress, oxidative stress etc.), and ends when the execution phase of apoptosis is triggered. The intrinsic apoptotic signaling pathway is crucially regulated by permeabilization of …	BM364205
SLC25A16	solute carrier family 25 (mitochondrial carrier; Graves disease autoantigen), member 16	3.8	0	0	1.3	1.63	0.38	3.8	coenzyme metabolic process	The chemical reactions and pathways involving coenzymes, any of various nonprotein organic cofactors that are required, in addition to an enzyme and a substrate, for an enzymatic reaction to proceed.	CK729664
SLC25A16	solute carrier family 25 (mitochondrial carrier; Graves disease autoantigen), member 16	3.8	0	0	1.3	1.63	0.38	3.8	cellular modified amino acid metabolic process	The chemical reactions and pathways involving compounds derived from amino acids, organic acids containing one or more amino substituents.	CK729664
CSRP3	cysteine and glycine-rich protein 3 (cardiac LIM protein)	3.8	0	0	0	0	-0.73	3.8	cardiac muscle cell development	The process whose specific outcome is the progression of a cardiac muscle cell over time, from its formation to the mature state.	CR551487
NUP153	nucleoporin 153kDa	3.8	0	0	0	0.14	-0.75	3.8	carbohydrate metabolic process	The chemical reactions and pathways involving carbohydrates, any of a group of organic compounds based of the general formula Cx(H2O)y. Includes the formation of carbohydrate derivatives by the addition of a carbohydrate residue to another molecule.	AW426500
DTNBP1	dystrobrevin binding protein 1	3.8	0	0	0	0	-1.83	3.8	BLOC-1 complex	A protein complex required for the biogenesis of specialized organelles of the endosomal-lysosomal system, such as melanosomes and platelet dense granules. Many of the protein subunits are conserved between mouse and human; the mouse complex contains the Pallidin, Muted, Cappuccino, Dysbindin, Snapin, BLOS1, BLOS2, AND BLOS3 proteins.	BF044445
ELOVL4	elongation of very long chain fatty acids (FEN1/Elo2, SUR4/Elo3, yeast)-like 4	0	0	0	0	3.79	-2.04	3.79	very long-chain fatty acid metabolic process	The chemical reactions and pathways involving a fatty acid which has a chain length greater than C22.	CB432437
ELOVL4	elongation of very long chain fatty acids (FEN1/Elo2, SUR4/Elo3, yeast)-like 4	0	0	0	0	3.79	-2.04	3.79	triglyceride biosynthetic process	The chemical reactions and pathways resulting in the formation of a triglyceride, any triester of glycerol.	CB432437
TAL1	T-cell acute lymphocytic leukemia 1	0	0	0	0	2.37	3.79	3.79	transcription regulatory region DNA binding	Interacting selectively and non-covalently with a DNA region that regulates the transcription of a region of DNA, which may be a gene, cistron, or operon. Binding may occur as a sequence specific interaction or as an interaction observed only once a factor has been recruited to the DNA by other factors.	CN440569
TAL1	T-cell acute lymphocytic leukemia 1	0	0	0	0	2.37	3.79	3.79	transcription from RNA polymerase II promoter	The synthesis of RNA from a DNA template by RNA polymerase II, originating at an RNA polymerase II promoter. Includes transcription of messenger RNA (mRNA) and certain small nuclear RNAs (snRNAs).	CN440569
TAL1	T-cell acute lymphocytic leukemia 1	0	0	0	0	2.37	3.79	3.79	transcription factor complex	A protein complex that is capable of associating with DNA by direct binding, or via other DNA-binding proteins or complexes, and regulating transcription.	CN440569
TAL1	T-cell acute lymphocytic leukemia 1	0	0	0	0	2.37	3.79	3.79	stem cell differentiation	The process in which a relatively unspecialized cell acquires specialized features of a stem cell. A stem cell is a cell that retains the ability to divide and proliferate throughout life to provide progenitor cells that can differentiate into specialized cells.	CN440569
SRRM1	serine/arginine repetitive matrix 1	3.79	0.61	0	-0.29	-1.56	2.34	3.79	spliceosomal complex	Any of a series of ribonucleoprotein complexes that contain RNA and small nuclear ribonucleoproteins (snRNPs), and are formed sequentially during the splicing of a messenger RNA primary transcript to excise an intron.	CN441379
TAL1	T-cell acute lymphocytic leukemia 1	0	0	0	0	2.37	3.79	3.79	single-organism developmental process	A biological process whose specific outcome is the progression of an integrated living unit: an anatomical structure (which may be a subcellular structure, cell, tissue, or organ), or organism over time from an initial condition to a later condition, involving only one organism.	CN440569
ELOVL4	elongation of very long chain fatty acids (FEN1/Elo2, SUR4/Elo3, yeast)-like 4	0	0	0	0	3.79	-2.04	3.79	signaling receptor activity	Receiving a signal and transmitting the signal in the cell to initiate a change in cell activity. A signal is a physical entity or change in state that is used to transfer information in order to trigger a response.	CB432437
TAL1	T-cell acute lymphocytic leukemia 1	0	0	0	0	2.37	3.79	3.79	sequence-specific DNA binding RNA polymerase II transcription factor activity	Interacting selectively and non-covalently with a specific DNA sequence in order to modulate transcription by RNA polymerase II. The transcription factor may or may not also interact selectively with a protein or macromolecular complex.	CN440569
ELOVL4	elongation of very long chain fatty acids (FEN1/Elo2, SUR4/Elo3, yeast)-like 4	0	0	0	0	3.79	-2.04	3.79	response to light stimulus	Any process that results in a change in state or activity of a cell or an organism (in terms of movement, secretion, enzyme production, gene expression, etc.) as a result of a light stimulus, electromagnetic radiation of wavelengths classified as infrared, visible or ultraviolet light.	CB432437
TAL1	T-cell acute lymphocytic leukemia 1	0	0	0	0	2.37	3.79	3.79	regulation of transcription from RNA polymerase II promoter	Any process that modulates the frequency, rate or extent of transcription from an RNA polymerase II promoter.	CN440569
NUP153	nucleoporin 153kDa	3.79	0	0	0	0.16	-0.77	3.79	regulation of nucleocytoplasmic transport	Any process that modulates the frequency, rate or extent of the directed movement of substances between the nucleus and the cytoplasm.	AW426500
TAL1	T-cell acute lymphocytic leukemia 1	0	0	0	0	2.37	3.79	3.79	regulation of multicellular organismal development	Any process that modulates the frequency, rate or extent of multicellular organismal development.	CN440569
TAL1	T-cell acute lymphocytic leukemia 1	0	0	0	0	2.37	3.79	3.79	regulation of cell differentiation	Any process that modulates the frequency, rate or extent of cell differentiation, the process in which relatively unspecialized cells acquire specialized structural and functional features.	CN440569
TAL1	T-cell acute lymphocytic leukemia 1	0	0	0	0	2.37	3.79	3.79	protein dimerization activity	The formation of a protein dimer, a macromolecular structure consists of two noncovalently associated identical or nonidentical subunits.	CN440569
TAL1	T-cell acute lymphocytic leukemia 1	0	0	0	0	2.37	3.79	3.79	positive regulation of transcription, DNA-templated	Any process that activates or increases the frequency, rate or extent of cellular DNA-templated transcription.	CN440569
DIABLO	diablo homolog (Drosophila)	3.79	0	2.73	1.22	0.38	1.78	3.79	positive regulation of apoptotic process	Any process that activates or increases the frequency, rate or extent of cell death by apoptotic process.	BM364205
TAL1	T-cell acute lymphocytic leukemia 1	0	0	0	0	2.37	3.79	3.79	megakaryocyte development	The process whose specific outcome is the progression of a megakaryocyte cell over time, from its formation to the mature structure. Megakaryocyte development does not include the steps involved in committing a cell to a megakaryocyte fate. A megakaryocyte is a giant cell 50 to 100 micron in diameter, with a greatly lobulated nucleus, found in the bone marrow.	CN440569
ELOVL4	elongation of very long chain fatty acids (FEN1/Elo2, SUR4/Elo3, yeast)-like 4	0	0	0	0	3.79	-2.04	3.79	long-chain fatty-acyl-CoA biosynthetic process	The chemical reactions and pathways resulting in the formation of a long-chain fatty-acyl-CoA any derivative of coenzyme A in which the sulfhydryl group is in a thioester linkage with a long-chain fatty-acyl group. Long-chain fatty-acyl-CoAs have chain lengths of C13 or more.	CB432437
ELOVL4	elongation of very long chain fatty acids (FEN1/Elo2, SUR4/Elo3, yeast)-like 4	0	0	0	0	3.79	-2.04	3.79	lipid metabolic process	The chemical reactions and pathways involving lipids, compounds soluble in an organic solvent but not, or sparingly, in an aqueous solvent. Includes fatty acids; neutral fats, other fatty-acid esters, and soaps; long-chain (fatty) alcohols and waxes; sphingoids and other long-chain bases; glycolipids, phospholipids and sphingolipids; and carotenes, polyprenols, sterols, terpenes and other isopren…	CB432437
ELOVL4	elongation of very long chain fatty acids (FEN1/Elo2, SUR4/Elo3, yeast)-like 4	0	0	0	0	3.79	-2.04	3.79	integral component of endoplasmic reticulum membrane	The component of the endoplasmic reticulum membrane consisting of gene products and protein complexes that have some part that penetrates at least one leaflet of the membrane bilayer. This component includes gene products that are buried in the bilayer with no exposure outside the bilayer.	CB432437
ELOVL4	elongation of very long chain fatty acids (FEN1/Elo2, SUR4/Elo3, yeast)-like 4	0	0	0	0	3.79	-2.04	3.79	G-protein coupled receptor activity	Combining with an extracellular signal and transmitting the signal across the membrane by activating an associated G-protein; promotes the exchange of GDP for GTP on the alpha subunit of a heterotrimeric G-protein complex.	CB432437
ELOVL4	elongation of very long chain fatty acids (FEN1/Elo2, SUR4/Elo3, yeast)-like 4	0	0	0	0	3.79	-2.04	3.79	fatty acid metabolic process	The chemical reactions and pathways involving fatty acids, aliphatic monocarboxylic acids liberated from naturally occurring fats and oils by hydrolysis.	CB432437
ELOVL4	elongation of very long chain fatty acids (FEN1/Elo2, SUR4/Elo3, yeast)-like 4	0	0	0	0	3.79	-2.04	3.79	fatty acid biosynthetic process	The chemical reactions and pathways resulting in the formation of a fatty acid, any of the aliphatic monocarboxylic acids that can be liberated by hydrolysis from naturally occurring fats and oils. Fatty acids are predominantly straight-chain acids of 4 to 24 carbon atoms, which may be saturated or unsaturated; branched fatty acids and hydroxy fatty acids also occur, and very long chain acids of …	CB432437
TAL1	T-cell acute lymphocytic leukemia 1	0	0	0	0	2.37	3.79	3.79	enzyme binding	Interacting selectively and non-covalently with any enzyme.	CN440569
ELOVL4	elongation of very long chain fatty acids (FEN1/Elo2, SUR4/Elo3, yeast)-like 4	0	0	0	0	3.79	-2.04	3.79	detection of external stimulus	The series of events in which an external stimulus is received by a cell and converted into a molecular signal.	CB432437
ELOVL4	elongation of very long chain fatty acids (FEN1/Elo2, SUR4/Elo3, yeast)-like 4	0	0	0	0	3.79	-2.04	3.79	detection of abiotic stimulus	The series of events in which an (non-living) abiotic stimulus is received by a cell and converted into a molecular signal.	CB432437
ITPA	inosine triphosphatase (nucleoside triphosphate pyrophosphatase)	2.07	0	0	0	-0.44	3.79	3.79	deoxyribonucleoside triphosphate metabolic process	The chemical reactions and pathways involving a deoxyribonucleoside triphosphate, a compound consisting of a nucleobase linked to a deoxyribose sugar esterified with triphosphate on the sugar.	BF440471
DIABLO	diablo homolog (Drosophila)	3.79	0	2.73	1.23	0.39	1.79	3.79	cytoplasmic side of plasma membrane	The leaflet the plasma membrane that faces the cytoplasm and any proteins embedded or anchored in it or attached to its surface.	BM364205
TAL1	T-cell acute lymphocytic leukemia 1	0	0	0	0	2.37	3.79	3.79	cell differentiation	The process in which relatively unspecialized cells, e.g. embryonic or regenerative cells, acquire specialized structural and/or functional features that characterize the cells, tissues, or organs of the mature organism or some other relatively stable phase of the organism's life history. Differentiation includes the processes involved in commitment of a cell to a specific fate and its subsequent…	CN440569
DIABLO	diablo homolog (Drosophila)	3.79	0	2.73	1.23	0.39	1.79	3.79	CD40 receptor complex	A protein complex that contains at least CD40 (a cell surface receptor of the tumour necrosis factor receptor (TNFR) superfamily), and other signaling molecules.	BM364205
FBXL20	F-box and leucine-rich repeat protein 20	2.41	-1.92	0	0	0.18	3.79	3.79	behavioral fear response	An acute behavioral change resulting from a perceived external threat.	CN434075
TAL1	T-cell acute lymphocytic leukemia 1	0	0	0	0	2.37	3.79	3.79	astrocyte differentiation	The process in which a relatively unspecialized cell acquires the specialized features of an astrocyte. An astrocyte is the most abundant type of glial cell. Astrocytes provide support for neurons and regulate the environment in which they function.	CN440569
TAL1	T-cell acute lymphocytic leukemia 1	0	0	0	0	2.37	3.79	3.79	angiogenesis	Blood vessel formation when new vessels emerge from the proliferation of pre-existing blood vessels.	CN440569
TAL1	T-cell acute lymphocytic leukemia 1	0	0	0	0	2.37	3.79	3.79	anatomical structure development	The biological process whose specific outcome is the progression of an anatomical structure from an initial condition to its mature state. This process begins with the formation of the structure and ends with the mature structure, whatever form that may be including its natural destruction. An anatomical structure is any biological entity that occupies space and is distinguished from its surround…	CN440569
DIABLO	diablo homolog (Drosophila)	3.79	0	2.73	1.22	0.38	1.78	3.79	activation of cysteine-type endopeptidase activity involved in apoptotic process	Any process that initiates the activity of the inactive enzyme cysteine-type endopeptidase in the context of an apoptotic process.	BM364205
PPP1R12A	protein phosphatase 1, regulatory (inhibitor) subunit 12A	0.97	0	0	0	-1.71	3.78	3.78	signal transducer activity	Conveys a signal across a cell to trigger a change in cell function or state. A signal is a physical entity or change in state that is used to transfer information in order to trigger a response.	AW464052
PPP1R12A	protein phosphatase 1, regulatory (inhibitor) subunit 12A	0.98	0	0	0	-1.7	3.78	3.78	regulation of phosphoprotein phosphatase activity	Any process that modulates the frequency, rate or extent of phosphoprotein phosphatase activity, the catalysis of the hydrolysis of phosphate from a phosphoprotein.	AW464052
PPP1R12A	protein phosphatase 1, regulatory (inhibitor) subunit 12A	0.96	0	0	0	-1.71	3.78	3.78	regulation of nucleocytoplasmic transport	Any process that modulates the frequency, rate or extent of the directed movement of substances between the nucleus and the cytoplasm.	AW464052
PPP1R12A	protein phosphatase 1, regulatory (inhibitor) subunit 12A	0.98	0	0	0	-1.7	3.78	3.78	regulation of cell adhesion	Any process that modulates the frequency, rate or extent of attachment of a cell to another cell or to the extracellular matrix.	AW464052
PPP1R12A	protein phosphatase 1, regulatory (inhibitor) subunit 12A	0.98	0	0	0	-1.7	3.78	3.78	protein serine/threonine phosphatase complex	A complex, normally consisting of a catalytic and a regulatory subunit, which catalyzes the removal of a phosphate group from a serine or threonine residue of a protein.	AW464052
PPP1R12A	protein phosphatase 1, regulatory (inhibitor) subunit 12A	0.99	0	0	0	-1.7	3.78	3.78	protein kinase binding	Interacting selectively and non-covalently with a protein kinase, any enzyme that catalyzes the transfer of a phosphate group, usually from ATP, to a protein substrate.	AW464052
TAL1	T-cell acute lymphocytic leukemia 1	0	0	0	0	2.36	3.78	3.78	protein heterodimerization activity	Interacting selectively and non-covalently with a nonidentical protein to form a heterodimer.	CN440569
PPP1R12A	protein phosphatase 1, regulatory (inhibitor) subunit 12A	0.97	0	0	0	-1.71	3.78	3.78	protein dephosphorylation	The process of removing one or more phosphoric residues from a protein.	AW464052
PPP1R12A	protein phosphatase 1, regulatory (inhibitor) subunit 12A	0.97	0	0	0	-1.71	3.78	3.78	phosphoprotein phosphatase activity	Catalysis of the reaction: a phosphoprotein + H2O = a protein + phosphate. Together with protein kinases, these enzymes control the state of phosphorylation of cell proteins and thereby provide an important mechanism for regulating cellular activity.	AW464052
PPP1R12A	protein phosphatase 1, regulatory (inhibitor) subunit 12A	0.98	0	0	0	-1.71	3.78	3.78	phosphatase regulator activity	Modulates the activity of a phosphatase, an enzyme which catalyzes of the removal of a phosphate group from a substrate molecule.	AW464052
NUP153	nucleoporin 153kDa	3.78	0	0	0	0.17	-0.79	3.78	nucleus organization	A process that is carried out at the cellular level which results in the assembly, arrangement of constituent parts, or disassembly of the nucleus.	AW426500
SRRM1	serine/arginine repetitive matrix 1	3.78	0.61	0	-0.3	-1.57	2.35	3.78	nuclear speck	A discrete extra-nucleolar subnuclear domain, 20-50 in number, in which splicing factors are seen to be localized by immunofluorescence microscopy.	CN441379
NUP153	nucleoporin 153kDa	3.78	0	0	0	0.18	-0.79	3.78	negative regulation of transport	Any process that stops, prevents, or reduces the frequency, rate or extent of the directed movement of substances (such as macromolecules, small molecules, ions) into, out of or within a cell, or between cells, by means of some agent such as a transporter or pore.	AW426500
PPP1R12A	protein phosphatase 1, regulatory (inhibitor) subunit 12A	0.97	0	0	0	-1.71	3.78	3.78	negative regulation of catalytic activity	Any process that stops or reduces the activity of an enzyme.	AW464052
TAL1	T-cell acute lymphocytic leukemia 1	0	0	0	0	2.36	3.78	3.78	myeloid cell differentiation	The process in which a relatively unspecialized myeloid precursor cell acquires the specialized features of any cell of the myeloid leukocyte, megakaryocyte, thrombocyte, or erythrocyte lineages.	CN440569
NUP153	nucleoporin 153kDa	3.78	0	0	0	0.18	-0.79	3.78	multi-organism process	A biological process which involves another organism of the same or different species.	AW426500
SRRM1	serine/arginine repetitive matrix 1	3.78	0.61	0	-0.3	-1.57	2.35	3.78	mRNA processing	Any process involved in the conversion of a primary mRNA transcript into one or more mature mRNA(s) prior to translation into polypeptide.	CN441379
PPP1R12A	protein phosphatase 1, regulatory (inhibitor) subunit 12A	0.98	0	0	0	-1.71	3.78	3.78	mitotic cell cycle	Progression through the phases of the mitotic cell cycle, the most common eukaryotic cell cycle, which canonically comprises four successive phases called G1, S, G2, and M and includes replication of the genome and the subsequent segregation of chromosomes into daughter cells. In some variant cell cycles nuclear replication or nuclear division may not be followed by cell division, or G1 and G2 ph…	AW464052
PPP1R12A	protein phosphatase 1, regulatory (inhibitor) subunit 12A	0.97	0	0	0	-1.71	3.78	3.78	mitosis	A cell cycle process comprising the steps by which the nucleus of a eukaryotic cell divides; the process involves condensation of chromosomal DNA into a highly compacted form. Canonically, mitosis produces two daughter nuclei whose chromosome complement is identical to that of the mother cell.	AW464052
PPP1R12A	protein phosphatase 1, regulatory (inhibitor) subunit 12A	0.99	0	0	0	-1.7	3.78	3.78	kinetochore	A multisubunit complex that is located at the centromeric region of DNA and provides an attachment point for the spindle microtubules.	AW464052
NUP153	nucleoporin 153kDa	3.78	0	0	0	0.18	-0.79	3.78	intracellular transport	The directed movement of substances within a cell.	AW426500
PPP1R12A	protein phosphatase 1, regulatory (inhibitor) subunit 12A	0.97	0	0	0	-1.71	3.78	3.78	G2/M transition of mitotic cell cycle	The mitotic cell cycle transition by which a cell in G2 commits to M phase. The process begins when the kinase activity of M cyclin/CDK complex reaches a threshold high enough for the cell cycle to proceed. This is accomplished by activating a positive feedback loop that results in the accumulation of unphosphorylated and active M cyclin/CDK complex.	AW464052
DIABLO	diablo homolog (Drosophila)	3.78	0	2.72	1.24	0.39	1.79	3.78	extrinsic apoptotic signaling pathway via death domain receptors	A series of molecular signals in which a signal is conveyed from the cell surface to trigger the apoptotic death of a cell. The pathway starts with a ligand binding to a death domain receptor on the cell surface, and ends when the execution phase of apoptosis is triggered.	BM364205
TAL1	T-cell acute lymphocytic leukemia 1	0	0	0	0	2.36	3.78	3.78	erythrocyte maturation	A developmental process, independent of morphogenetic (shape) change, that is required for an erythrocyte to attain its fully functional state.	CN440569
TAL1	T-cell acute lymphocytic leukemia 1	0	0	0	0	2.36	3.78	3.78	erythrocyte differentiation	The process in which a myeloid precursor cell acquires specializes features of an erythrocyte.	CN440569
PPP1R12A	protein phosphatase 1, regulatory (inhibitor) subunit 12A	0.97	0	0	0	-1.71	3.78	3.78	enzyme inhibitor activity	Stops, prevents or reduces the activity of an enzyme.	AW464052
PPP1R12A	protein phosphatase 1, regulatory (inhibitor) subunit 12A	1.04	0	0	0	-1.67	3.78	3.78	contractile fiber	Fibers, composed of actin, myosin, and associated proteins, found in cells of smooth or striated muscle.	AW464052
SLC25A16	solute carrier family 25 (mitochondrial carrier; Graves disease autoantigen), member 16	3.78	0	0	1.26	1.63	0.39	3.78	coenzyme biosynthetic process	The chemical reactions and pathways resulting in the formation of coenzymes, any of various nonprotein organic cofactors that are required, in addition to an enzyme and a substrate, for an enzymatic reaction to proceed.	CK729664
TAL1	T-cell acute lymphocytic leukemia 1	0	0	0	0	2.36	3.78	3.78	chromosome organization	A process that is carried out at the cellular level that results in the assembly, arrangement of constituent parts, or disassembly of chromosomes, structures composed of a very long molecule of DNA and associated proteins that carries hereditary information.	CN440569
TAL1	T-cell acute lymphocytic leukemia 1	0	0	0	0	2.36	3.78	3.78	chromatin binding	Interacting selectively and non-covalently with chromatin, the network of fibers of DNA, protein, and sometimes RNA, that make up the chromosomes of the eukaryotic nucleus during interphase.	CN440569
PPP1R12A	protein phosphatase 1, regulatory (inhibitor) subunit 12A	0.97	0	0	0	-1.71	3.78	3.78	centrosome	A structure comprised of a core structure (in most organisms, a pair of centrioles) and peripheral material from which a microtubule-based structure, such as a spindle apparatus, is organized. Centrosomes occur close to the nucleus during interphase in many eukaryotic cells, though in animal cells it changes continually during the cell-division cycle.	AW464052
PPP1R12A	protein phosphatase 1, regulatory (inhibitor) subunit 12A	0.95	0	0	0	-1.72	3.78	3.78	centrosome organization	A process that is carried out at the cellular level which results in the assembly, arrangement of constituent parts, or disassembly of a centrosome, a structure comprised of a pair of centrioles and peri-centriolar material from which a microtubule spindle apparatus is organized.	AW464052
ELOVL4	elongation of very long chain fatty acids (FEN1/Elo2, SUR4/Elo3, yeast)-like 4	0	0	0	0	3.78	-2.04	3.78	cellular lipid metabolic process	The chemical reactions and pathways involving lipids, as carried out by individual cells.	CB432437
TAL1	T-cell acute lymphocytic leukemia 1	0	0	0	0	2.36	3.78	3.78	cell fate commitment	The commitment of cells to specific cell fates and their capacity to differentiate into particular kinds of cells. Positional information is established through protein signals that emanate from a localized source within a cell (the initial one-cell zygote) or within a developmental field.	CN440569
PHAX	GENE : likely ortholog of mouse phosphorylated adaptor for RNA export	0	0	0	0	3.78	1.87	3.78	binding	The selective, non-covalent, often stoichiometric, interaction of a molecule with one or more specific sites on another molecule.	BF041378
PPP1R12A	protein phosphatase 1, regulatory (inhibitor) subunit 12A	0.94	0	0	0	-1.72	3.78	3.78	14-3-3 protein binding	Interacting selectively and non-covalently with a 14-3-3 protein. A 14-3-3 protein is any of a large family of approximately 30kDa acidic proteins which exist primarily as homo- and heterodimers within all eukaryotic cells, and have been implicated in the modulation of distinct biological processes by binding to specific phosphorylated sites on diverse target proteins, thereby forcing conformatio…	AW464052
SLC25A16	solute carrier family 25 (mitochondrial carrier; Graves disease autoantigen), member 16	3.77	0	0	1.24	1.63	0.39	3.77	water-soluble vitamin metabolic process	The chemical reactions and pathways involving any of a diverse group of vitamins that are soluble in water.	CK729664
SLC25A16	solute carrier family 25 (mitochondrial carrier; Graves disease autoantigen), member 16	3.77	0	0	1.24	1.63	0.39	3.77	vitamin metabolic process	The chemical reactions and pathways involving vitamins. Vitamin is a general term for a number of unrelated organic substances that occur in many foods in small amounts and that are necessary in trace amounts for the normal metabolic functioning of the body. Vitamins may be water-soluble or fat-soluble and usually serve as components of coenzyme systems.	CK729664
SRRM1	serine/arginine repetitive matrix 1	3.77	0.6	0	-0.3	-1.57	2.35	3.77	transcription from RNA polymerase II promoter	The synthesis of RNA from a DNA template by RNA polymerase II, originating at an RNA polymerase II promoter. Includes transcription of messenger RNA (mRNA) and certain small nuclear RNAs (snRNAs).	CN441379
PHAX	GENE : likely ortholog of mouse phosphorylated adaptor for RNA export	0	0	0	0	3.77	1.87	3.77	RNA transport	The directed movement of RNA, ribonucleic acids, into, out of or within a cell, or between cells, by means of some agent such as a transporter or pore.	BF041378
SRRM1	serine/arginine repetitive matrix 1	3.77	0.6	0	-0.3	-1.57	2.35	3.77	RNA splicing	The process of removing sections of the primary RNA transcript to remove sequences not present in the mature form of the RNA and joining the remaining sections to form the mature form of the RNA.	CN441379
TAL1	T-cell acute lymphocytic leukemia 1	0	0	0	0	2.36	3.77	3.77	positive regulation of mitotic cell cycle	Any process that activates or increases the rate or extent of progression through the mitotic cell cycle.	CN440569
TAL1	T-cell acute lymphocytic leukemia 1	0	0	0	0	2.36	3.77	3.77	nuclear chromatin	The ordered and organized complex of DNA, protein, and sometimes RNA, that forms the chromosome in the nucleus.	CN440569
NUP153	nucleoporin 153kDa	3.77	0	0	0	0.18	-0.8	3.77	negative regulation of intracellular transport	Any process that stops, prevents, or reduces the frequency, rate or extent of the directed movement of substances within cells.	AW426500
PHAX	GENE : likely ortholog of mouse phosphorylated adaptor for RNA export	0	0	0	0	3.77	1.87	3.77	ncRNA metabolic process	The chemical reactions and pathways involving non-coding RNA transcripts (ncRNAs).	BF041378
TAL1	T-cell acute lymphocytic leukemia 1	0	0	0	0	2.36	3.77	3.77	locomotory behavior	The specific movement from place to place of an organism in response to external or internal stimuli. Locomotion of a whole organism in a manner dependent upon some combination of that organism's internal state and external conditions.	CN440569
CTPS2	cytidine 5'-triphosphate synthase 2	0	0	2.13	3.77	0.38	2.94	3.77	ligase activity	Catalysis of the joining of two substances, or two groups within a single molecule, with the concomitant hydrolysis of the diphosphate bond in ATP or a similar triphosphate.	BF039130
TAL1	T-cell acute lymphocytic leukemia 1	0	0	0	0	2.36	3.77	3.77	hematopoietic progenitor cell differentiation	The process in which precursor cell type acquires the specialized features of a hematopoietic progenitor cell, a class of cell types including myeloid progenitor cells and lymphoid progenitor cells.	CN440569
CTPS2	cytidine 5'-triphosphate synthase 2	0	0	2.13	3.77	0.36	2.93	3.77	glutamine metabolic process	The chemical reactions and pathways involving glutamine, 2-amino-4-carbamoylbutanoic acid.	BF039130
CSRP3	cysteine and glycine-rich protein 3 (cardiac LIM protein)	3.77	0	0	0	0	-0.74	3.77	detection of external stimulus	The series of events in which an external stimulus is received by a cell and converted into a molecular signal.	CR551487
CSRP3	cysteine and glycine-rich protein 3 (cardiac LIM protein)	3.77	0	0	0	0	-0.74	3.77	detection of abiotic stimulus	The series of events in which an (non-living) abiotic stimulus is received by a cell and converted into a molecular signal.	CR551487
CTPS2	cytidine 5'-triphosphate synthase 2	0	0	2.13	3.77	0.39	2.94	3.77	CTP biosynthetic process	The chemical reactions and pathways resulting in the formation of CTP, cytidine 5'-triphosphate.	BF039130
TAL1	T-cell acute lymphocytic leukemia 1	0	0	0	0	2.36	3.77	3.77	chromatin organization	Any process that results in the specification, formation or maintenance of the physical structure of eukaryotic chromatin.	CN440569
HTR6	5-hydroxytryptamine (serotonin) receptor 6	2.93	0	0	1.33	-1.89	3.77	3.77	amine transport	The directed movement of amines, including polyamines, organic compounds containing one or more amino groups, into, out of or within a cell, or between cells, by means of some agent such as a transporter or pore.	BF039753
PHAX	GENE : likely ortholog of mouse phosphorylated adaptor for RNA export	0	0	0	0	3.76	1.87	3.76	spliceosomal snRNP assembly	The aggregation, arrangement and bonding together of one or more snRNA and multiple protein components to form a ribonucleoprotein complex that is involved in formation of the spliceosome.	BF041378
PHAX	GENE : likely ortholog of mouse phosphorylated adaptor for RNA export	0	0	0	0	3.76	1.87	3.76	single-organism intracellular transport	An intracellular transport which involves only one organism.	BF041378
PHAX	GENE : likely ortholog of mouse phosphorylated adaptor for RNA export	0	0	0	0	3.76	1.87	3.76	RNA metabolic process	The cellular chemical reactions and pathways involving RNA, ribonucleic acid, one of the two main type of nucleic acid, consisting of a long, unbranched macromolecule formed from ribonucleotides joined in 3',5'-phosphodiester linkage.	BF041378
DTNBP1	dystrobrevin binding protein 1	3.76	0	0	0	0	-1.86	3.76	regulation of neurotransmitter transport	Any process that modulates the frequency, rate or extent of the directed movement of a neurotransmitter into, out of or within a cell, or between cells, by means of some agent such as a transporter or pore.	BF044445
CTPS2	cytidine 5'-triphosphate synthase 2	0	0	2.12	3.76	0.32	2.92	3.76	pyrimidine nucleotide metabolic process	The chemical reactions and pathways involving a pyrimidine nucleotide, a compound consisting of nucleoside (a pyrimidine base linked to a deoxyribose or ribose sugar) esterified with a phosphate group at either the 3' or 5'-hydroxyl group of the sugar.	BF039130
CTPS2	cytidine 5'-triphosphate synthase 2	0	0	2.12	3.76	0.33	2.92	3.76	pyrimidine nucleotide biosynthetic process	The chemical reactions and pathways resulting in the formation of a pyrimidine nucleotide, a compound consisting of nucleoside (a pyrimidine base linked to a deoxyribose or ribose sugar) esterified with a phosphate group at either the 3' or 5'-hydroxyl group of the sugar.	BF039130
ITPA	inosine triphosphatase (nucleoside triphosphate pyrophosphatase)	2.07	0	0	0	-0.42	3.76	3.76	purine ribonucleoside triphosphate metabolic process	The chemical reactions and pathways involving purine ribonucleoside triphosphate, a compound consisting of a purine base linked to a ribose sugar esterified with triphosphate on the sugar.	BF440471
PHAX	GENE : likely ortholog of mouse phosphorylated adaptor for RNA export	0	0	0	0	3.76	1.87	3.76	protein transport	The directed movement of proteins into, out of or within a cell, or between cells, by means of some agent such as a transporter or pore.	BF041378
TAL1	T-cell acute lymphocytic leukemia 1	0	0	0	0	2.36	3.76	3.76	positive regulation of organelle organization	Any process that increases the frequency, rate or extent of a process involved in the formation, arrangement of constituent parts, or disassembly of an organelle.	CN440569
CTPS2	cytidine 5'-triphosphate synthase 2	0	0	2.12	3.76	0.34	2.93	3.76	nucleobase-containing small molecule metabolic process	The cellular chemical reactions and pathways involving a nucleobase-containing small molecule: a nucleobase, a nucleoside, or a nucleotide.	BF039130
CTPS2	cytidine 5'-triphosphate synthase 2	0	0	2.12	3.76	0.33	2.92	3.76	nucleobase-containing small molecule interconversion	The chemical reactions and pathways by which a nucleobase, nucleoside or nucleotide small molecule is synthesized from another nucleobase, nucleoside or nucleotide small molecule.	BF039130
DTNBP1	dystrobrevin binding protein 1	3.76	0	0	0	0	-1.86	3.76	neurotransmitter secretion	The regulated release of neurotransmitter into the synaptic cleft. A neurotransmitter is any of a group of substances that are released on excitation from the axon terminal of a presynaptic neuron of the central or peripheral nervous system and travel across the synaptic cleft to either excite or inhibit the target cell. Among the many substances that have the properties of a neurotransmitter are…	BF044445
MAP1B	microtubule-associated protein 1B	0.88	-0.09	0	0	3.76	2.09	3.76	mitochondrion localization	Any process in which a mitochondrion or mitochondria are transported to, and/or maintained in, a specific location within the cell.	CN438689
CTPS2	cytidine 5'-triphosphate synthase 2	0	0	2.12	3.76	0.34	2.93	3.76	ligase activity, forming carbon-nitrogen bonds	Catalysis of the joining of two molecules, or two groups within a single molecule, via a carbon-nitrogen bond, with the concomitant hydrolysis of the diphosphate bond in ATP or a similar triphosphate.	BF039130
DIABLO	diablo homolog (Drosophila)	3.76	0	2.71	1.26	0.41	1.81	3.76	intrinsic apoptotic signaling pathway in response to oxidative stress	A series of molecular signals in which an intracellular signal is conveyed to trigger the apoptotic death of a cell. The pathway is induced in response to oxidative stress, a state often resulting from exposure to high levels of reactive oxygen species, and ends when the execution phase of apoptosis is triggered.	BM364205
TAL1	T-cell acute lymphocytic leukemia 1	0	0	0	0	2.35	3.76	3.76	hemopoiesis	The process whose specific outcome is the progression of the myeloid and lymphoid derived organ/tissue systems of the blood and other parts of the body over time, from formation to the mature structure. The site of hemopoiesis is variable during development, but occurs primarily in bone marrow or kidney in many adult vertebrates.	CN440569
TAL1	T-cell acute lymphocytic leukemia 1	0	0	0	0	2.35	3.76	3.76	chromosomal part	Any constituent part of a chromosome, a structure composed of a very long molecule of DNA and associated proteins (e.g. histones) that carries hereditary information.	CN440569
TAL1	T-cell acute lymphocytic leukemia 1	0	0	0	0	2.36	3.76	3.76	central nervous system neuron differentiation	The process in which a relatively unspecialized cell acquires specialized features of a neuron whose cell body resides in the central nervous system.	CN440569
SRRM1	serine/arginine repetitive matrix 1	3.76	0.6	0	-0.3	-1.57	2.35	3.76	catalytic step 2 spliceosome	A spliceosomal complex that contains three snRNPs, including U5, bound to a splicing intermediate in which the first catalytic cleavage of the 5' splice site has occurred. The precise subunit composition differs significantly from that of the catalytic step 1, or activated, spliceosome, and includes many proteins in addition to those found in the associated snRNPs.	CN441379
PHAX	GENE : likely ortholog of mouse phosphorylated adaptor for RNA export	0	0	0	0	3.76	1.87	3.76	Cajal body	A class of nuclear body, first seen after silver staining by Ramon y Cajal in 1903, enriched in small nuclear ribonucleoproteins, and certain general RNA polymerase II transcription factors; ultrastructurally, they appear as a tangle of coiled, electron-dense threads roughly 0.5 micrometers in diameter; involved in aspects of snRNP biogenesis; the protein coilin serves as a marker for Cajal bodie…	BF041378
ISCA1	iron-sulfur cluster assembly 1 homolog (S. cerevisiae)	0.8	0	0	0	2.45	3.75	3.75	structural molecule activity	The action of a molecule that contributes to the structural integrity of a complex or assembly within or outside a cell.	DR749285
MYL6B		0	0	0	0	1.83	3.75	3.75	structural constituent of muscle	The action of a molecule that contributes to the structural integrity of a muscle fiber.	CB431008
MYL6B		0	0	0	0	1.83	3.75	3.75	skeletal muscle tissue development	The developmental sequence of events leading to the formation of adult muscle that occurs in the anima. In vertebrate skeletal muscle the main events are: the fusion of myoblasts to form myotubes that increase in size by further fusion to them of myoblasts, the formation of myofibrils within their cytoplasm and the establishment of functional neuromuscular junctions with motor neurons. At this st…	CB431008
TAL1	T-cell acute lymphocytic leukemia 1	0	0	0	0	2.35	3.75	3.75	RNA polymerase II transcription factor binding	Interacting selectively and non-covalently with an RNA polymerase II transcription factor, any protein required to initiate or regulate transcription by RNA polymerase II.	CN440569
TAL1	T-cell acute lymphocytic leukemia 1	0	0	0	0	2.35	3.75	3.75	regulation of myeloid leukocyte differentiation	Any process that modulates the frequency, rate, or extent of myeloid leukocyte differentiation.	CN440569
TAL1	T-cell acute lymphocytic leukemia 1	0	0	0	0	2.35	3.75	3.75	regulation of immune system process	Any process that modulates the frequency, rate, or extent of an immune system process.	CN440569
TAL1	T-cell acute lymphocytic leukemia 1	0	0	0	0	2.35	3.75	3.75	regulation of chromosome organization	Any process that modulates the frequency, rate or extent of a process involved in the formation, arrangement of constituent parts, or disassembly of a chromosome.	CN440569
TAL1	T-cell acute lymphocytic leukemia 1	0	0	0	0	2.35	3.75	3.75	positive regulation of protein complex assembly	Any process that activates or increases the frequency, rate or extent of protein complex assembly.	CN440569
PHAX	GENE : likely ortholog of mouse phosphorylated adaptor for RNA export	0	0	0	0	3.75	1.87	3.75	neuronal cell body	The portion of a neuron that includes the nucleus, but excludes cell projections such as axons and dendrites.	BF041378
MAP1B	microtubule-associated protein 1B	0.89	-0.1	0	0	3.75	2.09	3.75	negative regulation of intracellular transport	Any process that stops, prevents, or reduces the frequency, rate or extent of the directed movement of substances within cells.	CN438689
MYL6B		0	0	0	0	1.83	3.75	3.75	myosin II complex	A myosin complex containing two class II myosin heavy chains, two myosin essential light chains and two myosin regulatory light chains. Also known as classical myosin or conventional myosin, the myosin II class includes the major muscle myosin of vertebrate and invertebrate muscle, and is characterized by alpha-helical coiled coil tails that self assemble to form a variety of filament structures.	CB431008
MYL6B		0	0	0	0	1.83	3.75	3.75	myosin complex	A protein complex, formed of one or more myosin heavy chains plus associated light chains and other proteins, that functions as a molecular motor; uses the energy of ATP hydrolysis to move actin filaments or to move vesicles or other cargo on fixed actin filaments; has magnesium-ATPase activity and binds actin. Myosin classes are distinguished based on sequence features of the motor, or head, dom…	CB431008
MYL6B		0	0	0	0	1.83	3.75	3.75	muscle filament sliding	The sliding of actin thin filaments and myosin thick filaments past each other in muscle contraction. This involves a process of interaction of myosin located on a thick filament with actin located on a thin filament. During this process ATP is split and forces are generated.	CB431008
MYL6B		0	0	0	0	1.83	3.75	3.75	muscle contraction	A process in which force is generated within muscle tissue, resulting in a change in muscle geometry. Force generation involves a chemo-mechanical energy conversion step that is carried out by the actin/myosin complex activity, which generates force through ATP hydrolysis.	CB431008
MYL6B		0	0	0	0	1.83	3.75	3.75	motor activity	Catalysis of movement along a polymeric molecule such as a microfilament or microtubule, coupled to the hydrolysis of a nucleoside triphosphate.	CB431008
MYL6B		0	0	0	0	1.83	3.75	3.75	metabolic process	The chemical reactions and pathways, including anabolism and catabolism, by which living organisms transform chemical substances. Metabolic processes typically transform small molecules, but also include macromolecular processes such as DNA repair and replication, and protein synthesis and degradation.	CB431008
ISCA1	iron-sulfur cluster assembly 1 homolog (S. cerevisiae)	0.81	0	0	0	2.44	3.75	3.75	iron-sulfur cluster binding	Interacting selectively and non-covalently with an iron-sulfur cluster, a combination of iron and sulfur atoms.	DR749285
MYL6B		0	0	0	0	1.83	3.75	3.75	calcium ion binding	Interacting selectively and non-covalently with calcium ions (Ca2+).	CB431008
SYT1	synaptotagmin I	0	0	0	0	3.74	2.44	3.74	syntaxin-1 binding	Interacting selectively and non-covalently with the SNAP receptor syntaxin-1.	NM_174192
SRRM1	serine/arginine repetitive matrix 1	3.74	0.59	0	-0.31	-1.58	2.36	3.74	RNA splicing, via transesterification reactions	Splicing of RNA via a series of two transesterification reactions.	CN441379
SYT1	synaptotagmin I	0	0	0	0	3.74	2.44	3.74	regulation of exocytosis	Any process that modulates the frequency, rate or extent of exocytosis.	NM_174192
PLA2G4B	phospholipase A2, group IVB (cytosolic)	3.74	1.28	0.34	1.42	1.31	0.81	3.74	phosphatidylcholine acyl-chain remodeling	Remodeling the acyl chains of phosphatidylcholine, through sequential deacylation and re-acylation reactions, to generate phosphatidylcholine containing different types of fatty acid acyl chains.	BF041812
TAL1	T-cell acute lymphocytic leukemia 1	0	0	0	0	2.35	3.74	3.74	histone deacetylase complex	A protein complex that possesses histone deacetylase activity.	CN440569
TFPI	tissue factor pathway inhibitor (lipoprotein-associated coagulation inhibitor)	1.96	0	0	0.67	1.08	3.74	3.74	hemostasis	The stopping of bleeding (loss of body fluid) or the arrest of the circulation to an organ or part.	BF042459
RAB15	RAB15, member RAS oncogene family	-1.21	0	0	-0.56	3.74	2.54	3.74	GTP binding	Interacting selectively and non-covalently with GTP, guanosine triphosphate.	DR697634
TAL1	T-cell acute lymphocytic leukemia 1	0	0	0	0	2.34	3.74	3.74	embryonic hemopoiesis	The stages of blood cell formation that take place within the embryo.	CN440569
MYL6B		0	0	0	0	1.83	3.74	3.74	contractile fiber part	Any constituent part of a contractile fiber, a fiber composed of actin, myosin, and associated proteins, found in cells of smooth or striated muscle.	CB431008
SYT1	synaptotagmin I	0	0	0	0	3.73	2.49	3.73	transport vesicle	Any of the vesicles of the constitutive secretory pathway, which carry cargo from the endoplasmic reticulum to the Golgi, between Golgi cisternae, or to destinations within or outside the cell.	NM_174192
SYT1	synaptotagmin I	0	0	0	0	3.73	2.5	3.73	synaptic vesicle	A secretory organelle, some 50 nm in diameter, of presynaptic nerve terminals; accumulates in high concentrations of neurotransmitters and secretes these into the synaptic cleft by fusion with the 'active zone' of the presynaptic plasma membrane.	NM_174192
RAB15	RAB15, member RAS oncogene family	-1.21	0	0	-0.56	3.73	2.54	3.73	small GTPase mediated signal transduction	Any series of molecular signals in which a small monomeric GTPase relays one or more of the signals.	DR697634
TAL1	T-cell acute lymphocytic leukemia 1	0	0	0	0	2.34	3.73	3.73	RNA polymerase II core promoter sequence-specific DNA binding	Interacting selectively and non-covalently with the regulatory region composed of the transcription start site and binding sites for transcription factors of the RNA polymerase II basal transcription machinery.	CN440569
PHAX	GENE : likely ortholog of mouse phosphorylated adaptor for RNA export	0	0	0	0	3.73	1.86	3.73	RNA export from nucleus	The directed movement of RNA from the nucleus to the cytoplasm.	BF041378
PLA2G4B	phospholipase A2, group IVB (cytosolic)	3.73	1.27	0.34	1.41	1.31	0.82	3.73	phosphatidylserine acyl-chain remodeling	Remodeling the acyl chains of phosphatidylserine, through sequential deacylation and re-acylation reactions, to generate phosphatidylserine containing different types of fatty acid acyl chains.	BF041812
PLA2G4B	phospholipase A2, group IVB (cytosolic)	3.73	1.27	0.34	1.42	1.31	0.82	3.73	phosphatidylethanolamine acyl-chain remodeling	Remodeling the acyl chains of phosphatidylethanolamine, through sequential deacylation and re-acylation reactions, to generate phosphatidylethanolamine containing different types of fatty acid acyl chains.	BF041812
SRRM1	serine/arginine repetitive matrix 1	3.73	0.59	0	-0.32	-1.58	2.37	3.73	mRNA splicing, via spliceosome	The joining together of exons from one or more primary transcripts of messenger RNA (mRNA) and the excision of intron sequences, via a spliceosomal mechanism, so that mRNA consisting only of the joined exons is produced.	CN441379
SYT1	synaptotagmin I	0	0	0	0	3.73	2.47	3.73	intracellular organelle	Organized structure of distinctive morphology and function, occurring within the cell. Includes the nucleus, mitochondria, plastids, vacuoles, vesicles, ribosomes and the cytoskeleton. Excludes the plasma membrane.	NM_174192
SYT1	synaptotagmin I	0	0	0	0	3.72	2.54	3.72	vesicle-mediated transport	A cellular transport process in which transported substances are moved in membrane-bounded vesicles; transported substances are enclosed in the vesicle lumen or located in the vesicle membrane. The process begins with a step that directs a substance to the forming vesicle, and includes vesicle budding and coating. Vesicles are then targeted to, and fuse with, an acceptor membrane.	NM_174192
SYT1	synaptotagmin I	0	0	0	0	3.72	2.53	3.72	vesicle fusion	Fusion of the membrane of a transport vesicle with its target membrane.	NM_174192
SYT1	synaptotagmin I	0	0	0	0	3.72	2.53	3.72	transporter activity	Enables the directed movement of substances (such as macromolecules, small molecules, ions) into, out of or within a cell, or between cells.	NM_174192
SYT1	synaptotagmin I	0	0	0	0	3.72	2.53	3.72	transport vesicle membrane	The lipid bilayer surrounding a transport vesicle.	NM_174192
SYT1	synaptotagmin I	0	0	0	0	3.72	2.53	3.72	syntaxin binding	Interacting selectively and non-covalently with a syntaxin, a SNAP receptor involved in the docking of synaptic vesicles at the presynaptic zone of a synapse.	NM_174192
SYT1	synaptotagmin I	0	0	0	0	3.72	2.53	3.72	synaptic vesicle membrane	The lipid bilayer surrounding a synaptic vesicle.	NM_174192
SYT1	synaptotagmin I	0	0	0	0	3.72	2.53	3.72	synaptic transmission	The process of communication from a neuron to a target (neuron, muscle, or secretory cell) across a synapse.	NM_174192
SYT1	synaptotagmin I	0	0	0	0	3.72	2.54	3.72	synapse	The junction between a nerve fiber of one neuron and another neuron or muscle fiber or glial cell; the site of interneuronal communication. As the nerve fiber approaches the synapse it enlarges into a specialized structure, the presynaptic nerve ending, which contains mitochondria and synaptic vesicles. At the tip of the nerve ending is the presynaptic membrane; facing it, and separated from it b…	NM_174192
SYT1	synaptotagmin I	0	0	0	0	3.72	2.54	3.72	SNARE complex	A protein complex involved in membrane fusion; a stable ternary complex consisting of a four-helix bundle, usually formed from one R-SNARE and three Q-SNAREs with an ionic layer sandwiched between hydrophobic layers. One well-characterized example is the neuronal SNARE complex formed of synaptobrevin 2, syntaxin 1a, and SNAP-25.	NM_174192
SYT1	synaptotagmin I	0	0	0	0	3.72	2.52	3.72	SNARE binding	Interacting selectively and non-covalently with a SNARE (soluble N-ethylmaleimide-sensitive factor attached protein receptor) protein.	NM_174192
PHAX	GENE : likely ortholog of mouse phosphorylated adaptor for RNA export	0	0	0	0	3.72	1.86	3.72	single-organism transport	The directed movement of substances (such as macromolecules, small molecules, ions) into, out of or within a cell, or between cells, or within a multicellular organism by means of some agent such as a transporter or pore, involving a single organism.	BF041378
SYT1	synaptotagmin I	0	0	0	0	3.72	2.53	3.72	single-organism cellular process	Any process that is carried out at the cellular level, occurring within a single organism.	NM_174192
SYT1	synaptotagmin I	0	0	0	0	3.72	2.53	3.72	secretory granule	A small subcellular vesicle, surrounded by a membrane, that is formed from the Golgi apparatus and contains a highly concentrated protein destined for secretion. Secretory granules move towards the periphery of the cell and upon stimulation, their membranes fuse with the cell membrane, and their protein load is exteriorized. Processing of the contained protein may take place in secretory granules.	NM_174192
DTNBP1	dystrobrevin binding protein 1	3.72	0	0	0	0	-1.88	3.72	sarcolemma	The outer membrane of a muscle cell, consisting of the plasma membrane, a covering basement membrane (about 100 nm thick and sometimes common to more than one fiber), and the associated loose network of collagen fibers.	BF044445
SYT1	synaptotagmin I	0	0	0	0	3.72	2.53	3.72	response to calcium ion	Any process that results in a change in state or activity of a cell or an organism (in terms of movement, secretion, enzyme production, gene expression, etc.) as a result of a calcium ion stimulus.	NM_174192
SYT1	synaptotagmin I	0	0	0	0	3.72	2.53	3.72	regulation of vesicle-mediated transport	Any process that modulates the rate, frequency, or extent of vesicle-mediated transport, the directed movement of substances, either within a vesicle or in the vesicle membrane, into, out of or within a cell.	NM_174192
RALGPS1	Ral GEF with PH domain and SH3 binding motif 1	3.72	0	0	0	0	1.59	3.72	regulation of Ras protein signal transduction	Any process that modulates the frequency, rate or extent of Ras protein signal transduction.	BF440410
SYT1	synaptotagmin I	0	0	0	0	3.72	2.53	3.72	regulation of organelle organization	Any process that modulates the frequency, rate or extent of a process involved in the formation, arrangement of constituent parts, or disassembly of an organelle.	NM_174192
RALGPS1	Ral GEF with PH domain and SH3 binding motif 1	3.72	0	0	0	0	1.59	3.72	regulation of GTPase activity	Any process that modulates the rate of GTP hydrolysis by a GTPase.	BF440410
SYT1	synaptotagmin I	0	0	0	0	3.72	2.54	3.72	regulation of calcium ion-dependent exocytosis	Any process that modulates the frequency, rate or extent of calcium ion-dependent exocytosis.	NM_174192
RAB15	RAB15, member RAS oncogene family	-1.23	0	0	-0.56	3.72	2.54	3.72	protein transport	The directed movement of proteins into, out of or within a cell, or between cells, by means of some agent such as a transporter or pore.	DR697634
SYT1	synaptotagmin I	0	0	0	0	3.72	2.52	3.72	protein homooligomerization	The process of creating protein oligomers, compounds composed of a small number, usually between three and ten, of identical component monomers. Oligomers may be formed by the polymerization of a number of monomers or the depolymerization of a large protein polymer.	NM_174192
SYT1	synaptotagmin I	0	0	0	0	3.72	2.54	3.72	protein C-terminus binding	Interacting selectively and non-covalently with a protein C-terminus, the end of any peptide chain at which the 1-carboxy function of a constituent amino acid is not attached in peptide linkage to another amino-acid residue.	NM_174192
SYT1	synaptotagmin I	0	0	0	0	3.72	2.52	3.72	presynaptic membrane	A specialized area of membrane of the axon terminal that faces the plasma membrane of the neuron or muscle fiber with which the axon terminal establishes a synaptic junction; many synaptic junctions exhibit structural presynaptic characteristics, such as conical, electron-dense internal protrusions, that distinguish it from the remainder of the axon plasma membrane.	NM_174192
DTNBP1	dystrobrevin binding protein 1	3.72	0	0	0	0	-1.88	3.72	presynaptic membrane	A specialized area of membrane of the axon terminal that faces the plasma membrane of the neuron or muscle fiber with which the axon terminal establishes a synaptic junction; many synaptic junctions exhibit structural presynaptic characteristics, such as conical, electron-dense internal protrusions, that distinguish it from the remainder of the axon plasma membrane.	BF044445
SYT1	synaptotagmin I	0	0	0	0	3.72	2.53	3.72	positive regulation of transport	Any process that activates or increases the frequency, rate or extent of the directed movement of substances (such as macromolecules, small molecules, ions) into, out of or within a cell, or between cells, by means of some agent such as a transporter or pore.	NM_174192
SYT1	synaptotagmin I	0	0	0	0	3.72	2.52	3.72	positive regulation of organelle organization	Any process that increases the frequency, rate or extent of a process involved in the formation, arrangement of constituent parts, or disassembly of an organelle.	NM_174192
SYT1	synaptotagmin I	0	0	0	0	3.72	2.53	3.72	phospholipid binding	Interacting selectively and non-covalently with phospholipids, a class of lipids containing phosphoric acid as a mono- or diester.	NM_174192
SYT1	synaptotagmin I	0	0	0	0	3.72	2.52	3.72	phosphatidylinositol-4,5-bisphosphate binding	Interacting selectively and non-covalently with phosphatidylinositol-4,5-bisphosphate, a derivative of phosphatidylinositol in which the inositol ring is phosphorylated at the 4' and 5' positions.	NM_174192
TFPI	tissue factor pathway inhibitor (lipoprotein-associated coagulation inhibitor)	1.99	0	0	0.67	1.07	3.72	3.72	organelle membrane	A membrane that is one of the two lipid bilayers of an organelle envelope or the outermost membrane of single membrane bound organelle.	BF042459
SYT1	synaptotagmin I	0	0	0	0	3.72	2.51	3.72	neurotransmitter secretion	The regulated release of neurotransmitter into the synaptic cleft. A neurotransmitter is any of a group of substances that are released on excitation from the axon terminal of a presynaptic neuron of the central or peripheral nervous system and travel across the synaptic cleft to either excite or inhibit the target cell. Among the many substances that have the properties of a neurotransmitter are…	NM_174192
SYT1	synaptotagmin I	0	0	0	0	3.72	2.52	3.72	neuron projection	A prolongation or process extending from a nerve cell, e.g. an axon or dendrite.	NM_174192
NFASC	neurofascin	0	-1.05	0	1.92	3.72	3.28	3.72	myelin assembly	The process in which the wraps of cell membrane that constitute myelin are laid down around an axon in the central or peripheral nervous system.	CN440126
MAP3K1	mitogen-activated protein kinase kinase kinase 1	2.81	0	-1.64	-2.3	3.72	-2.14	3.72	mitogen-activated protein kinase kinase binding	Interacting selectively and non-covalently with a mitogen-activated protein kinase kinase, any protein that can phosphorylate a MAP kinase.	CN440406
SYT1	synaptotagmin I	0	0	0	0	3.72	2.53	3.72	identical protein binding	Interacting selectively and non-covalently with an identical protein or proteins.	NM_174192
NFASC	neurofascin	0	-1.05	0	1.92	3.72	3.28	3.72	heterotypic cell-cell adhesion	The attachment of a cell to a cell of a different type via adhesion molecules.	CN440126
TAL1	T-cell acute lymphocytic leukemia 1	0	0	0	0	2.34	3.72	3.72	granulocyte differentiation	The process in which a myeloid precursor cell acquires the specialized features of a granulocyte. Granulocytes are a class of leukocytes characterized by the presence of granules in their cytoplasm. These cells are active in allergic immune reactions such as arthritic inflammation and rashes. This class includes basophils, eosinophils and neutrophils.	CN440569
SYT1	synaptotagmin I	0	0	0	0	3.72	2.51	3.72	glutamate secretion	The controlled release of glutamate by a cell. The glutamate is the most abundant excitatory neurotransmitter in the nervous system.	NM_174192
SYT1	synaptotagmin I	0	0	0	0	3.72	2.53	3.72	excitatory synapse	A synapse in which an action potential in the presynaptic cell increases the probability of an action potential occurring in the postsynaptic cell.	NM_174192
SYT1	synaptotagmin I	0	0	0	0	3.72	2.52	3.72	endocytic vesicle membrane	The lipid bilayer surrounding an endocytic vesicle.	NM_174192
SYT1	synaptotagmin I	0	0	0	0	3.72	2.52	3.72	detection of chemical stimulus	The series of events in which a chemical stimulus is received by a cell and converted into a molecular signal.	NM_174192
SYT1	synaptotagmin I	0	0	0	0	3.72	2.53	3.72	cytoplasmic vesicle	A vesicle formed of membrane or protein, found in the cytoplasm of a cell.	NM_174192
SYT1	synaptotagmin I	0	0	0	0	3.72	2.53	3.72	clathrin binding	Interacting selectively and non-covalently with a clathrin heavy or light chain, the main components of the coat of coated vesicles and coated pits, and which also occurs in synaptic vesicles.	NM_174192
SYT1	synaptotagmin I	0	0	0	0	3.72	2.54	3.72	cell	The basic structural and functional unit of all organisms. Includes the plasma membrane and any external encapsulating structures such as the cell wall and cell envelope.	NM_174192
SYT1	synaptotagmin I	0	0	0	0	3.72	2.53	3.72	cell junction	A cellular component that forms a specialized region of connection between two cells or between a cell and the extracellular matrix. At a cell junction, anchoring proteins extend through the plasma membrane to link cytoskeletal proteins in one cell to cytoskeletal proteins in neighboring cells or to proteins in the extracellular matrix.	NM_174192
SYT1	synaptotagmin I	0	0	0	0	3.72	2.53	3.72	calmodulin binding	Interacting selectively and non-covalently with calmodulin, a calcium-binding protein with many roles, both in the calcium-bound and calcium-free states.	NM_174192
SYT1	synaptotagmin I	0	0	0	0	3.72	2.52	3.72	calcium-dependent protein binding	Interacting selectively and non-covalently with any protein or protein complex (a complex of two or more proteins that may include other nonprotein molecules), in the presence of calcium.	NM_174192
SYT1	synaptotagmin I	0	0	0	0	3.72	2.52	3.72	calcium-dependent phospholipid binding	Interacting selectively and non-covalently with phospholipids, a class of lipids containing phosphoric acid as a mono- or diester, in the presence of calcium.	NM_174192
SYT1	synaptotagmin I	0	0	0	0	3.72	2.53	3.72	calcium ion binding	Interacting selectively and non-covalently with calcium ions (Ca2+).	NM_174192
SYT1	synaptotagmin I	0	0	0	0	3.72	2.54	3.72	1-phosphatidylinositol binding	Interacting selectively and non-covalently with phosphatidylinositol, any glycophospholipid with its sn-glycerol 3-phosphate residue is esterified to the 1-hydroxyl group of 1D-myo-inositol.	NM_174192
SETD2	SET domain containing 2	-0.39	0	0	0	3.58	3.71	3.71	vasculogenesis	The differentiation of endothelial cells from progenitor cells during blood vessel development, and the de novo formation of blood vessels and tubes.	CR454872
NFASC	neurofascin	0	-1.07	0	1.9	3.71	3.27	3.71	transmission of nerve impulse	The neurological system process in which a signal is transmitted through the nervous system by synaptic transmission and the sequential electrochemical polarization and depolarization that travels across the membrane of a nerve cell (neuron) in response to stimulation.	CN440126
SETD2	SET domain containing 2	-0.41	0	0	0	3.58	3.71	3.71	transcription elongation from RNA polymerase II promoter	The extension of an RNA molecule after transcription initiation and promoter clearance at an RNA polymerase II promoter by the addition of ribonucleotides catalyzed by RNA polymerase II.	CR454872
SYT1	synaptotagmin I	0	0	0	0	3.71	2.55	3.71	synaptic vesicle exocytosis	Fusion of intracellular membrane-bounded vesicles with the pre-synaptic membrane of the neuronal cell resulting in release of neurotransmitter into the synaptic cleft.	NM_174192
NFASC	neurofascin	0	-1.07	0	1.9	3.71	3.27	3.71	synapse organization	A process that is carried out at the cellular level which results in the assembly, arrangement of constituent parts, or disassembly of a synapse, the junction between a neuron and a target (neuron, muscle, or secretory cell).	CN440126
SETD2	SET domain containing 2	-0.23	0	0	0	3.58	3.71	3.71	stem cell development	The process whose specific outcome is the progression of the stem cell over time, from its formation to the mature structure. Cell development does not include the steps involved in committing a cell to its specific fate.	CR454872
NFASC	neurofascin	0	-1.07	0	1.9	3.71	3.27	3.71	single-organism membrane organization	A process which results in the assembly, arrangement of constituent parts, or disassembly of a membrane, involving only one organism.	CN440126
SYT1	synaptotagmin I	0	0	0	0	3.71	2.55	3.71	secretory granule membrane	The lipid bilayer surrounding a secretory granule.	NM_174192
SETD2	SET domain containing 2	-0.38	0	0	0	3.58	3.71	3.71	regulation of RNA export from nucleus	Any process that modulates the frequency, rate or extent of the directed movement of RNA from the nucleus to the cytoplasm.	CR454872
SETD2	SET domain containing 2	-0.36	0	0	0	3.58	3.71	3.71	regulation of gene expression	Any process that modulates the frequency, rate or extent of gene expression. Gene expression is the process in which a gene's coding sequence is converted into a mature gene product or products (proteins or RNA). This includes the production of an RNA transcript as well as any processing to produce a mature RNA product or an mRNA (for protein-coding genes) and the translation of that mRNA into pr…	CR454872
NFASC	neurofascin	0	-1.07	0	1.89	3.71	3.27	3.71	protein targeting to plasma membrane	The process of directing proteins towards the plasma membrane; usually uses signals contained within the protein.	CN440126
NFASC	neurofascin	0	-1.07	0	1.89	3.71	3.27	3.71	protein domain specific binding	Interacting selectively and non-covalently with a specific domain of a protein.	CN440126
SYT1	synaptotagmin I	0	0	0	0	3.71	2.56	3.71	positive regulation of calcium ion-dependent exocytosis	Any process that activates or increases the frequency, rate or extent of calcium ion-dependent exocytosis.	NM_174192
SYT1	synaptotagmin I	0	0	0	0	3.71	2.57	3.71	phosphatidylserine binding	Interacting selectively and non-covalently with phosphatidylserine, a class of glycophospholipids in which a phosphatidyl group is esterified to the hydroxyl group of L-serine.	NM_174192
NFASC	neurofascin	0	-1.06	0	1.9	3.71	3.27	3.71	peripheral nervous system development	The process whose specific outcome is the progression of the peripheral nervous system over time, from its formation to the mature structure. The peripheral nervous system is one of the two major divisions of the nervous system. Nerves in the PNS connect the central nervous system (CNS) with sensory organs, other organs, muscles, blood vessels and glands.	CN440126
GMPPB	GDP-mannose pyrophosphorylase B	3.71	-0.6	-0.46	0	0	3.39	3.71	nucleotidyltransferase activity	Catalysis of the transfer of a nucleotidyl group to a reactant.	BF045956
GMPPB	GDP-mannose pyrophosphorylase B	3.71	-0.6	-0.45	0	0	3.39	3.71	nucleotide-sugar metabolic process	The cellular chemical reactions and pathways involving nucleotide-sugars, any nucleotide in which the distal phosphoric residue of a nucleoside 5'-diphosphate is in glycosidic linkage with a monosaccharide or monosaccharide derivative.	BF045956
[truncated: 42,018 more rows]
