# Supplementary material for: Systems Analysis of Early Host Gene Expression Provides Clues for Transient Mycobacterium avium ssp avium vs. Persistent Mycobacterium avium ssp paratuberculosis Intestinal Infections
Source: PLoS One. 2016 Sep 21;11(9):e0161946. doi: 10.1371/journal.pone.0161946 (PMC5031438; doi:10.1371/journal.pone.0161946)
Supplement: S10 Table — (XLSX) [file pone.0161946.s012.xlsx]

## Sheet: Gene_Ontology_Gene_Bayesian_Sco
S10 Table. List of all mechanistic genes found for all GO categories for the MAA infected host condition
Symbol	Description	t=30	t=60	t=120	t=240	t=480	t=720	Max_Score	GO_Group	GO_Group_Description	Probes
CHCHD7		0	0	0	3.09	6.01	0	6.01	mitochondrial intermembrane space	The region between the inner and outer lipid bilayers of the mitochondrial envelope.	CR553328
TXNDC5	thioredoxin domain containing 5	0.48	2.57	2.49	-0.33	2.08	5.61	5.61	apoptotic cell clearance	The recognition and removal of an apoptotic cell by a neighboring cell or by a phagocyte.	DR697499
TXNDC5	thioredoxin domain containing 5	0.48	2.57	2.48	-0.33	2.07	5.6	5.6	post-Golgi vesicle-mediated transport	The directed movement of substances from the Golgi to other parts of the cell, including organelles and the plasma membrane, mediated by small transport vesicles.	DR697499
TXNDC5	thioredoxin domain containing 5	0.48	2.57	2.48	-0.33	2.07	5.6	5.6	isomerase activity	Catalysis of the geometric or structural changes within one molecule. Isomerase is the systematic name for any enzyme of EC class 5.	DR697499
TXNDC5	thioredoxin domain containing 5	0.49	2.57	2.48	-0.33	2.07	5.59	5.59	protein disulfide oxidoreductase activity	Catalysis of the reaction: a protein with reduced sulfide groups = a protein with oxidized disulfide bonds.	DR697499
TXNDC5	thioredoxin domain containing 5	0.49	2.57	2.48	-0.33	2.06	5.59	5.59	endoplasmic reticulum lumen	The volume enclosed by the membranes of the endoplasmic reticulum.	DR697499
TXNDC5	thioredoxin domain containing 5	0.48	2.57	2.48	-0.33	2.07	5.59	5.59	cell redox homeostasis	Any process that maintains the redox environment of a cell or compartment within a cell.	DR697499
TXNDC5	thioredoxin domain containing 5	0.5	2.57	2.47	-0.33	2.06	5.58	5.58	membrane organization	A process which results in the assembly, arrangement of constituent parts, or disassembly of a membrane. A membrane is a double layer of lipid molecules that encloses all cells, and, in eukaryotes, many organelles; may be a single or double lipid bilayer; also includes associated proteins.	DR697499
TXNDC5	thioredoxin domain containing 5	0.5	2.57	2.47	-0.33	2.05	5.58	5.58	glycerol ether metabolic process	The chemical reactions and pathways involving glycerol ethers, any anhydride formed between two organic hydroxy compounds, one of which is glycerol.	DR697499
TXNDC5	thioredoxin domain containing 5	0.5	2.57	2.47	-0.33	2.05	5.57	5.57	response to endoplasmic reticulum stress	Any process that results in a change in state or activity of a cell (in terms of movement, secretion, enzyme production, gene expression, etc.) as a result of a stress acting at the endoplasmic reticulum. ER stress usually results from the accumulation of unfolded or misfolded proteins in the ER lumen.	DR697499
TXNDC5	thioredoxin domain containing 5	0.51	2.57	2.47	-0.33	2.05	5.57	5.57	protein folding	The process of assisting in the covalent and noncovalent assembly of single chain polypeptides or multisubunit complexes into the correct tertiary structure.	DR697499
TXNDC5	thioredoxin domain containing 5	0.5	2.57	2.47	-0.33	2.05	5.57	5.57	protein disulfide isomerase activity	Catalysis of the rearrangement of both intrachain and interchain disulfide bonds in proteins.	DR697499
TXNDC5	thioredoxin domain containing 5	0.5	2.57	2.47	-0.33	2.05	5.57	5.57	lysosomal lumen	The volume enclosed within the lysosomal membrane.	DR697499
TXNDC5	thioredoxin domain containing 5	0.51	2.57	2.47	-0.33	2.05	5.56	5.56	negative regulation of apoptotic process	Any process that stops, prevents, or reduces the frequency, rate or extent of cell death by apoptotic process.	DR697499
PAG4	pregnancy-associated glycoprotein 4	0	0	5.39	2.16	0	0	5.39	aspartic-type endopeptidase activity	Catalysis of the hydrolysis of internal, alpha-peptide bonds in a polypeptide chain by a mechanism in which a water molecule bound by the side chains of aspartic residues at the active center acts as a nucleophile.	NM_176615
PPARG	peroxisome proliferator activated receptor gamma	-0.14	0	3.18	2.4	5.24	3.38	5.24	regulation of transferase activity	Any process that modulates the frequency, rate or extent of transferase activity, the catalysis of the transfer of a group, e.g. a methyl group, glycosyl group, acyl group, phosphorus-containing, or other groups, from one compound (generally regarded as the donor) to another compound (generally regarded as the acceptor). Transferase is the systematic name for any enzyme of EC class 2.	BF043094
PPARG	peroxisome proliferator activated receptor gamma	-0.14	0	3.18	2.4	5.24	3.38	5.24	negative regulation of transferase activity	Any process that stops or reduces the rate of transferase activity, the catalysis of the transfer of a group, e.g. a methyl group, glycosyl group, acyl group, phosphorus-containing, or other groups, from a donor compound to an acceptor.	BF043094
PPARG	peroxisome proliferator activated receptor gamma	-0.15	0	3.18	2.4	5.23	3.37	5.23	RNA polymerase II transcription regulatory region sequence-specific DNA binding transcription factor activity involved in positive regulation of transcription	Interacting selectively and non-covalently with a sequence of DNA that is in the transcription regulatory region for RNA polymerase II (RNAP II) in order to activate or increase the frequency, rate or extent of transcription from the RNAP II promoter.	BF043094
PPARG	peroxisome proliferator activated receptor gamma	-0.15	0	3.17	2.4	5.22	3.37	5.22	regulation of peptide hormone secretion	Any process that modulates the rate, frequency, or extent of the regulated release of a peptide hormone from secretory granules.	BF043094
PPARG	peroxisome proliferator activated receptor gamma	-0.15	0	3.17	2.4	5.22	3.37	5.22	peptide hormone secretion	The regulated release of a peptide hormone from a cell.	BF043094
PPARG	peroxisome proliferator activated receptor gamma	-0.15	0	3.17	2.4	5.22	3.37	5.22	monocyte differentiation	The process in which a relatively unspecialized myeloid precursor cell acquires the specialized features of a monocyte.	BF043094
PPARG	peroxisome proliferator activated receptor gamma	-0.16	0	3.17	2.4	5.22	3.37	5.22	binding	The selective, non-covalent, often stoichiometric, interaction of a molecule with one or more specific sites on another molecule.	BF043094
PPARG	peroxisome proliferator activated receptor gamma	-0.16	0	3.17	2.4	5.21	3.36	5.21	transcription initiation from RNA polymerase II promoter	Any process involved in the assembly of the RNA polymerase II preinitiation complex (PIC) at an RNA polymerase II promoter region of a DNA template, resulting in the subsequent synthesis of RNA from that promoter. The initiation phase includes PIC assembly and the formation of the first few bonds in the RNA chain, including abortive initiation, which occurs when the first few nucleotides are repe…	BF043094
PPARG	peroxisome proliferator activated receptor gamma	-0.16	0	3.17	2.4	5.21	3.36	5.21	response to endogenous stimulus	Any process that results in a change in state or activity of a cell or an organism (in terms of movement, secretion, enzyme production, gene expression, etc.) as a result of a stimulus arising within the organism.	BF043094
PPARG	peroxisome proliferator activated receptor gamma	-0.16	0	3.17	2.4	5.21	3.36	5.21	response to cold	Any process that results in a change in state or activity of a cell or an organism (in terms of movement, secretion, enzyme production, gene expression, etc.) as a result of a cold stimulus, a temperature stimulus below the optimal temperature for that organism.	BF043094
PPARG	peroxisome proliferator activated receptor gamma	-0.16	0	3.17	2.4	5.21	3.36	5.21	placenta development	The process whose specific outcome is the progression of the placenta over time, from its formation to the mature structure. The placenta is an organ of metabolic interchange between fetus and mother, partly of embryonic origin and partly of maternal origin.	BF043094
PPARG	peroxisome proliferator activated receptor gamma	-0.16	0	3.17	2.4	5.21	3.36	5.21	negative regulation of response to stimulus	Any process that stops, prevents, or reduces the frequency, rate or extent of a response to a stimulus. Response to stimulus is a change in state or activity of a cell or an organism (in terms of movement, secretion, enzyme production, gene expression, etc.) as a result of a stimulus.	BF043094
PPARG	peroxisome proliferator activated receptor gamma	-0.16	0	3.17	2.4	5.21	3.36	5.21	negative regulation of cell growth	Any process that stops, prevents, or reduces the frequency, rate, extent or direction of cell growth.	BF043094
PPARG	peroxisome proliferator activated receptor gamma	-0.16	0	3.17	2.4	5.21	3.36	5.21	negative regulation of cell differentiation	Any process that stops, prevents, or reduces the frequency, rate or extent of cell differentiation.	BF043094
PPARG	peroxisome proliferator activated receptor gamma	-0.16	0	3.17	2.4	5.21	3.36	5.21	epithelial cell differentiation	The process in which a relatively unspecialized cell acquires specialized features of an epithelial cell, any of the cells making up an epithelium.	BF043094
PPARG	peroxisome proliferator activated receptor gamma	-0.16	0	3.17	2.4	5.2	3.36	5.2	transcription from RNA polymerase II promoter	The synthesis of RNA from a DNA template by RNA polymerase II, originating at an RNA polymerase II promoter. Includes transcription of messenger RNA (mRNA) and certain small nuclear RNAs (snRNAs).	BF043094
PPARG	peroxisome proliferator activated receptor gamma	-0.16	0	3.17	2.4	5.2	3.36	5.2	sequence-specific DNA binding	Interacting selectively and non-covalently with DNA of a specific nucleotide composition, e.g. GC-rich DNA binding, or with a specific sequence motif or type of DNA e.g. promotor binding or rDNA binding.	BF043094
PPARG	peroxisome proliferator activated receptor gamma	-0.17	0	3.17	2.4	5.2	3.36	5.2	response to retinoic acid	Any process that results in a change in state or activity of a cell or an organism (in terms of movement, secretion, enzyme production, gene expression, etc.) as a result of a retinoic acid stimulus.	BF043094
PPARG	peroxisome proliferator activated receptor gamma	-0.16	0	3.17	2.4	5.2	3.36	5.2	response to drug	Any process that results in a change in state or activity of a cell or an organism (in terms of movement, secretion, enzyme production, gene expression, etc.) as a result of a drug stimulus. A drug is a substance used in the diagnosis, treatment or prevention of a disease.	BF043094
PPARG	peroxisome proliferator activated receptor gamma	-0.17	0	3.17	2.4	5.2	3.36	5.2	regulation of transporter activity	Any process that modulates the activity of a transporter.	BF043094
PPARG	peroxisome proliferator activated receptor gamma	-0.17	0	3.17	2.4	5.2	3.36	5.2	regulation of transcription from RNA polymerase II promoter	Any process that modulates the frequency, rate or extent of transcription from an RNA polymerase II promoter.	BF043094
PPARG	peroxisome proliferator activated receptor gamma	-0.17	0	3.17	2.4	5.2	3.36	5.2	regulation of peptide secretion	Any process that modulates the frequency, rate, or extent of peptide secretion.	BF043094
PPARG	peroxisome proliferator activated receptor gamma	-0.17	0	3.17	2.4	5.2	3.36	5.2	regulation of acute inflammatory response	Any process that modulates the frequency, rate, or extent of an acute inflammatory response.	BF043094
PPARG	peroxisome proliferator activated receptor gamma	-0.17	0	3.17	2.4	5.2	3.36	5.2	negative regulation of transcription, DNA-templated	Any process that stops, prevents, or reduces the frequency, rate or extent of cellular DNA-templated transcription.	BF043094
PPARG	peroxisome proliferator activated receptor gamma	-0.16	0	3.17	2.4	5.2	3.36	5.2	negative regulation of transcription from RNA polymerase II promoter	Any process that stops, prevents, or reduces the frequency, rate or extent of transcription from an RNA polymerase II promoter.	BF043094
PPARG	peroxisome proliferator activated receptor gamma	-0.17	0	3.17	2.4	5.2	3.36	5.2	negative regulation of inflammatory response	Any process that stops, prevents, or reduces the frequency, rate or extent of the inflammatory response.	BF043094
PPARG	peroxisome proliferator activated receptor gamma	-0.16	0	3.17	2.4	5.2	3.36	5.2	negative regulation of cell proliferation	Any process that stops, prevents or reduces the rate or extent of cell proliferation.	BF043094
PPARG	peroxisome proliferator activated receptor gamma	-0.17	0	3.17	2.4	5.2	3.36	5.2	innate immune response	Innate immune responses are defense responses mediated by germline encoded components that directly recognize components of potential pathogens.	BF043094
PPARG	peroxisome proliferator activated receptor gamma	-0.16	0	3.17	2.4	5.2	3.36	5.2	fatty acid oxidation	The removal of one or more electrons from a fatty acid, with or without the concomitant removal of a proton or protons, by reaction with an electron-accepting substance, by addition of oxygen or by removal of hydrogen.	BF043094
PPARG	peroxisome proliferator activated receptor gamma	-0.17	0	3.17	2.4	5.2	3.36	5.2	enzyme binding	Interacting selectively and non-covalently with any enzyme.	BF043094
PPARG	peroxisome proliferator activated receptor gamma	-0.17	0	3.17	2.4	5.2	3.36	5.2	chromatin binding	Interacting selectively and non-covalently with chromatin, the network of fibers of DNA, protein, and sometimes RNA, that make up the chromosomes of the eukaryotic nucleus during interphase.	BF043094
PPARG	peroxisome proliferator activated receptor gamma	-0.16	0	3.17	2.4	5.2	3.36	5.2	cell fate commitment	The commitment of cells to specific cell fates and their capacity to differentiate into particular kinds of cells. Positional information is established through protein signals that emanate from a localized source within a cell (the initial one-cell zygote) or within a developmental field.	BF043094
PPARG	peroxisome proliferator activated receptor gamma	-0.17	0	3.17	2.4	5.19	3.36	5.19	transcription regulatory region DNA binding	Interacting selectively and non-covalently with a DNA region that regulates the transcription of a region of DNA, which may be a gene, cistron, or operon. Binding may occur as a sequence specific interaction or as an interaction observed only once a factor has been recruited to the DNA by other factors.	BF043094
PPARG	peroxisome proliferator activated receptor gamma	-0.17	0	3.17	2.4	5.19	3.35	5.19	steroid hormone mediated signaling pathway	A series of molecular signals mediated by a steroid hormone binding to a receptor.	BF043094
PPARG	peroxisome proliferator activated receptor gamma	-0.17	0	3.17	2.4	5.19	3.35	5.19	sequestering of triglyceride	The process of binding or confining any triester of glycerol such that it is separated from other components of a biological system.	BF043094
PPARG	peroxisome proliferator activated receptor gamma	-0.17	0	3.17	2.4	5.19	3.36	5.19	response to organic substance	Any process that results in a change in state or activity of a cell or an organism (in terms of movement, secretion, enzyme production, gene expression, etc.) as a result of an organic substance stimulus.	BF043094
PPARG	peroxisome proliferator activated receptor gamma	-0.17	0	3.17	2.4	5.19	3.35	5.19	regulation of transcription involved in cell fate commitment	Any process that modulates the frequency, rate or extent of transcription from an RNA polymerase II promoter that contributes to the commitment of a cell to a specific fate.	BF043094
PPARG	peroxisome proliferator activated receptor gamma	-0.17	0	3.17	2.4	5.19	3.36	5.19	regulation of cell differentiation	Any process that modulates the frequency, rate or extent of cell differentiation, the process in which relatively unspecialized cells acquire specialized structural and functional features.	BF043094
PPARG	peroxisome proliferator activated receptor gamma	-0.17	0	3.17	2.4	5.19	3.35	5.19	positive regulation of transcription, DNA-templated	Any process that activates or increases the frequency, rate or extent of cellular DNA-templated transcription.	BF043094
PPARG	peroxisome proliferator activated receptor gamma	-0.17	0	3.17	2.4	5.19	3.35	5.19	organ regeneration	The regrowth of a lost or destroyed organ.	BF043094
PPARG	peroxisome proliferator activated receptor gamma	-0.17	0	3.17	2.4	5.19	3.35	5.19	negative regulation of lipid storage	Any process that modulates the rate, frequency or extent of lipid storage. Lipid storage is the accumulation and maintenance in cells or tissues of lipids, compounds soluble in organic solvents but insoluble or sparingly soluble in aqueous solvents. Lipid reserves can be accumulated during early developmental stages for mobilization and utilization at later stages of development.	BF043094
PPARG	peroxisome proliferator activated receptor gamma	-0.17	0	3.17	2.4	5.19	3.35	5.19	negative regulation of cellular metabolic process	Any process that stops, prevents, or reduces the frequency, rate or extent of the chemical reactions and pathways by which individual cells transform chemical substances.	BF043094
PPARG	peroxisome proliferator activated receptor gamma	-0.17	0	3.17	2.4	5.19	3.35	5.19	lipid metabolic process	The chemical reactions and pathways involving lipids, compounds soluble in an organic solvent but not, or sparingly, in an aqueous solvent. Includes fatty acids; neutral fats, other fatty-acid esters, and soaps; long-chain (fatty) alcohols and waxes; sphingoids and other long-chain bases; glycolipids, phospholipids and sphingolipids; and carotenes, polyprenols, sterols, terpenes and other isopren…	BF043094
PPARG	peroxisome proliferator activated receptor gamma	-0.17	0	3.17	2.4	5.19	3.36	5.19	ligand-dependent nuclear receptor transcription coactivator activity	The function of a transcription cofactor that activates transcription in conjuction with a ligand-dependent nuclear receptor from a RNA polymerase II promoter; does not bind DNA itself.	BF043094
PPARG	peroxisome proliferator activated receptor gamma	-0.17	0	3.17	2.4	5.19	3.35	5.19	ligand-activated sequence-specific DNA binding RNA polymerase II transcription factor activity	Combining with a signal and transmitting the signal to the transcriptional machinery by interacting selectively and non-covalently with a specific DNA sequence in order to modulate transcription by RNA polymerase II.	BF043094
PPARG	peroxisome proliferator activated receptor gamma	-0.17	0	3.17	2.4	5.19	3.36	5.19	heart development	The process whose specific outcome is the progression of the heart over time, from its formation to the mature structure. The heart is a hollow, muscular organ, which, by contracting rhythmically, keeps up the circulation of the blood.	BF043094
PPARG	peroxisome proliferator activated receptor gamma	-0.17	0	3.17	2.4	5.19	3.35	5.19	G-protein coupled receptor signaling pathway	A series of molecular signals that proceeds with an activated receptor promoting the exchange of GDP for GTP on the alpha-subunit of an associated heterotrimeric G-protein complex. The GTP-bound activated alpha-G-protein then dissociates from the beta- and gamma-subunits to further transmit the signal within the cell. The pathway begins with receptor-ligand interaction, or for basal GPCR signalin…	BF043094
PPARG	peroxisome proliferator activated receptor gamma	-0.17	0	3.17	2.4	5.19	3.35	5.19	drug binding	Interacting selectively and non-covalently with a drug, any naturally occurring or synthetic substance, other than a nutrient, that, when administered or applied to an organism, affects the structure or functioning of the organism; in particular, any such substance used in the diagnosis, prevention, or treatment of disease.	BF043094
PPARG	peroxisome proliferator activated receptor gamma	-0.17	0	3.17	2.4	5.19	3.36	5.19	cellular response to organic cyclic compound	Any process that results in a change in state or activity of a cell (in terms of movement, secretion, enzyme production, gene expression, etc.) as a result of an organic cyclic compound stimulus.	BF043094
PPARG	peroxisome proliferator activated receptor gamma	-0.17	0	3.17	2.4	5.19	3.35	5.19	cellular response to lithium ion	Any process that results in a change in state or activity of a cell (in terms of movement, secretion, enzyme production, gene expression, etc.) as a result of a lithium (Li+) ion stimulus.	BF043094
PPARG	peroxisome proliferator activated receptor gamma	-0.17	0	3.17	2.4	5.19	3.35	5.19	cellular response to insulin stimulus	Any process that results in a change in state or activity of a cell (in terms of movement, secretion, enzyme production, gene expression, etc.) as a result of an insulin stimulus. Insulin is a polypeptide hormone produced by the islets of Langerhans of the pancreas in mammals, and by the homologous organs of other organisms.	BF043094
PPARG	peroxisome proliferator activated receptor gamma	-0.17	0	3.17	2.4	5.19	3.35	5.19	carboxylic acid binding	Interacting selectively and non-covalently with a carboxylic acid, any organic acid containing one or more carboxyl (COOH) groups or anions (COO-).	BF043094
PPARG	peroxisome proliferator activated receptor gamma	-0.17	0	3.17	2.4	5.19	3.36	5.19	acute inflammatory response	Inflammation which comprises a rapid, short-lived, relatively uniform response to acute injury or antigenic challenge and is characterized by accumulations of fluid, plasma proteins, and granulocytic leukocytes. An acute inflammatory response occurs within a matter of minutes or hours, and either resolves within a few days or becomes a chronic inflammatory response.	BF043094
PPARG	peroxisome proliferator activated receptor gamma	-0.17	0	3.17	2.4	5.19	3.35	5.19	activation of cysteine-type endopeptidase activity involved in apoptotic process	Any process that initiates the activity of the inactive enzyme cysteine-type endopeptidase in the context of an apoptotic process.	BF043094
PPARG	peroxisome proliferator activated receptor gamma	-0.18	0	3.17	2.4	5.18	3.35	5.18	steroid hormone receptor activity	Combining with a steroid hormone and transmitting the signal within the cell to initiate a change in cell activity or function.	BF043094
PPARG	peroxisome proliferator activated receptor gamma	-0.17	0	3.17	2.4	5.18	3.35	5.18	response to nutrient	Any process that results in a change in state or activity of a cell or an organism (in terms of movement, secretion, enzyme production, gene expression, etc.) as a result of a nutrient stimulus.	BF043094
PPARG	peroxisome proliferator activated receptor gamma	-0.18	0	3.17	2.4	5.18	3.35	5.18	regulation of sequestering of triglyceride	Any process that modulates the rate, frequency or extent of sequestering of triglyceride. Triglyceride sequestration is the process of binding or confining any triester of glycerol such that it is separated from other components of a biological system.	BF043094
PPARG	peroxisome proliferator activated receptor gamma	-0.18	0	3.17	2.4	5.18	3.35	5.18	regulation of blood pressure	Any process that modulates the force with which blood travels through the circulatory system. The process is controlled by a balance of processes that increase pressure and decrease pressure.	BF043094
PPARG	peroxisome proliferator activated receptor gamma	-0.18	0	3.17	2.4	5.18	3.35	5.18	negative regulation of hormone secretion	Any process that stops, prevents, or reduces the frequency, rate or extent of the regulated release of a hormone from a cell.	BF043094
PPARG	peroxisome proliferator activated receptor gamma	-0.18	0	3.17	2.4	5.18	3.35	5.18	negative regulation of cellular process	Any process that stops, prevents, or reduces the frequency, rate or extent of a cellular process, any of those that are carried out at the cellular level, but are not necessarily restricted to a single cell. For example, cell communication occurs among more than one cell, but occurs at the cellular level.	BF043094
PPARG	peroxisome proliferator activated receptor gamma	-0.18	0	3.17	2.4	5.18	3.35	5.18	lipid homeostasis	Any process involved in the maintenance of an internal steady state of lipid within an organism or cell.	BF043094
PPARG	peroxisome proliferator activated receptor gamma	-0.18	0	3.17	2.4	5.18	3.35	5.18	inflammatory response	The immediate defensive reaction (by vertebrate tissue) to infection or injury caused by chemical or physical agents. The process is characterized by local vasodilation, extravasation of plasma into intercellular spaces and accumulation of white blood cells and macrophages.	BF043094
PPARG	peroxisome proliferator activated receptor gamma	-0.18	0	3.17	2.4	5.18	3.35	5.18	glucose homeostasis	Any process involved in the maintenance of an internal steady state of glucose within an organism or cell.	BF043094
PPARG	peroxisome proliferator activated receptor gamma	-0.18	0	3.17	2.4	5.18	3.35	5.18	brown fat cell differentiation	The process in which a relatively unspecialized cell acquires specialized features of a brown adipocyte, an animal connective tissue cell involved in adaptive thermogenesis. Brown adipocytes contain multiple small droplets of triglycerides and a high number of mitochondria.	BF043094
PPARG	peroxisome proliferator activated receptor gamma	-0.18	0	3.17	2.4	5.17	3.35	5.17	retinoid X receptor binding	Interacting selectively and non-covalently with a retinoid X receptor.	BF043094
PPARG	peroxisome proliferator activated receptor gamma	-0.18	0	3.16	2.4	5.17	3.35	5.17	response to vitamin A	Any process that results in a change in state or activity of a cell or an organism (in terms of movement, secretion, enzyme production, gene expression, etc.) as a result of a vitamin A stimulus.	BF043094
PPARG	peroxisome proliferator activated receptor gamma	-0.19	0	3.16	2.4	5.17	3.34	5.17	response to lipid	Any process that results in a change in state or activity of a cell or an organism (in terms of movement, secretion, enzyme production, gene expression, etc.) as a result of a lipid stimulus.	BF043094
PPARG	peroxisome proliferator activated receptor gamma	-0.19	0	3.16	2.4	5.17	3.34	5.17	response to estrogen	Any process that results in a change in state or activity of a cell or an organism (in terms of movement, secretion, enzyme production, gene expression, etc.) as a result of stimulus by an estrogen, C18 steroid hormones that can stimulate the development of female sexual characteristics.	BF043094
PPARG	peroxisome proliferator activated receptor gamma	-0.18	0	3.16	2.4	5.17	3.35	5.17	response to cytokine	Any process that results in a change in state or activity of a cell or an organism (in terms of movement, secretion, enzyme production, gene expression, etc.) as a result of a cytokine stimulus.	BF043094
PPARG	peroxisome proliferator activated receptor gamma	-0.18	0	3.17	2.4	5.17	3.35	5.17	response to caffeine	Any process that results in a change in state or activity of a cell or an organism (in terms of movement, secretion, enzyme production, gene expression, etc.) as a result of a caffeine stimulus. Caffeine is an alkaloid found in numerous plant species, where it acts as a natural pesticide that paralyzes and kills certain insects feeding upon them.	BF043094
PPARG	peroxisome proliferator activated receptor gamma	-0.18	0	3.16	2.4	5.17	3.34	5.17	regulation of fat cell differentiation	Any process that modulates the frequency, rate or extent of adipocyte differentiation.	BF043094
PPARG	peroxisome proliferator activated receptor gamma	-0.18	0	3.17	2.4	5.17	3.35	5.17	positive regulation of sequence-specific DNA binding transcription factor activity	Any process that activates or increases the frequency, rate or extent of activity of a transcription factor, any factor involved in the initiation or regulation of transcription.	BF043094
PPARG	peroxisome proliferator activated receptor gamma	-0.18	0	3.17	2.4	5.17	3.35	5.17	positive regulation of fatty acid oxidation	Any process that activates or increases the frequency, rate or extent of fatty acid oxidation.	BF043094
PPARG	peroxisome proliferator activated receptor gamma	-0.19	0	3.16	2.4	5.17	3.34	5.17	negative regulation of smooth muscle cell proliferation	Any process that stops, prevents or reduces the rate or extent of smooth muscle cell proliferation.	BF043094
PPARG	peroxisome proliferator activated receptor gamma	-0.18	0	3.17	2.4	5.17	3.35	5.17	negative regulation of macromolecule biosynthetic process	Any process that decreases the rate, frequency or extent of the chemical reactions and pathways resulting in the formation of a macromolecule, any molecule of high relative molecular mass, the structure of which essentially comprises the multiple repetition of units derived, actually or conceptually, from molecules of low relative molecular mass.	BF043094
PPARG	peroxisome proliferator activated receptor gamma	-0.18	0	3.16	2.4	5.17	3.34	5.17	long-chain fatty acid transport	The directed movement of long-chain fatty acids into, out of or within a cell, or between cells, by means of some agent such as a transporter or pore. A long-chain fatty acid is a fatty acid with a chain length between C13 and C22.	BF043094
PPARG	peroxisome proliferator activated receptor gamma	-0.19	0	3.16	2.4	5.17	3.34	5.17	intracellular receptor signaling pathway	Any series of molecular signals initiated by a ligand binding to an receptor located within a cell.	BF043094
PPARG	peroxisome proliferator activated receptor gamma	-0.18	0	3.16	2.4	5.17	3.35	5.17	G-protein coupled receptor activity	Combining with an extracellular signal and transmitting the signal across the membrane by activating an associated G-protein; promotes the exchange of GDP for GTP on the alpha subunit of a heterotrimeric G-protein complex.	BF043094
PPARG	peroxisome proliferator activated receptor gamma	-0.18	0	3.16	2.4	5.17	3.34	5.17	fat cell differentiation	The process in which a relatively unspecialized cell acquires specialized features of an adipocyte, an animal connective tissue cell specialized for the synthesis and storage of fat.	BF043094
PPARG	peroxisome proliferator activated receptor gamma	-0.19	0	3.16	2.4	5.16	3.34	5.16	regulation of lipid metabolic process	Any process that modulates the frequency, rate or extent of the chemical reactions and pathways involving lipids.	BF043094
PPARG	peroxisome proliferator activated receptor gamma	-0.19	0	3.16	2.4	5.16	3.34	5.16	peptide secretion	The controlled release of a peptide from a cell or a tissue.	BF043094
PPARG	peroxisome proliferator activated receptor gamma	-0.19	0	3.16	2.4	5.16	3.34	5.16	negative regulation of secretion	Any process that stops, prevents, or reduces the frequency, rate or extent of the controlled release of a substance from a cell or a tissue.	BF043094
PPARG	peroxisome proliferator activated receptor gamma	-0.19	0	3.16	2.4	5.16	3.34	5.16	negative regulation of cytokine production	Any process that stops, prevents, or reduces the rate of production of a cytokine.	BF043094
PPARG	peroxisome proliferator activated receptor gamma	-0.2	0	3.16	2.4	5.14	3.33	5.14	regulation of cholesterol storage	Any process that modulates the rate or extent of cholesterol storage. Cholesterol storage is the accumulation and maintenance in cells or tissues of cholesterol, cholest-5-en-3 beta-ol, the principal sterol of vertebrates and the precursor of many steroids, including bile acids and steroid hormones.	BF043094
PPARG	peroxisome proliferator activated receptor gamma	-0.2	0	3.16	2.4	5.14	3.33	5.14	regulation of cellular process	Any process that modulates the frequency, rate or extent of a cellular process, any of those that are carried out at the cellular level, but are not necessarily restricted to a single cell. For example, cell communication occurs among more than one cell, but occurs at the cellular level.	BF043094
PPARG	peroxisome proliferator activated receptor gamma	-0.2	0	3.16	2.4	5.14	3.33	5.14	negative regulation of cytokine-mediated signaling pathway	Any process that stops, prevents, or reduces the frequency, rate or extent of the cytokine mediated signaling pathway.	BF043094
PPARG	peroxisome proliferator activated receptor gamma	-0.2	0	3.16	2.4	5.14	3.33	5.14	low-density lipoprotein receptor particle metabolic process	The chemical reactions and pathways involving low-density lipoprotein receptors.	BF043094
PPARG	peroxisome proliferator activated receptor gamma	-0.2	0	3.16	2.4	5.14	3.33	5.14	lipoprotein transport	The directed movement of any conjugated, water-soluble protein in which the nonprotein group consists of a lipid or lipids, into, out of or within a cell, or between cells, by means of some agent such as a transporter or pore.	BF043094
PPARG	peroxisome proliferator activated receptor gamma	-0.2	0	3.16	2.4	5.14	3.33	5.14	cholesterol storage	The accumulation and maintenance in cells or tissues of cholesterol, cholest-5-en-3 beta-ol, the principal sterol of vertebrates and the precursor of many steroids, including bile acids and steroid hormones.	BF043094
PPARG	peroxisome proliferator activated receptor gamma	-0.2	0	3.16	2.4	5.14	3.33	5.14	cell maturation	A developmental process, independent of morphogenetic (shape) change, that is required for a cell to attain its fully functional state.	BF043094
PPARG	peroxisome proliferator activated receptor gamma	-0.22	0	3.15	2.4	5.12	3.32	5.12	regulation of response to cytokine stimulus	Any process that modulates the rate, frequency, or extent of a response to cytokine stimulus.	BF043094
NR4A2	nuclear receptor subfamily 4, group A, member 2	5.12	0.69	1.71	3.38	0.64	2.83	5.12	dopamine biosynthetic process	The chemical reactions and pathways resulting in the formation of dopamine, a catecholamine neurotransmitter and a metabolic precursor of noradrenaline and adrenaline.	CN437106
NR4A2	nuclear receptor subfamily 4, group A, member 2	5.11	0.67	1.68	3.37	0.65	2.83	5.11	transcription from RNA polymerase II promoter	The synthesis of RNA from a DNA template by RNA polymerase II, originating at an RNA polymerase II promoter. Includes transcription of messenger RNA (mRNA) and certain small nuclear RNAs (snRNAs).	CN437106
NR4A2	nuclear receptor subfamily 4, group A, member 2	5.11	0.68	1.69	3.37	0.65	2.83	5.11	steroid hormone receptor activity	Combining with a steroid hormone and transmitting the signal within the cell to initiate a change in cell activity or function.	CN437106
NR4A2	nuclear receptor subfamily 4, group A, member 2	5.11	0.68	1.69	3.37	0.65	2.83	5.11	steroid hormone mediated signaling pathway	A series of molecular signals mediated by a steroid hormone binding to a receptor.	CN437106
NR4A2	nuclear receptor subfamily 4, group A, member 2	5.11	0.68	1.69	3.37	0.65	2.83	5.11	single-organism process	A biological process that involves only one organism.	CN437106
NR4A2	nuclear receptor subfamily 4, group A, member 2	5.11	0.67	1.68	3.37	0.65	2.83	5.11	single-organism developmental process	A biological process whose specific outcome is the progression of an integrated living unit: an anatomical structure (which may be a subcellular structure, cell, tissue, or organ), or organism over time from an initial condition to a later condition, involving only one organism.	CN437106
NR4A2	nuclear receptor subfamily 4, group A, member 2	5.11	0.67	1.68	3.37	0.65	2.83	5.11	sequence-specific DNA binding	Interacting selectively and non-covalently with DNA of a specific nucleotide composition, e.g. GC-rich DNA binding, or with a specific sequence motif or type of DNA e.g. promotor binding or rDNA binding.	CN437106
NR4A2	nuclear receptor subfamily 4, group A, member 2	5.11	0.66	1.67	3.37	0.66	2.82	5.11	RNA polymerase II core promoter sequence-specific DNA binding	Interacting selectively and non-covalently with the regulatory region composed of the transcription start site and binding sites for transcription factors of the RNA polymerase II basal transcription machinery.	CN437106
NR4A2	nuclear receptor subfamily 4, group A, member 2	5.11	0.66	1.67	3.37	0.66	2.82	5.11	response to inorganic substance	Any process that results in a change in state or activity of a cell or an organism (in terms of movement, secretion, enzyme production, gene expression, etc.) as a result of an inorganic substance stimulus.	CN437106
NR4A2	nuclear receptor subfamily 4, group A, member 2	5.11	0.68	1.7	3.38	0.65	2.83	5.11	response to hypoxia	Any process that results in a change in state or activity of a cell or an organism (in terms of movement, secretion, enzyme production, gene expression, etc.) as a result of a stimulus indicating lowered oxygen tension. Hypoxia, defined as a decline in O2 levels below normoxic levels of 20.8 - 20.95%, results in metabolic adaptation at both the cellular and organismal level.	CN437106
NR4A2	nuclear receptor subfamily 4, group A, member 2	5.11	0.67	1.69	3.37	0.65	2.83	5.11	regulation of transcription from RNA polymerase II promoter	Any process that modulates the frequency, rate or extent of transcription from an RNA polymerase II promoter.	CN437106
NR4A2	nuclear receptor subfamily 4, group A, member 2	5.11	0.68	1.69	3.38	0.65	2.83	5.11	regulation of gene expression	Any process that modulates the frequency, rate or extent of gene expression. Gene expression is the process in which a gene's coding sequence is converted into a mature gene product or products (proteins or RNA). This includes the production of an RNA transcript as well as any processing to produce a mature RNA product or an mRNA (for protein-coding genes) and the translation of that mRNA into pr…	CN437106
NR4A2	nuclear receptor subfamily 4, group A, member 2	5.11	0.68	1.69	3.38	0.65	2.83	5.11	regulation of dopamine metabolic process	Any process that modulates the frequency, rate or extent of the chemical reactions and pathways involving dopamine.	CN437106
PPARG	peroxisome proliferator activated receptor gamma	-0.22	0	3.15	2.4	5.11	3.32	5.11	receptor biosynthetic process	The chemical reactions and pathways resulting in the formation of a receptor molecule, a macromolecule that undergoes combination with a hormone, neurotransmitter, drug or intracellular messenger to initiate a change in cell function.	BF043094
NR4A2	nuclear receptor subfamily 4, group A, member 2	5.11	0.68	1.69	3.37	0.65	2.83	5.11	protein heterodimerization activity	Interacting selectively and non-covalently with a nonidentical protein to form a heterodimer.	CN437106
NR4A2	nuclear receptor subfamily 4, group A, member 2	5.11	0.66	1.68	3.37	0.66	2.83	5.11	post-embryonic development	The process whose specific outcome is the progression of the organism over time, from the completion of embryonic development to the mature structure. See embryonic development.	CN437106
NR4A2	nuclear receptor subfamily 4, group A, member 2	5.11	0.68	1.69	3.37	0.65	2.83	5.11	positive regulation of transcription, DNA-templated	Any process that activates or increases the frequency, rate or extent of cellular DNA-templated transcription.	CN437106
NR4A2	nuclear receptor subfamily 4, group A, member 2	5.11	0.68	1.69	3.37	0.65	2.83	5.11	positive regulation of catalytic activity	Any process that activates or increases the activity of an enzyme.	CN437106
NR4A2	nuclear receptor subfamily 4, group A, member 2	5.11	0.68	1.69	3.37	0.65	2.83	5.11	neuron migration	The characteristic movement of an immature neuron from germinal zones to specific positions where they will reside as they mature.	CN437106
NR4A2	nuclear receptor subfamily 4, group A, member 2	5.11	0.68	1.69	3.37	0.65	2.83	5.11	neuron maturation	A developmental process, independent of morphogenetic (shape) change, that is required for a neuron to attain its fully functional state.	CN437106
NR4A2	nuclear receptor subfamily 4, group A, member 2	5.11	0.67	1.68	3.37	0.66	2.83	5.11	neuron differentiation	The process in which a relatively unspecialized cell acquires specialized features of a neuron.	CN437106
NR4A2	nuclear receptor subfamily 4, group A, member 2	5.11	0.67	1.69	3.37	0.65	2.83	5.11	nervous system development	The process whose specific outcome is the progression of nervous tissue over time, from its formation to its mature state.	CN437106
NR4A2	nuclear receptor subfamily 4, group A, member 2	5.11	0.67	1.68	3.37	0.65	2.83	5.11	negative regulation of neuron apoptotic process	Any process that stops, prevents, or reduces the frequency, rate or extent of cell death by apoptotic process in neurons.	CN437106
NR4A2	nuclear receptor subfamily 4, group A, member 2	5.11	0.68	1.69	3.38	0.65	2.83	5.11	multicellular organismal response to stress	Any process that results in a change in state or activity of a multicellular organism (in terms of movement, secretion, enzyme production, gene expression, etc.) as a result of a stimulus indicating the organism is under stress. The stress is usually, but not necessarily, exogenous (e.g. temperature, humidity, ionizing radiation).	CN437106
NR4A2	nuclear receptor subfamily 4, group A, member 2	5.11	0.68	1.69	3.37	0.65	2.83	5.11	ligand-activated sequence-specific DNA binding RNA polymerase II transcription factor activity	Combining with a signal and transmitting the signal to the transcriptional machinery by interacting selectively and non-covalently with a specific DNA sequence in order to modulate transcription by RNA polymerase II.	CN437106
NR4A2	nuclear receptor subfamily 4, group A, member 2	5.11	0.68	1.7	3.38	0.64	2.83	5.11	intracellular receptor signaling pathway	Any series of molecular signals initiated by a ligand binding to an receptor located within a cell.	CN437106
NR4A2	nuclear receptor subfamily 4, group A, member 2	5.11	0.68	1.7	3.38	0.65	2.83	5.11	dopamine metabolic process	The chemical reactions and pathways involving dopamine, a catecholamine neurotransmitter and a metabolic precursor of noradrenaline and adrenaline.	CN437106
NR4A2	nuclear receptor subfamily 4, group A, member 2	5.11	0.67	1.68	3.37	0.66	2.83	5.11	diencephalon development	The process whose specific outcome is the progression of the diencephalon over time, from its formation to the mature structure. The diencephalon is the paired caudal parts of the prosencephalon from which the thalamus, hypothalamus, epithalamus and subthalamus are derived; these regions regulate autonomic, visceral and endocrine function, and process information directed to the cerebral cortex.	CN437106
NR4A2	nuclear receptor subfamily 4, group A, member 2	5.11	0.67	1.68	3.37	0.65	2.83	5.11	central nervous system projection neuron axonogenesis	Generation of a long process of a CNS neuron, that carries efferent (outgoing) action potentials from the cell body towards target cells in a different central nervous system region.	CN437106
NR4A2	nuclear receptor subfamily 4, group A, member 2	5.11	0.69	1.7	3.38	0.64	2.83	5.11	central nervous system neuron differentiation	The process in which a relatively unspecialized cell acquires specialized features of a neuron whose cell body resides in the central nervous system.	CN437106
NR4A2	nuclear receptor subfamily 4, group A, member 2	5.11	0.68	1.7	3.38	0.64	2.83	5.11	cellular response to oxidative stress	Any process that results in a change in state or activity of a cell (in terms of movement, secretion, enzyme production, gene expression, etc.) as a result of oxidative stress, a state often resulting from exposure to high levels of reactive oxygen species, e.g. superoxide anions, hydrogen peroxide (H2O2), and hydroxyl radicals.	CN437106
NR4A2	nuclear receptor subfamily 4, group A, member 2	5.11	0.67	1.68	3.37	0.65	2.83	5.11	anatomical structure development	The biological process whose specific outcome is the progression of an anatomical structure from an initial condition to its mature state. This process begins with the formation of the structure and ends with the mature structure, whatever form that may be including its natural destruction. An anatomical structure is any biological entity that occupies space and is distinguished from its surround…	CN437106
NR4A2	nuclear receptor subfamily 4, group A, member 2	5.11	0.67	1.69	3.37	0.65	2.83	5.11	adult locomotory behavior	Locomotory behavior in a fully developed and mature organism.	CN437106
NR4A2	nuclear receptor subfamily 4, group A, member 2	5.1	0.66	1.67	3.37	0.66	2.82	5.1	transcription initiation from RNA polymerase II promoter	Any process involved in the assembly of the RNA polymerase II preinitiation complex (PIC) at an RNA polymerase II promoter region of a DNA template, resulting in the subsequent synthesis of RNA from that promoter. The initiation phase includes PIC assembly and the formation of the first few bonds in the RNA chain, including abortive initiation, which occurs when the first few nucleotides are repe…	CN437106
PPARG	peroxisome proliferator activated receptor gamma	-0.22	0	3.15	2.4	5.1	3.31	5.1	regulation of response to stimulus	Any process that modulates the frequency, rate or extent of a response to a stimulus. Response to stimulus is a change in state or activity of a cell or an organism (in terms of movement, secretion, enzyme production, gene expression, etc.) as a result of a stimulus.	BF043094
PPARG	peroxisome proliferator activated receptor gamma	-0.22	0	3.15	2.4	5.1	3.31	5.1	positive regulation of oligodendrocyte differentiation	Any process that activates or increases the frequency, rate or extent of oligodendrocyte differentiation.	BF043094
NR4A2	nuclear receptor subfamily 4, group A, member 2	5.09	0.62	1.62	3.35	0.69	2.82	5.09	response to insecticide	Any process that results in a change in state or activity of a cell or an organism (in terms of movement, secretion, enzyme production, gene expression, etc.) as a result of an insecticide stimulus. Insecticides are chemicals used to kill insects.	CN437106
NR4A2	nuclear receptor subfamily 4, group A, member 2	5.09	0.61	1.62	3.35	0.69	2.82	5.09	cellular response to extracellular stimulus	Any process that results in a change in state or activity of a cell (in terms of movement, secretion, enzyme production, gene expression, etc.) as a result of an extracellular stimulus.	CN437106
PPARG	peroxisome proliferator activated receptor gamma	-0.24	0	3.15	2.39	5.08	3.3	5.08	regulation of DNA replication	Any process that modulates the frequency, rate or extent of DNA replication.	BF043094
PPARG	peroxisome proliferator activated receptor gamma	-0.23	0	3.15	2.39	5.08	3.3	5.08	peroxisome proliferator activated receptor signaling pathway	The series of molecular signals initiated by binding of a ligand to any of the peroxisome proliferator activated receptors (alpha, beta or gamma) in the nuclear membrane, and ending with the initiation or termination of the transcription of target genes.	BF043094
NR4A2	nuclear receptor subfamily 4, group A, member 2	5.07	0.55	1.55	3.32	0.72	2.81	5.07	response to amphetamine	Any process that results in a change in state or activity of a cell or an organism (in terms of movement, secretion, enzyme production, gene expression, etc.) as a result of an amphetamine stimulus. Amphetamines consist of a group of compounds related to alpha-methylphenethylamine.	CN437106
PPARG	peroxisome proliferator activated receptor gamma	-0.24	0	3.15	2.39	5.07	3.3	5.07	interferon-gamma-mediated signaling pathway	A series of molecular signals initiated by the binding of interferon-gamma to a receptor on the surface of a cell, and ending with regulation of a downstream cellular process, e.g. transcription. Interferon gamma is the only member of the type II interferon found so far.	BF043094
PPARG	peroxisome proliferator activated receptor gamma	-0.26	0	3.14	2.39	5.03	3.28	5.03	activating transcription factor binding	Interacting selectively and non-covalently with an activating transcription factor, any protein whose activity is required to initiate or upregulate transcription.	BF043094
PPARG	peroxisome proliferator activated receptor gamma	-0.28	0	3.13	2.39	4.99	3.26	4.99	regulation of interferon-gamma-mediated signaling pathway	Any process that modulates the rate, frequency or extent of the series of molecular events generated as a consequence of interferon-gamma binding to a cell surface receptor.	BF043094
PPARG	peroxisome proliferator activated receptor gamma	-0.3	0	3.13	2.39	4.95	3.24	4.95	positive regulation of fat cell differentiation	Any process that activates or increases the frequency, rate or extent of adipocyte differentiation.	BF043094
PPARG	peroxisome proliferator activated receptor gamma	-0.31	0	3.12	2.39	4.94	3.24	4.94	macrophage derived foam cell differentiation	The process in which a monocyte acquires the specialized features of a foam cell. A foam cell is a type of cell containing lipids in small vacuoles and typically seen in atherosclerotic lesions, as well as other conditions.	BF043094
PPARG	peroxisome proliferator activated receptor gamma	-0.34	0	3.11	2.39	4.87	3.21	4.87	regulation of receptor biosynthetic process	Any process that modulates the frequency or rate of receptor biosynthesis. Receptor biosynthesis is the collection of chemical reactions and pathways resulting in the formation of a receptor molecule, a macromolecule that undergoes combination with a hormone, neurotransmitter, drug or intracellular messenger to initiate a change in cell function.	BF043094
RASD1	RAS, dexamethasone-induced 1	-3.47	4.85	0	0.21	-1.45	0.56	4.85	small GTPase mediated signal transduction	Any series of molecular signals in which a small monomeric GTPase relays one or more of the signals.	BF042464
PPARG	peroxisome proliferator activated receptor gamma	-0.34	0	3.11	2.39	4.85	3.2	4.85	regulation of innate immune response	Any process that modulates the frequency, rate or extent of the innate immune response, the organism's first line of defense against infection.	BF043094
PPARG	peroxisome proliferator activated receptor gamma	-0.34	0	3.11	2.39	4.85	3.2	4.85	regulation of cholesterol transport	Any process that modulates the frequency, rate or extent of the directed movement of cholesterol into, out of or within a cell, or between cells, by means of some agent such as a transporter or pore.	BF043094
RASD1	RAS, dexamethasone-induced 1	-3.48	4.85	0	0.2	-1.45	0.55	4.85	perinuclear region of cytoplasm	Cytoplasm situated near, or occurring around, the nucleus.	BF042464
RASD1	RAS, dexamethasone-induced 1	-3.48	4.85	0	0.2	-1.45	0.56	4.85	nitric oxide mediated signal transduction	Any intracellular signal transduction in which the signal is passed on within the cell via nitric oxide (NO). Includes synthesis of nitric oxide, receptors/sensors for nitric oxide (such as soluble guanylyl cyclase/sGC) and downstream effectors that further transmit the signal within the cell. Nitric oxide transmits its downstream effects through either cyclic GMP (cGMP)-dependent or independent …	BF042464
RASD1	RAS, dexamethasone-induced 1	-3.47	4.85	0	0.21	-1.45	0.56	4.85	negative regulation of transcription, DNA-templated	Any process that stops, prevents, or reduces the frequency, rate or extent of cellular DNA-templated transcription.	BF042464
RASD1	RAS, dexamethasone-induced 1	-3.48	4.85	0	0.2	-1.45	0.55	4.85	G-protein coupled receptor signaling pathway	A series of molecular signals that proceeds with an activated receptor promoting the exchange of GDP for GTP on the alpha-subunit of an associated heterotrimeric G-protein complex. The GTP-bound activated alpha-G-protein then dissociates from the beta- and gamma-subunits to further transmit the signal within the cell. The pathway begins with receptor-ligand interaction, or for basal GPCR signalin…	BF042464
PPARG	peroxisome proliferator activated receptor gamma	-0.35	0	3.11	2.39	4.84	3.19	4.84	response to interferon-gamma	Any process that results in a change in state or activity of a cell or an organism (in terms of movement, secretion, enzyme production, gene expression, etc.) as a result of an interferon-gamma stimulus. Interferon-gamma is also known as type II interferon.	BF043094
RASD1	RAS, dexamethasone-induced 1	-3.44	4.84	0	0.22	-1.46	0.59	4.84	GTPase activity	Catalysis of the reaction: GTP + H2O = GDP + phosphate.	BF042464
RASD1	RAS, dexamethasone-induced 1	-3.45	4.84	0	0.22	-1.46	0.58	4.84	GTP catabolic process	The chemical reactions and pathways resulting in the breakdown of GTP, guanosine triphosphate.	BF042464
RASD1	RAS, dexamethasone-induced 1	-3.46	4.84	0	0.21	-1.46	0.58	4.84	GTP binding	Interacting selectively and non-covalently with GTP, guanosine triphosphate.	BF042464
PPARG	peroxisome proliferator activated receptor gamma	-0.37	0	3.1	2.39	4.8	3.17	4.8	long-chain fatty acid binding	Interacting selectively and non-covalently with a long-chain fatty acid. A long-chain fatty acid is a fatty acid with a chain length between C13 and C22.	BF043094
KRT18	keratin 18	-3.86	-0.09	0	-0.35	0.17	4.77	4.77	viral process	A multi-organism process in which a virus is a participant. The other participant is the host. Includes infection of a host cell, replication of the viral genome, and assembly of progeny virus particles. In some cases the viral genetic material may integrate into the host genome and only subsequently, under particular circumstances, 'complete' its life cycle.	AW463915
KRT18	keratin 18	-3.86	-0.09	0	-0.35	0.17	4.77	4.77	tumor necrosis factor-mediated signaling pathway	A series of molecular signals initiated by the binding of a tumor necrosis factor to a receptor on the surface of a cell, and ending with regulation of a downstream cellular process, e.g. transcription.	AW463915
KRT18	keratin 18	-3.86	-0.09	0	-0.35	0.17	4.77	4.77	structural molecule activity	The action of a molecule that contributes to the structural integrity of a complex or assembly within or outside a cell.	AW463915
KRT18	keratin 18	-3.86	-0.09	0	-0.35	0.17	4.77	4.77	scaffold protein binding	Interacting selectively and non-covalently with a scaffold protein. Scaffold proteins are crucial regulators of many key signaling pathways. Although not strictly defined in function, they are known to interact and/or bind with multiple members of a signaling pathway, tethering them into complexes.	AW463915
KRT18	keratin 18	-3.86	-0.09	0	-0.35	0.17	4.77	4.77	perinuclear region of cytoplasm	Cytoplasm situated near, or occurring around, the nucleus.	AW463915
KRT18	keratin 18	-3.86	-0.09	0	-0.35	0.17	4.77	4.77	nucleolus	A small, dense body one or more of which are present in the nucleus of eukaryotic cells. It is rich in RNA and protein, is not bounded by a limiting membrane, and is not seen during mitosis. Its prime function is the transcription of the nucleolar DNA into 45S ribosomal-precursor RNA, the processing of this RNA into 5.8S, 18S, and 28S components of ribosomal RNA, and the association of these comp…	AW463915
KRT18	keratin 18	-3.86	-0.09	0	-0.35	0.17	4.77	4.77	negative regulation of apoptotic process	Any process that stops, prevents, or reduces the frequency, rate or extent of cell death by apoptotic process.	AW463915
KRT18	keratin 18	-3.87	-0.1	0	-0.35	0.17	4.77	4.77	microtubule organizing center	An intracellular structure that can catalyze gamma-tubulin-dependent microtubule nucleation and that can anchor microtubules by interacting with their minus ends, plus ends or sides.	AW463915
KRT18	keratin 18	-3.84	-0.08	0	-0.35	0.17	4.77	4.77	microtubule organizing center part	Any constituent part of a microtubule organizing center, a region in a eukaryotic cell, such as a centrosome or basal body, from which microtubules grow.	AW463915
KRT18	keratin 18	-3.86	-0.09	0	-0.35	0.17	4.77	4.77	intermediate filament	A cytoskeletal structure that forms a distinct elongated structure, characteristically 10 nm in diameter, that occurs in the cytoplasm of eukaryotic cells. Intermediate filaments form a fibrous system, composed of chemically heterogeneous subunits and involved in mechanically integrating the various components of the cytoplasmic space. Intermediate filaments may be divided into five chemically di…	AW463915
KRT18	keratin 18	-3.87	-0.1	0	-0.35	0.17	4.77	4.77	Golgi to plasma membrane protein transport	The directed movement of proteins from the Golgi to the plasma membrane in transport vesicles that move from the trans-Golgi network to the plasma membrane.	AW463915
KRT18	keratin 18	-3.87	-0.1	0	-0.36	0.17	4.77	4.77	extrinsic apoptotic signaling pathway	A series of molecular signals in which a signal is conveyed from the cell surface to trigger the apoptotic death of a cell. The pathway starts with either a ligand binding to a cell surface receptor, or a ligand being withdrawn from a cell surface receptor (e.g. in the case of signaling by dependence receptors), and ends when the execution phase of apoptosis is triggered.	AW463915
KRT18	keratin 18	-3.86	-0.09	0	-0.35	0.17	4.77	4.77	centrosome	A structure comprised of a core structure (in most organisms, a pair of centrioles) and peripheral material from which a microtubule-based structure, such as a spindle apparatus, is organized. Centrosomes occur close to the nucleus during interphase in many eukaryotic cells, though in animal cells it changes continually during the cell-division cycle.	AW463915
KRT18	keratin 18	-3.86	-0.09	0	-0.35	0.17	4.77	4.77	cell-type specific apoptotic process	Any apoptotic process in a specific cell type.	AW463915
KRT18	keratin 18	-3.86	-0.09	0	-0.35	0.17	4.77	4.77	cell periphery	The part of a cell encompassing the cell cortex, the plasma membrane, and any external encapsulating structures.	AW463915
KRT18	keratin 18	-3.86	-0.09	0	-0.35	0.17	4.77	4.77	cell cycle	The progression of biochemical and morphological phases and events that occur in a cell during successive cell replication or nuclear replication events. Canonically, the cell cycle comprises the replication and segregation of genetic material followed by the division of the cell, but in endocycles or syncytial cells nuclear replication or nuclear division may not be followed by cell division.	AW463915
KRT18	keratin 18	-3.86	-0.09	0	-0.35	0.17	4.77	4.77	anatomical structure morphogenesis	The process in which anatomical structures are generated and organized. Morphogenesis pertains to the creation of form.	AW463915
HNRNPM	heterogeneous nuclear ribonucleoprotein M	0.23	-1.85	-2.2	4.75	0	0.67	4.75	ribonucleoprotein complex	A macromolecular complex containing both protein and RNA molecules.	CR550936
HNRNPM	heterogeneous nuclear ribonucleoprotein M	0.24	-1.84	-2.2	4.74	0	0.67	4.74	spliceosomal complex	Any of a series of ribonucleoprotein complexes that contain RNA and small nuclear ribonucleoproteins (snRNPs), and are formed sequentially during the splicing of a messenger RNA primary transcript to excise an intron.	CR550936
HNRNPM	heterogeneous nuclear ribonucleoprotein M	0.23	-1.84	-2.2	4.74	0	0.67	4.74	RNA splicing	The process of removing sections of the primary RNA transcript to remove sequences not present in the mature form of the RNA and joining the remaining sections to form the mature form of the RNA.	CR550936
HNRNPM	heterogeneous nuclear ribonucleoprotein M	0.23	-1.85	-2.2	4.74	0	0.67	4.74	protein domain specific binding	Interacting selectively and non-covalently with a specific domain of a protein.	CR550936
HNRNPM	heterogeneous nuclear ribonucleoprotein M	0.23	-1.85	-2.2	4.74	0	0.67	4.74	nuclear matrix	The dense fibrillar network lying on the inner side of the nuclear membrane.	CR550936
HNRNPM	heterogeneous nuclear ribonucleoprotein M	0.23	-1.85	-2.2	4.74	0	0.67	4.74	mRNA splicing, via spliceosome	The joining together of exons from one or more primary transcripts of messenger RNA (mRNA) and the excision of intron sequences, via a spliceosomal mechanism, so that mRNA consisting only of the joined exons is produced.	CR550936
HNRNPM	heterogeneous nuclear ribonucleoprotein M	0.23	-1.84	-2.2	4.74	0	0.67	4.74	mRNA processing	Any process involved in the conversion of a primary mRNA transcript into one or more mature mRNA(s) prior to translation into polypeptide.	CR550936
HNRNPM	heterogeneous nuclear ribonucleoprotein M	0.23	-1.84	-2.2	4.74	0	0.67	4.74	catalytic step 2 spliceosome	A spliceosomal complex that contains three snRNPs, including U5, bound to a splicing intermediate in which the first catalytic cleavage of the 5' splice site has occurred. The precise subunit composition differs significantly from that of the catalytic step 1, or activated, spliceosome, and includes many proteins in addition to those found in the associated snRNPs.	CR550936
HNRNPM	heterogeneous nuclear ribonucleoprotein M	0.23	-1.85	-2.2	4.74	0	0.67	4.74	antigen binding	Interacting selectively and non-covalently with an antigen, any substance which is capable of inducing a specific immune response and of reacting with the products of that response, the specific antibody or specifically sensitized T-lymphocytes, or both. Binding may counteract the biological activity of the antigen.	CR550936
NR4A2	nuclear receptor subfamily 4, group A, member 2	4.7	0	0.54	2.77	1.05	2.54	4.7	regulation of respiratory gaseous exchange	Any process that modulates the frequency, rate or extent of the process of gaseous exchange between an organism and its environment.	CN437106
GNG3	guanine nucleotide binding protein (G protein), gamma 3	0	0	0	0	0	4.67	4.67	GTPase activity	Catalysis of the reaction: GTP + H2O = GDP + phosphate.	NM_174073
GNG3	guanine nucleotide binding protein (G protein), gamma 3	0	0	0	0	0	4.67	4.67	GTP catabolic process	The chemical reactions and pathways resulting in the breakdown of GTP, guanosine triphosphate.	NM_174073
GNG3	guanine nucleotide binding protein (G protein), gamma 3	0	0	0	0	0	4.67	4.67	G-protein coupled receptor binding	Interacting selectively and non-covalently with a G-protein coupled receptor.	NM_174073
GNG3	guanine nucleotide binding protein (G protein), gamma 3	0	0	0	0	0	4.66	4.66	synaptic transmission	The process of communication from a neuron to a target (neuron, muscle, or secretory cell) across a synapse.	NM_174073
GNG3	guanine nucleotide binding protein (G protein), gamma 3	0	0	0	0	0	4.66	4.66	signal transducer activity	Conveys a signal across a cell to trigger a change in cell function or state. A signal is a physical entity or change in state that is used to transfer information in order to trigger a response.	NM_174073
GNG3	guanine nucleotide binding protein (G protein), gamma 3	0	0	0	0	0	4.66	4.66	positive regulation of cytosolic calcium ion concentration	Any process that increases the concentration of calcium ions in the cytosol.	NM_174073
GNG3	guanine nucleotide binding protein (G protein), gamma 3	0	0	0	0	0	4.66	4.66	heterotrimeric G-protein complex	Any of a family of heterotrimeric GTP-binding and hydrolyzing proteins; they belong to a superfamily of GTPases that includes monomeric proteins such as EF-Tu and RAS. Heterotrimeric G-proteins consist of three subunits; the alpha subunit contains the guanine nucleotide binding site and possesses GTPase activity; the beta and gamma subunits are tightly associated and function as a beta-gamma hete…	NM_174073
GNG3	guanine nucleotide binding protein (G protein), gamma 3	0	0	0	0	0	4.66	4.66	G-protein coupled receptor signaling pathway	A series of molecular signals that proceeds with an activated receptor promoting the exchange of GDP for GTP on the alpha-subunit of an associated heterotrimeric G-protein complex. The GTP-bound activated alpha-G-protein then dissociates from the beta- and gamma-subunits to further transmit the signal within the cell. The pathway begins with receptor-ligand interaction, or for basal GPCR signalin…	NM_174073
GNG3	guanine nucleotide binding protein (G protein), gamma 3	0	0	0	0	0	4.66	4.66	energy reserve metabolic process	The chemical reactions and pathways by which a cell derives energy from stored compounds such as fats or glycogen.	NM_174073
GNG3	guanine nucleotide binding protein (G protein), gamma 3	0	0	0	0	0	4.66	4.66	activation of MAPK activity	The initiation of the activity of the inactive enzyme MAP kinase (MAPK).	NM_174073
GNG3	guanine nucleotide binding protein (G protein), gamma 3	0	0	0	0	0	4.65	4.65	cellular response to glucagon stimulus	Any process that results in a change in state or activity of a cell (in terms of movement, secretion, enzyme production, gene expression, etc.) as a result of a glucagon stimulus.	NM_174073
MCM7	minichromosome maintenance complex component 7	-0.94	-2.28	-1.15	4.62	0	1.04	4.62	DNA strand elongation involved in DNA replication	The process in which a DNA strand is synthesized from template DNA during replication by the action of polymerases, which add nucleotides to the 3' end of the nascent DNA strand.	CN439685
MCM7	minichromosome maintenance complex component 7	-0.94	-2.27	-1.14	4.62	0	1.04	4.62	DNA replication initiation	The process in which DNA-dependent DNA replication is started; this involves the separation of a stretch of the DNA double helix, the recruitment of DNA polymerases and the initiation of polymerase action.	CN439685
PRRX1	paired related homeobox 1	0	0	1.72	-0.11	0	4.61	4.61	transcription coactivator activity	Interacting selectively and non-covalently with a activating transcription factor and also with the basal transcription machinery in order to increase the frequency, rate or extent of transcription. Cofactors generally do not bind DNA, but rather mediate protein-protein interactions between activating transcription factors and the basal transcription machinery.	CN439283
MCM7	minichromosome maintenance complex component 7	-0.93	-2.27	-1.14	4.61	0	1.04	4.61	single-stranded DNA binding	Interacting selectively and non-covalently with single-stranded DNA.	CN439685
PRRX1	paired related homeobox 1	0	0	1.72	-0.11	0	4.61	4.61	sequence-specific DNA binding	Interacting selectively and non-covalently with DNA of a specific nucleotide composition, e.g. GC-rich DNA binding, or with a specific sequence motif or type of DNA e.g. promotor binding or rDNA binding.	CN439283
MCM7	minichromosome maintenance complex component 7	-0.93	-2.27	-1.14	4.61	0	1.04	4.61	response to drug	Any process that results in a change in state or activity of a cell or an organism (in terms of movement, secretion, enzyme production, gene expression, etc.) as a result of a drug stimulus. A drug is a substance used in the diagnosis, treatment or prevention of a disease.	CN439685
PRRX1	paired related homeobox 1	0	0	1.72	-0.11	0	4.61	4.61	palate development	The biological process whose specific outcome is the progression of the palate from an initial condition to its mature state. This process begins with the formation of the structure and ends with the mature structure. The palate is the partition that separates the nasal and oral cavities.	CN439283
MCM7	minichromosome maintenance complex component 7	-0.93	-2.27	-1.14	4.61	0	1.04	4.61	nucleoside-triphosphatase activity	Catalysis of the reaction: a nucleoside triphosphate + H2O = nucleoside diphosphate + phosphate.	CN439685
PRRX1	paired related homeobox 1	0	0	1.72	-0.11	0	4.61	4.61	nucleolus	A small, dense body one or more of which are present in the nucleus of eukaryotic cells. It is rich in RNA and protein, is not bounded by a limiting membrane, and is not seen during mitosis. Its prime function is the transcription of the nucleolar DNA into 45S ribosomal-precursor RNA, the processing of this RNA into 5.8S, 18S, and 28S components of ribosomal RNA, and the association of these comp…	CN439283
PRRX1	paired related homeobox 1	0	0	1.72	-0.11	0	4.61	4.61	negative regulation of transcription from RNA polymerase II promoter	Any process that stops, prevents, or reduces the frequency, rate or extent of transcription from an RNA polymerase II promoter.	CN439283
MCM7	minichromosome maintenance complex component 7	-0.93	-2.27	-1.14	4.61	0	1.04	4.61	mitotic cell cycle	Progression through the phases of the mitotic cell cycle, the most common eukaryotic cell cycle, which canonically comprises four successive phases called G1, S, G2, and M and includes replication of the genome and the subsequent segregation of chromosomes into daughter cells. In some variant cell cycles nuclear replication or nuclear division may not be followed by cell division, or G1 and G2 ph…	CN439685
PRRX1	paired related homeobox 1	0	0	1.72	-0.11	0	4.61	4.61	inner ear morphogenesis	The process in which the anatomical structures of the inner ear are generated and organized. The inner ear is the structure in vertebrates that contains the organs of balance and hearing. It consists of soft hollow sensory structures (the membranous labyrinth) containing fluid (endolymph) surrounded by fluid (perilymph) and encased in a bony cavity (the bony labyrinth). It consists of two chamber…	CN439283
PRRX1	paired related homeobox 1	0	0	1.72	-0.11	0	4.61	4.61	HMG box domain binding	Interacting selectively and non-covalently with an HMG box domain, a protein domain that consists of three helices in an irregular array. HMG-box domains are found in one or more copies in HMG-box proteins, which form a large, diverse family involved in the regulation of DNA-dependent processes such as transcription, replication, and strand repair, all of which require the bending and unwinding o…	CN439283
MCM7	minichromosome maintenance complex component 7	-0.93	-2.27	-1.14	4.61	0	1.04	4.61	helicase activity	Catalysis of the reaction: NTP + H2O = NDP + phosphate, to drive the unwinding of a DNA or RNA helix.	CN439685
MCM7	minichromosome maintenance complex component 7	-0.93	-2.27	-1.14	4.61	0	1.04	4.61	G1/S transition of mitotic cell cycle	The mitotic cell cycle transition by which a cell in G1 commits to S phase. The process begins with the build up of G1 cyclin-dependent kinase (G1 CDK), resulting in the activation of transcription of G1 cyclins. The process ends with the positive feedback of the G1 cyclins on the G1 CDK which commits the cell to S phase, in which DNA replication is initiated.	CN439685
PRRX1	paired related homeobox 1	0	0	1.72	-0.11	0	4.61	4.61	embryonic skeletal system morphogenesis	The process in which the anatomical structures of the skeleton are generated and organized during the embryonic phase.	CN439283
PRRX1	paired related homeobox 1	0	0	1.72	-0.11	0	4.61	4.61	embryonic limb morphogenesis	The process, occurring in the embryo, by which the anatomical structures of the limb are generated and organized. A limb is an appendage of an animal used for locomotion or grasping.	CN439283
PRRX1	paired related homeobox 1	0	0	1.72	-0.11	0	4.61	4.61	embryonic cranial skeleton morphogenesis	The process in which the anatomical structures of the cranial skeleton are generated and organized during the embryonic phase.	CN439283
MCM7	minichromosome maintenance complex component 7	-0.93	-2.27	-1.14	4.61	0	1.04	4.61	DNA replication	The cellular metabolic process in which a cell duplicates one or more molecules of DNA. DNA replication begins when specific sequences, known as origins of replication, are recognized and bound by initiation proteins, and ends when the original DNA molecule has been completely duplicated and the copies topologically separated. The unit of replication usually corresponds to the genome of the cell,…	CN439685
MCM7	minichromosome maintenance complex component 7	-0.93	-2.27	-1.14	4.61	0	1.04	4.61	DNA helicase activity	Catalysis of the reaction: NTP + H2O = NDP + phosphate, to drive the unwinding of a DNA helix.	CN439685
MCM7	minichromosome maintenance complex component 7	-0.93	-2.27	-1.14	4.61	0	1.04	4.61	chromatin	The ordered and organized complex of DNA, protein, and sometimes RNA, that forms the chromosome.	CN439685
MCM7	minichromosome maintenance complex component 7	-0.93	-2.27	-1.14	4.61	0	1.04	4.61	cellular response to DNA damage stimulus	Any process that results in a change in state or activity of a cell (in terms of movement, secretion, enzyme production, gene expression, etc.) as a result of a stimulus indicating damage to its DNA from environmental insults or errors during metabolism.	CN439685
MCM7	minichromosome maintenance complex component 7	-0.93	-2.27	-1.14	4.61	0	1.04	4.61	cell proliferation	The multiplication or reproduction of cells, resulting in the expansion of a cell population.	CN439685
MCM7	minichromosome maintenance complex component 7	-0.93	-2.27	-1.14	4.61	0	1.04	4.61	cell cycle	The progression of biochemical and morphological phases and events that occur in a cell during successive cell replication or nuclear replication events. Canonically, the cell cycle comprises the replication and segregation of genetic material followed by the division of the cell, but in endocycles or syncytial cells nuclear replication or nuclear division may not be followed by cell division.	CN439685
PRRX1	paired related homeobox 1	0	0	1.72	-0.11	0	4.61	4.61	cartilage development	The process whose specific outcome is the progression of the cartilage over time, from its formation to the mature structure. Cartilage is a connective tissue dominated by extracellular matrix containing collagen type II and large amounts of proteoglycan, particularly chondroitin sulfate.	CN439283
MCM7	minichromosome maintenance complex component 7	-0.93	-2.27	-1.14	4.61	0	1.04	4.61	ATP-dependent DNA helicase activity	Catalysis of the reaction: ATP + H2O = ADP + phosphate; this reaction drives the unwinding of the DNA helix.	CN439685
PRRX1	paired related homeobox 1	0	0	1.72	-0.11	0	4.61	4.61	artery morphogenesis	The process in which the anatomical structures of arterial blood vessels are generated and organized. Arteries are blood vessels that transport blood from the heart to the body and its organs.	CN439283
PRRX1	paired related homeobox 1	0	0	1.72	-0.1	0	4.6	4.6	positive regulation of mesenchymal cell proliferation	The process of activating or increasing the rate or extent of mesenchymal cell proliferation. Mesenchymal cells are loosely organized embryonic cells.	CN439283
PRRX1	paired related homeobox 1	0	0	1.72	-0.1	0	4.6	4.6	middle ear morphogenesis	The process in which the anatomical structures of the middle ear are generated and organized. The middle ear is the air-filled cavity within the skull of vertebrates that lies between the outer ear and the inner ear. It is linked to the pharynx (and therefore to outside air) via the Eustachian tube and in mammals contains the three ear ossicles, which transmit auditory vibrations from the outer e…	CN439283
MCM7	minichromosome maintenance complex component 7	-0.93	-2.26	-1.14	4.6	0	1.04	4.6	DNA-dependent DNA replication	A DNA replication process that uses parental DNA as a template for the DNA-dependent DNA polymerases that synthesize the new strands.	CN439685
MCM7	minichromosome maintenance complex component 7	-0.93	-2.26	-1.14	4.6	0	1.04	4.6	cellular response to epidermal growth factor stimulus	Any process that results in a change in state or activity of a cell (in terms of movement, secretion, enzyme production, gene expression, etc.) as a result of an epidermal growth factor stimulus.	CN439685
MCM7	minichromosome maintenance complex component 7	-0.92	-2.25	-1.13	4.59	0	1.04	4.59	regulation of phosphorylation	Any process that modulates the frequency, rate or extent of addition of phosphate groups into a molecule.	CN439685
PRRX1	paired related homeobox 1	0	0	1.73	-0.1	0	4.59	4.59	positive regulation of smoothened signaling pathway	Any process that activates or increases the frequency, rate or extent of smoothened signaling.	CN439283
HNRNPM	heterogeneous nuclear ribonucleoprotein M	0.38	-1.78	-2.2	4.58	0	0.59	4.58	nuclear body	Extra-nucleolar nuclear domains usually visualized by confocal microscopy and fluorescent antibodies to specific proteins.	CR550936
MCM7	minichromosome maintenance complex component 7	-0.91	-2.23	-1.12	4.57	0	1.04	4.57	DNA duplex unwinding	The process in which interchain hydrogen bonds between two strands of DNA are broken or 'melted', generating a region of unpaired single strands.	CN439685
ALDH4A1	aldehyde dehydrogenase 4 family, member A1	0.79	0	0.26	-1.47	0	4.48	4.48	4-hydroxyproline metabolic process	The chemical reactions and pathways involving 4-hydroxyproline, C5H9NO3, a derivative of the amino acid proline. The presence of hydroxyproline is essential to produce stable triple helical tropocollagen, hence the problems caused by ascorbate deficiency in scurvy. This unusual amino acid is also present in considerable amounts in the major glycoprotein of primary plant cell walls.	CR553673
HDGFRP2	hepatoma-derived growth factor, related protein 2	-3.18	0	0	0	0	4.45	4.45	chromatin binding	Interacting selectively and non-covalently with chromatin, the network of fibers of DNA, protein, and sometimes RNA, that make up the chromosomes of the eukaryotic nucleus during interphase.	CV798759
TMEM30B	transmembrane protein 30B	1	0.52	4.39	0	1.99	2.61	4.39	single-organism intracellular transport	An intracellular transport which involves only one organism.	AW461495
TMEM30B	transmembrane protein 30B	1	0.52	4.39	0	1.99	2.61	4.39	regulation of intracellular protein transport	Any process that modulates the frequency, rate or extent of the directed movement of proteins within cells.	AW461495
ALDH4A1	aldehyde dehydrogenase 4 family, member A1	0.76	0	0.24	-1.44	0	4.39	4.39	oxidoreductase activity, acting on the CH-NH group of donors, NAD or NADP as acceptor	Catalysis of an oxidation-reduction (redox) reaction in which a CH-NH group acts as a hydrogen or electron donor and reduces NAD or NADP.	CR553673
TMEM30B	transmembrane protein 30B	1	0.52	4.39	0	2	2.61	4.39	intracellular protein transport	The directed movement of proteins in a cell, including the movement of proteins between specific compartments or structures within a cell, such as organelles of a eukaryotic cell.	AW461495
TMEM30B	transmembrane protein 30B	1.01	0.52	4.39	0	2	2.61	4.39	cytoplasmic transport	The directed movement of substances (such as macromolecules, small molecules, ions) into, out of, or within the cytoplasm of a cell.	AW461495
TMEM30B	transmembrane protein 30B	0.98	0.5	4.38	0	1.97	2.61	4.38	positive regulation of intracellular protein transport	Any process that decreases the frequency, rate or extent of the directed movement of proteins within cells.	AW461495
ALDH4A1	aldehyde dehydrogenase 4 family, member A1	0.76	0	0.24	-1.44	0	4.38	4.38	oxidoreductase activity	Catalysis of an oxidation-reduction (redox) reaction, a reversible chemical reaction in which the oxidation state of an atom or atoms within a molecule is altered. One substrate acts as a hydrogen or electron donor and becomes oxidized, while the other acts as hydrogen or electron acceptor and becomes reduced.	CR553673
ALDH4A1	aldehyde dehydrogenase 4 family, member A1	0.76	0	0.24	-1.44	0	4.38	4.38	oxidoreductase activity, acting on the aldehyde or oxo group of donors, NAD or NADP as acceptor	Catalysis of an oxidation-reduction (redox) reaction in which an aldehyde or ketone (oxo) group acts as a hydrogen or electron donor and reduces NAD or NADP.	CR553673
ALDH4A1	aldehyde dehydrogenase 4 family, member A1	0.76	0	0.24	-1.44	0	4.38	4.38	oxidation-reduction process	A metabolic process that results in the removal or addition of one or more electrons to or from a substance, with or without the concomitant removal or addition of a proton or protons.	CR553673
ALDH4A1	aldehyde dehydrogenase 4 family, member A1	0.76	0	0.24	-1.44	0	4.38	4.38	organic cyclic compound metabolic process	The chemical reactions and pathways involving organic cyclic compound.	CR553673
ALDH4A1	aldehyde dehydrogenase 4 family, member A1	0.76	0	0.24	-1.44	0	4.38	4.38	organic cyclic compound catabolic process	The chemical reactions and pathways resulting in the breakdown of organic cyclic compound.	CR553673
ALDH4A1	aldehyde dehydrogenase 4 family, member A1	0.76	0	0.24	-1.44	0	4.38	4.38	organic cyclic compound biosynthetic process	The chemical reactions and pathways resulting in the formation of organic cyclic compound.	CR553673
ALDH4A1	aldehyde dehydrogenase 4 family, member A1	0.76	0	0.24	-1.44	0	4.38	4.38	mitochondrial matrix	The gel-like material, with considerable fine structure, that lies in the matrix space, or lumen, of a mitochondrion. It contains the enzymes of the tricarboxylic acid cycle and, in some organisms, the enzymes concerned with fatty acid oxidation.	CR553673
ALDH4A1	aldehyde dehydrogenase 4 family, member A1	0.76	0	0.24	-1.44	0	4.38	4.38	metabolic process	The chemical reactions and pathways, including anabolism and catabolism, by which living organisms transform chemical substances. Metabolic processes typically transform small molecules, but also include macromolecular processes such as DNA repair and replication, and protein synthesis and degradation.	CR553673
ALDH4A1	aldehyde dehydrogenase 4 family, member A1	0.76	0	0.24	-1.44	0	4.38	4.38	identical protein binding	Interacting selectively and non-covalently with an identical protein or proteins.	CR553673
ALDH4A1	aldehyde dehydrogenase 4 family, member A1	0.76	0	0.24	-1.44	0	4.38	4.38	heterocycle metabolic process	The chemical reactions and pathways involving heterocyclic compounds, those with a cyclic molecular structure and at least two different atoms in the ring (or rings).	CR553673
ALDH4A1	aldehyde dehydrogenase 4 family, member A1	0.76	0	0.24	-1.44	0	4.38	4.38	heterocycle catabolic process	The chemical reactions and pathways resulting in the breakdown of heterocyclic compounds, those with a cyclic molecular structure and at least two different atoms in the ring (or rings).	CR553673
ALDH4A1	aldehyde dehydrogenase 4 family, member A1	0.76	0	0.24	-1.44	0	4.38	4.38	heterocycle biosynthetic process	The chemical reactions and pathways resulting in the formation of heterocyclic compounds, those with a cyclic molecular structure and at least two different atoms in the ring (or rings).	CR553673
ALDH4A1	aldehyde dehydrogenase 4 family, member A1	0.76	0	0.24	-1.44	0	4.38	4.38	glutamine family amino acid catabolic process	The chemical reactions and pathways resulting in the breakdown of amino acids of the glutamine family, comprising arginine, glutamate, glutamine and proline.	CR553673
ALDH4A1	aldehyde dehydrogenase 4 family, member A1	0.76	0	0.24	-1.44	0	4.38	4.38	glutamate metabolic process	The chemical reactions and pathways involving glutamate, the anion of 2-aminopentanedioic acid.	CR553673
ALDH4A1	aldehyde dehydrogenase 4 family, member A1	0.76	0	0.24	-1.44	0	4.38	4.38	electron carrier activity	Any molecular entity that serves as an electron acceptor and electron donor in an electron transport chain. An electron transport chain is a process in which a series of electron carriers operate together to transfer electrons from donors to any of several different terminal electron acceptors to generate a transmembrane electrochemical gradient.	CR553673
ALDH4A1	aldehyde dehydrogenase 4 family, member A1	0.76	0	0.24	-1.44	0	4.38	4.38	cellular nitrogen compound metabolic process	The chemical reactions and pathways involving various organic and inorganic nitrogenous compounds, as carried out by individual cells.	CR553673
ALDH4A1	aldehyde dehydrogenase 4 family, member A1	0.76	0	0.24	-1.44	0	4.38	4.38	alpha-amino acid metabolic process	The chemical reactions and pathways involving an alpha-amino acid.	CR553673
ALDH4A1	aldehyde dehydrogenase 4 family, member A1	0.76	0	0.24	-1.44	0	4.38	4.38	alpha-amino acid catabolic process	The chemical reactions and pathways resulting in the breakdown of an alpha-amino acid.	CR553673
ALDH4A1	aldehyde dehydrogenase 4 family, member A1	0.76	0	0.24	-1.44	0	4.37	4.37	glutamine family amino acid biosynthetic process	The chemical reactions and pathways resulting in the formation of amino acids of the glutamine family, comprising arginine, glutamate, glutamine and proline.	CR553673
ALDH4A1	aldehyde dehydrogenase 4 family, member A1	0.75	0	0.24	-1.44	0	4.36	4.36	monocarboxylic acid catabolic process	The chemical reactions and pathways resulting in the breakdown of monocarboxylic acids, any organic acid containing one carboxyl (-COOH) group.	CR553673
ALDH4A1	aldehyde dehydrogenase 4 family, member A1	0.75	0	0.24	-1.43	0	4.36	4.36	cellular modified amino acid catabolic process	The chemical reactions and pathways resulting in the breakdown of compounds derived from amino acids, organic acids containing one or more amino substituents.	CR553673
SH3GLB1	SH3-domain GRB2-like B1 (endophilin)	-2.5	-1.72	-1.12	1.94	1.39	4.35	4.35	positive regulation of protein oligomerization	Any process that activates or increases the frequency, rate or extent of protein oligomerization.	AW465287
MCM2	minichromosome maintenance complex component 2	-2.45	1.06	0	-3.17	0	4.33	4.33	DNA duplex unwinding	The process in which interchain hydrogen bonds between two strands of DNA are broken or 'melted', generating a region of unpaired single strands.	CR453022
SH3GLB1	SH3-domain GRB2-like B1 (endophilin)	-2.57	-1.76	-1.19	1.93	1.37	4.31	4.31	mitochondrial envelope	The double lipid bilayer enclosing the mitochondrion and separating its contents from the cell cytoplasm; includes the intermembrane space.	AW465287
SH3GLB1	SH3-domain GRB2-like B1 (endophilin)	-2.58	-1.77	-1.2	1.93	1.36	4.3	4.3	positive regulation of protein insertion into mitochondrial membrane involved in apoptotic signaling pathway	Any process that activates or increases the frequency, rate or extent of protein insertion into mitochondrial membrane involved in apoptotic signaling pathway.	AW465287
MCM2	minichromosome maintenance complex component 2	-2.46	1.07	0	-3.17	0	4.3	4.3	DNA-dependent DNA replication	A DNA replication process that uses parental DNA as a template for the DNA-dependent DNA polymerases that synthesize the new strands.	CR453022
MCM2	minichromosome maintenance complex component 2	-2.47	1.08	0	-3.17	0	4.29	4.29	sequence-specific DNA binding	Interacting selectively and non-covalently with DNA of a specific nucleotide composition, e.g. GC-rich DNA binding, or with a specific sequence motif or type of DNA e.g. promotor binding or rDNA binding.	CR453022
MCM2	minichromosome maintenance complex component 2	-2.47	1.08	0	-3.17	0	4.29	4.29	nucleosome assembly	The aggregation, arrangement and bonding together of a nucleosome, the beadlike structural units of eukaryotic chromatin composed of histones and DNA.	CR453022
MCM2	minichromosome maintenance complex component 2	-2.47	1.08	0	-3.17	0	4.29	4.29	nuclear chromosome part	Any constituent part of a nuclear chromosome, a chromosome found in the nucleus of a eukaryotic cell.	CR453022
MCM2	minichromosome maintenance complex component 2	-2.47	1.08	0	-3.17	0	4.29	4.29	mitotic cell cycle	Progression through the phases of the mitotic cell cycle, the most common eukaryotic cell cycle, which canonically comprises four successive phases called G1, S, G2, and M and includes replication of the genome and the subsequent segregation of chromosomes into daughter cells. In some variant cell cycles nuclear replication or nuclear division may not be followed by cell division, or G1 and G2 ph…	CR453022
MCM2	minichromosome maintenance complex component 2	-2.47	1.08	0	-3.17	0	4.29	4.29	helicase activity	Catalysis of the reaction: NTP + H2O = NDP + phosphate, to drive the unwinding of a DNA or RNA helix.	CR453022
MCM2	minichromosome maintenance complex component 2	-2.47	1.08	0	-3.17	0	4.29	4.29	G1/S transition of mitotic cell cycle	The mitotic cell cycle transition by which a cell in G1 commits to S phase. The process begins with the build up of G1 cyclin-dependent kinase (G1 CDK), resulting in the activation of transcription of G1 cyclins. The process ends with the positive feedback of the G1 cyclins on the G1 CDK which commits the cell to S phase, in which DNA replication is initiated.	CR453022
MCM2	minichromosome maintenance complex component 2	-2.47	1.08	0	-3.17	0	4.29	4.29	DNA replication	The cellular metabolic process in which a cell duplicates one or more molecules of DNA. DNA replication begins when specific sequences, known as origins of replication, are recognized and bound by initiation proteins, and ends when the original DNA molecule has been completely duplicated and the copies topologically separated. The unit of replication usually corresponds to the genome of the cell,…	CR453022
MCM2	minichromosome maintenance complex component 2	-2.47	1.08	0	-3.17	0	4.29	4.29	DNA helicase activity	Catalysis of the reaction: NTP + H2O = NDP + phosphate, to drive the unwinding of a DNA helix.	CR453022
MCM2	minichromosome maintenance complex component 2	-2.47	1.08	0	-3.17	0	4.29	4.29	chromatin	The ordered and organized complex of DNA, protein, and sometimes RNA, that forms the chromosome.	CR453022
MCM2	minichromosome maintenance complex component 2	-2.47	1.08	0	-3.17	0	4.29	4.29	cell cycle	The progression of biochemical and morphological phases and events that occur in a cell during successive cell replication or nuclear replication events. Canonically, the cell cycle comprises the replication and segregation of genetic material followed by the division of the cell, but in endocycles or syncytial cells nuclear replication or nuclear division may not be followed by cell division.	CR453022
NTRK2	neurotrophic tyrosine kinase, receptor, type 2	0	0	0	0	0	4.28	4.28	regulation of Rac GTPase activity	Any process that modulates the activity of a GTPase of the Rac family.	BM364277
NTRK2	neurotrophic tyrosine kinase, receptor, type 2	0	0	0	0	0	4.28	4.28	positive regulation of synaptic transmission, glutamatergic	Any process that activates, maintains or increases the frequency, rate or extent of glutamatergic synaptic transmission, the process of communication from a neuron to another neuron across a synapse using the neurotransmitter glutamate.	BM364277
MCM2	minichromosome maintenance complex component 2	-2.47	1.08	0	-3.17	0	4.28	4.28	histone binding	Interacting selectively and non-covalently with a histone, any of a group of water-soluble proteins found in association with the DNA of plant and animal chromosomes. They are involved in the condensation and coiling of chromosomes during cell division and have also been implicated in nonspecific suppression of gene activity.	CR453022
MCM2	minichromosome maintenance complex component 2	-2.47	1.08	0	-3.17	0	4.28	4.28	DNA replication initiation	The process in which DNA-dependent DNA replication is started; this involves the separation of a stretch of the DNA double helix, the recruitment of DNA polymerases and the initiation of polymerase action.	CR453022
MCM2	minichromosome maintenance complex component 2	-2.47	1.08	0	-3.17	0	4.28	4.28	cellular response to interleukin-4	Any process that results in a change in state or activity of a cell (in terms of movement, secretion, enzyme production, gene expression, etc.) as a result of an interleukin-4 stimulus.	CR453022
NTRK2	neurotrophic tyrosine kinase, receptor, type 2	0	0	0	0	0	4.27	4.27	terminal bouton	Terminal inflated portion of the axon, containing the specialized apparatus necessary to release neurotransmitters. The axon terminus is considered to be the whole region of thickening and the terminal bouton is a specialized region of it.	BM364277
NTRK2	neurotrophic tyrosine kinase, receptor, type 2	0	0	0	0	0	4.27	4.27	regulation of dendrite development	Any process that modulates the frequency, rate or extent of dendrite development.	BM364277
NTRK2	neurotrophic tyrosine kinase, receptor, type 2	0	0	0	0	0	4.27	4.27	postsynaptic membrane	A specialized area of membrane facing the presynaptic membrane on the tip of the nerve ending and separated from it by a minute cleft (the synaptic cleft). Neurotransmitters across the synaptic cleft and transmit the signal to the postsynaptic membrane.	BM364277
NTRK2	neurotrophic tyrosine kinase, receptor, type 2	0	0	0	0	0	4.27	4.27	postsynaptic density	The postsynaptic density is a region that lies adjacent to the cytoplasmic face of the postsynaptic membrane at excitatory synapse. It forms a disc that consists of a range of proteins with different functions, some of which contact the cytoplasmic domains of ion channels in the postsynaptic membrane. The proteins making up the disc include receptors, and structural proteins linked to the actin c…	BM364277
NTRK2	neurotrophic tyrosine kinase, receptor, type 2	0	0	0	0	0	4.27	4.27	positive regulation of neuron projection development	Any process that increases the rate, frequency or extent of neuron projection development. Neuron projection development is the process whose specific outcome is the progression of a neuron projection over time, from its formation to the mature structure. A neuron projection is any process extending from a neural cell, such as axons or dendrites (collectively called neurites).	BM364277
NTRK2	neurotrophic tyrosine kinase, receptor, type 2	0	0	0	0	0	4.27	4.27	positive regulation of gene expression	Any process that increases the frequency, rate or extent of gene expression. Gene expression is the process in which a gene's coding sequence is converted into a mature gene product or products (proteins or RNA). This includes the production of an RNA transcript as well as any processing to produce a mature RNA product or an mRNA (for protein-coding genes) and the translation of that mRNA into pr…	BM364277
NTRK2	neurotrophic tyrosine kinase, receptor, type 2	0	0	0	0	0	4.27	4.27	positive regulation of axonogenesis	Any process that activates or increases the frequency, rate or extent of axonogenesis.	BM364277
NTRK2	neurotrophic tyrosine kinase, receptor, type 2	0	0	0	0	0	4.27	4.27	peripheral nervous system development	The process whose specific outcome is the progression of the peripheral nervous system over time, from its formation to the mature structure. The peripheral nervous system is one of the two major divisions of the nervous system. Nerves in the PNS connect the central nervous system (CNS) with sensory organs, other organs, muscles, blood vessels and glands.	BM364277
ABCC5	ATP-binding cassette, sub-family C (CFTR/MRP), member 5	-2.05	0	4.27	-0.06	0	0	4.27	organic anion transmembrane transporter activity	Catalysis of the transfer of organic anions from one side of a membrane to the other. Organic anions are atoms or small molecules with a negative charge which contain carbon in covalent linkage.	CN442024
NTRK2	neurotrophic tyrosine kinase, receptor, type 2	0	0	0	0	0	4.27	4.27	neurotrophin TRK receptor signaling pathway	A series of molecular signals initiated by the binding of a neurotrophin to a receptor on the surface of the target cell where the receptor possesses tyrosine kinase activity, and ending with regulation of a downstream cellular process, e.g. transcription.	BM364277
NTRK2	neurotrophic tyrosine kinase, receptor, type 2	0	0	0	0	0	4.27	4.27	neuron differentiation	The process in which a relatively unspecialized cell acquires specialized features of a neuron.	BM364277
NTRK2	neurotrophic tyrosine kinase, receptor, type 2	0	0	0	0	0	4.27	4.27	neuron development	The process whose specific outcome is the progression of a neuron over time, from initial commitment of the cell to a specific fate, to the fully functional differentiated cell.	BM364277
NTRK2	neurotrophic tyrosine kinase, receptor, type 2	0	0	0	0	0	4.27	4.27	long-term memory	The memory process that deals with the storage, retrieval and modification of information a long time (typically weeks, months or years) after receiving that information. This type of memory is typically dependent on gene transcription regulated by second messenger activation.	BM364277
NTRK2	neurotrophic tyrosine kinase, receptor, type 2	0	0	0	0	0	4.27	4.27	glutamate secretion	The controlled release of glutamate by a cell. The glutamate is the most abundant excitatory neurotransmitter in the nervous system.	BM364277
NTRK2	neurotrophic tyrosine kinase, receptor, type 2	0	0	0	0	0	4.27	4.27	eye photoreceptor cell development	Development of a photoreceptor, a sensory cell in the eye that reacts to the presence of light. They usually contain a pigment that undergoes a chemical change when light is absorbed, thus stimulating a nerve.	BM364277
NTRK2	neurotrophic tyrosine kinase, receptor, type 2	0	0	0	0	0	4.27	4.27	excitatory synapse	A synapse in which an action potential in the presynaptic cell increases the probability of an action potential occurring in the postsynaptic cell.	BM364277
NTRK2	neurotrophic tyrosine kinase, receptor, type 2	0	0	0	0	0	4.27	4.27	endosome membrane	The lipid bilayer surrounding an endosome.	BM364277
MCM2	minichromosome maintenance complex component 2	-2.48	1.08	0	-3.16	0	4.27	4.27	DNA strand elongation involved in DNA replication	The process in which a DNA strand is synthesized from template DNA during replication by the action of polymerases, which add nucleotides to the 3' end of the nascent DNA strand.	CR453022
NTRK2	neurotrophic tyrosine kinase, receptor, type 2	0	0	0	0	0	4.27	4.27	dendrite	A neuron projection that has a short, tapering, often branched, morphology, receives and integrates signals from other neurons or from sensory stimuli, and conducts a nerve impulse towards the axon or the cell body. In most neurons, the impulse is conveyed from dendrites to axon via the cell body, but in some types of unipolar neuron, the impulse does not travel via the cell body.	BM364277
NTRK2	neurotrophic tyrosine kinase, receptor, type 2	0	0	0	0	0	4.27	4.27	cell	The basic structural and functional unit of all organisms. Includes the plasma membrane and any external encapsulating structures such as the cell wall and cell envelope.	BM364277
NTRK2	neurotrophic tyrosine kinase, receptor, type 2	0	0	0	0	0	4.27	4.27	cellular response to growth factor stimulus	Any process that results in a change in state or activity of a cell (in terms of movement, secretion, enzyme production, gene expression, etc.) as a result of a growth factor stimulus.	BM364277
NTRK2	neurotrophic tyrosine kinase, receptor, type 2	0	0	0	0	0	4.27	4.27	activation of adenylate cyclase activity	Any process that initiates the activity of the inactive enzyme adenylate cyclase.	BM364277
NTRK2	neurotrophic tyrosine kinase, receptor, type 2	0	0	0	0	0	4.26	4.26	vasculogenesis	The differentiation of endothelial cells from progenitor cells during blood vessel development, and the de novo formation of blood vessels and tubes.	BM364277
ABCC5	ATP-binding cassette, sub-family C (CFTR/MRP), member 5	-2.03	0	4.26	-0.07	0	0	4.26	transmembrane transport	The process in which a solute is transported from one side of a membrane to the other.	CN442024
NTRK2	neurotrophic tyrosine kinase, receptor, type 2	0	0	0	0	0	4.26	4.26	transmembrane receptor protein tyrosine kinase signaling pathway	A series of molecular signals initiated by the binding of an extracellular ligand to a receptor on the surface of the target cell where the receptor possesses tyrosine kinase activity, and ending with regulation of a downstream cellular process, e.g. transcription.	BM364277
NTRK2	neurotrophic tyrosine kinase, receptor, type 2	0	0	0	0	0	4.26	4.26	transmembrane receptor protein tyrosine kinase activity	Combining with a signal and transmitting the signal from one side of the membrane to the other to initiate a change in cell activity by catalysis of the reaction: ATP + a protein-L-tyrosine = ADP + a protein-L-tyrosine phosphate.	BM364277
NTRK2	neurotrophic tyrosine kinase, receptor, type 2	0	0	0	0	0	4.26	4.26	transferase activity, transferring phosphorus-containing groups	Catalysis of the transfer of a phosphorus-containing group from one compound (donor) to another (acceptor).	BM364277
NTRK2	neurotrophic tyrosine kinase, receptor, type 2	0	0	0	0	0	4.26	4.26	signaling receptor activity	Receiving a signal and transmitting the signal in the cell to initiate a change in cell activity. A signal is a physical entity or change in state that is used to transfer information in order to trigger a response.	BM364277
NTRK2	neurotrophic tyrosine kinase, receptor, type 2	0	0	0	0	0	4.26	4.26	response to mechanical stimulus	Any process that results in a change in state or activity of a cell or an organism (in terms of movement, secretion, enzyme production, gene expression, etc.) as a result of a mechanical stimulus.	BM364277
NTRK2	neurotrophic tyrosine kinase, receptor, type 2	0	0	0	0	0	4.26	4.26	regulation of neurotransmitter secretion	Any process that modulates the frequency, rate or extent of the regulated release of a neurotransmitter from a cell.	BM364277
NTRK2	neurotrophic tyrosine kinase, receptor, type 2	0	0	0	0	0	4.26	4.26	regulation of metabolic process	Any process that modulates the frequency, rate or extent of the chemical reactions and pathways within a cell or an organism.	BM364277
NTRK2	neurotrophic tyrosine kinase, receptor, type 2	0	0	0	0	0	4.26	4.26	regulation of MAPK cascade	Any process that modulates the frequency, rate or extent of signal transduction mediated by the MAP kinase (MAPK) cascade.	BM364277
NTRK2	neurotrophic tyrosine kinase, receptor, type 2	0	0	0	0	0	4.26	4.26	regulation of intracellular signal transduction	Any process that modulates the frequency, rate or extent of intracellular signal transduction.	BM364277
NTRK2	neurotrophic tyrosine kinase, receptor, type 2	0	0	0	0	0	4.26	4.26	receptor complex	Any protein complex that undergoes combination with a hormone, neurotransmitter, drug or intracellular messenger to initiate a change in cell function.	BM364277
NTRK2	neurotrophic tyrosine kinase, receptor, type 2	0	0	0	0	0	4.26	4.26	protein tyrosine kinase activity	Catalysis of the reaction: ATP + a protein tyrosine = ADP + protein tyrosine phosphate.	BM364277
NTRK2	neurotrophic tyrosine kinase, receptor, type 2	0	0	0	0	0	4.26	4.26	protein phosphorylation	The process of introducing a phosphate group on to a protein.	BM364277
NTRK2	neurotrophic tyrosine kinase, receptor, type 2	0	0	0	0	0	4.26	4.26	protein kinase B signaling	A series of reactions, mediated by the intracellular serine/threonine kinase protein kinase B (also called AKT), which occurs as a result of a single trigger reaction or compound.	BM364277
NTRK2	neurotrophic tyrosine kinase, receptor, type 2	0	0	0	0	0	4.26	4.26	protein kinase activity	Catalysis of the phosphorylation of an amino acid residue in a protein, usually according to the reaction: a protein + ATP = a phosphoprotein + ADP.	BM364277
NTRK2	neurotrophic tyrosine kinase, receptor, type 2	0	0	0	0	0	4.26	4.26	protein homodimerization activity	Interacting selectively and non-covalently with an identical protein to form a homodimer.	BM364277
NTRK2	neurotrophic tyrosine kinase, receptor, type 2	0	0	0	0	0	4.26	4.26	protein autophosphorylation	The phosphorylation by a protein of one or more of its own amino acid residues, or residues on an identical protein.	BM364277
NTRK2	neurotrophic tyrosine kinase, receptor, type 2	0	0	0	0	0	4.26	4.26	presynaptic active zone	A specialized region of the plasma membrane and cell cortex of a presynaptic neuron; encompasses a region of the plasma membrane where synaptic vesicles dock and fuse, synaptic vesicles, and a specialized cortical cytoskeletal matrix.	BM364277
NTRK2	neurotrophic tyrosine kinase, receptor, type 2	0	0	0	0	0	4.26	4.26	positive regulation of phosphatidylinositol 3-kinase signaling	Any process that activates or increases the frequency, rate or extent of signal transduction mediated by the phosphatidylinositol 3-kinase cascade.	BM364277
NTRK2	neurotrophic tyrosine kinase, receptor, type 2	0	0	0	0	0	4.26	4.26	positive regulation of MAPK cascade	Any process that activates or increases the frequency, rate or extent of signal transduction mediated by the MAPK cascade.	BM364277
NTRK2	neurotrophic tyrosine kinase, receptor, type 2	0	0	0	0	0	4.26	4.26	positive regulation of cell proliferation	Any process that activates or increases the rate or extent of cell proliferation.	BM364277
NTRK2	neurotrophic tyrosine kinase, receptor, type 2	0	0	0	0	0	4.26	4.26	phosphorylation	The process of introducing a phosphate group into a molecule, usually with the formation of a phosphoric ester, a phosphoric anhydride or a phosphoric amide.	BM364277
SH3GLB1	SH3-domain GRB2-like B1 (endophilin)	-2.64	-1.8	-1.26	1.91	1.34	4.26	4.26	phosphatidic acid biosynthetic process	The chemical reactions and pathways resulting in the formation of phosphatidic acid, any derivative of glycerol phosphate in which both the remaining hydroxyl groups of the glycerol moiety are esterified with fatty acids.	AW465287
ABCC5	ATP-binding cassette, sub-family C (CFTR/MRP), member 5	-2.03	0	4.26	-0.07	0	0	4.26	perinuclear region of cytoplasm	Cytoplasm situated near, or occurring around, the nucleus.	CN442024
NTRK2	neurotrophic tyrosine kinase, receptor, type 2	0	0	0	0	0	4.26	4.26	peptidyl-tyrosine phosphorylation	The phosphorylation of peptidyl-tyrosine to form peptidyl-O4'-phospho-L-tyrosine.	BM364277
NTRK2	neurotrophic tyrosine kinase, receptor, type 2	0	0	0	0	0	4.26	4.26	oligodendrocyte differentiation	The process in which a relatively unspecialized cell acquires the specialized features of an oligodendrocyte. An oligodendrocyte is a type of glial cell involved in myelinating the axons of neurons in the central nervous system.	BM364277
NTRK2	neurotrophic tyrosine kinase, receptor, type 2	0	0	0	0	0	4.26	4.26	neuronal cell body	The portion of a neuron that includes the nucleus, but excludes cell projections such as axons and dendrites.	BM364277
NTRK2	neurotrophic tyrosine kinase, receptor, type 2	0	0	0	0	0	4.26	4.26	neuron migration	The characteristic movement of an immature neuron from germinal zones to specific positions where they will reside as they mature.	BM364277
NTRK2	neurotrophic tyrosine kinase, receptor, type 2	0	0	0	0	0	4.26	4.26	neuromuscular junction development	A process that is carried out at the cellular level which results in the assembly, arrangement of constituent parts, or disassembly of a neuromuscular junction.	BM364277
NTRK2	neurotrophic tyrosine kinase, receptor, type 2	0	0	0	0	0	4.26	4.26	nervous system development	The process whose specific outcome is the progression of nervous tissue over time, from its formation to its mature state.	BM364277
NTRK2	neurotrophic tyrosine kinase, receptor, type 2	0	0	0	0	0	4.26	4.26	negative regulation of neuron apoptotic process	Any process that stops, prevents, or reduces the frequency, rate or extent of cell death by apoptotic process in neurons.	BM364277
NTRK2	neurotrophic tyrosine kinase, receptor, type 2	0	0	0	0	0	4.26	4.26	negative regulation of anoikis	Any process that stops, prevents or reduces the frequency, rate or extent of anoikis.	BM364277
SH3GLB1	SH3-domain GRB2-like B1 (endophilin)	-2.63	-1.8	-1.25	1.91	1.34	4.26	4.26	mitochondrial outer membrane	The outer, i.e. cytoplasm-facing, lipid bilayer of the mitochondrial envelope.	AW465287
NTRK2	neurotrophic tyrosine kinase, receptor, type 2	0	0	0	0	0	4.26	4.26	long-term synaptic potentiation	A process that modulates synaptic plasticity such that synapses are changed resulting in the increase in the rate, or frequency of synaptic transmission at the synapse.	BM364277
NTRK2	neurotrophic tyrosine kinase, receptor, type 2	0	0	0	0	0	4.26	4.26	learning	Any process in an organism in which a relatively long-lasting adaptive behavioral change occurs as the result of experience.	BM364277
NTRK2	neurotrophic tyrosine kinase, receptor, type 2	0	0	0	0	0	4.26	4.26	kinase activity	Catalysis of the transfer of a phosphate group, usually from ATP, to a substrate molecule.	BM364277
NTRK2	neurotrophic tyrosine kinase, receptor, type 2	0	0	0	0	0	4.26	4.26	growth factor binding	Interacting selectively and non-covalently with any growth factor, proteins or polypeptides that stimulate a cell or organism to grow or proliferate.	BM364277
NTRK2	neurotrophic tyrosine kinase, receptor, type 2	0	0	0	0	0	4.26	4.26	growth cone	The migrating motile tip of a growing nerve cell axon or dendrite.	BM364277
ABCC5	ATP-binding cassette, sub-family C (CFTR/MRP), member 5	-2.03	0	4.26	-0.07	0	0	4.26	glycosaminoglycan metabolic process	The chemical reactions and pathways involving glycosaminoglycans, any one of a group of polysaccharides that contain amino sugars. Formerly known as mucopolysaccharides, they include hyaluronic acid and chondroitin, which provide lubrication in joints and form part of the matrix of cartilage. The three-dimensional structure of these molecules enables them to trap water, which forms a gel and give…	CN442024
NTRK2	neurotrophic tyrosine kinase, receptor, type 2	0	0	0	0	0	4.26	4.26	feeding behavior	Behavior associated with the intake of food.	BM364277
NTRK2	neurotrophic tyrosine kinase, receptor, type 2	0	0	0	0	0	4.26	4.26	ephrin receptor binding	Interacting selectively and non-covalently with an ephrin receptor.	BM364277
NTRK2	neurotrophic tyrosine kinase, receptor, type 2	0	0	0	0	0	4.26	4.26	endosome	A membrane-bounded organelle to which materials ingested by endocytosis are delivered.	BM364277
NTRK2	neurotrophic tyrosine kinase, receptor, type 2	0	0	0	0	0	4.26	4.26	dendritic spine	Protrusion from a dendrite. Spines are specialised subcellular compartments involved in the synaptic transmission. They are linked to the dendritic shaft by a restriction. Because of their bulb shape, they function as a biochemical and an electrical compartment. Spine remodeling is though to be involved in synaptic plasticity.	BM364277
MCM2	minichromosome maintenance complex component 2	-2.48	1.09	0	-3.16	0	4.26	4.26	chromosomal part	Any constituent part of a chromosome, a structure composed of a very long molecule of DNA and associated proteins (e.g. histones) that carries hereditary information.	CR453022
NTRK2	neurotrophic tyrosine kinase, receptor, type 2	0	0	0	0	0	4.26	4.26	cerebral cortex development	The progression of the cerebral cortex over time from its initial formation until its mature state. The cerebral cortex is the outer layered region of the telencephalon.	BM364277
NTRK2	neurotrophic tyrosine kinase, receptor, type 2	0	0	0	0	0	4.26	4.26	central nervous system neuron development	The process whose specific outcome is the progression of a neuron whose cell body is located in the central nervous system, from initial commitment of the cell to a neuronal fate, to the fully functional differentiated neuron.	BM364277
NTRK2	neurotrophic tyrosine kinase, receptor, type 2	0	0	0	0	0	4.26	4.26	cell surface	The external part of the cell wall and/or plasma membrane.	BM364277
NTRK2	neurotrophic tyrosine kinase, receptor, type 2	0	0	0	0	0	4.26	4.26	cell surface receptor signaling pathway	A series of molecular signals initiated by activation of a receptor on the surface of a cell. The pathway begins with binding of an extracellular ligand to a cell surface receptor, or for receptors that signal in the absence of a ligand, by ligand-withdrawal or the activity of a constitutively active receptor. The pathway ends with regulation of a downstream cellular process, e.g. transcription.	BM364277
NTRK2	neurotrophic tyrosine kinase, receptor, type 2	0	0	0	0	0	4.26	4.26	cell differentiation	The process in which relatively unspecialized cells, e.g. embryonic or regenerative cells, acquire specialized structural and/or functional features that characterize the cells, tissues, or organs of the mature organism or some other relatively stable phase of the organism's life history. Differentiation includes the processes involved in commitment of a cell to a specific fate and its subsequent…	BM364277
NTRK2	neurotrophic tyrosine kinase, receptor, type 2	0	0	0	0	0	4.26	4.26	calcium-mediated signaling	Any intracellular signal transduction in which the signal is passed on within the cell via calcium ions.	BM364277
NTRK2	neurotrophic tyrosine kinase, receptor, type 2	0	0	0	0	0	4.26	4.26	axon	The long process of a neuron that conducts nerve impulses, usually away from the cell body to the terminals and varicosities, which are sites of storage and release of neurotransmitter.	BM364277
NTRK2	neurotrophic tyrosine kinase, receptor, type 2	0	0	0	0	0	4.26	4.26	axon terminus	Terminal inflated portion of the axon, containing the specialized apparatus necessary to release neurotransmitters. The axon terminus is considered to be the whole region of thickening and the terminal button is a specialized region of it.	BM364277
NTRK2	neurotrophic tyrosine kinase, receptor, type 2	0	0	0	0	0	4.26	4.26	aging	A developmental process that is a deterioration and loss of function over time. Aging includes loss of functions such as resistance to disease, homeostasis, and fertility, as well as wear and tear. Aging includes cellular senescence, but is more inclusive. May precede death (GO__0016265) and may succeed developmental maturation (GO__0021700).	BM364277
DDIT4	DNA-damage-inducible transcript 4	-1.35	0	0	0	0.87	4.25	4.25	regulation of neuron death	Any process that modulates the frequency, rate or extent of neuron death.	BM366955
SH3GLB1	SH3-domain GRB2-like B1 (endophilin)	-2.65	-1.81	-1.27	1.91	1.33	4.25	4.25	protein oligomerization	The process of creating protein oligomers, compounds composed of a small number, usually between three and ten, of component monomers; protein oligomers may be composed of different or identical monomers. Oligomers may be formed by the polymerization of a number of monomers or the depolymerization of a large protein polymer.	AW465287
SH3GLB1	SH3-domain GRB2-like B1 (endophilin)	-2.64	-1.8	-1.26	1.91	1.34	4.25	4.25	phospholipid biosynthetic process	The chemical reactions and pathways resulting in the formation of phospholipids, any lipid containing phosphoric acid as a mono- or diester.	AW465287
ABCC5	ATP-binding cassette, sub-family C (CFTR/MRP), member 5	-2	0	4.25	-0.09	0	0	4.25	organic anion transport	The directed movement of organic anions into, out of or within a cell, or between cells, by means of some agent such as a transporter or pore. Organic anions are atoms or small molecules with a negative charge which contain carbon in covalent linkage.	CN442024
ABCC5	ATP-binding cassette, sub-family C (CFTR/MRP), member 5	-2	0	4.25	-0.1	0	0	4.25	nucleoside-triphosphatase activity	Catalysis of the reaction: a nucleoside triphosphate + H2O = nucleoside diphosphate + phosphate.	CN442024
SH3GLB1	SH3-domain GRB2-like B1 (endophilin)	-2.65	-1.81	-1.26	1.91	1.34	4.25	4.25	Golgi membrane	The lipid bilayer surrounding any of the compartments of the Golgi apparatus.	AW465287
ABCC5	ATP-binding cassette, sub-family C (CFTR/MRP), member 5	-2	0	4.25	-0.09	0	0	4.25	carbohydrate metabolic process	The chemical reactions and pathways involving carbohydrates, any of a group of organic compounds based of the general formula Cx(H2O)y. Includes the formation of carbohydrate derivatives by the addition of a carbohydrate residue to another molecule.	CN442024
HHIP	Hedgehog-interacting protein	2.54	2.3	4.24	2.33	-3.22	1.09	4.24	smoothened signaling pathway	A series of molecular signals generated as a consequence of activation of the transmembrane protein Smoothened.	CR453378
SH3GLB1	SH3-domain GRB2-like B1 (endophilin)	-2.66	-1.81	-1.27	1.91	1.33	4.24	4.24	protein homodimerization activity	Interacting selectively and non-covalently with an identical protein to form a homodimer.	AW465287
HHIP	Hedgehog-interacting protein	2.54	2.3	4.24	2.33	-3.22	1.09	4.24	negative regulation of smoothened signaling pathway	Any process that stops, prevents, or reduces the frequency, rate or extent of smoothened signaling.	CR453378
SH3GLB1	SH3-domain GRB2-like B1 (endophilin)	-2.66	-1.81	-1.28	1.9	1.33	4.24	4.24	lipid binding	Interacting selectively and non-covalently with a lipid.	AW465287
SH3GLB1	SH3-domain GRB2-like B1 (endophilin)	-2.66	-1.81	-1.27	1.91	1.33	4.24	4.24	identical protein binding	Interacting selectively and non-covalently with an identical protein or proteins.	AW465287
HHIP	Hedgehog-interacting protein	2.54	2.31	4.24	2.33	-3.21	1.12	4.24	epithelial tube branching involved in lung morphogenesis	The process in which a highly ordered sequence of patterning events generates the branched epithelial tubes of the lung, consisting of reiterated combinations of bud outgrowth, elongation, and dichotomous subdivision of terminal units.	CR453378
ABCC5	ATP-binding cassette, sub-family C (CFTR/MRP), member 5	-1.98	0	4.24	-0.11	0	0	4.24	ATPase activity	Catalysis of the reaction: ATP + H2O = ADP + phosphate + 2 H+. May or may not be coupled to another reaction.	CN442024
ALDH4A1	aldehyde dehydrogenase 4 family, member A1	0.72	0	0.22	-1.4	0	4.24	4.24	aldehyde dehydrogenase (NAD) activity	Catalysis of the reaction: an aldehyde + NAD+ + H2O = an acid + NADH + H+.	CR553673
SH3GLB1	SH3-domain GRB2-like B1 (endophilin)	-2.67	-1.82	-1.29	1.9	1.32	4.23	4.23	transferase activity, transferring acyl groups other than amino-acyl groups	Catalysis of the transfer of an acyl group, other than amino-acyl, from one compound (donor) to another (acceptor).	AW465287
HHIP	Hedgehog-interacting protein	2.54	2.3	4.23	2.32	-3.23	1.06	4.23	skeletal system morphogenesis	The process in which the anatomical structures of the skeleton are generated and organized.	CR453378
HHIP	Hedgehog-interacting protein	2.54	2.3	4.23	2.32	-3.22	1.08	4.23	regulation of fibroblast growth factor receptor signaling pathway	Any process that modulates the frequency, rate or extent of fibroblast growth factor receptor signaling pathway activity.	CR453378
HHIP	Hedgehog-interacting protein	2.54	2.3	4.23	2.32	-3.23	1.08	4.23	oxidoreductase activity, acting on CH-OH group of donors	Catalysis of an oxidation-reduction (redox) reaction in which a CH-OH group act as a hydrogen or electron donor and reduces a hydrogen or electron acceptor.	CR453378
HHIP	Hedgehog-interacting protein	2.54	2.3	4.23	2.33	-3.22	1.09	4.23	organ morphogenesis	Morphogenesis of an organ. An organ is defined as a tissue or set of tissues that work together to perform a specific function or functions. Morphogenesis is the process in which anatomical structures are generated and organized. Organs are commonly observed as visibly distinct structures, but may also exist as loosely associated clusters of cells that work together to perform a specific function…	CR453378
DDIT4	DNA-damage-inducible transcript 4	-1.38	0	0	0	0.84	4.23	4.23	neuron death	The process of cell death in a neuron.	BM366955
HHIP	Hedgehog-interacting protein	2.54	2.3	4.23	2.32	-3.23	1.07	4.23	negative regulation of angiogenesis	Any process that stops, prevents, or reduces the frequency, rate or extent of angiogenesis.	CR453378
MBD5	methyl-CpG binding domain protein 5	4.23	0	0	-1.6	0	1.61	4.23	growth hormone receptor signaling pathway	The series of molecular signals generated as a consequence of growth hormone receptor binding to its physiological ligand.	CR454275
ABCC5	ATP-binding cassette, sub-family C (CFTR/MRP), member 5	-1.95	0	4.23	-0.13	0	0	4.23	glycosaminoglycan biosynthetic process	The chemical reactions and pathways resulting in the formation of glycosaminoglycans, any of a group of polysaccharides that contain amino sugars.	CN442024
HHIP	Hedgehog-interacting protein	2.54	2.3	4.23	2.32	-3.23	1.07	4.23	dorsal/ventral pattern formation	The regionalization process in which the areas along the dorsal/ventral axis are established that will lead to differences in cell differentiation. The dorsal/ventral axis is defined by a line that runs orthogonal to both the anterior/posterior and left/right axes. The dorsal end is defined by the upper or back side of an organism. The ventral end is defined by the lower or front side of an organ…	CR453378
HHIP	Hedgehog-interacting protein	2.54	2.3	4.23	2.32	-3.23	1.07	4.23	cofactor binding	Interacting selectively and non-covalently with a cofactor, a substance that is required for the activity of an enzyme or other protein. Cofactors may be inorganic, such as the metal atoms zinc, iron, and copper in certain forms, or organic, in which case they are referred to as coenzymes. Cofactors may either be bound tightly to active sites or bind loosely with the substrate.	CR453378
HHIP	Hedgehog-interacting protein	2.54	2.3	4.23	2.32	-3.23	1.07	4.23	cell surface	The external part of the cell wall and/or plasma membrane.	CR453378
HHIP	Hedgehog-interacting protein	2.54	2.3	4.23	2.32	-3.23	1.07	4.23	catalytic activity	Catalysis of a biochemical reaction at physiological temperatures. In biologically catalyzed reactions, the reactants are known as substrates, and the catalysts are naturally occurring macromolecular substances known as enzymes. Enzymes possess specific binding sites for substrates, and are usually composed wholly or largely of protein, but RNA that has catalytic activity (ribozyme) is often also…	CR453378
HHIP	Hedgehog-interacting protein	2.54	2.3	4.23	2.32	-3.22	1.09	4.23	carbohydrate metabolic process	The chemical reactions and pathways involving carbohydrates, any of a group of organic compounds based of the general formula Cx(H2O)y. Includes the formation of carbohydrate derivatives by the addition of a carbohydrate residue to another molecule.	CR453378
SH3GLB1	SH3-domain GRB2-like B1 (endophilin)	-2.67	-1.82	-1.29	1.9	1.32	4.23	4.23	'de novo' posttranslational protein folding	The process of assisting in the correct noncovalent folding of newly formed polypeptides or folding intermediates of polypeptides that have exited the ribosome and/or have been stabilized and transferred by other chaperone proteins. This process could involve several cycles of ATP hydrolysis.	AW465287
HHIP	Hedgehog-interacting protein	2.54	2.29	4.22	2.31	-3.24	1.02	4.22	neuroblast proliferation	The expansion of a neuroblast population by cell division. A neuroblast is any cell that will divide and give rise to a neuron.	CR453378
HHIP	Hedgehog-interacting protein	2.54	2.29	4.22	2.32	-3.24	1.04	4.22	negative regulation of signal transduction	Any process that stops, prevents, or reduces the frequency, rate or extent of signal transduction.	CR453378
TNFAIP1	tumor necrosis factor, alpha-induced protein 1 (endothelial)	4.22	0.93	1.22	-1.16	0	1.52	4.22	negative regulation of Rho protein signal transduction	Any process that stops, prevents, or reduces the frequency, rate or extent of Rho protein signal transduction.	CN439994
SH3GLB1	SH3-domain GRB2-like B1 (endophilin)	-2.69	-1.83	-1.31	1.9	1.31	4.22	4.22	fatty acid binding	Interacting selectively and non-covalently with fatty acids, aliphatic monocarboxylic acids liberated from naturally occurring fats and oils by hydrolysis.	AW465287
ABCC5	ATP-binding cassette, sub-family C (CFTR/MRP), member 5	-1.9	0	4.22	-0.17	0	0	4.22	ATPase activity, coupled to transmembrane movement of substances	Catalysis of the reaction: ATP + H2O = ADP + phosphate, to directly drive the active transport of a substance across a membrane.	CN442024
DDIT4	DNA-damage-inducible transcript 4	-1.42	0	0	0	0.81	4.21	4.21	regulation of protein phosphorylation	Any process that modulates the frequency, rate or extent of addition of phosphate groups into an amino acid in a protein.	BM366955
TNFAIP1	tumor necrosis factor, alpha-induced protein 1 (endothelial)	4.21	0.92	1.21	-1.18	0	1.53	4.21	cell migration	The orderly movement of a cell from one site to another, often during the development of a multicellular organism or multicellular structure.	CN439994
KLK10	kallikrein-related peptidase 10	1.62	-1.41	0	4.2	2.1	2.7	4.2	serine-type endopeptidase activity	Catalysis of the hydrolysis of internal, alpha-peptide bonds in a polypeptide chain by a catalytic mechanism that involves a catalytic triad consisting of a serine nucleophile that is activated by a proton relay involving an acidic residue (e.g. aspartate or glutamate) and a basic residue (usually histidine).	CK778080
COCH		0	0	0	0	0	4.2	4.2	sensory perception of sound	The series of events required for an organism to receive an auditory stimulus, convert it to a molecular signal, and recognize and characterize the signal. Sonic stimuli are detected in the form of vibrations and are processed to form a sound.	CK769594
COCH		0	0	0	0	0	4.2	4.2	regulation of cell shape	Any process that modulates the surface configuration of a cell.	CK769594
COCH		0	0	0	0	0	4.2	4.2	proteinaceous extracellular matrix	A layer consisting mainly of proteins (especially collagen) and glycosaminoglycans (mostly as proteoglycans) that forms a sheet underlying or overlying cells such as endothelial and epithelial cells. The proteins are secreted by cells in the vicinity. An example of this component is found in Mus musculus.	CK769594
COCH		0	0	0	0	0	4.2	4.2	positive regulation of innate immune response	Any process that activates or increases the frequency, rate or extent of the innate immune response, the organism's first line of defense against infection.	CK769594
MYO9A	unconventional myosin-IXa-like	4.2	1.69	0	2.55	-0.94	0.92	4.2	positive regulation of GTPase activity	Any process that activates or increases the activity of a GTPase.	CR553580
TNFAIP1	tumor necrosis factor, alpha-induced protein 1 (endothelial)	4.2	0.91	1.21	-1.19	0	1.53	4.2	immune response	Any immune system process that functions in the calibrated response of an organism to a potential internal or invasive threat.	CN439994
ABCC5	ATP-binding cassette, sub-family C (CFTR/MRP), member 5	-1.86	0	4.2	-0.2	0	0	4.2	hyaluronan metabolic process	The chemical reactions and pathways involving hyaluronan, the naturally occurring anionic form of hyaluronic acid, any member of a group of glycosaminoglycans, the repeat units of which consist of beta-1,4 linked D-glucuronyl-beta-(1,3)-N-acetyl-D-glucosamine.	CN442024
COCH		0	0	0	0	0	4.2	4.2	defense response to bacterium	Reactions triggered in response to the presence of a bacterium that act to protect the cell or organism.	CK769594
TNFAIP1	tumor necrosis factor, alpha-induced protein 1 (endothelial)	4.2	0.9	1.2	-1.19	0	1.53	4.2	Cul3-RING ubiquitin ligase complex	A ubiquitin ligase complex in which a cullin from the Cul3 subfamily and a RING domain protein form the catalytic core; substrate specificity is conferred by a BTB-domain-containing protein.	CN439994
MYO9A	unconventional myosin-IXa-like	4.2	1.69	0	2.55	-0.94	0.92	4.2	actin binding	Interacting selectively and non-covalently with monomeric or multimeric forms of actin, including actin filaments.	CR553580
KLK10	kallikrein-related peptidase 10	1.61	-1.4	0	4.19	2.14	2.71	4.19	serine-type peptidase activity	Catalysis of the hydrolysis of peptide bonds in a polypeptide chain by a catalytic mechanism that involves a catalytic triad consisting of a serine nucleophile that is activated by a proton relay involving an acidic residue (e.g. aspartate or glutamate) and a basic residue (usually histidine).	CK778080
TNFAIP1	tumor necrosis factor, alpha-induced protein 1 (endothelial)	4.19	0.89	1.2	-1.2	0	1.54	4.19	Rho GTPase binding	Interacting selectively and non-covalently with Rho protein, any member of the Rho subfamily of the Ras superfamily of monomeric GTPases. Proteins in the Rho subfamily are involved in relaying signals from cell-surface receptors to the actin cytoskeleton.	CN439994
TNFAIP1	tumor necrosis factor, alpha-induced protein 1 (endothelial)	4.19	0.88	1.19	-1.21	0	1.54	4.19	protein domain specific binding	Interacting selectively and non-covalently with a specific domain of a protein.	CN439994
DDIT4	DNA-damage-inducible transcript 4	-1.44	0	0	0	0.79	4.19	4.19	neurotrophin TRK receptor signaling pathway	A series of molecular signals initiated by the binding of a neurotrophin to a receptor on the surface of the target cell where the receptor possesses tyrosine kinase activity, and ending with regulation of a downstream cellular process, e.g. transcription.	BM366955
DDIT4	DNA-damage-inducible transcript 4	-1.45	0	0	0	0.79	4.19	4.19	neuron differentiation	The process in which a relatively unspecialized cell acquires specialized features of a neuron.	BM366955
DDIT4	DNA-damage-inducible transcript 4	-1.44	0	0	0	0.79	4.19	4.19	negative regulation of protein phosphorylation	Any process that stops, prevents or reduces the rate of addition of phosphate groups to amino acids within a protein.	BM366955
DDIT4	DNA-damage-inducible transcript 4	-1.44	0	0	0	0.79	4.19	4.19	glycolytic process	The chemical reactions and pathways resulting in the breakdown of a carbohydrate into pyruvate, with the concomitant production of a small amount of ATP. Glycolysis begins with the metabolism of a carbohydrate toe generate products that can enter the pathway and ends with the production of pyruvate. Pyruvate may be converted to ethanol, lactate, or other small molecules, or fed into the TCA cycle.	BM366955
DDIT4	DNA-damage-inducible transcript 4	-1.45	0	0	0	0.79	4.19	4.19	cell proliferation	The multiplication or reproduction of cells, resulting in the expansion of a cell population.	BM366955
KLK10	kallikrein-related peptidase 10	1.61	-1.4	0	4.19	2.13	2.71	4.19	cell cycle	The progression of biochemical and morphological phases and events that occur in a cell during successive cell replication or nuclear replication events. Canonically, the cell cycle comprises the replication and segregation of genetic material followed by the division of the cell, but in endocycles or syncytial cells nuclear replication or nuclear division may not be followed by cell division.	CK778080
MYO9A	unconventional myosin-IXa-like	4.18	1.67	0	2.55	-0.95	0.93	4.18	regulation of small GTPase mediated signal transduction	Any process that modulates the frequency, rate or extent of small GTPase mediated signal transduction.	CR553580
TNFAIP1	tumor necrosis factor, alpha-induced protein 1 (endothelial)	4.18	0.87	1.19	-1.21	0	1.54	4.18	protein homooligomerization	The process of creating protein oligomers, compounds composed of a small number, usually between three and ten, of identical component monomers. Oligomers may be formed by the polymerization of a number of monomers or the depolymerization of a large protein polymer.	CN439994
DDIT4	DNA-damage-inducible transcript 4	-1.46	0	0	0	0.77	4.18	4.18	protein complex disassembly	The disaggregation of a protein complex into its constituent components. Protein complexes may have other associated non-protein prosthetic groups, such as nucleic acids, metal ions or carbohydrate groups.	BM366955
DDIT4	DNA-damage-inducible transcript 4	-1.47	0	0	0	0.77	4.18	4.18	positive regulation of cell death	Any process that increases the rate or frequency of cell death. Cell death is the specific activation or halting of processes within a cell so that its vital functions markedly cease, rather than simply deteriorating gradually over time, which culminates in cell death.	BM366955
MYO9A	unconventional myosin-IXa-like	4.18	1.67	0	2.55	-0.95	0.93	4.18	motor activity	Catalysis of movement along a polymeric molecule such as a microfilament or microtubule, coupled to the hydrolysis of a nucleoside triphosphate.	CR553580
MYO9A	unconventional myosin-IXa-like	4.18	1.67	0	2.55	-0.95	0.93	4.18	intracellular signal transduction	The process in which a signal is passed on to downstream components within the cell, which become activated themselves to further propagate the signal and finally trigger a change in the function or state of the cell.	CR553580
MYO9A	unconventional myosin-IXa-like	4.18	1.66	0	2.55	-0.96	0.93	4.18	GTPase activator activity	Increases the activity of a GTPase, an enzyme that catalyzes the hydrolysis of GTP.	CR553580
MBD5	methyl-CpG binding domain protein 5	4.18	0	0	-1.6	0	1.65	4.18	glucose homeostasis	Any process involved in the maintenance of an internal steady state of glucose within an organism or cell.	CR454275
TNFAIP1	tumor necrosis factor, alpha-induced protein 1 (endothelial)	4.18	0.88	1.19	-1.21	0	1.54	4.18	endosome	A membrane-bounded organelle to which materials ingested by endocytosis are delivered.	CN439994
TNFAIP1	tumor necrosis factor, alpha-induced protein 1 (endothelial)	4.18	0.87	1.19	-1.21	0	1.54	4.18	DNA replication	The cellular metabolic process in which a cell duplicates one or more molecules of DNA. DNA replication begins when specific sequences, known as origins of replication, are recognized and bound by initiation proteins, and ends when the original DNA molecule has been completely duplicated and the copies topologically separated. The unit of replication usually corresponds to the genome of the cell,…	CN439994
DDIT4	DNA-damage-inducible transcript 4	-1.47	0	0	0	0.77	4.18	4.18	brain development	The process whose specific outcome is the progression of the brain over time, from its formation to the mature structure. Brain development begins with patterning events in the neural tube and ends with the mature structure that is the center of thought and emotion. The brain is responsible for the coordination and control of bodily activities and the interpretation of information from the senses…	BM366955
TNFAIP1	tumor necrosis factor, alpha-induced protein 1 (endothelial)	4.17	0.86	1.18	-1.23	0	1.55	4.17	ubiquitin-protein ligase activity	Catalysis of the reaction: ATP + ubiquitin + protein lysine = AMP + diphosphate + protein N-ubiquityllysine.	CN439994
MYO9A	unconventional myosin-IXa-like	4.17	1.66	0	2.55	-0.96	0.94	4.17	small GTPase mediated signal transduction	Any series of molecular signals in which a small monomeric GTPase relays one or more of the signals.	CR553580
DDIT4	DNA-damage-inducible transcript 4	-1.48	0	0	0	0.76	4.17	4.17	regulation of metabolic process	Any process that modulates the frequency, rate or extent of the chemical reactions and pathways within a cell or an organism.	BM366955
TNFAIP1	tumor necrosis factor, alpha-induced protein 1 (endothelial)	4.17	0.85	1.18	-1.23	0	1.55	4.17	protein ubiquitination	The process in which one or more ubiquitin groups are added to a protein.	CN439994
TNFAIP1	tumor necrosis factor, alpha-induced protein 1 (endothelial)	4.17	0.85	1.18	-1.23	0	1.55	4.17	proteasome-mediated ubiquitin-dependent protein catabolic process	The chemical reactions and pathways resulting in the breakdown of a protein or peptide by hydrolysis of its peptide bonds, initiated by the covalent attachment of ubiquitin, and mediated by the proteasome.	CN439994
DDIT4	DNA-damage-inducible transcript 4	-1.48	0	0	0	0.76	4.17	4.17	peptidyl-threonine phosphorylation	The phosphorylation of peptidyl-threonine to form peptidyl-O-phospho-L-threonine.	BM366955
DDIT4	DNA-damage-inducible transcript 4	-1.48	0	0	0	0.75	4.17	4.17	peptidyl-serine phosphorylation	The phosphorylation of peptidyl-serine to form peptidyl-O-phospho-L-serine.	BM366955
DDIT4	DNA-damage-inducible transcript 4	-1.48	0	0	0	0.76	4.17	4.17	neuron migration	The characteristic movement of an immature neuron from germinal zones to specific positions where they will reside as they mature.	BM366955
DDIT4	DNA-damage-inducible transcript 4	-1.48	0	0	0	0.76	4.17	4.17	defense response to virus	Reactions triggered in response to the presence of a virus that act to protect the cell or organism.	BM366955
DDIT4	DNA-damage-inducible transcript 4	-1.5	0	0	0	0.74	4.16	4.16	reactive oxygen species metabolic process	The chemical reactions and pathways involving a reactive oxygen species, any molecules or ions formed by the incomplete one-electron reduction of oxygen. They contribute to the microbicidal activity of phagocytes, regulation of signal transduction and gene expression, and the oxidative damage to biopolymers.	BM366955
MYO9A	unconventional myosin-IXa-like	4.15	1.64	0	2.55	-0.97	0.95	4.15	visual perception	The series of events required for an organism to receive a visual stimulus, convert it to a molecular signal, and recognize and characterize the signal. Visual stimuli are detected in the form of photons and are processed to form an image.	CR553580
DDIT4	DNA-damage-inducible transcript 4	-1.51	0	0	0	0.73	4.15	4.15	response to hypoxia	Any process that results in a change in state or activity of a cell or an organism (in terms of movement, secretion, enzyme production, gene expression, etc.) as a result of a stimulus indicating lowered oxygen tension. Hypoxia, defined as a decline in O2 levels below normoxic levels of 20.8 - 20.95%, results in metabolic adaptation at both the cellular and organismal level.	BM366955
TNFAIP1	tumor necrosis factor, alpha-induced protein 1 (endothelial)	4.15	0.82	1.16	-1.26	0	1.57	4.15	positive regulation of DNA replication	Any process that activates or increases the frequency, rate or extent of DNA replication.	CN439994
DDIT4	DNA-damage-inducible transcript 4	-1.51	0	0	0	0.73	4.15	4.15	negative regulation of metabolic process	Any process that stops, prevents, or reduces the frequency, rate or extent of the chemical reactions and pathways within a cell or an organism.	BM366955
MYO9A	unconventional myosin-IXa-like	4.15	1.63	0	2.55	-0.97	0.95	4.15	myosin complex	A protein complex, formed of one or more myosin heavy chains plus associated light chains and other proteins, that functions as a molecular motor; uses the energy of ATP hydrolysis to move actin filaments or to move vesicles or other cargo on fixed actin filaments; has magnesium-ATPase activity and binds actin. Myosin classes are distinguished based on sequence features of the motor, or head, dom…	CR553580
TNFAIP1	tumor necrosis factor, alpha-induced protein 1 (endothelial)	4.15	0.83	1.17	-1.25	0	1.56	4.15	embryo development	The process whose specific outcome is the progression of an embryo from its formation until the end of its embryonic life stage. The end of the embryonic stage is organism-specific. For example, for mammals, the process would begin with zygote formation and end with birth. For insects, the process would begin at zygote formation and end with larval hatching. For plant zygotic embryos, this would …	CN439994
MBD5	methyl-CpG binding domain protein 5	4.14	0	0	-1.6	0	1.68	4.14	single-organism behavior	The specific behavior of a single organism in response to external or internal stimuli.	CR454275
MBD5	methyl-CpG binding domain protein 5	4.14	0	0	-1.6	0	1.68	4.14	regulation of signal transduction	Any process that modulates the frequency, rate or extent of signal transduction.	CR454275
DDIT4	DNA-damage-inducible transcript 4	-1.53	0	0	0	0.71	4.14	4.14	regulation of peptidyl-serine phosphorylation	Any process that modulates the frequency, rate or extent of the phosphorylation of peptidyl-serine.	BM366955
DDIT4	DNA-damage-inducible transcript 4	-1.53	0	0	0	0.71	4.14	4.14	regulation of glycolytic process	Any process that modulates the frequency, rate or extent of glycolysis.	BM366955
DDIT4	DNA-damage-inducible transcript 4	-1.53	0	0	0	0.71	4.14	4.14	negative regulation of intracellular signal transduction	Any process that stops, prevents or reduces the frequency, rate or extent of intracellular signal transduction.	BM366955
DDIT4	DNA-damage-inducible transcript 4	-1.52	0	0	0	0.72	4.14	4.14	negative regulation of cellular carbohydrate metabolic process	Any process that decreases the rate, extent or frequency of the chemical reactions and pathways involving carbohydrates, any of a group of organic compounds based of the general formula Cx(H2O)y, as carried out by individual cells.	BM366955
MBD5	methyl-CpG binding domain protein 5	4.13	0	0	-1.6	0	1.68	4.13	nervous system development	The process whose specific outcome is the progression of nervous tissue over time, from its formation to its mature state.	CR454275
DDIT4	DNA-damage-inducible transcript 4	-1.54	0	0	0	0.7	4.13	4.13	negative regulation of TOR signaling	Any process that stops, prevents, or reduces the frequency, rate or extent of TOR signaling.	BM366955
CNTRL	centriolin	1.78	0	2.55	0	0	4.13	4.13	mitotic cell cycle	Progression through the phases of the mitotic cell cycle, the most common eukaryotic cell cycle, which canonically comprises four successive phases called G1, S, G2, and M and includes replication of the genome and the subsequent segregation of chromosomes into daughter cells. In some variant cell cycles nuclear replication or nuclear division may not be followed by cell division, or G1 and G2 ph…	BF045994
CNTRL	centriolin	1.78	0	2.55	0	0	4.13	4.13	G2/M transition of mitotic cell cycle	The mitotic cell cycle transition by which a cell in G2 commits to M phase. The process begins when the kinase activity of M cyclin/CDK complex reaches a threshold high enough for the cell cycle to proceed. This is accomplished by activating a positive feedback loop that results in the accumulation of unphosphorylated and active M cyclin/CDK complex.	BF045994
CNTRL	centriolin	1.78	0	2.55	0	0	4.13	4.13	cell division	The process resulting in the physical partitioning and separation of a cell into daughter cells.	BF045994
DDIT4	DNA-damage-inducible transcript 4	-1.54	0	0	0	0.71	4.13	4.13	catabolic process	The chemical reactions and pathways resulting in the breakdown of substances, including the breakdown of carbon compounds with the liberation of energy for use by the cell or organism.	BM366955
TNFAIP1	tumor necrosis factor, alpha-induced protein 1 (endothelial)	4.12	0.77	1.14	-1.3	0	1.59	4.12	stress fiber assembly	The aggregation, arrangement and bonding together of a set of components to form a stress fiber. A stress fiber is a contractile actin filament bundle that consists of short actin filaments with alternating polarity.	CN439994
APOC2	apolipoprotein C-II	0	0	2.72	2.33	4.12	0	4.12	regulation of receptor-mediated endocytosis	Any process that modulates the frequency, rate or extent of receptor mediated endocytosis, the uptake of external materials by cells, utilizing receptors to ensure specificity of transport.	CN433055
APOC2	apolipoprotein C-II	0	0	2.72	2.33	4.12	0	4.12	regulation of lipid metabolic process	Any process that modulates the frequency, rate or extent of the chemical reactions and pathways involving lipids.	CN433055
SMAP2	small ArfGAP2	0	-2.87	0	4.12	-0.2	1.67	4.12	regulation of ARF GTPase activity	Any process that modulates the activity of the GTPase ARF.	BM362838
MBD5	methyl-CpG binding domain protein 5	4.12	0	0	-1.6	0	1.69	4.12	positive regulation of signal transduction	Any process that activates or increases the frequency, rate or extent of signal transduction.	CR454275
APOC2	apolipoprotein C-II	0	0	2.72	2.33	4.12	0	4.12	positive regulation of hydrolase activity	Any process that activates or increases the frequency, rate or extent of hydrolase activity, the catalysis of the hydrolysis of various bonds.	CN433055
APOC2	apolipoprotein C-II	0	0	2.72	2.33	4.12	0	4.12	positive regulation of cellular component organization	Any process that activates or increases the frequency, rate or extent of a process involved in the formation, arrangement of constituent parts, or disassembly of cell structures, including the plasma membrane and any external encapsulating structures such as the cell wall and cell envelope.	CN433055
DDIT4	DNA-damage-inducible transcript 4	-1.55	0	0	0	0.69	4.12	4.12	negative regulation of signal transduction	Any process that stops, prevents, or reduces the frequency, rate or extent of signal transduction.	BM366955
APOC2	apolipoprotein C-II	0	0	2.72	2.33	4.12	0	4.12	lipid transport	The directed movement of lipids into, out of or within a cell, or between cells, by means of some agent such as a transporter or pore. Lipids are compounds soluble in an organic solvent but not, or sparingly, in an aqueous solvent.	CN433055
SMAP2	small ArfGAP2	0	-2.87	0	4.12	-0.21	1.66	4.12	GTPase activator activity	Increases the activity of a GTPase, an enzyme that catalyzes the hydrolysis of GTP.	BM362838
APOC2	apolipoprotein C-II	0	0	2.72	2.33	4.12	0	4.12	extracellular region part	Any constituent part of the extracellular region, the space external to the outermost structure of a cell. For cells without external protective or external encapsulating structures this refers to space outside of the plasma membrane. This term covers constituent parts of the host cell environment outside an intracellular parasite.	CN433055
APOC2	apolipoprotein C-II	0	0	2.72	2.33	4.12	0	4.12	enzyme activator activity	Increases the activity of an enzyme.	CN433055
APOC2	apolipoprotein C-II	0	0	2.72	2.33	4.12	0	4.12	early endosome	A membrane-bounded organelle that receives incoming material from primary endocytic vesicles that have been generated by clathrin-dependent and clathrin-independent endocytosis; vesicles fuse with the early endosome to deliver cargo for sorting into recycling or degradation pathways.	CN433055
MBD5	methyl-CpG binding domain protein 5	4.12	0	0	-1.6	0	1.69	4.12	chromatin binding	Interacting selectively and non-covalently with chromatin, the network of fibers of DNA, protein, and sometimes RNA, that make up the chromosomes of the eukaryotic nucleus during interphase.	CR454275
APOC2	apolipoprotein C-II	0	0	2.72	2.33	4.12	0	4.12	cholesterol homeostasis	Any process involved in the maintenance of an internal steady state of cholesterol within an organism or cell.	CN433055
CNTRL	centriolin	1.78	0	2.55	0	0	4.12	4.12	centrosome	A structure comprised of a core structure (in most organisms, a pair of centrioles) and peripheral material from which a microtubule-based structure, such as a spindle apparatus, is organized. Centrosomes occur close to the nucleus during interphase in many eukaryotic cells, though in animal cells it changes continually during the cell-division cycle.	BF045994
APOC2	apolipoprotein C-II	0	0	2.72	2.33	4.11	0	4.11	very-low-density lipoprotein particle	A triglyceride-rich lipoprotein particle that is typically composed of APOB100, APOE and APOCs and has a density of about 1.006 g/ml and a diameter of between 20-80 nm. It is found in blood and transports endogenous products (newly synthesized cholesterol and triglycerides) from the liver.	CN433055
APOC2	apolipoprotein C-II	0	0	2.72	2.33	4.11	0	4.11	triglyceride metabolic process	The chemical reactions and pathways involving triglyceride, any triester of glycerol. The three fatty acid residues may all be the same or differ in any permutation. Triglycerides are important components of plant oils, animal fats and animal plasma lipoproteins.	CN433055
APOC2	apolipoprotein C-II	0	0	2.72	2.33	4.11	0	4.11	triglyceride homeostasis	Any process involved in the maintenance of an internal steady state of triglyceride within an organism or cell.	CN433055
APOC2	apolipoprotein C-II	0	0	2.72	2.33	4.11	0	4.11	triglyceride catabolic process	The chemical reactions and pathways resulting in the breakdown of a triglyceride, any triester of glycerol.	CN433055
APOC2	apolipoprotein C-II	0	0	2.72	2.33	4.11	0	4.11	sterol transport	The directed movement of sterols into, out of or within a cell, or between cells, by means of some agent such as a transporter or pore. Sterols are steroids with one or more hydroxyl groups and a hydrocarbon side-chain in the molecule.	CN433055
APOC2	apolipoprotein C-II	0	0	2.72	2.33	4.11	0	4.11	retinoid metabolic process	The chemical reactions and pathways involving retinoids, any member of a class of isoprenoids that contain or are derived from four prenyl groups linked head-to-tail. Retinoids include retinol and retinal and structurally similar natural derivatives or synthetic compounds, but need not have vitamin A activity.	CN433055
APOC2	apolipoprotein C-II	0	0	2.72	2.33	4.11	0	4.11	response to drug	Any process that results in a change in state or activity of a cell or an organism (in terms of movement, secretion, enzyme production, gene expression, etc.) as a result of a drug stimulus. A drug is a substance used in the diagnosis, treatment or prevention of a disease.	CN433055
APOC2	apolipoprotein C-II	0	0	2.72	2.33	4.11	0	4.11	regulation of triglyceride metabolic process	Any process that modulates the frequency, rate or extent of the chemical reactions and pathways involving triglyceride, any triester of glycerol.	CN433055
APOC2	apolipoprotein C-II	0	0	2.72	2.33	4.11	0	4.11	regulation of phosphate metabolic process	Any process that modulates the frequency, rate or extent of the chemical reactions and pathways involving phosphates.	CN433055
APOC2	apolipoprotein C-II	0	0	2.72	2.33	4.11	0	4.11	regulation of multicellular organismal process	Any process that modulates the frequency, rate or extent of a multicellular organismal process, the processes pertinent to the function of a multicellular organism above the cellular level; includes the integrated processes of tissues and organs.	CN433055
APOC2	apolipoprotein C-II	0	0	2.72	2.33	4.11	0	4.11	regulation of lipoprotein particle clearance	Any process that modulates the rate, frequency, or extent of lipoprotein particle clearance. Lipoprotein particle clearance is the process in which a lipoprotein particle is removed from the blood via receptor-mediated endocytosis and its constituent parts degraded.	CN433055
APOC2	apolipoprotein C-II	0	0	2.72	2.33	4.11	0	4.11	regulation of lipid catabolic process	Any process that modulates the frequency, rate, or extent of the chemical reactions and pathways resulting in the breakdown of lipids.	CN433055
APOC2	apolipoprotein C-II	0	0	2.72	2.33	4.11	0	4.11	regulation of lipase activity	Any process that modulates the frequency, rate or extent of lipase activity, the hydrolysis of a lipid or phospholipid.	CN433055
APOC2	apolipoprotein C-II	0	0	2.72	2.33	4.11	0	4.11	regulation of cellular component organization	Any process that modulates the frequency, rate or extent of a process involved in the formation, arrangement of constituent parts, or disassembly of cell structures, including the plasma membrane and any external encapsulating structures such as the cell wall and cell envelope.	CN433055
APOC2	apolipoprotein C-II	0	0	2.72	2.33	4.11	0	4.11	regulation of cellular catabolic process	Any process that modulates the frequency, rate or extent of the chemical reactions and pathways resulting in the breakdown of substances, carried out by individual cells.	CN433055
APOC2	apolipoprotein C-II	0	0	2.72	2.33	4.11	0	4.11	receptor-mediated endocytosis	An endocytosis process in which cell surface receptors ensure specificity of transport. A specific receptor on the cell surface binds tightly to the extracellular macromolecule (the ligand) that it recognizes; the plasma-membrane region containing the receptor-ligand complex then undergoes endocytosis, forming a transport vesicle containing the receptor-ligand complex and excluding most other pla…	CN433055
APOC2	apolipoprotein C-II	0	0	2.72	2.33	4.11	0	4.11	protein homodimerization activity	Interacting selectively and non-covalently with an identical protein to form a homodimer.	CN433055
APOC2	apolipoprotein C-II	0	0	2.72	2.33	4.11	0	4.11	positive regulation of phospholipase activity	Any process that increases the frequency, rate or extent of phospholipase activity, the hydrolysis of a phospholipid.	CN433055
APOC2	apolipoprotein C-II	0	0	2.72	2.33	4.11	0	4.11	positive regulation of phosphate metabolic process	Any process that activates or increases the frequency, rate or extent of the chemical reactions and pathways involving phosphates.	CN433055
APOC2	apolipoprotein C-II	0	0	2.72	2.33	4.11	0	4.11	positive regulation of multicellular organismal process	Any process that activates or increases the frequency, rate or extent of an organismal process, any of the processes pertinent to the function of an organism above the cellular level; includes the integrated processes of tissues and organs.	CN433055
APOC2	apolipoprotein C-II	0	0	2.72	2.33	4.11	0	4.11	positive regulation of metabolic process	Any process that activates or increases the frequency, rate or extent of the chemical reactions and pathways within a cell or an organism.	CN433055
APOC2	apolipoprotein C-II	0	0	2.72	2.33	4.11	0	4.11	positive regulation of lipid catabolic process	Any process that activates or increases the frequency, rate or extent of the chemical reactions and pathways resulting in the breakdown of lipids.	CN433055
APOC2	apolipoprotein C-II	0	0	2.72	2.33	4.11	0	4.11	positive regulation of fatty acid biosynthetic process	Any process that activates or increases the frequency, rate or extent of the chemical reactions and pathways resulting in the formation of fatty acids.	CN433055
APOC2	apolipoprotein C-II	0	0	2.72	2.33	4.11	0	4.11	positive regulation of cellular metabolic process	Any process that activates or increases the frequency, rate or extent of the chemical reactions and pathways by which individual cells transform chemical substances.	CN433055
APOC2	apolipoprotein C-II	0	0	2.72	2.33	4.11	0	4.11	positive regulation of cellular catabolic process	Any process that activates or increases the frequency, rate or extent of the chemical reactions and pathways resulting in the breakdown of substances, carried out by individual cells.	CN433055
APOC2	apolipoprotein C-II	0	0	2.72	2.33	4.11	0	4.11	plasma lipoprotein particle remodeling	The acquisition, loss or modification of a protein or lipid within a plasma lipoprotein particle, including the hydrolysis of triglyceride by hepatic lipase, with the subsequent loss of free fatty acid, and the esterification of cholesterol by phosphatidylcholine-sterol O-acyltransferase (lecithin cholesterol acyltransferase; LCAT).	CN433055
APOC2	apolipoprotein C-II	0	0	2.72	2.33	4.11	0	4.11	plasma lipoprotein particle clearance	The process in which a lipoprotein particle is removed from the blood via receptor-mediated endocytosis and its constituent parts degraded.	CN433055
APOC2	apolipoprotein C-II	0	0	2.72	2.33	4.11	0	4.11	phototransduction, visible light	The sequence of reactions within a cell required to convert absorbed photons from visible light into a molecular signal. A visible light stimulus is electromagnetic radiation that can be perceived visually by an organism; for organisms lacking a visual system, this can be defined as light with a wavelength within the range 380 to 780 nm.	CN433055
APOC2	apolipoprotein C-II	0	0	2.72	2.33	4.11	0	4.11	phospholipid catabolic process	The chemical reactions and pathways resulting in the breakdown of phospholipids, any lipid containing phosphoric acid as a mono- or diester.	CN433055
APOC2	apolipoprotein C-II	0	0	2.71	2.33	4.11	0	4.11	phospholipase binding	Interacting selectively and non-covalently with any phospholipase, enzymes that catalyze of the hydrolysis of a glycerophospholipid.	CN433055
APOC2	apolipoprotein C-II	0	0	2.72	2.33	4.11	0	4.11	negative regulation of multicellular organismal process	Any process that stops, prevents, or reduces the frequency, rate or extent of an organismal process, the processes pertinent to the function of an organism above the cellular level; includes the integrated processes of tissues and organs.	CN433055
APOC2	apolipoprotein C-II	0	0	2.72	2.33	4.11	0	4.11	negative regulation of lipid metabolic process	Any process that stops, prevents, or reduces the frequency, rate or extent of the chemical reactions and pathways involving lipids.	CN433055
APOC2	apolipoprotein C-II	0	0	2.72	2.33	4.11	0	4.11	negative regulation of catalytic activity	Any process that stops or reduces the activity of an enzyme.	CN433055
APOC2	apolipoprotein C-II	0	0	2.72	2.33	4.11	0	4.11	low-density lipoprotein particle	A lipoprotein particle, rich in cholesterol esters and low in triglycerides that is typically composed of APOB100 and APOE and has a density of 1.02-1.06 g/ml and a diameter of between 20-25 nm. LDL particles are formed from VLDL particles (via IDL) by the loss of triglyceride and gain of cholesterol ester. They transport endogenous cholesterol (and to some extent triglycerides) from peripheral t…	CN433055
APOC2	apolipoprotein C-II	0	0	2.72	2.33	4.11	0	4.11	lipoprotein transport	The directed movement of any conjugated, water-soluble protein in which the nonprotein group consists of a lipid or lipids, into, out of or within a cell, or between cells, by means of some agent such as a transporter or pore.	CN433055
APOC2	apolipoprotein C-II	0	0	2.72	2.33	4.11	0	4.11	lipoprotein metabolic process	The chemical reactions and pathways involving any conjugated, water-soluble protein in which the nonprotein group consists of a lipid or lipids.	CN433055
APOC2	apolipoprotein C-II	0	0	2.72	2.33	4.11	0	4.11	lipid metabolic process	The chemical reactions and pathways involving lipids, compounds soluble in an organic solvent but not, or sparingly, in an aqueous solvent. Includes fatty acids; neutral fats, other fatty-acid esters, and soaps; long-chain (fatty) alcohols and waxes; sphingoids and other long-chain bases; glycolipids, phospholipids and sphingolipids; and carotenes, polyprenols, sterols, terpenes and other isopren…	CN433055
APOC2	apolipoprotein C-II	0	0	2.72	2.33	4.11	0	4.11	lipid catabolic process	The chemical reactions and pathways resulting in the breakdown of lipids, compounds soluble in an organic solvent but not, or sparingly, in an aqueous solvent.	CN433055
APOC2	apolipoprotein C-II	0	0	2.72	2.33	4.11	0	4.11	lipid binding	Interacting selectively and non-covalently with a lipid.	CN433055
APOC2	apolipoprotein C-II	0	0	2.72	2.33	4.11	0	4.11	lipase inhibitor activity	Stops, prevents or reduces the activity of a lipase, an enzyme that catalyzes of the hydrolysis of a lipid.	CN433055
DDIT4	DNA-damage-inducible transcript 4	-1.57	0	0	0	0.68	4.11	4.11	intrinsic apoptotic signaling pathway in response to DNA damage by p53 class mediator	A series of molecular signals in which an intracellular signal is conveyed to trigger the apoptotic death of a cell. The pathway is induced by the cell cycle regulator phosphoprotein p53, or an equivalent protein, in response to the detection of DNA damage, and ends when the execution phase of apoptosis is triggered.	BM366955
APOC2	apolipoprotein C-II	0	0	2.72	2.33	4.11	0	4.11	high-density lipoprotein particle	A lipoprotein particle with a high density (typically 1.063-1.21 g/ml) and a diameter of 5-10 nm that contains APOAs and may contain APOCs and APOE; found in blood and carries lipids from body tissues to the liver as part of the reverse cholesterol transport process.	CN433055
APOC2	apolipoprotein C-II	0	0	2.72	2.33	4.11	0	4.11	cholesterol transport	The directed movement of cholesterol, cholest-5-en-3-beta-ol, into, out of or within a cell, or between cells, by means of some agent such as a transporter or pore.	CN433055
APOC2	apolipoprotein C-II	0	0	2.71	2.33	4.1	0	4.1	reverse cholesterol transport	The directed movement of peripheral cell cholesterol, cholest-5-en-3-beta-ol, towards the liver for catabolism.	CN433055
APOC2	apolipoprotein C-II	0	0	2.71	2.33	4.1	0	4.1	regulation of sterol transport	Any process that modulates the frequency, rate or extent of the directed movement of sterols into, out of or within a cell, or between cells, by means of some agent such as a transporter or pore.	CN433055
APOC2	apolipoprotein C-II	0	0	2.71	2.33	4.1	0	4.1	regulation of lipoprotein lipase activity	Any process that modulates the activity of the enzyme lipoprotein lipase.	CN433055
APOC2	apolipoprotein C-II	0	0	2.71	2.33	4.1	0	4.1	regulation of cholesterol transport	Any process that modulates the frequency, rate or extent of the directed movement of cholesterol into, out of or within a cell, or between cells, by means of some agent such as a transporter or pore.	CN433055
APOC2	apolipoprotein C-II	0	0	2.71	2.33	4.1	0	4.1	phospholipid transport	The directed movement of phospholipids into, out of or within a cell, or between cells, by means of some agent such as a transporter or pore. Phospholipids are any lipids containing phosphoric acid as a mono- or diester.	CN433055
APOC2	apolipoprotein C-II	0	0	2.71	2.33	4.1	0	4.1	negative regulation of endocytosis	Any process that stops, prevents, or reduces the frequency, rate or extent of endocytosis.	CN433055
CLASP2	CLIP associating protein 2	4.1	2.42	0	2.62	0	0.29	4.1	microtubule organizing center	An intracellular structure that can catalyze gamma-tubulin-dependent microtubule nucleation and that can anchor microtubules by interacting with their minus ends, plus ends or sides.	CN441373
APOC2	apolipoprotein C-II	0	0	2.71	2.32	4.1	0	4.1	chylomicron	A large lipoprotein particle (diameter 75-1200 nm) composed of a central core of triglycerides and cholesterol surrounded by a protein-phospholipid coating. The proteins include one molecule of apolipoprotein B-48 and may include a variety of apolipoproteins, including APOAs, APOCs and APOE. Chylomicrons are found in blood or lymph and carry lipids from the intestines into other body tissues.	CN433055
MBD5	methyl-CpG binding domain protein 5	4.1	0	0	-1.6	0	1.7	4.1	chromosome	A structure composed of a very long molecule of DNA and associated proteins (e.g. histones) that carries hereditary information.	CR454275
APOC2	apolipoprotein C-II	0	0	2.71	2.33	4.1	0	4.1	cholesterol efflux	The directed movement of cholesterol, cholest-5-en-3-beta-ol, out of a cell or organelle.	CN433055
APOC2	apolipoprotein C-II	0	0	2.71	2.32	4.09	0	4.09	very-low-density lipoprotein particle remodeling	The acquisition, loss or modification of a protein or lipid within a very-low-density lipoprotein particle, including the hydrolysis of triglyceride by hepatic lipase or lipoprotein lipase and the subsequent loss of free fatty acid.	CN433055
CLASP2	CLIP associating protein 2	4.09	2.43	0	2.63	0	0.32	4.09	trans-Golgi network	The network of interconnected tubular and cisternal structures located at the side of the Golgi apparatus distal to the endoplasmic reticulum, from which secretory vesicles emerge. The trans-Golgi network is important in the later stages of protein secretion where it is thought to play a key role in the sorting and targeting of secreted proteins to the correct destination.	CN441373
CLASP2	CLIP associating protein 2	4.09	2.43	0	2.63	0	0.35	4.09	spindle microtubule	Any microtubule that is part of a mitotic or meiotic spindle; anchored at one spindle pole.	CN441373
CLASP2	CLIP associating protein 2	4.09	2.43	0	2.63	0	0.33	4.09	ruffle membrane	The portion of the plasma membrane surrounding a ruffle.	CN441373
CLASP2	CLIP associating protein 2	4.09	2.43	0	2.63	0	0.33	4.09	regulation of microtubule polymerization or depolymerization	Any process that modulates the frequency, rate or extent of microtubule polymerization or depolymerization by the addition or removal of tubulin heterodimers from a microtubule.	CN441373
CLASP2	CLIP associating protein 2	4.09	2.43	0	2.63	0	0.33	4.09	microtubule cytoskeleton organization	A process that is carried out at the cellular level which results in the assembly, arrangement of constituent parts, or disassembly of cytoskeletal structures comprising microtubules and their associated proteins.	CN441373
CLASP2	CLIP associating protein 2	4.09	2.43	0	2.63	0	0.34	4.09	cytoplasmic microtubule	Any microtubule in the cytoplasm of a cell.	CN441373
CLASP2	CLIP associating protein 2	4.09	2.43	0	2.63	0	0.33	4.09	cell migration	The orderly movement of a cell from one site to another, often during the development of a multicellular organism or multicellular structure.	CN441373
SMAP2	small ArfGAP2	0	-2.88	0	4.09	-0.13	1.68	4.09	ARF GTPase activator activity	Increases the rate of GTP hydrolysis by the GTPase ARF.	BM362838
GPR27	G protein-coupled receptor 27	1.18	1.83	4.08	0.61	0.73	0.55	4.08	signal transducer activity	Conveys a signal across a cell to trigger a change in cell function or state. A signal is a physical entity or change in state that is used to transfer information in order to trigger a response.	CN439223
CLASP2	CLIP associating protein 2	4.08	2.43	0	2.64	0	0.36	4.08	regulation of microtubule-based process	Any process that modulates the frequency, rate or extent of any cellular process that depends upon or alters the microtubule cytoskeleton.	CN441373
CLASP2	CLIP associating protein 2	4.08	2.43	0	2.64	0	0.37	4.08	protein complex binding	Interacting selectively and non-covalently with any protein complex (a complex of two or more proteins that may include other nonprotein molecules).	CN441373
CLASP2	CLIP associating protein 2	4.08	2.43	0	2.64	0	0.38	4.08	organelle organization	A process that is carried out at the cellular level which results in the assembly, arrangement of constituent parts, or disassembly of an organelle within a cell. An organelle is an organized structure of distinctive morphology and function. Includes the nucleus, mitochondria, plastids, vacuoles, vesicles, ribosomes and the cytoskeleton. Excludes the plasma membrane.	CN441373
APOC2	apolipoprotein C-II	0	0	2.7	2.32	4.08	0	4.08	negative regulation of lipid transport	Any process that stops, prevents, or reduces the frequency, rate or extent of the directed movement of lipids into, out of or within a cell, or between cells, by means of some agent such as a transporter or pore.	CN433055
CLASP2	CLIP associating protein 2	4.08	2.43	0	2.64	0	0.38	4.08	mitotic cell cycle	Progression through the phases of the mitotic cell cycle, the most common eukaryotic cell cycle, which canonically comprises four successive phases called G1, S, G2, and M and includes replication of the genome and the subsequent segregation of chromosomes into daughter cells. In some variant cell cycles nuclear replication or nuclear division may not be followed by cell division, or G1 and G2 ph…	CN441373
CLASP2	CLIP associating protein 2	4.08	2.43	0	2.64	0	0.35	4.08	microtubule	Any of the long, generally straight, hollow tubes of internal diameter 12-15 nm and external diameter 24 nm found in a wide variety of eukaryotic cells; each consists (usually) of 13 protofilaments of polymeric tubulin, staggered in such a manner that the tubulin monomers are arranged in a helical pattern on the microtubular surface, and with the alpha/beta axes of the tubulin subunits parallel t…	CN441373
CLASP2	CLIP associating protein 2	4.08	2.43	0	2.64	0	0.35	4.08	microtubule nucleation	The 'de novo' formation of a microtubule, in which tubulin heterodimers form metastable oligomeric aggregates, some of which go on to support formation of a complete microtubule. Microtubule nucleation usually occurs from a specific site within a cell.	CN441373
CLASP2	CLIP associating protein 2	4.08	2.43	0	2.64	0	0.35	4.08	microtubule binding	Interacting selectively and non-covalently with microtubules, filaments composed of tubulin monomers.	CN441373
CLASP2	CLIP associating protein 2	4.08	2.43	0	2.64	0	0.37	4.08	microtubule anchoring	Any process in which a microtubule is maintained in a specific location in a cell.	CN441373
CLASP2	CLIP associating protein 2	4.08	2.43	0	2.64	0	0.38	4.08	kinetochore	A multisubunit complex that is located at the centromeric region of DNA and provides an attachment point for the spindle microtubules.	CN441373
GPR27	G protein-coupled receptor 27	1.18	1.84	4.08	0.61	0.73	0.55	4.08	G-protein coupled receptor signaling pathway	A series of molecular signals that proceeds with an activated receptor promoting the exchange of GDP for GTP on the alpha-subunit of an associated heterotrimeric G-protein complex. The GTP-bound activated alpha-G-protein then dissociates from the beta- and gamma-subunits to further transmit the signal within the cell. The pathway begins with receptor-ligand interaction, or for basal GPCR signalin…	CN439223
GPR27	G protein-coupled receptor 27	1.17	1.83	4.08	0.6	0.72	0.54	4.08	G-protein coupled receptor activity	Combining with an extracellular signal and transmitting the signal across the membrane by activating an associated G-protein; promotes the exchange of GDP for GTP on the alpha subunit of a heterotrimeric G-protein complex.	CN439223
CLASP2	CLIP associating protein 2	4.08	2.43	0	2.64	0	0.36	4.08	fucosyltransferase activity	Catalysis of the transfer of a fucosyl group to an acceptor molecule, typically another carbohydrate or a lipid.	CN441373
CLASP2	CLIP associating protein 2	4.08	2.43	0	2.64	0	0.36	4.08	fucosylation	The covalent attachment of a fucosyl group to an acceptor molecule.	CN441373
CLASP2	CLIP associating protein 2	4.08	2.43	0	2.64	0	0.38	4.08	chromosome	A structure composed of a very long molecule of DNA and associated proteins (e.g. histones) that carries hereditary information.	CN441373
CLASP2	CLIP associating protein 2	4.08	2.43	0	2.64	0	0.35	4.08	chromosome, centromeric region	The region of a chromosome that includes the centromeric DNA and associated proteins. In monocentric chromosomes, this region corresponds to a single area of the chromosome, whereas in holocentric chromosomes, it is evenly distributed along the chromosome.	CN441373
CLASP2	CLIP associating protein 2	4.08	2.43	0	2.64	0	0.37	4.08	cell projection	A prolongation or process extending from a cell, e.g. a flagellum or axon.	CN441373
CLASP2	CLIP associating protein 2	4.08	2.43	0	2.64	0	0.38	4.08	cell division	The process resulting in the physical partitioning and separation of a cell into daughter cells.	CN441373
CLASP2	CLIP associating protein 2	4.08	2.43	0	2.64	0	0.38	4.08	cell cycle	The progression of biochemical and morphological phases and events that occur in a cell during successive cell replication or nuclear replication events. Canonically, the cell cycle comprises the replication and segregation of genetic material followed by the division of the cell, but in endocycles or syncytial cells nuclear replication or nuclear division may not be followed by cell division.	CN441373
CLASP2	CLIP associating protein 2	4.08	2.43	0	2.64	0	0.37	4.08	cell cortex	The region of a cell that lies just beneath the plasma membrane and often, but not always, contains a network of actin filaments and associated proteins.	CN441373
CLASP2	CLIP associating protein 2	4.08	2.43	0	2.64	0	0.38	4.08	axon guidance	The chemotaxis process that directs the migration of an axon growth cone to a specific target site in response to a combination of attractive and repulsive cues.	CN441373
CLASP2	CLIP associating protein 2	4.07	2.43	0	2.65	0	0.39	4.07	negative regulation of microtubule depolymerization	Any process that stops, prevents, or reduces the frequency, rate or extent of microtubule depolymerization; prevention of depolymerization of a microtubule can result from binding by 'capping' at the plus end (e.g. by interaction with another cellular protein of structure) or by exposing microtubules to a stabilizing drug such as taxol.	CN441373
CLASP2	CLIP associating protein 2	4.07	2.43	0	2.64	0	0.39	4.07	mitosis	A cell cycle process comprising the steps by which the nucleus of a eukaryotic cell divides; the process involves condensation of chromosomal DNA into a highly compacted form. Canonically, mitosis produces two daughter nuclei whose chromosome complement is identical to that of the mother cell.	CN441373
CLASP2	CLIP associating protein 2	4.07	2.43	0	2.65	0	0.39	4.07	establishment or maintenance of cell polarity	Any cellular process that results in the specification, formation or maintenance of anisotropic intracellular organization or cell growth patterns.	CN441373
CLASP2	CLIP associating protein 2	4.07	2.43	0	2.65	0	0.4	4.07	condensed chromosome kinetochore	A multisubunit complex that is located at the centromeric region of a condensed chromosome and provides an attachment point for the spindle microtubules.	CN441373
CLASP2	CLIP associating protein 2	4.06	2.43	0	2.65	0	0.43	4.06	meiotic nuclear division	One of the two nuclear divisions that occur as part of the meiotic cell cycle.	CN441373
PTPMT1	protein tyrosine phosphatase, mitochondrial 1 (EC:3.1.3.36)	-1.48	0.66	0	4.05	0	0	4.05	single-organism carbohydrate metabolic process	The chemical reactions and pathways involving carbohydrates, occurring within a single organism.	AW465715
PTPMT1	protein tyrosine phosphatase, mitochondrial 1 (EC:3.1.3.36)	-1.48	0.66	0	4.05	0	0	4.05	protein tyrosine phosphatase activity	Catalysis of the reaction: protein tyrosine phosphate + H2O = protein tyrosine + phosphate.	AW465715
PTPMT1	protein tyrosine phosphatase, mitochondrial 1 (EC:3.1.3.36)	-1.48	0.66	0	4.05	0	0	4.05	protein dephosphorylation	The process of removing one or more phosphoric residues from a protein.	AW465715
PTPMT1	protein tyrosine phosphatase, mitochondrial 1 (EC:3.1.3.36)	-1.48	0.66	0	4.05	0	0	4.05	phosphoprotein phosphatase activity	Catalysis of the reaction: a phosphoprotein + H2O = a protein + phosphate. Together with protein kinases, these enzymes control the state of phosphorylation of cell proteins and thereby provide an important mechanism for regulating cellular activity.	AW465715
PTPMT1	protein tyrosine phosphatase, mitochondrial 1 (EC:3.1.3.36)	-1.48	0.66	0	4.05	0	0	4.05	phospholipid metabolic process	The chemical reactions and pathways involving phospholipids, any lipid containing phosphoric acid as a mono- or diester.	AW465715
PTPMT1	protein tyrosine phosphatase, mitochondrial 1 (EC:3.1.3.36)	-1.48	0.66	0	4.05	0	0	4.05	phospholipid biosynthetic process	The chemical reactions and pathways resulting in the formation of phospholipids, any lipid containing phosphoric acid as a mono- or diester.	AW465715
PTPMT1	protein tyrosine phosphatase, mitochondrial 1 (EC:3.1.3.36)	-1.48	0.66	0	4.05	0	0	4.05	phosphatidylinositol metabolic process	The chemical reactions and pathways involving phosphatidylinositol, any glycophospholipid in which a sn-glycerol 3-phosphate residue is esterified to the 1-hydroxyl group of 1D-myo-inositol.	AW465715
PTPMT1	protein tyrosine phosphatase, mitochondrial 1 (EC:3.1.3.36)	-1.48	0.66	0	4.05	0	0	4.05	phosphatidylglycerol metabolic process	The chemical reactions and pathways involving phosphatidylglycerols, any of a class of phospholipids in which the phosphatidyl group is esterified to the hydroxyl group of glycerol. They are important constituents of cell membranes.	AW465715
PTPMT1	protein tyrosine phosphatase, mitochondrial 1 (EC:3.1.3.36)	-1.48	0.67	0	4.05	0	0	4.05	phosphatase activity	Catalysis of the hydrolysis of phosphoric monoesters, releasing inorganic phosphate.	AW465715
PTPMT1	protein tyrosine phosphatase, mitochondrial 1 (EC:3.1.3.36)	-1.48	0.66	0	4.05	0	0	4.05	organophosphate catabolic process	The chemical reactions and pathways resulting in the breakdown of organophosphates, any phosphate-containing organic compound.	AW465715
PTPMT1	protein tyrosine phosphatase, mitochondrial 1 (EC:3.1.3.36)	-1.48	0.66	0	4.05	0	0	4.05	mitochondrial inner membrane	The inner, i.e. lumen-facing, lipid bilayer of the mitochondrial envelope. It is highly folded to form cristae.	AW465715
PTPMT1	protein tyrosine phosphatase, mitochondrial 1 (EC:3.1.3.36)	-1.48	0.66	0	4.05	0	0	4.05	lipid metabolic process	The chemical reactions and pathways involving lipids, compounds soluble in an organic solvent but not, or sparingly, in an aqueous solvent. Includes fatty acids; neutral fats, other fatty-acid esters, and soaps; long-chain (fatty) alcohols and waxes; sphingoids and other long-chain bases; glycolipids, phospholipids and sphingolipids; and carotenes, polyprenols, sterols, terpenes and other isopren…	AW465715
PTPMT1	protein tyrosine phosphatase, mitochondrial 1 (EC:3.1.3.36)	-1.48	0.66	0	4.05	0	0	4.05	inositol phosphate metabolic process	The chemical reactions and pathways involving inositol phosphate, 1,2,3,4,5,6-cyclohexanehexol, with one or more phosphate groups attached.	AW465715
PTPMT1	protein tyrosine phosphatase, mitochondrial 1 (EC:3.1.3.36)	-1.48	0.66	0	4.05	0	0	4.05	glycerophospholipid biosynthetic process	The chemical reactions and pathways resulting in the formation of glycerophospholipids, any derivative of glycerophosphate that contains at least one O-acyl, O-alkyl, or O-alkenyl group attached to the glycerol residue.	AW465715
PTPMT1	protein tyrosine phosphatase, mitochondrial 1 (EC:3.1.3.36)	-1.48	0.66	0	4.05	0	0	4.05	dephosphorylation	The process of removing one or more phosphoric (ester or anhydride) residues from a molecule.	AW465715
PTPMT1	protein tyrosine phosphatase, mitochondrial 1 (EC:3.1.3.36)	-1.48	0.66	0	4.05	0	0	4.05	cellular carbohydrate metabolic process	The chemical reactions and pathways involving carbohydrates, any of a group of organic compounds based of the general formula Cx(H2O)y, as carried out by individual cells.	AW465715
PPP2CB	protein phosphatase 2 (formerly 2A), catalytic subunit, beta isoform	0	0	0	0.04	0	4.04	4.04	protein phosphatase type 2A complex	A protein complex that has protein serine/threonine phosphatase activity that is polycation-stimulated (PCS), being directly stimulated by protamine, polylysine, or histone H1; it constitutes a subclass of several enzymes activated by different histones and polylysine, and consists of catalytic, scaffolding, and regulatory subunits. The catalytic and scaffolding subunits form the core enzyme, and…	CR452169
PTPMT1	protein tyrosine phosphatase, mitochondrial 1 (EC:3.1.3.36)	-1.49	0.65	0	4.04	0	0	4.04	integral component of mitochondrial inner membrane	The component of the mitochondrial inner membrane consisting of the gene products that have some part that penetrates at least one leaflet of the membrane bilayer. This component includes gene products that are buried in the bilayer with no exposure outside the bilayer.	AW465715
Astn1	astrotactin 1	3.61	2.33	4.03	3.75	3.71	2.45	4.03	single organismal cell-cell adhesion	The attachment of one cell to another cell via adhesion molecules, where both cells are part of the same organism.	CR455976
PTPMT1	protein tyrosine phosphatase, mitochondrial 1 (EC:3.1.3.36)	-1.49	0.64	0	4.03	0	0	4.03	polyol catabolic process	The chemical reactions and pathways resulting in the breakdown of a polyol, any alcohol containing three or more hydroxyl groups attached to saturated carbon atoms.	AW465715
PTPMT1	protein tyrosine phosphatase, mitochondrial 1 (EC:3.1.3.36)	-1.49	0.63	0	4.03	0	0	4.03	phosphatidylinositol phosphate phosphatase activity	Catalysis of the reaction: phosphatidylinositol phosphate(n) + H2O = phosphatidylinositol phosphate(n-1) + phosphate. This reaction is the removal of a phosphate group from a phosphatidylinositol phosphate.	AW465715
Astn1	astrotactin 1	3.61	2.33	4.03	3.75	3.71	2.45	4.03	neuron migration	The characteristic movement of an immature neuron from germinal zones to specific positions where they will reside as they mature.	CR455976
Astn1	astrotactin 1	3.61	2.33	4.03	3.75	3.71	2.45	4.03	endosome	A membrane-bounded organelle to which materials ingested by endocytosis are delivered.	CR455976
Astn1	astrotactin 1	3.61	2.33	4.03	3.76	3.72	2.45	4.03	cell adhesion	The attachment of a cell, either to another cell or to an underlying substrate such as the extracellular matrix, via cell adhesion molecules.	CR455976
MPZL2	Myelin protein zero-like 2	0.1	-0.84	3.07	4.02	-1.24	-0.81	4.02	T cell differentiation in thymus	The process in which a precursor cell type acquires the specialized features of a T cell via a differentiation pathway dependent upon transit through the thymus.	AW462459
PRC1	protein regulator of cytokinesis 1	4.02	0	0	0	0	0	4.02	spindle pole	Either of the ends of a spindle, where spindle microtubules are organized; usually contains a microtubule organizing center and accessory molecules, spindle microtubules and astral microtubules.	CR452575
MPZL2	Myelin protein zero-like 2	0.1	-0.86	3.07	4.02	-1.26	-0.81	4.02	single organismal cell-cell adhesion	The attachment of one cell to another cell via adhesion molecules, where both cells are part of the same organism.	AW462459
PRC1	protein regulator of cytokinesis 1	4.02	0	0	0	0	0	4.02	mitotic spindle organization	A process that is carried out at the cellular level which results in the assembly, arrangement of constituent parts, or disassembly of the microtubule spindle during a mitotic cell cycle.	CR452575
Astn1	astrotactin 1	3.62	2.34	4.02	3.75	3.7	2.46	4.02	locomotory behavior	The specific movement from place to place of an organism in response to external or internal stimuli. Locomotion of a whole organism in a manner dependent upon some combination of that organism's internal state and external conditions.	CR455976
MPZL2	Myelin protein zero-like 2	0.1	-0.85	3.07	4.02	-1.26	-0.81	4.02	homophilic cell adhesion	The attachment of an adhesion molecule in one cell to an identical molecule in an adjacent cell.	AW462459
Astn1	astrotactin 1	3.62	2.35	4.02	3.75	3.7	2.46	4.02	external side of plasma membrane	The leaflet the plasma membrane that faces away from the cytoplasm and any proteins embedded or anchored in it or attached to its surface.	CR455976
Astn1	astrotactin 1	3.62	2.34	4.02	3.75	3.7	2.46	4.02	cell migration	The orderly movement of a cell from one site to another, often during the development of a multicellular organism or multicellular structure.	CR455976
MPZL2	Myelin protein zero-like 2	0.1	-0.85	3.07	4.02	-1.26	-0.81	4.02	cell adhesion	The attachment of a cell, either to another cell or to an underlying substrate such as the extracellular matrix, via cell adhesion molecules.	AW462459
MPZL2	Myelin protein zero-like 2	0.1	-0.85	3.07	4.02	-1.26	-0.81	4.02	anatomical structure morphogenesis	The process in which anatomical structures are generated and organized. Morphogenesis pertains to the creation of form.	AW462459
PRC1	protein regulator of cytokinesis 1	4.01	0	0	0	0	0	4.01	microtubule-based process	Any cellular process that depends upon or alters the microtubule cytoskeleton, that part of the cytoskeleton comprising microtubules and their associated proteins.	CR452575
PRC1	protein regulator of cytokinesis 1	4.01	0	0	0	0	0	4.01	cytokinesis	The division of the cytoplasm and the plasma membrane of a cell and its separation into two daughter cells.	CR452575
PRC1	protein regulator of cytokinesis 1	4.01	0	0	0	0	0	4.01	cell division	The process resulting in the physical partitioning and separation of a cell into daughter cells.	CR452575
PRC1	protein regulator of cytokinesis 1	4.01	0	0	0	0	0	4.01	cell cycle	The progression of biochemical and morphological phases and events that occur in a cell during successive cell replication or nuclear replication events. Canonically, the cell cycle comprises the replication and segregation of genetic material followed by the division of the cell, but in endocycles or syncytial cells nuclear replication or nuclear division may not be followed by cell division.	CR452575
PRC1	protein regulator of cytokinesis 1	4	0	0	0	0	0	4	spindle	The array of microtubules and associated molecules that forms between opposite poles of a eukaryotic cell during mitosis or meiosis and serves to move the duplicated chromosomes apart.	CR452575
PRC1	protein regulator of cytokinesis 1	4	0	0	0	0	0	4	spindle microtubule	Any microtubule that is part of a mitotic or meiotic spindle; anchored at one spindle pole.	CR452575
PTPMT1	protein tyrosine phosphatase, mitochondrial 1 (EC:3.1.3.36)	-1.5	0.6	0	4	0	0	4	protein tyrosine/serine/threonine phosphatase activity	Catalysis of the reactions: protein serine + H2O = protein serine + phosphate; protein threonine phosphate + H2O = protein threonine + phosphate; and protein tyrosine phosphate + H2O = protein tyrosine + phosphate.	AW465715
PRC1	protein regulator of cytokinesis 1	4	0	0	0	0	0	4	protein kinase binding	Interacting selectively and non-covalently with a protein kinase, any enzyme that catalyzes the transfer of a phosphate group, usually from ATP, to a protein substrate.	CR452575
PRC1	protein regulator of cytokinesis 1	4	0	0	0	0	0	4	microtubule	Any of the long, generally straight, hollow tubes of internal diameter 12-15 nm and external diameter 24 nm found in a wide variety of eukaryotic cells; each consists (usually) of 13 protofilaments of polymeric tubulin, staggered in such a manner that the tubulin monomers are arranged in a helical pattern on the microtubular surface, and with the alpha/beta axes of the tubulin subunits parallel t…	CR452575
PRC1	protein regulator of cytokinesis 1	4	0	0	0	0	0	4	microtubule cytoskeleton organization	A process that is carried out at the cellular level which results in the assembly, arrangement of constituent parts, or disassembly of cytoskeletal structures comprising microtubules and their associated proteins.	CR452575
PRC1	protein regulator of cytokinesis 1	4	0	0	0	0	0	4	microtubule binding	Interacting selectively and non-covalently with microtubules, filaments composed of tubulin monomers.	CR452575
PRC1	protein regulator of cytokinesis 1	4	0	0	0	0	0	4	identical protein binding	Interacting selectively and non-covalently with an identical protein or proteins.	CR452575
DDIT4	DNA-damage-inducible transcript 4	-1.71	0	0	0	0.53	4	4	14-3-3 protein binding	Interacting selectively and non-covalently with a 14-3-3 protein. A 14-3-3 protein is any of a large family of approximately 30kDa acidic proteins which exist primarily as homo- and heterodimers within all eukaryotic cells, and have been implicated in the modulation of distinct biological processes by binding to specific phosphorylated sites on diverse target proteins, thereby forcing conformatio…	BM366955
SLC25A21	solute carrier family 25 (mitochondrial oxodicarboxylate carrier), member 21	3.99	0	0	0	0	1.71	3.99	transmembrane transport	The process in which a solute is transported from one side of a membrane to the other.	CB168704
PPP2CB	protein phosphatase 2 (formerly 2A), catalytic subunit, beta isoform	0	-0.01	0	0	0	3.99	3.99	spindle pole	Either of the ends of a spindle, where spindle microtubules are organized; usually contains a microtubule organizing center and accessory molecules, spindle microtubules and astral microtubules.	CR452169
PRC1	protein regulator of cytokinesis 1	3.99	0	0	0	0	0	3.99	spindle organization	A process that is carried out at the cellular level which results in the assembly, arrangement of constituent parts, or disassembly of the spindle, the array of microtubules and associated molecules that forms between opposite poles of a eukaryotic cell during DNA segregation and serves to move the duplicated chromosomes apart.	CR452575
ABCB6	ATP-binding cassette, sub-family B (MDR/TAP), member 6	1.68	-0.53	0	0	2.5	3.99	3.99	mitochondrial envelope	The double lipid bilayer enclosing the mitochondrion and separating its contents from the cell cytoplasm; includes the intermembrane space.	CK771268
PRC1	protein regulator of cytokinesis 1	3.99	0	0	0	0	0	3.99	cell cycle process	The cellular process that ensures successive accurate and complete genome replication and chromosome segregation.	CR452575
ABCB6	ATP-binding cassette, sub-family B (MDR/TAP), member 6	1.72	-0.55	0	0	2.45	3.98	3.98	vacuolar part	Any constituent part of a vacuole, a closed structure, found only in eukaryotic cells, that is completely surrounded by unit membrane and contains liquid material.	CK771268
ABCB6	ATP-binding cassette, sub-family B (MDR/TAP), member 6	1.73	-0.55	0	0	2.44	3.98	3.98	response to toxic substance	Any process that results in a change in state or activity of a cell or an organism (in terms of movement, secretion, enzyme production, gene expression, etc.) as a result of a toxic stimulus.	CK771268
PPP2CB	protein phosphatase 2 (formerly 2A), catalytic subunit, beta isoform	0	-0.02	0	0	0	3.98	3.98	protein serine/threonine phosphatase activity	Catalysis of the reaction: protein serine phosphate + H2O = protein serine + phosphate, and protein threonine phosphate + H2O = protein threonine + phosphate.	CR452169
PPP2CB	protein phosphatase 2 (formerly 2A), catalytic subunit, beta isoform	0	-0.03	0	0	0	3.98	3.98	protein C-terminus binding	Interacting selectively and non-covalently with a protein C-terminus, the end of any peptide chain at which the 1-carboxy function of a constituent amino acid is not attached in peptide linkage to another amino-acid residue.	CR452169
CCL24	chemokine (C-C motif) ligand 24	-1.49	0.95	0	-1.08	-1.44	3.98	3.98	positive regulation of actin filament polymerization	Any process that activates or increases the frequency, rate or extent of actin polymerization.	BF604847
ABCB6	ATP-binding cassette, sub-family B (MDR/TAP), member 6	1.73	-0.55	0	0	2.44	3.98	3.98	porphyrin-containing compound biosynthetic process	The chemical reactions and pathways resulting in the formation of any member of a large group of derivatives or analogs of porphyrin. Porphyrin consists of a ring of four pyrrole nuclei linked each to the next at their alpha positions through a methine group.	CK771268
ABCB6	ATP-binding cassette, sub-family B (MDR/TAP), member 6	1.72	-0.55	0	0	2.45	3.98	3.98	nucleoside-triphosphatase activity	Catalysis of the reaction: a nucleoside triphosphate + H2O = nucleoside diphosphate + phosphate.	CK771268
ABCB6	ATP-binding cassette, sub-family B (MDR/TAP), member 6	1.72	-0.55	0	0	2.45	3.98	3.98	mitochondrial outer membrane	The outer, i.e. cytoplasm-facing, lipid bilayer of the mitochondrial envelope.	CK771268
ABCB6	ATP-binding cassette, sub-family B (MDR/TAP), member 6	1.72	-0.55	0	0	2.45	3.98	3.98	heme binding	Interacting selectively and non-covalently with heme, any compound of iron complexed in a porphyrin (tetrapyrrole) ring.	CK771268
ABCB6	ATP-binding cassette, sub-family B (MDR/TAP), member 6	1.73	-0.55	0	0	2.44	3.98	3.98	endosome	A membrane-bounded organelle to which materials ingested by endocytosis are delivered.	CK771268
ABCB6	ATP-binding cassette, sub-family B (MDR/TAP), member 6	1.73	-0.55	0	0	2.45	3.98	3.98	cellular iron ion homeostasis	Any process involved in the maintenance of an internal steady state of iron ions at the level of a cell.	CK771268
ABCB6	ATP-binding cassette, sub-family B (MDR/TAP), member 6	1.73	-0.55	0	0	2.45	3.98	3.98	brain development	The process whose specific outcome is the progression of the brain over time, from its formation to the mature structure. Brain development begins with patterning events in the neural tube and ends with the mature structure that is the center of thought and emotion. The brain is responsible for the coordination and control of bodily activities and the interpretation of information from the senses…	CK771268
ABCB6	ATP-binding cassette, sub-family B (MDR/TAP), member 6	1.72	-0.55	0	0	2.45	3.98	3.98	bounding membrane of organelle	The lipid bilayer that forms the outer-most layer of an organelle.	CK771268
ABCB6	ATP-binding cassette, sub-family B (MDR/TAP), member 6	1.69	-0.53	0	0	2.49	3.98	3.98	ATPase dependent transmembrane transport complex	A transmembrane protein complex that functions in ATPase dependent active transport across a membrane.	CK771268
ABCB6	ATP-binding cassette, sub-family B (MDR/TAP), member 6	1.71	-0.54	0	0	2.46	3.98	3.98	ATPase activity	Catalysis of the reaction: ATP + H2O = ADP + phosphate + 2 H+. May or may not be coupled to another reaction.	CK771268
ABCB6	ATP-binding cassette, sub-family B (MDR/TAP), member 6	1.69	-0.53	0	0	2.49	3.98	3.98	ATPase activity, coupled to transmembrane movement of substances	Catalysis of the reaction: ATP + H2O = ADP + phosphate, to directly drive the active transport of a substance across a membrane.	CK771268
ABCB6	ATP-binding cassette, sub-family B (MDR/TAP), member 6	1.71	-0.55	0	0	2.46	3.98	3.98	ATP catabolic process	The chemical reactions and pathways resulting in the breakdown of ATP, adenosine 5'-triphosphate, a universally important coenzyme and enzyme regulator.	CK771268
ABCB6	ATP-binding cassette, sub-family B (MDR/TAP), member 6	1.73	-0.56	0	0	2.44	3.97	3.97	transmembrane transport	The process in which a solute is transported from one side of a membrane to the other.	CK771268
ABCB6	ATP-binding cassette, sub-family B (MDR/TAP), member 6	1.73	-0.55	0	0	2.44	3.97	3.97	transmembrane transporter activity	Enables the transfer of a substance from one side of a membrane to the other.	CK771268
ABCB6	ATP-binding cassette, sub-family B (MDR/TAP), member 6	1.73	-0.56	0	0	2.44	3.97	3.97	transition metal ion transport	The directed movement of transition metal ions into, out of or within a cell, or between cells, by means of some agent such as a transporter or pore. A transition metal is an element whose atom has an incomplete d-subshell of extranuclear electrons, or which gives rise to a cation or cations with an incomplete d-subshell. Transition metals often have more than one valency state. Biologically rele…	CK771268
ABCB6	ATP-binding cassette, sub-family B (MDR/TAP), member 6	1.73	-0.55	0	0	2.44	3.97	3.97	skin development	The process whose specific outcome is the progression of the skin over time, from its formation to the mature structure. The skin is the external membranous integument of an animal. In vertebrates the skin generally consists of two layers, an outer nonsensitive and nonvascular epidermis (cuticle or skarfskin) composed of cells which are constantly growing and multiplying in the deeper, and being …	CK771268
ABCB6	ATP-binding cassette, sub-family B (MDR/TAP), member 6	1.74	-0.56	0	0	2.43	3.97	3.97	single-organism transport	The directed movement of substances (such as macromolecules, small molecules, ions) into, out of or within a cell, or between cells, or within a multicellular organism by means of some agent such as a transporter or pore, involving a single organism.	CK771268
ABCB6	ATP-binding cassette, sub-family B (MDR/TAP), member 6	1.73	-0.56	0	0	2.44	3.97	3.97	response to stress	Any process that results in a change in state or activity of a cell or an organism (in terms of movement, secretion, enzyme production, gene expression, etc.) as a result of a disturbance in organismal or cellular homeostasis, usually, but not necessarily, exogenous (e.g. temperature, humidity, ionizing radiation).	CK771268
ABCB6	ATP-binding cassette, sub-family B (MDR/TAP), member 6	1.74	-0.56	0	0	2.43	3.97	3.97	response to metal ion	Any process that results in a change in state or activity of a cell or an organism (in terms of movement, secretion, enzyme production, gene expression, etc.) as a result of a metal ion stimulus.	CK771268
PPP2CB	protein phosphatase 2 (formerly 2A), catalytic subunit, beta isoform	0	-0.04	0	0	0	3.97	3.97	response to hydrogen peroxide	Any process that results in a change in state or activity of a cell or an organism (in terms of movement, secretion, enzyme production, gene expression, etc.) as a result of a hydrogen peroxide (H2O2) stimulus.	CR452169
PPP2CB	protein phosphatase 2 (formerly 2A), catalytic subunit, beta isoform	0	-0.05	0	0	0	3.97	3.97	response to endoplasmic reticulum stress	Any process that results in a change in state or activity of a cell (in terms of movement, secretion, enzyme production, gene expression, etc.) as a result of a stress acting at the endoplasmic reticulum. ER stress usually results from the accumulation of unfolded or misfolded proteins in the ER lumen.	CR452169
ABCB6	ATP-binding cassette, sub-family B (MDR/TAP), member 6	1.74	-0.56	0	0	2.43	3.97	3.97	response to cadmium ion	Any process that results in a change in state or activity of a cell or an organism (in terms of movement, secretion, enzyme production, gene expression, etc.) as a result of a cadmium (Cd) ion stimulus.	CK771268
CCL24	chemokine (C-C motif) ligand 24	-1.49	0.95	0	-1.08	-1.44	3.97	3.97	regulation of leukocyte migration	Any process that modulates the frequency, rate, or extent of leukocyte migration.	BF604847
PPP2CB	protein phosphatase 2 (formerly 2A), catalytic subunit, beta isoform	0	-0.05	0	0	0	3.97	3.97	proteasome-mediated ubiquitin-dependent protein catabolic process	The chemical reactions and pathways resulting in the breakdown of a protein or peptide by hydrolysis of its peptide bonds, initiated by the covalent attachment of ubiquitin, and mediated by the proteasome.	CR452169
CCL24	chemokine (C-C motif) ligand 24	-1.49	0.96	0	-1.07	-1.42	3.97	3.97	positive regulation of Rac GTPase activity	Any process that activates or increases the activity of a GTPase of the Rac family.	BF604847
CCL24	chemokine (C-C motif) ligand 24	-1.49	0.96	0	-1.07	-1.42	3.97	3.97	positive regulation of leukocyte migration	Any process that activates or increases the frequency, rate, or extent of leukocyte migration.	BF604847
CCL24	chemokine (C-C motif) ligand 24	-1.49	0.96	0	-1.07	-1.42	3.97	3.97	positive regulation of cell migration	Any process that activates or increases the frequency, rate or extent of cell migration.	BF604847
ABCB6	ATP-binding cassette, sub-family B (MDR/TAP), member 6	1.73	-0.56	0	0	2.44	3.97	3.97	plasma membrane part	Any constituent part of the plasma membrane, the membrane surrounding a cell that separates the cell from its external environment. It consists of a phospholipid bilayer and associated proteins.	CK771268
ABCB6	ATP-binding cassette, sub-family B (MDR/TAP), member 6	1.75	-0.57	0	0	2.41	3.97	3.97	organic substance transport	The directed movement of organic substances into, out of or within a cell, or between cells, or within a multicellular organism by means of some agent such as a transporter or pore. An organic substance is a molecular entity that contains carbon.	CK771268
ABCB6	ATP-binding cassette, sub-family B (MDR/TAP), member 6	1.75	-0.57	0	0	2.41	3.97	3.97	nitrogen compound transport	The directed movement of nitrogen-containing compounds into, out of or within a cell, or between cells, by means of some agent such as a transporter or pore.	CK771268
SLC25A21	solute carrier family 25 (mitochondrial oxodicarboxylate carrier), member 21	3.97	0	0	0	0	1.73	3.97	mitochondrial inner membrane	The inner, i.e. lumen-facing, lipid bilayer of the mitochondrial envelope. It is highly folded to form cristae.	CB168704
ABCB6	ATP-binding cassette, sub-family B (MDR/TAP), member 6	1.73	-0.56	0	0	2.44	3.97	3.97	ion transmembrane transport	A process in which an ion is transported from one side of a membrane to the other by means of some agent such as a transporter or pore.	CK771268
CCL24	chemokine (C-C motif) ligand 24	-1.49	0.96	0	-1.07	-1.42	3.97	3.97	granulocyte migration	The movement of a granulocyte within or between different tissues and organs of the body.	BF604847
PPP2CB	protein phosphatase 2 (formerly 2A), catalytic subunit, beta isoform	0	-0.04	0	0	0	3.97	3.97	fibroblast growth factor receptor signaling pathway	The series of molecular signals generated as a consequence of a fibroblast growth factor receptor binding to one of its physiological ligands.	CR452169
CCL24	chemokine (C-C motif) ligand 24	-1.49	0.96	0	-1.07	-1.42	3.97	3.97	eosinophil chemotaxis	The movement of an eosinophil in response to an external stimulus.	BF604847
ABCB6	ATP-binding cassette, sub-family B (MDR/TAP), member 6	1.76	-0.57	0	0	2.41	3.97	3.97	divalent metal ion transport	The directed movement of divalent metal cations, any metal ion with a +2 electric charge, into, out of or within a cell, or between cells, by means of some agent such as a transporter or pore.	CK771268
CCL24	chemokine (C-C motif) ligand 24	-1.49	0.96	0	-1.07	-1.42	3.97	3.97	cytokine activity	Functions to control the survival, growth, differentiation and effector function of tissues and cells.	BF604847
ABCB6	ATP-binding cassette, sub-family B (MDR/TAP), member 6	1.75	-0.57	0	0	2.42	3.97	3.97	cofactor transport	The directed movement of a cofactor into, out of or within a cell, or between cells, by means of some agent such as a transporter or pore. A cofactor is a substance that is required for the activity of an enzyme or other protein.	CK771268
ABCB6	ATP-binding cassette, sub-family B (MDR/TAP), member 6	1.74	-0.56	0	0	2.43	3.97	3.97	cofactor transporter activity	Enables the directed movement of a cofactor into, out of or within a cell, or between cells. A cofactor is a substance that is required for the activity of an enzyme or other protein.	CK771268
PPP2CB	protein phosphatase 2 (formerly 2A), catalytic subunit, beta isoform	0	-0.05	0	0	0	3.97	3.97	chromosome	A structure composed of a very long molecule of DNA and associated proteins (e.g. histones) that carries hereditary information.	CR452169
CCL24	chemokine (C-C motif) ligand 24	-1.49	0.96	0	-1.07	-1.43	3.97	3.97	cell-cell signaling	Any process that mediates the transfer of information from one cell to another.	BF604847
PPP2CB	protein phosphatase 2 (formerly 2A), catalytic subunit, beta isoform	0	-0.05	0	0	0	3.97	3.97	apoptotic mitochondrial changes	The morphological and physiological alterations undergone by mitochondria during apoptosis.	CR452169
DNAJC21	DnaJ (Hsp40) homolog, subfamily C, member 21	0	0	-1.83	3.96	-1.43	0	3.96	ribosome	An intracellular organelle, about 200 A in diameter, consisting of RNA and protein. It is the site of protein biosynthesis resulting from translation of messenger RNA (mRNA). It consists of two subunits, one large and one small, each containing only protein and RNA. Both the ribosome and its subunits are characterized by their sedimentation coefficients, expressed in Svedberg units (symbol: S). H…	BF043032
PPP2CB	protein phosphatase 2 (formerly 2A), catalytic subunit, beta isoform	0	-0.08	0	0	0	3.96	3.96	response to antibiotic	Any process that results in a change in state or activity of a cell or an organism (in terms of movement, secretion, enzyme production, gene expression, etc.) as a result of an antibiotic stimulus. An antibiotic is a chemical substance produced by a microorganism which has the capacity to inhibit the growth of or to kill other microorganisms.	CR452169
CCNC	cyclin C	-0.62	-1.47	0	3.96	0	1.39	3.96	regulation of cyclin-dependent protein serine/threonine kinase activity	Any process that modulates the frequency, rate or extent of cyclin-dependent protein serine/threonine kinase activity.	BF045762
CCL24	chemokine (C-C motif) ligand 24	-1.49	0.97	0	-1.05	-1.39	3.96	3.96	regulation of cell shape	Any process that modulates the surface configuration of a cell.	BF604847
DNAJC21	DnaJ (Hsp40) homolog, subfamily C, member 21	0	0	-1.84	3.96	-1.45	0	3.96	protein folding	The process of assisting in the covalent and noncovalent assembly of single chain polypeptides or multisubunit complexes into the correct tertiary structure.	BF043032
PPP2CB	protein phosphatase 2 (formerly 2A), catalytic subunit, beta isoform	0	-0.07	0	0	0	3.96	3.96	protein dephosphorylation	The process of removing one or more phosphoric residues from a protein.	CR452169
CCL24	chemokine (C-C motif) ligand 24	-1.49	0.97	0	-1.06	-1.41	3.96	3.96	positive regulation of inflammatory response	Any process that activates or increases the frequency, rate or extent of the inflammatory response.	BF604847
CCL24	chemokine (C-C motif) ligand 24	-1.49	0.98	0	-1.05	-1.39	3.96	3.96	positive regulation of endothelial cell proliferation	Any process that activates or increases the rate or extent of endothelial cell proliferation.	BF604847
CCL24	chemokine (C-C motif) ligand 24	-1.49	0.97	0	-1.06	-1.41	3.96	3.96	positive regulation of angiogenesis	Any process that activates or increases angiogenesis.	BF604847
ABCB6	ATP-binding cassette, sub-family B (MDR/TAP), member 6	1.77	-0.57	0	0	2.4	3.96	3.96	integral component of mitochondrial outer membrane	The component of the mitochondrial outer membrane consisting of the gene products that have some part that penetrates at least one leaflet of the membrane bilayer. This component includes gene products that are buried in the bilayer with no exposure outside the bilayer.	CK771268
CCL24	chemokine (C-C motif) ligand 24	-1.49	0.97	0	-1.06	-1.41	3.96	3.96	inflammatory response	The immediate defensive reaction (by vertebrate tissue) to infection or injury caused by chemical or physical agents. The process is characterized by local vasodilation, extravasation of plasma into intercellular spaces and accumulation of white blood cells and macrophages.	BF604847
CCL24	chemokine (C-C motif) ligand 24	-1.49	0.97	0	-1.06	-1.4	3.96	3.96	immune response	Any immune system process that functions in the calibrated response of an organism to a potential internal or invasive threat.	BF604847
CCL24	chemokine (C-C motif) ligand 24	-1.49	0.97	0	-1.05	-1.4	3.96	3.96	cytoskeleton organization	A process that is carried out at the cellular level which results in the assembly, arrangement of constituent parts, or disassembly of cytoskeletal structures.	BF604847
PPP2CB	protein phosphatase 2 (formerly 2A), catalytic subunit, beta isoform	0	-0.07	0	0	0	3.96	3.96	chromosome, centromeric region	The region of a chromosome that includes the centromeric DNA and associated proteins. In monocentric chromosomes, this region corresponds to a single area of the chromosome, whereas in holocentric chromosomes, it is evenly distributed along the chromosome.	CR452169
CCL24	chemokine (C-C motif) ligand 24	-1.49	0.97	0	-1.05	-1.4	3.96	3.96	chemotaxis	The directed movement of a motile cell or organism, or the directed growth of a cell guided by a specific chemical concentration gradient. Movement may be towards a higher concentration (positive chemotaxis) or towards a lower concentration (negative chemotaxis).	BF604847
CCL24	chemokine (C-C motif) ligand 24	-1.49	0.98	0	-1.05	-1.39	3.96	3.96	chemokine activity	The function of a family of small chemotactic cytokines; their name is derived from their ability to induce directed chemotaxis in nearby responsive cells. All chemokines possess a number of conserved cysteine residues involved in intramolecular disulfide bond formation. Some chemokines are considered pro-inflammatory and can be induced during an immune response to recruit cells of the immune sys…	BF604847
ATF2	activating transcription factor 2	-1.26	-1.44	0	3.95	-2.03	-0.28	3.95	TRIF-dependent toll-like receptor signaling pathway	Any series of molecular signals generated as a consequence of binding to a toll-like receptor where the TRIF adaptor mediates transduction of the signal. Toll-like receptors directly bind pattern motifs from a variety of microbial sources to initiate innate immune response.	CN433641
CCNC	cyclin C	-0.62	-1.47	0	3.95	0	1.4	3.95	transforming growth factor beta receptor signaling pathway	A series of molecular signals initiated by the binding of an extracellular ligand to a transforming growth factor beta receptor on the surface of a target cell, and ending with regulation of a downstream cellular process, e.g. transcription.	BF045762
ATF2	activating transcription factor 2	-1.27	-1.44	0	3.95	-2.03	-0.28	3.95	transcription regulatory region DNA binding	Interacting selectively and non-covalently with a DNA region that regulates the transcription of a region of DNA, which may be a gene, cistron, or operon. Binding may occur as a sequence specific interaction or as an interaction observed only once a factor has been recruited to the DNA by other factors.	CN433641
CCNC	cyclin C	-0.62	-1.47	0	3.95	0	1.4	3.95	transcription initiation from RNA polymerase II promoter	Any process involved in the assembly of the RNA polymerase II preinitiation complex (PIC) at an RNA polymerase II promoter region of a DNA template, resulting in the subsequent synthesis of RNA from that promoter. The initiation phase includes PIC assembly and the formation of the first few bonds in the RNA chain, including abortive initiation, which occurs when the first few nucleotides are repe…	BF045762
ATF2	activating transcription factor 2	-1.26	-1.44	0	3.95	-2.03	-0.28	3.95	transcription from RNA polymerase II promoter	The synthesis of RNA from a DNA template by RNA polymerase II, originating at an RNA polymerase II promoter. Includes transcription of messenger RNA (mRNA) and certain small nuclear RNAs (snRNAs).	CN433641
ATF2	activating transcription factor 2	-1.27	-1.44	0	3.95	-2.03	-0.28	3.95	transcription coactivator activity	Interacting selectively and non-covalently with a activating transcription factor and also with the basal transcription machinery in order to increase the frequency, rate or extent of transcription. Cofactors generally do not bind DNA, but rather mediate protein-protein interactions between activating transcription factors and the basal transcription machinery.	CN433641
ATF2	activating transcription factor 2	-1.27	-1.44	0	3.95	-2.03	-0.28	3.95	toll-like receptor TLR6:TLR2 signaling pathway	A series of molecular signals initiated by the binding of a heterodimeric TLR6:TLR2 complex to one of it's physiological ligands, followed by transmission of the signal by the activated receptor, and ending with regulation of a downstream cellular process, e.g. transcription.	CN433641
ATF2	activating transcription factor 2	-1.27	-1.44	0	3.95	-2.03	-0.28	3.95	toll-like receptor TLR1:TLR2 signaling pathway	A series of molecular signals initiated by the binding of a heterodimeric TLR1:TLR2 complex to one of it's physiological ligands, followed by transmission of the signal by the activated receptor, and ending with regulation of a downstream cellular process, e.g. transcription.	CN433641
ATF2	activating transcription factor 2	-1.27	-1.44	0	3.95	-2.03	-0.28	3.95	toll-like receptor signaling pathway	Any series of molecular signals generated as a consequence of binding to a toll-like receptor. Toll-like receptors directly bind pattern motifs from a variety of microbial sources to initiate innate immune response.	CN433641
ATF2	activating transcription factor 2	-1.27	-1.44	0	3.95	-2.03	-0.28	3.95	toll-like receptor 9 signaling pathway	Any series of molecular signals generated as a consequence of binding to toll-like receptor 9.	CN433641
ATF2	activating transcription factor 2	-1.27	-1.44	0	3.95	-2.03	-0.28	3.95	toll-like receptor 5 signaling pathway	Any series of molecular signals generated as a consequence of binding to toll-like receptor 5.	CN433641
ATF2	activating transcription factor 2	-1.27	-1.45	0	3.95	-2.03	-0.27	3.95	toll-like receptor 4 signaling pathway	Any series of molecular signals generated as a consequence of binding to toll-like receptor 4.	CN433641
ATF2	activating transcription factor 2	-1.26	-1.44	0	3.95	-2.03	-0.28	3.95	toll-like receptor 3 signaling pathway	Any series of molecular signals generated as a consequence of binding to toll-like receptor 3.	CN433641
ATF2	activating transcription factor 2	-1.27	-1.44	0	3.95	-2.03	-0.28	3.95	toll-like receptor 2 signaling pathway	Any series of molecular signals generated as a consequence of binding to toll-like receptor 2.	CN433641
ATF2	activating transcription factor 2	-1.27	-1.44	0	3.95	-2.03	-0.28	3.95	toll-like receptor 10 signaling pathway	Any series of molecular signals generated as a consequence of binding to toll-like receptor 10.	CN433641
ATF2	activating transcription factor 2	-1.26	-1.44	0	3.95	-2.03	-0.28	3.95	stress-activated MAPK cascade	A series of molecular signals in which a stress-activated MAP kinase cascade relays one or more of the signals; MAP kinase cascades involve at least three protein kinase activities and culminate in the phosphorylation and activation of a MAP kinase.	CN433641
ATF2	activating transcription factor 2	-1.26	-1.44	0	3.95	-2.03	-0.28	3.95	sequence-specific DNA binding	Interacting selectively and non-covalently with DNA of a specific nucleotide composition, e.g. GC-rich DNA binding, or with a specific sequence motif or type of DNA e.g. promotor binding or rDNA binding.	CN433641
ATF2	activating transcription factor 2	-1.22	-1.43	0	3.95	-2.01	-0.29	3.95	RNA polymerase II transcription factor binding transcription factor activity	Interacting selectively and non-covalently with an RNA polymerase II transcription factor, which may be a single protein or a complex, in order to modulate transcription. A protein binding transcription factor may or may not also interact with the template nucleic acid (either DNA or RNA) as well.	CN433641
ATF2	activating transcription factor 2	-1.05	-1.38	0	3.95	-1.93	-0.35	3.95	RNA polymerase II distal enhancer sequence-specific DNA binding	Interacting selectively and non-covalently with a RNA polymerase II (Pol II) distal enhancer. In mammalian cells, enhancers are distal sequences that increase the utilization of some promoters, and can function in either orientation and in any location (upstream or downstream) relative to the core promoter.	CN433641
ATF2	activating transcription factor 2	-1.27	-1.44	0	3.95	-2.03	-0.28	3.95	RNA polymerase II distal enhancer sequence-specific DNA binding transcription factor activity	Interacting selectively and non-covalently with a sequence of DNA that is in a distal enhancer region for RNA polymerase II (RNAP II) in order to modulate transcription by RNAP II.	CN433641
ATF2	activating transcription factor 2	-1.26	-1.44	0	3.95	-2.03	-0.28	3.95	RNA polymerase II core promoter proximal region sequence-specific DNA binding transcription factor activity involved in positive regulation of transcription	Interacting selectively and non-covalently with a sequence of DNA that is in cis with and relatively close to a core promoter for RNA polymerase II (RNAP II) in order to activate or increase the frequency, rate or extent of transcription from the RNAP II promoter.	CN433641
ATF2	activating transcription factor 2	-1.27	-1.44	0	3.95	-2.03	-0.28	3.95	response to osmotic stress	Any process that results in a change in state or activity of a cell or an organism (in terms of movement, secretion, enzyme production, gene expression, etc.) as a result of a stimulus indicating an increase or decrease in the concentration of solutes outside the organism or cell.	CN433641
ATF2	activating transcription factor 2	-1.27	-1.44	0	3.95	-2.03	-0.28	3.95	regulation of transcription from RNA polymerase II promoter	Any process that modulates the frequency, rate or extent of transcription from an RNA polymerase II promoter.	CN433641
ATF2	activating transcription factor 2	-1.21	-1.43	0	3.95	-2	-0.3	3.95	regulation of sequence-specific DNA binding transcription factor activity	Any process that modulates the frequency, rate or extent of the activity of a transcription factor, any factor involved in the initiation or regulation of transcription.	CN433641
ATF2	activating transcription factor 2	-1.26	-1.44	0	3.95	-2.03	-0.28	3.95	regulation of mitochondrial membrane permeability	Any process that modulates the frequency, rate or extent of the passage or uptake of molecules by the mitochondrial membrane.	CN433641
PPP2CB	protein phosphatase 2 (formerly 2A), catalytic subunit, beta isoform	0	-0.08	0	0	0	3.95	3.95	regulation of gene expression	Any process that modulates the frequency, rate or extent of gene expression. Gene expression is the process in which a gene's coding sequence is converted into a mature gene product or products (proteins or RNA). This includes the production of an RNA transcript as well as any processing to produce a mature RNA product or an mRNA (for protein-coding genes) and the translation of that mRNA into pr…	CR452169
CCNC	cyclin C	-0.62	-1.46	0	3.95	0	1.41	3.95	regulation of cell cycle	Any process that modulates the rate or extent of progression through the cell cycle.	BF045762
ITGB2	integrin, beta 2 (complement component 3 receptor 3 and 4 subunit)	-0.29	0	0	0	1.54	3.95	3.95	receptor activity	Combining with an extracellular or intracellular messenger to initiate a change in cell activity.	BM364415
ATF2	activating transcription factor 2	-1.27	-1.45	0	3.95	-2.03	-0.27	3.95	protein kinase binding	Interacting selectively and non-covalently with a protein kinase, any enzyme that catalyzes the transfer of a phosphate group, usually from ATP, to a protein substrate.	CN433641
CRYBA2	crystallin, beta A2	-1.5	-1.75	0	3.95	1.23	0	3.95	protein homodimerization activity	Interacting selectively and non-covalently with an identical protein to form a homodimer.	CN438869
ATF2	activating transcription factor 2	-1.27	-1.44	0	3.95	-2.03	-0.28	3.95	protein heterodimerization activity	Interacting selectively and non-covalently with a nonidentical protein to form a heterodimer.	CN433641
ITGB2	integrin, beta 2 (complement component 3 receptor 3 and 4 subunit)	-0.29	0	0	0	1.54	3.95	3.95	protein complex binding	Interacting selectively and non-covalently with any protein complex (a complex of two or more proteins that may include other nonprotein molecules).	BM364415
ATF2	activating transcription factor 2	-1.25	-1.44	0	3.95	-2.02	-0.28	3.95	programmed cell death	A process which begins when a cell receives an internal or external signal and activates a series of biochemical events (signaling pathway). The process ends with the death of the cell.	CN433641
ATF2	activating transcription factor 2	-1.16	-1.41	0	3.95	-1.98	-0.31	3.95	positive regulation of transforming growth factor beta production	Any process that activates or increases the frequency, rate, or extent of production of transforming growth factor-beta.	CN433641
ATF2	activating transcription factor 2	-1.27	-1.44	0	3.95	-2.03	-0.28	3.95	positive regulation of sequence-specific DNA binding transcription factor activity	Any process that activates or increases the frequency, rate or extent of activity of a transcription factor, any factor involved in the initiation or regulation of transcription.	CN433641
PPP2CB	protein phosphatase 2 (formerly 2A), catalytic subunit, beta isoform	0	-0.08	0	0	0	3.95	3.95	phosphoprotein phosphatase activity	Catalysis of the reaction: a phosphoprotein + H2O = a protein + phosphate. Together with protein kinases, these enzymes control the state of phosphorylation of cell proteins and thereby provide an important mechanism for regulating cellular activity.	CR452169
ATF2	activating transcription factor 2	-1.23	-1.43	0	3.95	-2.02	-0.29	3.95	outflow tract morphogenesis	The process in which the anatomical structures of the outflow tract are generated and organized. The outflow tract is the portion of the heart through which blood flows into the arteries.	CN433641
CCNC	cyclin C	-0.62	-1.46	0	3.95	0	1.41	3.95	Notch signaling pathway	A series of molecular signals initiated by the binding of an extracellular ligand to the receptor Notch on the surface of a target cell, and ending with regulation of a downstream cellular process, e.g. transcription.	BF045762
ATF2	activating transcription factor 2	-1.26	-1.44	0	3.95	-2.03	-0.28	3.95	MyD88-independent toll-like receptor signaling pathway	Any series of molecular signals generated as a consequence of binding to a toll-like receptor not relying on the MyD88 adaptor molecule. Toll-like receptors directly bind pattern motifs from a variety of microbial sources to initiate innate immune response.	CN433641
ATF2	activating transcription factor 2	-1.27	-1.44	0	3.95	-2.03	-0.28	3.95	MyD88-dependent toll-like receptor signaling pathway	Any series of molecular signals generated as a consequence of binding to a toll-like receptor where the MyD88 adaptor molecule mediates transduction of the signal. Toll-like receptors directly bind pattern motifs from a variety of microbial sources to initiate innate immune response.	CN433641
ATF2	activating transcription factor 2	-1.27	-1.45	0	3.95	-2.03	-0.27	3.95	mitotic DNA damage checkpoint	A mitotic cell cycle checkpoint that detects and negatively regulates progression through the cell cycle in response to DNA damage.	CN433641
ATF2	activating transcription factor 2	-1.26	-1.44	0	3.95	-2.03	-0.28	3.95	mitochondrial outer membrane	The outer, i.e. cytoplasm-facing, lipid bilayer of the mitochondrial envelope.	CN433641
ITGB2	integrin, beta 2 (complement component 3 receptor 3 and 4 subunit)	-0.29	0	0	0	1.54	3.95	3.95	membrane raft	Any of the small (10-200 nm), heterogeneous, highly dynamic, sterol- and sphingolipid-enriched membrane domains that compartmentalize cellular processes. Small rafts can sometimes be stabilized to form larger platforms through protein-protein and protein-lipid interactions.	BM364415
CCNC	cyclin C	-0.62	-1.46	0	3.95	0	1.4	3.95	mediator complex	A protein complex that interacts with the carboxy-terminal domain of the largest subunit of RNA polymerase II and plays an active role in transducing the signal from a transcription factor to the transcriptional machinery. The mediator complex is required for activation of transcription of most protein-coding genes, but can also act as a transcriptional corepressor. The Saccharomyces complex cont…	BF045762
ITGB2	integrin, beta 2 (complement component 3 receptor 3 and 4 subunit)	-0.29	0	0	0	1.54	3.95	3.95	leukocyte migration	The movement of a leukocyte within or between different tissues and organs of the body.	BM364415
ATF2	activating transcription factor 2	-1.27	-1.44	0	3.95	-2.03	-0.28	3.95	innate immune response	Innate immune responses are defense responses mediated by germline encoded components that directly recognize components of potential pathogens.	CN433641
ATF2	activating transcription factor 2	-1.27	-1.44	0	3.95	-2.03	-0.28	3.95	histone acetyltransferase activity	Catalysis of the reaction: acetyl-CoA + histone = CoA + acetyl-histone.	CN433641
ATF2	activating transcription factor 2	-1.09	-1.39	0	3.95	-1.95	-0.34	3.95	histone acetylation	The modification of a histone by the addition of an acetyl group.	CN433641
ITGB2	integrin, beta 2 (complement component 3 receptor 3 and 4 subunit)	-0.28	0	0	0	1.55	3.95	3.95	glycoprotein binding	Interacting selectively and non-covalently with a glycoprotein, a protein that contains covalently bound glycose (monosaccharide) residues. These also include proteoglycans.	BM364415
ATF2	activating transcription factor 2	-1.28	-1.45	0	3.95	-2.04	-0.27	3.95	fat cell differentiation	The process in which a relatively unspecialized cell acquires specialized features of an adipocyte, an animal connective tissue cell specialized for the synthesis and storage of fat.	CN433641
CCNC	cyclin C	-0.62	-1.46	0	3.95	0	1.41	3.95	DNA-directed RNA polymerase II, holoenzyme	Large protein complex composed of the RNA polymerase core complex and a variety of other proteins including transcription factor complexes TFIIA, D, E, F, and H which are required for promoter recognition, and the Mediator subcomplex. Catalyzes the synthesis of eukaryotic pre-mRNA.	BF045762
ATF2	activating transcription factor 2	-1.21	-1.43	0	3.95	-2.01	-0.29	3.95	chromosomal part	Any constituent part of a chromosome, a structure composed of a very long molecule of DNA and associated proteins (e.g. histones) that carries hereditary information.	CN433641
ATF2	activating transcription factor 2	-1.27	-1.44	0	3.95	-2.03	-0.28	3.95	chromatin organization	Any process that results in the specification, formation or maintenance of the physical structure of eukaryotic chromatin.	CN433641
ATF2	activating transcription factor 2	-1.27	-1.44	0	3.95	-2.03	-0.28	3.95	chromatin binding	Interacting selectively and non-covalently with chromatin, the network of fibers of DNA, protein, and sometimes RNA, that make up the chromosomes of the eukaryotic nucleus during interphase.	CN433641
ATF2	activating transcription factor 2	-1.27	-1.44	0	3.95	-2.03	-0.28	3.95	cellular response to DNA damage stimulus	Any process that results in a change in state or activity of a cell (in terms of movement, secretion, enzyme production, gene expression, etc.) as a result of a stimulus indicating damage to its DNA from environmental insults or errors during metabolism.	CN433641
SLC25A21	solute carrier family 25 (mitochondrial oxodicarboxylate carrier), member 21	3.95	0	0	0	0	1.73	3.95	cellular nitrogen compound metabolic process	The chemical reactions and pathways involving various organic and inorganic nitrogenous compounds, as carried out by individual cells.	CB168704
ITGB2	integrin, beta 2 (complement component 3 receptor 3 and 4 subunit)	-0.28	0	0	0	1.54	3.95	3.95	cell-cell signaling	Any process that mediates the transfer of information from one cell to another.	BM364415
ITGB2	integrin, beta 2 (complement component 3 receptor 3 and 4 subunit)	-0.29	0	0	0	1.54	3.95	3.95	cell adhesion	The attachment of a cell, either to another cell or to an underlying substrate such as the extracellular matrix, via cell adhesion molecules.	BM364415
ITGB2	integrin, beta 2 (complement component 3 receptor 3 and 4 subunit)	-0.27	0	0	0	1.55	3.95	3.95	blood coagulation	The sequential process in which the multiple coagulation factors of the blood interact, ultimately resulting in the formation of an insoluble fibrin clot; it may be divided into three stages: stage 1, the formation of intrinsic and extrinsic prothrombin converting principle; stage 2, the formation of thrombin; stage 3, the formation of stable fibrin polymers.	BM364415
ATF2	activating transcription factor 2	-1.27	-1.44	0	3.95	-2.03	-0.28	3.95	apoptotic mitochondrial changes	The morphological and physiological alterations undergone by mitochondria during apoptosis.	CN433641
ATF2	activating transcription factor 2	-0.97	-1.35	0	3.94	-1.89	-0.37	3.94	transforming growth factor beta production	The appearance of any member of the transforming growth factor-beta family of cytokines due to biosynthesis or secretion following a cellular stimulus, resulting in an increase in its intracellular or extracellular levels. Transforming growth factor-beta family members include TGF-B1, TGF-B2, and TGF-B3.	CN433641
ITGB2	integrin, beta 2 (complement component 3 receptor 3 and 4 subunit)	-0.3	0	0	0	1.53	3.94	3.94	toll-like receptor signaling pathway	Any series of molecular signals generated as a consequence of binding to a toll-like receptor. Toll-like receptors directly bind pattern motifs from a variety of microbial sources to initiate innate immune response.	BM364415
ITGB2	integrin, beta 2 (complement component 3 receptor 3 and 4 subunit)	-0.32	0	0	0	1.52	3.94	3.94	toll-like receptor 4 signaling pathway	Any series of molecular signals generated as a consequence of binding to toll-like receptor 4.	BM364415
ITGB2	integrin, beta 2 (complement component 3 receptor 3 and 4 subunit)	-0.31	0	0	0	1.52	3.94	3.94	single organismal cell-cell adhesion	The attachment of one cell to another cell via adhesion molecules, where both cells are part of the same organism.	BM364415
MBD5	methyl-CpG binding domain protein 5	3.94	0	0	-1.59	0	1.8	3.94	regulation of multicellular organism growth	Any process that modulates the frequency, rate or extent of growth of the body of an organism so that it reaches its usual body size.	CR454275
ITGB2	integrin, beta 2 (complement component 3 receptor 3 and 4 subunit)	-0.31	0	0	0	1.52	3.94	3.94	regulation of immune response	Any process that modulates the frequency, rate or extent of the immune response, the immunological reaction of an organism to an immunogenic stimulus.	BM364415
CCNC	cyclin C	-0.62	-1.45	0	3.94	0	1.41	3.94	protein kinase binding	Interacting selectively and non-covalently with a protein kinase, any enzyme that catalyzes the transfer of a phosphate group, usually from ATP, to a protein substrate.	BF045762
ITGB2	integrin, beta 2 (complement component 3 receptor 3 and 4 subunit)	-0.31	0	0	0	1.52	3.94	3.94	protein heterodimerization activity	Interacting selectively and non-covalently with a nonidentical protein to form a heterodimer.	BM364415
ITGB2	integrin, beta 2 (complement component 3 receptor 3 and 4 subunit)	-0.31	0	0	0	1.52	3.94	3.94	positive regulation of NF-kappaB transcription factor activity	Any process that activates or increases the frequency, rate or extent of activity of the transcription factor NF-kappaB.	BM364415
ITGB2	integrin, beta 2 (complement component 3 receptor 3 and 4 subunit)	-0.31	0	0	0	1.52	3.94	3.94	positive regulation of angiogenesis	Any process that activates or increases angiogenesis.	BM364415
H2AFV	H2A histone family, member V	-1.1	0.58	-1.33	3.15	0	3.94	3.94	nucleosome assembly	The aggregation, arrangement and bonding together of a nucleosome, the beadlike structural units of eukaryotic chromatin composed of histones and DNA.	CN436264
ITGB2	integrin, beta 2 (complement component 3 receptor 3 and 4 subunit)	-0.32	0	0	0	1.52	3.94	3.94	leukocyte migration involved in inflammatory response	The movement of a leukocyte within or between different tissues and organs of the body contributing to an inflammatory response.	BM364415
CRYBA2	crystallin, beta A2	-1.5	-1.75	0	3.94	1.23	0	3.94	lens development in camera-type eye	The process whose specific outcome is the progression of the lens over time, from its formation to the mature structure. The lens is a transparent structure in the eye through which light is focused onto the retina. An example of this process is found in Mus musculus.	CN438869
ITGB2	integrin, beta 2 (complement component 3 receptor 3 and 4 subunit)	-0.29	0	0	0	1.54	3.94	3.94	innate immune response	Innate immune responses are defense responses mediated by germline encoded components that directly recognize components of potential pathogens.	BM364415
ITGB2	integrin, beta 2 (complement component 3 receptor 3 and 4 subunit)	-0.3	0	0	0	1.53	3.94	3.94	extracellular matrix organization	A process that is carried out at the cellular level which results in the assembly, arrangement of constituent parts, or disassembly of an extracellular matrix.	BM364415
ITGB2	integrin, beta 2 (complement component 3 receptor 3 and 4 subunit)	-0.31	0	0	0	1.52	3.94	3.94	endothelial cell migration	The orderly movement of an endothelial cell into the extracellular matrix to form an endothelium.	BM364415
ITGB2	integrin, beta 2 (complement component 3 receptor 3 and 4 subunit)	-0.3	0	0	0	1.53	3.94	3.94	cellular extravasation	The migration of a leukocyte from the blood vessels into the surrounding tissue.	BM364415
ITGB2	integrin, beta 2 (complement component 3 receptor 3 and 4 subunit)	-0.31	0	0	0	1.52	3.94	3.94	cell-matrix adhesion	The binding of a cell to the extracellular matrix via adhesion molecules.	BM364415
ITGB2	integrin, beta 2 (complement component 3 receptor 3 and 4 subunit)	-0.31	0	0	0	1.52	3.94	3.94	cell surface	The external part of the cell wall and/or plasma membrane.	BM364415
ITGB2	integrin, beta 2 (complement component 3 receptor 3 and 4 subunit)	-0.29	0	0	0	1.53	3.94	3.94	cell adhesion molecule binding	Interacting selectively and non-covalently with a cell adhesion molecule.	BM364415
SLC25A21	solute carrier family 25 (mitochondrial oxodicarboxylate carrier), member 21	3.94	0	0	0	0	1.74	3.94	aspartate family amino acid catabolic process	The chemical reactions and pathways resulting in the breakdown of amino acids of the aspartate family, comprising asparagine, aspartate, lysine, methionine and threonine.	CB168704
ATF2	activating transcription factor 2	-1.01	-1.36	0	3.94	-1.9	-0.36	3.94	adipose tissue development	The process whose specific outcome is the progression of adipose tissue over time, from its formation to the mature structure. Adipose tissue is specialized tissue that is used to store fat.	CN433641
CRYBA2	crystallin, beta A2	-1.48	-1.76	0	3.93	1.27	0	3.93	structural constituent of eye lens	The action of a molecule that contributes to the structural integrity of the lens of an eye.	CN438869
ATF2	activating transcription factor 2	-0.87	-1.31	0	3.93	-1.83	-0.4	3.93	regulation of transforming growth factor beta production	Any process that modulates the frequency, rate, or extent of production of transforming growth factor-beta.	CN433641
ITGB2	integrin, beta 2 (complement component 3 receptor 3 and 4 subunit)	-0.33	0	0	0	1.5	3.93	3.93	receptor complex	Any protein complex that undergoes combination with a hormone, neurotransmitter, drug or intracellular messenger to initiate a change in cell function.	BM364415
ITGB2	integrin, beta 2 (complement component 3 receptor 3 and 4 subunit)	-0.32	0	0	0	1.51	3.93	3.93	protein kinase binding	Interacting selectively and non-covalently with a protein kinase, any enzyme that catalyzes the transfer of a phosphate group, usually from ATP, to a protein substrate.	BM364415
H2AFV	H2A histone family, member V	-1.12	0.58	-1.33	3.13	0	3.93	3.93	protein heterodimerization activity	Interacting selectively and non-covalently with a nonidentical protein to form a heterodimer.	CN436264
ITGB2	integrin, beta 2 (complement component 3 receptor 3 and 4 subunit)	-0.32	0	0	0	1.51	3.93	3.93	positive regulation of nitric oxide biosynthetic process	Any process that activates or increases the frequency, rate or extent of the chemical reactions and pathways resulting in the formation of nitric oxide.	BM364415
H2AFV	H2A histone family, member V	-1.1	0.58	-1.33	3.14	0	3.93	3.93	nucleosome	A complex comprised of DNA wound around a multisubunit core and associated proteins, which forms the primary packing unit of DNA into higher order structures.	CN436264
ITGB2	integrin, beta 2 (complement component 3 receptor 3 and 4 subunit)	-0.34	0	0	0	1.5	3.93	3.93	neutrophil chemotaxis	The directed movement of a neutrophil cell, the most numerous polymorphonuclear leukocyte found in the blood, in response to an external stimulus, usually an infection or wounding.	BM364415
PPP2CB	protein phosphatase 2 (formerly 2A), catalytic subunit, beta isoform	0	-0.14	0	0	0	3.93	3.93	negative regulation of Ras protein signal transduction	Any process that stops, prevents, or reduces the frequency, rate or extent of Ras protein signal transduction.	CR452169
ITGB2	integrin, beta 2 (complement component 3 receptor 3 and 4 subunit)	-0.32	0	0	0	1.51	3.93	3.93	integrin-mediated signaling pathway	A series of molecular signals initiated by the binding of extracellular ligand to an integrin on the surface of a target cell, and ending with regulation of a downstream cellular process, e.g. transcription.	BM364415
ITGB2	integrin, beta 2 (complement component 3 receptor 3 and 4 subunit)	-0.33	0	0	0	1.51	3.93	3.93	integrin complex	A protein complex that is composed of one alpha subunit and one beta subunit, both of which are members of the integrin superfamily of cell adhesion receptors; the complex spans the plasma membrane and binds to extracellular matrix ligands, cell-surface ligands, and soluble ligands.	BM364415
ITGB2	integrin, beta 2 (complement component 3 receptor 3 and 4 subunit)	-0.32	0	0	0	1.51	3.93	3.93	inflammatory response	The immediate defensive reaction (by vertebrate tissue) to infection or injury caused by chemical or physical agents. The process is characterized by local vasodilation, extravasation of plasma into intercellular spaces and accumulation of white blood cells and macrophages.	BM364415
H2AFV	H2A histone family, member V	-1.11	0.58	-1.33	3.14	0	3.93	3.93	chromosome	A structure composed of a very long molecule of DNA and associated proteins (e.g. histones) that carries hereditary information.	CN436264
ITGB2	integrin, beta 2 (complement component 3 receptor 3 and 4 subunit)	-0.35	0	0	0	1.49	3.92	3.92	regulation of cell shape	Any process that modulates the surface configuration of a cell.	BM364415
ITGB2	integrin, beta 2 (complement component 3 receptor 3 and 4 subunit)	-0.37	0	0	0	1.47	3.92	3.92	leukocyte cell-cell adhesion	The attachment of a leukocyte to another cell via adhesion molecules.	BM364415
LIM2		3.92	1.38	0	0	2.49	-2.27	3.92	lens development in camera-type eye	The process whose specific outcome is the progression of the lens over time, from its formation to the mature structure. The lens is a transparent structure in the eye through which light is focused onto the retina. An example of this process is found in Mus musculus.	NM_174102
ATF2	activating transcription factor 2	-0.75	-1.27	0	3.91	-1.76	-0.43	3.91	RNA polymerase II activating transcription factor binding	Interacting selectively and non-covalently with an RNA polymerase II transcription activating factor, a protein involved in positive regulation of transcription.	CN433641
ITGB2	integrin, beta 2 (complement component 3 receptor 3 and 4 subunit)	-0.38	0	0	0	1.46	3.91	3.91	regulation of peptidyl-tyrosine phosphorylation	Any process that modulates the frequency, rate or extent of the phosphorylation of peptidyl-tyrosine.	BM364415
ITGB2	integrin, beta 2 (complement component 3 receptor 3 and 4 subunit)	-0.37	0	0	0	1.47	3.91	3.91	natural killer cell activation	The change in morphology and behavior of a natural killer cell in response to a cytokine, chemokine, cellular ligand, or soluble factor.	BM364415
MBD5	methyl-CpG binding domain protein 5	3.91	0	0	-1.58	0	1.82	3.91	chromosomal part	Any constituent part of a chromosome, a structure composed of a very long molecule of DNA and associated proteins (e.g. histones) that carries hereditary information.	CR454275
ITGB2	integrin, beta 2 (complement component 3 receptor 3 and 4 subunit)	-0.38	0	0	0	1.47	3.91	3.91	activated T cell proliferation	The expansion of a T cell population following activation by an antigenic stimulus.	BM364415
NKIRAS2	NFKB inhibitor interacting Ras-like protein 2	3.9	0	0	-1.92	1.21	0	3.9	small GTPase mediated signal transduction	Any series of molecular signals in which a small monomeric GTPase relays one or more of the signals.	BF040793
NKIRAS2	NFKB inhibitor interacting Ras-like protein 2	3.89	0	0	-1.92	1.22	0	3.89	GTP binding	Interacting selectively and non-covalently with GTP, guanosine triphosphate.	BF040793
TEC	tec protein tyrosine kinase (EC:2.7.10.1)	0	0	0	2.95	3.88	-0.5	3.88	transferase activity, transferring phosphorus-containing groups	Catalysis of the transfer of a phosphorus-containing group from one compound (donor) to another (acceptor).	AW461937
TSIX	X (inactive)-specific transcript, antisense	2.93	0	3.88	0	-0.29	-1.51	3.88	positive regulation of gene expression, epigenetic	Any epigenetic process that activates or increases the rate of gene expression.	CR553566
TEC	tec protein tyrosine kinase (EC:2.7.10.1)	0	0	0	2.95	3.88	-0.5	3.88	phosphorylation	The process of introducing a phosphate group into a molecule, usually with the formation of a phosphoric ester, a phosphoric anhydride or a phosphoric amide.	AW461937
TEC	tec protein tyrosine kinase (EC:2.7.10.1)	0	0	0	2.95	3.88	-0.5	3.88	non-membrane spanning protein tyrosine kinase activity	Catalysis of the reaction: ATP + a non-membrane spanning protein L-tyrosine = ADP + a non-membrane spanning protein L-tyrosine phosphate.	AW461937
TEC	tec protein tyrosine kinase (EC:2.7.10.1)	0	0	0	2.95	3.88	-0.5	3.88	lipid binding	Interacting selectively and non-covalently with a lipid.	AW461937
TEC	tec protein tyrosine kinase (EC:2.7.10.1)	0	0	0	2.95	3.88	-0.5	3.88	kinase activity	Catalysis of the transfer of a phosphate group, usually from ATP, to a substrate molecule.	AW461937
TEC	tec protein tyrosine kinase (EC:2.7.10.1)	0	0	0	2.95	3.88	-0.5	3.88	intracellular signal transduction	The process in which a signal is passed on to downstream components within the cell, which become activated themselves to further propagate the signal and finally trigger a change in the function or state of the cell.	AW461937
TEC	tec protein tyrosine kinase (EC:2.7.10.1)	0	0	0	2.95	3.88	-0.5	3.88	integrin-mediated signaling pathway	A series of molecular signals initiated by the binding of extracellular ligand to an integrin on the surface of a target cell, and ending with regulation of a downstream cellular process, e.g. transcription.	AW461937
TEC	tec protein tyrosine kinase (EC:2.7.10.1)	0	0	0	2.95	3.88	-0.5	3.88	innate immune response	Innate immune responses are defense responses mediated by germline encoded components that directly recognize components of potential pathogens.	AW461937
NKIRAS2	NFKB inhibitor interacting Ras-like protein 2	3.88	0	0	-1.92	1.23	0	3.88	GTPase activity	Catalysis of the reaction: GTP + H2O = GDP + phosphate.	BF040793
NKIRAS2	NFKB inhibitor interacting Ras-like protein 2	3.88	0	0	-1.92	1.23	0	3.88	GTP catabolic process	The chemical reactions and pathways resulting in the breakdown of GTP, guanosine triphosphate.	BF040793
TEC	tec protein tyrosine kinase (EC:2.7.10.1)	0	0	0	2.95	3.88	-0.5	3.88	Fc-epsilon receptor signaling pathway	A series of molecular signals initiated by the binding of the Fc portion of immunoglobulin E (IgE) to an Fc-epsilon receptor on the surface of a signal-receiving cell, and ending with regulation of a downstream cellular process, e.g. transcription. The Fc portion of an immunoglobulin is its C-terminal constant region.	AW461937
FGF10	fibroblast growth factor 10	3.31	3.88	1.09	0.29	0	-1.92	3.88	embryonic digestive tract development	The process whose specific outcome is the progression of the gut over time, from its formation to the mature structure during embryonic development. The gut is the region of the digestive tract extending from the beginning of the intestines to the anus.	CN440582
TEC	tec protein tyrosine kinase (EC:2.7.10.1)	0	0	0	2.95	3.88	-0.5	3.88	cell-cell junction	A cell junction that forms a connection between two cells; excludes direct cytoplasmic junctions such as ring canals.	AW461937
TEC	tec protein tyrosine kinase (EC:2.7.10.1)	0	0	0	2.95	3.88	-0.5	3.88	B cell receptor signaling pathway	A series of molecular signals initiated by the cross-linking of an antigen receptor on a B cell.	AW461937
TEC	tec protein tyrosine kinase (EC:2.7.10.1)	0	0	0	2.95	3.87	-0.5	3.87	regulation of platelet activation	Any process that modulates the rate or frequency of platelet activation. Platelet activation is a series of progressive, overlapping events triggered by exposure of the platelets to subendothelial tissue.	AW461937
TEC	tec protein tyrosine kinase (EC:2.7.10.1)	0	0	0	2.95	3.87	-0.5	3.87	protein tyrosine kinase activity	Catalysis of the reaction: ATP + a protein tyrosine = ADP + protein tyrosine phosphate.	AW461937
TEC	tec protein tyrosine kinase (EC:2.7.10.1)	0	0	0	2.95	3.87	-0.5	3.87	protein phosphorylation	The process of introducing a phosphate group on to a protein.	AW461937
TEC	tec protein tyrosine kinase (EC:2.7.10.1)	0	0	0	2.95	3.87	-0.5	3.87	protein kinase activity	Catalysis of the phosphorylation of an amino acid residue in a protein, usually according to the reaction: a protein + ATP = a phosphoprotein + ADP.	AW461937
ANGPT1	angiopoietin 1	0	0	1.24	2.58	3.87	0.26	3.87	positive regulation of receptor internalization	Any process that activates or increases the frequency, rate or extent of receptor internalization.	BM364122
TEC	tec protein tyrosine kinase (EC:2.7.10.1)	0	0	0	2.94	3.87	-0.5	3.87	peptidyl-tyrosine phosphorylation	The phosphorylation of peptidyl-tyrosine to form peptidyl-O4'-phospho-L-tyrosine.	AW461937
ANGPT1	angiopoietin 1	0	0	1.11	2.59	3.87	0.49	3.87	negative regulation of vascular permeability	Any process that reduces the extent to which blood vessels can be pervaded by fluid.	BM364122
TEC	tec protein tyrosine kinase (EC:2.7.10.1)	0	0	0	2.95	3.87	-0.5	3.87	immune system process	Any process involved in the development or functioning of the immune system, an organismal system for calibrated responses to potential internal or invasive threats.	AW461937
SLC25A21	solute carrier family 25 (mitochondrial oxodicarboxylate carrier), member 21	3.87	0	0	0	0	1.79	3.87	aspartate family amino acid metabolic process	The chemical reactions and pathways involving amino acids of the aspartate family, comprising asparagine, aspartate, lysine, methionine and threonine.	CB168704
RBM10	RNA binding motif protein 10	0	-0.3	0.13	3.86	0	1.1	3.86	smooth muscle cell apoptotic process	Any apoptotic process in a smooth muscle cell. Smooth muscle consists of non-striated, elongated, spindle-shaped cell found lining the digestive tract, uterus, and blood vessels.	CN438247
RBM10	RNA binding motif protein 10	0	-0.3	0.13	3.86	0	1.1	3.86	regulation of smooth muscle cell apoptotic process	Any process that modulates the frequency, rate, or extent of smooth muscle cell apoptotic process.	CN438247
TSIX	X (inactive)-specific transcript, antisense	2.91	0	3.86	0	-0.3	-1.53	3.86	regulation of gene expression, epigenetic	Any process that modulates the frequency, rate or extent of gene expression; the process is mitotically or meiotically heritable, or is stably self-propagated in the cytoplasm of a resting cell, and does not entail a change in DNA sequence.	CR553566
CTPS2	cytidine 5'-triphosphate synthase 2	2.77	2.13	3.86	1.47	1.76	-2.17	3.86	pyrimidine nucleotide biosynthetic process	The chemical reactions and pathways resulting in the formation of a pyrimidine nucleotide, a compound consisting of nucleoside (a pyrimidine base linked to a deoxyribose or ribose sugar) esterified with a phosphate group at either the 3' or 5'-hydroxyl group of the sugar.	BF039130
RBM10	RNA binding motif protein 10	0	-0.3	0.13	3.86	0	1.1	3.86	protein complex binding	Interacting selectively and non-covalently with any protein complex (a complex of two or more proteins that may include other nonprotein molecules).	CN438247
TSIX	X (inactive)-specific transcript, antisense	2.91	0	3.86	0	-0.3	-1.53	3.86	positive regulation of transcription, DNA-templated	Any process that activates or increases the frequency, rate or extent of cellular DNA-templated transcription.	CR553566
RBM10	RNA binding motif protein 10	0	-0.3	0.13	3.86	0	1.1	3.86	positive regulation of muscle cell apoptotic process	Any process that increases the rate or frequency of muscle cell apoptotic process, a form of programmed cell death induced by external or internal signals that trigger the activity of proteolytic caspases whose actions dismantle a muscle cell and result in its death.	CN438247
ANGPT1	angiopoietin 1	0	0	1.27	2.58	3.86	0.2	3.86	oxoacid metabolic process	The chemical reactions and pathways involving any oxoacid; an oxoacid is a compound which contains oxygen, at least one other element, and at least one hydrogen bound to oxygen, and which produces a conjugate base by loss of positive hydrogen ion(s) (hydrons).	BM364122
RBM10	RNA binding motif protein 10	0	-0.3	0.13	3.86	0	1.1	3.86	negative regulation of transcription from RNA polymerase II promoter	Any process that stops, prevents, or reduces the frequency, rate or extent of transcription from an RNA polymerase II promoter.	CN438247
RBM10	RNA binding motif protein 10	0	-0.3	0.13	3.86	0	1.1	3.86	negative regulation of cell proliferation	Any process that stops, prevents or reduces the rate or extent of cell proliferation.	CN438247
NKIRAS2	NFKB inhibitor interacting Ras-like protein 2	3.86	0	0	-1.92	1.24	0	3.86	I-kappaB kinase/NF-kappaB signaling	The process in which a signal is passed on to downstream components within the cell through the I-kappaB-kinase (IKK)-dependent activation of NF-kappaB. The cascade begins with activation of a trimeric IKK complex (consisting of catalytic kinase subunits IKKalpha and/or IKKbeta, and the regulatory scaffold protein NEMO) and ends with the regulation of transcription of target genes by NF-kappaB. I…	BF040793
ANGPT1	angiopoietin 1	0	0	1.27	2.58	3.86	0.19	3.86	endoderm development	The process whose specific outcome is the progression of the endoderm over time, from its formation to the mature structure. The endoderm is the innermost germ layer that develops into the gastrointestinal tract, the lungs and associated tissues.	BM364122
CTPS2	cytidine 5'-triphosphate synthase 2	2.77	2.15	3.86	1.48	1.81	-2.17	3.86	CTP biosynthetic process	The chemical reactions and pathways resulting in the formation of CTP, cytidine 5'-triphosphate.	BF039130
ANGPT1	angiopoietin 1	0	0	1.27	2.58	3.86	0.19	3.86	cell-substrate adhesion	The attachment of a cell to the underlying substrate via adhesion molecules.	BM364122
ANGPT1	angiopoietin 1	0	0	1.29	2.57	3.85	0.15	3.85	sprouting angiogenesis	The extension of new blood vessels from existing capillaries into avascular tissues resulting from the proliferation of blood vessel endothelial cells.	BM364122
RBM10	RNA binding motif protein 10	0	-0.3	0.12	3.85	0	1.09	3.85	RNA splicing	The process of removing sections of the primary RNA transcript to remove sequences not present in the mature form of the RNA and joining the remaining sections to form the mature form of the RNA.	CN438247
ANGPT1	angiopoietin 1	0	0	1.29	2.57	3.85	0.14	3.85	regulation of cell proliferation	Any process that modulates the frequency, rate or extent of cell proliferation.	BM364122
ANGPT1	angiopoietin 1	0	0	1.29	2.57	3.85	0.14	3.85	positive regulation of peptidyl-serine phosphorylation	Any process that activates or increases the frequency, rate or extent of the phosphorylation of peptidyl-serine.	BM364122
ANGPT1	angiopoietin 1	0	0	1.29	2.57	3.85	0.15	3.85	positive chemotaxis	The directed movement of a motile cell or organism towards a higher concentration of a chemical.	BM364122
RBM10	RNA binding motif protein 10	0	-0.29	0.12	3.85	0	1.09	3.85	mRNA processing	Any process involved in the conversion of a primary mRNA transcript into one or more mature mRNA(s) prior to translation into polypeptide.	CN438247
RBM10	RNA binding motif protein 10	0	-0.3	0.12	3.85	0	1.09	3.85	identical protein binding	Interacting selectively and non-covalently with an identical protein or proteins.	CN438247
ANGPT1	angiopoietin 1	0	0	1.28	2.57	3.85	0.18	3.85	glycosaminoglycan biosynthetic process	The chemical reactions and pathways resulting in the formation of glycosaminoglycans, any of a group of polysaccharides that contain amino sugars.	BM364122
ANGPT1	angiopoietin 1	0	0	1.29	2.57	3.85	0.14	3.85	cell proliferation	The multiplication or reproduction of cells, resulting in the expansion of a cell population.	BM364122
ANGPT1	angiopoietin 1	0	0	1.29	2.57	3.85	0.14	3.85	blood coagulation	The sequential process in which the multiple coagulation factors of the blood interact, ultimately resulting in the formation of an insoluble fibrin clot; it may be divided into three stages: stage 1, the formation of intrinsic and extrinsic prothrombin converting principle; stage 2, the formation of thrombin; stage 3, the formation of stable fibrin polymers.	BM364122
LIM2		3.84	1.33	0	0	2.48	-2.32	3.84	vesicle	Any small, fluid-filled, spherical organelle enclosed by membrane or protein.	NM_174102
ANGPT1	angiopoietin 1	-0.02	0	1.3	2.57	3.84	0.12	3.84	vasculogenesis	The differentiation of endothelial cells from progenitor cells during blood vessel development, and the de novo formation of blood vessels and tubes.	BM364122
ANGPT1	angiopoietin 1	-0.03	0	1.31	2.57	3.84	0.11	3.84	transmembrane receptor protein tyrosine kinase signaling pathway	A series of molecular signals initiated by the binding of an extracellular ligand to a receptor on the surface of the target cell where the receptor possesses tyrosine kinase activity, and ending with regulation of a downstream cellular process, e.g. transcription.	BM364122
ANGPT1	angiopoietin 1	-0.02	0	1.3	2.57	3.84	0.12	3.84	sulfur compound metabolic process	The chemical reactions and pathways involving the nonmetallic element sulfur or compounds that contain sulfur, such as the amino acids methionine and cysteine or the tripeptide glutathione.	BM364122
ANGPT1	angiopoietin 1	-0.01	0	1.3	2.57	3.84	0.13	3.84	single-organism developmental process	A biological process whose specific outcome is the progression of an integrated living unit: an anatomical structure (which may be a subcellular structure, cell, tissue, or organ), or organism over time from an initial condition to a later condition, involving only one organism.	BM364122
ANGPT1	angiopoietin 1	-0.01	0	1.3	2.57	3.84	0.13	3.84	regulation of epithelial cell proliferation	Any process that modulates the frequency, rate or extent of epithelial cell proliferation.	BM364122
ANGPT1	angiopoietin 1	-0.01	0	1.3	2.57	3.84	0.13	3.84	receptor tyrosine kinase binding	Interacting selectively and non-covalently with a receptor that possesses protein tyrosine kinase activity.	BM364122
ANGPT1	angiopoietin 1	-0.01	0	1.3	2.57	3.84	0.13	3.84	receptor binding	Interacting selectively and non-covalently with one or more specific sites on a receptor molecule, a macromolecule that undergoes combination with a hormone, neurotransmitter, drug or intracellular messenger to initiate a change in cell function.	BM364122
CTPS2	cytidine 5'-triphosphate synthase 2	2.77	2.11	3.84	1.46	1.68	-2.17	3.84	pyrimidine nucleotide metabolic process	The chemical reactions and pathways involving a pyrimidine nucleotide, a compound consisting of nucleoside (a pyrimidine base linked to a deoxyribose or ribose sugar) esterified with a phosphate group at either the 3' or 5'-hydroxyl group of the sugar.	BF039130
ANGPT1	angiopoietin 1	-0.01	0	1.3	2.57	3.84	0.13	3.84	protein localization to cell surface	A process in which a protein is transported to, or maintained in, a location within the external part of the cell wall and/or plasma membrane.	BM364122
ANGPT1	angiopoietin 1	-0.01	0	1.3	2.57	3.84	0.13	3.84	protein homooligomerization	The process of creating protein oligomers, compounds composed of a small number, usually between three and ten, of identical component monomers. Oligomers may be formed by the polymerization of a number of monomers or the depolymerization of a large protein polymer.	BM364122
ANGPT1	angiopoietin 1	-0.04	0	1.31	2.57	3.84	0.1	3.84	positive regulation of vascular endothelial growth factor receptor signaling pathway	Any process that activates or increases the frequency, rate or extent of vascular endothelial growth factor receptor signaling pathway activity.	BM364122
ANGPT1	angiopoietin 1	-0.01	0	1.3	2.57	3.84	0.13	3.84	positive regulation of protein ubiquitination	Any process that activates or increases the frequency, rate or extent of the addition of ubiquitin groups to a protein.	BM364122
ANGPT1	angiopoietin 1	-0.03	0	1.31	2.57	3.84	0.11	3.84	positive regulation of protein kinase B signaling	Any process that activates or increases the frequency, rate or extent of protein kinase B signaling, a series of reactions mediated by the intracellular serine/threonine kinase protein kinase B.	BM364122
ANGPT1	angiopoietin 1	-0.03	0	1.31	2.57	3.84	0.1	3.84	positive regulation of phosphatidylinositol 3-kinase signaling	Any process that activates or increases the frequency, rate or extent of signal transduction mediated by the phosphatidylinositol 3-kinase cascade.	BM364122
ANGPT1	angiopoietin 1	-0.02	0	1.3	2.57	3.84	0.12	3.84	positive regulation of peptidyl-tyrosine phosphorylation	Any process that activates or increases the frequency, rate or extent of the phosphorylation of peptidyl-tyrosine.	BM364122
ANGPT1	angiopoietin 1	-0.02	0	1.3	2.57	3.84	0.12	3.84	positive regulation of ERK1 and ERK2 cascade	Any process that activates or increases the frequency, rate or extent of signal transduction mediated by the ERK1 and ERK2 cascade.	BM364122
ANGPT1	angiopoietin 1	-0.01	0	1.3	2.57	3.84	0.13	3.84	positive regulation of endothelial cell migration	Any process that increases the rate, frequency, or extent of the orderly movement of an endothelial cell into the extracellular matrix to form an endothelium.	BM364122
ANGPT1	angiopoietin 1	-0.02	0	1.3	2.57	3.84	0.12	3.84	positive regulation of cell adhesion	Any process that activates or increases the frequency, rate or extent of cell adhesion.	BM364122
ANGPT1	angiopoietin 1	-0.01	0	1.3	2.57	3.84	0.13	3.84	positive regulation of blood vessel endothelial cell migration	Any process that activates or increases the frequency, rate or extent of the migration of the endothelial cells of blood vessels.	BM364122
ANGPT1	angiopoietin 1	-0.02	0	1.3	2.57	3.84	0.12	3.84	patterning of blood vessels	The process that regulates the coordinated growth and sprouting of blood vessels giving rise to the organized vascular system.	BM364122
ANGPT1	angiopoietin 1	-0.01	0	1.3	2.57	3.84	0.13	3.84	ovarian follicle development	The process whose specific outcome is the progression of the ovarian follicle over time, from its formation to the mature structure.	BM364122
CTPS2	cytidine 5'-triphosphate synthase 2	2.78	2.1	3.84	1.46	1.65	-2.17	3.84	nucleobase-containing small molecule metabolic process	The cellular chemical reactions and pathways involving a nucleobase-containing small molecule: a nucleobase, a nucleoside, or a nucleotide.	BF039130
CTPS2	cytidine 5'-triphosphate synthase 2	2.77	2.11	3.84	1.46	1.68	-2.17	3.84	nucleobase-containing small molecule interconversion	The chemical reactions and pathways by which a nucleobase, nucleoside or nucleotide small molecule is synthesized from another nucleobase, nucleoside or nucleotide small molecule.	BF039130
TSIX	X (inactive)-specific transcript, antisense	2.9	0	3.84	0	-0.31	-1.54	3.84	negative regulation of transcription from RNA polymerase II promoter	Any process that stops, prevents, or reduces the frequency, rate or extent of transcription from an RNA polymerase II promoter.	CR553566
ANGPT1	angiopoietin 1	-0.01	0	1.3	2.57	3.84	0.13	3.84	negative regulation of neuron apoptotic process	Any process that stops, prevents, or reduces the frequency, rate or extent of cell death by apoptotic process in neurons.	BM364122
ANGPT1	angiopoietin 1	-0.01	0	1.3	2.57	3.84	0.13	3.84	negative regulation of cell adhesion	Any process that stops, prevents, or reduces the frequency, rate or extent of cell adhesion.	BM364122
ANGPT1	angiopoietin 1	-0.02	0	1.3	2.57	3.84	0.12	3.84	negative regulation of apoptotic process	Any process that stops, prevents, or reduces the frequency, rate or extent of cell death by apoptotic process.	BM364122
ANGPT1	angiopoietin 1	-0.01	0	1.3	2.57	3.84	0.13	3.84	membrane raft	Any of the small (10-200 nm), heterogeneous, highly dynamic, sterol- and sphingolipid-enriched membrane domains that compartmentalize cellular processes. Small rafts can sometimes be stabilized to form larger platforms through protein-protein and protein-lipid interactions.	BM364122
ANGPT1	angiopoietin 1	-0.01	0	1.3	2.57	3.84	0.13	3.84	leukocyte migration	The movement of a leukocyte within or between different tissues and organs of the body.	BM364122
ANGPT1	angiopoietin 1	-0.01	0	1.3	2.57	3.84	0.13	3.84	in utero embryonic development	The process whose specific outcome is the progression of the embryo in the uterus over time, from formation of the zygote in the oviduct, to birth. An example of this process is found in Mus musculus.	BM364122
ANGPT1	angiopoietin 1	-0.04	0	1.31	2.57	3.84	0.09	3.84	hemopoiesis	The process whose specific outcome is the progression of the myeloid and lymphoid derived organ/tissue systems of the blood and other parts of the body over time, from formation to the mature structure. The site of hemopoiesis is variable during development, but occurs primarily in bone marrow or kidney in many adult vertebrates.	BM364122
ANGPT1	angiopoietin 1	-0.02	0	1.3	2.57	3.84	0.12	3.84	glycosaminoglycan metabolic process	The chemical reactions and pathways involving glycosaminoglycans, any one of a group of polysaccharides that contain amino sugars. Formerly known as mucopolysaccharides, they include hyaluronic acid and chondroitin, which provide lubrication in joints and form part of the matrix of cartilage. The three-dimensional structure of these molecules enables them to trap water, which forms a gel and give…	BM364122
ANGPT1	angiopoietin 1	-0.03	0	1.31	2.57	3.84	0.1	3.84	cytokine receptor binding	Interacting selectively and non-covalently with a cytokine receptor.	BM364122
TSIX	X (inactive)-specific transcript, antisense	2.9	0	3.84	0	-0.31	-1.54	3.84	chromatin remodeling	Dynamic structural changes to eukaryotic chromatin occurring throughout the cell division cycle. These changes range from the local changes necessary for transcriptional regulation to global changes necessary for chromosome segregation.	CR553566
ANGPT1	angiopoietin 1	-0.01	0	1.3	2.57	3.84	0.14	3.84	cellular protein complex assembly	The aggregation, arrangement and bonding together of a set of components to form a protein complex, occurring at the level of an individual cell.	BM364122
ANGPT1	angiopoietin 1	-0.01	0	1.3	2.57	3.84	0.13	3.84	cell differentiation	The process in which relatively unspecialized cells, e.g. embryonic or regenerative cells, acquire specialized structural and/or functional features that characterize the cells, tissues, or organs of the mature organism or some other relatively stable phase of the organism's life history. Differentiation includes the processes involved in commitment of a cell to a specific fate and its subsequent…	BM364122
ANGPT1	angiopoietin 1	-0.02	0	1.3	2.57	3.84	0.12	3.84	angiogenesis	Blood vessel formation when new vessels emerge from the proliferation of pre-existing blood vessels.	BM364122
ANGPT1	angiopoietin 1	-0.01	0	1.3	2.57	3.84	0.13	3.84	anatomical structure morphogenesis	The process in which anatomical structures are generated and organized. Morphogenesis pertains to the creation of form.	BM364122
ANGPT1	angiopoietin 1	-0.03	0	1.31	2.57	3.84	0.11	3.84	activation of protein kinase activity	Any process that initiates the activity of an inactive protein kinase.	BM364122
MRGPRF	MAS-related GPR, member F	-1.61	0	-0.21	-0.74	0	3.83	3.83	signal transducer activity	Conveys a signal across a cell to trigger a change in cell function or state. A signal is a physical entity or change in state that is used to transfer information in order to trigger a response.	BM362982
ENKUR	enkurin, TRPC channel interacting protein	0	0	0	3.83	-2.12	3.18	3.83	SH3 domain binding	Interacting selectively and non-covalently with a SH3 domain (Src homology 3) of a protein, small protein modules containing approximately 50 amino acid residues found in a great variety of intracellular or membrane-associated proteins.	CR550949
SETD2	SET domain containing 2	-0.1	0	0	0.93	0	3.83	3.83	regulation of RNA export from nucleus	Any process that modulates the frequency, rate or extent of the directed movement of RNA from the nucleus to the cytoplasm.	CR454872
CD59	CD59 molecule, complement regulatory protein	0.64	-0.82	0.08	3.83	0	-1.57	3.83	regulation of response to stimulus	Any process that modulates the frequency, rate or extent of a response to a stimulus. Response to stimulus is a change in state or activity of a cell or an organism (in terms of movement, secretion, enzyme production, gene expression, etc.) as a result of a stimulus.	CK394213
CD59	CD59 molecule, complement regulatory protein	0.64	-0.81	0.09	3.83	0	-1.58	3.83	regulation of protein metabolic process	Any process that modulates the frequency, rate or extent of the chemical reactions and pathways involving a protein.	CK394213
ANGPT1	angiopoietin 1	-0.05	0	1.31	2.57	3.83	0.09	3.83	negative regulation of endothelial cell apoptotic process	Any process that stops, prevents or reduces the frequency, rate or extent of endothelial cell apoptotic process.	BM364122
RBM10	RNA binding motif protein 10	0	-0.28	0.11	3.83	0	1.09	3.83	mRNA stabilization	Prevention of degradation of mRNA molecules. In the absence of compensating changes in other processes, the slowing of mRNA degradation can result in an overall increase in the population of active mRNA molecules.	CN438247
SETD2	SET domain containing 2	-0.07	0	0	0.93	0	3.83	3.83	morphogenesis of a branching structure	The process in which the anatomical structures of branches are generated and organized. A branch is a division or offshoot from a main stem. Examples in animals would include blood vessels, nerves, lymphatics and other endothelial or epithelial tubes.	CR454872
ANGPT1	angiopoietin 1	-0.05	0	1.31	2.57	3.83	0.09	3.83	microvillus	Thin cylindrical membrane-covered projections on the surface of an animal cell containing a core bundle of actin filaments. Present in especially large numbers on the absorptive surface of intestinal cells.	BM364122
CTPS2	cytidine 5'-triphosphate synthase 2	2.78	2.09	3.83	1.45	1.62	-2.17	3.83	ligase activity	Catalysis of the joining of two substances, or two groups within a single molecule, with the concomitant hydrolysis of the diphosphate bond in ATP or a similar triphosphate.	BF039130
CTPS2	cytidine 5'-triphosphate synthase 2	2.78	2.09	3.83	1.45	1.61	-2.17	3.83	ligase activity, forming carbon-nitrogen bonds	Catalysis of the joining of two molecules, or two groups within a single molecule, via a carbon-nitrogen bond, with the concomitant hydrolysis of the diphosphate bond in ATP or a similar triphosphate.	BF039130
ANGPT1	angiopoietin 1	-0.05	0	1.31	2.57	3.83	0.09	3.83	growth factor receptor binding	Interacting selectively and non-covalently with a growth factor receptor.	BM364122
CTPS2	cytidine 5'-triphosphate synthase 2	2.78	2.09	3.83	1.45	1.63	-2.17	3.83	glutamine metabolic process	The chemical reactions and pathways involving glutamine, 2-amino-4-carbamoylbutanoic acid.	BF039130
ANGPT1	angiopoietin 1	-0.05	0	1.31	2.57	3.83	0.09	3.83	glomerulus vasculature development	The biological process whose specific outcome is the progression of a glomerulus vasculature from an initial condition to its mature state. This process begins with the formation of the glomerulus vasculature and ends with the mature structure. The glomerulus vasculature is composed of the tubule structures that carry blood or lymph in the glomerulus.	BM364122
MRGPRF	MAS-related GPR, member F	-1.61	0	-0.21	-0.74	0	3.83	3.83	G-protein coupled receptor signaling pathway	A series of molecular signals that proceeds with an activated receptor promoting the exchange of GDP for GTP on the alpha-subunit of an associated heterotrimeric G-protein complex. The GTP-bound activated alpha-G-protein then dissociates from the beta- and gamma-subunits to further transmit the signal within the cell. The pathway begins with receptor-ligand interaction, or for basal GPCR signalin…	BM362982
MRGPRF	MAS-related GPR, member F	-1.62	0	-0.21	-0.74	0	3.83	3.83	G-protein coupled receptor activity	Combining with an extracellular signal and transmitting the signal across the membrane by activating an associated G-protein; promotes the exchange of GDP for GTP on the alpha subunit of a heterotrimeric G-protein complex.	BM362982
SETD2	SET domain containing 2	-0.09	0	0	0.93	0	3.83	3.83	forebrain development	The process whose specific outcome is the progression of the forebrain over time, from its formation to the mature structure. The forebrain is the anterior of the three primary divisions of the developing chordate brain or the corresponding part of the adult brain (in vertebrates, includes especially the cerebral hemispheres, the thalamus, and the hypothalamus and especially in higher vertebrates…	CR454872
ANGPT1	angiopoietin 1	-0.06	0	1.32	2.57	3.83	0.07	3.83	endothelial cell proliferation	The multiplication or reproduction of endothelial cells, resulting in the expansion of a cell population. Endothelial cells are thin flattened cells which line the inside surfaces of body cavities, blood vessels, and lymph vessels, making up the endothelium.	BM364122
SETD2	SET domain containing 2	-0.1	0	0	0.93	0	3.83	3.83	embryonic organ development	Development, taking place during the embryonic phase, of a tissue or tissues that work together to perform a specific function or functions. Development pertains to the process whose specific outcome is the progression of a structure over time, from its formation to the mature structure. Organs are commonly observed as visibly distinct structures, but may also exist as loosely associated clusters…	CR454872
SETD2	SET domain containing 2	-0.08	0	0	0.93	0	3.83	3.83	embryonic cranial skeleton morphogenesis	The process in which the anatomical structures of the cranial skeleton are generated and organized during the embryonic phase.	CR454872
ANGPT1	angiopoietin 1	-0.09	0	1.33	2.56	3.82	0.03	3.82	vasculogenesis involved in coronary vascular morphogenesis	The differentiation of endothelial cells from progenitor cells that contributes to blood vessel development in the heart, and the de novo formation of blood vessels and tubes.	BM364122
HINFP	histone H4 transcription factor	-1.7	1.48	0	0.63	0	3.82	3.82	transcription regulatory region DNA binding	Interacting selectively and non-covalently with a DNA region that regulates the transcription of a region of DNA, which may be a gene, cistron, or operon. Binding may occur as a sequence specific interaction or as an interaction observed only once a factor has been recruited to the DNA by other factors.	BM362490
HINFP	histone H4 transcription factor	-1.69	1.47	0	0.64	0	3.82	3.82	transcription coactivator activity	Interacting selectively and non-covalently with a activating transcription factor and also with the basal transcription machinery in order to increase the frequency, rate or extent of transcription. Cofactors generally do not bind DNA, but rather mediate protein-protein interactions between activating transcription factors and the basal transcription machinery.	BM362490
NOLC1	nucleolar and coiled-body phosphoprotein 1	1.15	-2.31	-1.55	3.82	0	3.22	3.82	rRNA processing	Any process involved in the conversion of a primary ribosomal RNA (rRNA) transcript into one or more mature rRNA molecules.	CN441946
HINFP	histone H4 transcription factor	-1.67	1.47	0	0.64	0	3.82	3.82	regulation of transcription involved in G1/S transition of mitotic cell cycle	Any process that regulates transcription such that the target genes are involved in the transition between G1 and S phase of the mitotic cell cycle.	BM362490
HINFP	histone H4 transcription factor	-1.71	1.48	0	0.63	0	3.82	3.82	regulation of gene expression	Any process that modulates the frequency, rate or extent of gene expression. Gene expression is the process in which a gene's coding sequence is converted into a mature gene product or products (proteins or RNA). This includes the production of an RNA transcript as well as any processing to produce a mature RNA product or an mRNA (for protein-coding genes) and the translation of that mRNA into pr…	BM362490
CD59	CD59 molecule, complement regulatory protein	0.63	-0.8	0.09	3.82	0	-1.58	3.82	regulation of complement activation	Any process that modulates the frequency, rate or extent of complement activation.	CK394213
CD59	CD59 molecule, complement regulatory protein	0.63	-0.8	0.1	3.82	0	-1.59	3.82	protein activation cascade	A response to a stimulus that consists of a sequential series of modifications to a set of proteins where the product of one reaction acts catalytically in the following reaction. The magnitude of the response is typically amplified at each successive step in the cascade. Modifications typically include proteolysis or covalent modification, and may also include binding events.	CK394213
HINFP	histone H4 transcription factor	-1.7	1.48	0	0.63	0	3.82	3.82	positive regulation of transcription, DNA-templated	Any process that activates or increases the frequency, rate or extent of cellular DNA-templated transcription.	BM362490
CD59	CD59 molecule, complement regulatory protein	0.63	-0.8	0.09	3.82	0	-1.58	3.82	positive regulation of T cell proliferation	Any process that activates or increases the rate or extent of T cell proliferation.	CK394213
HINFP	histone H4 transcription factor	-1.66	1.47	0	0.64	0	3.82	3.82	positive regulation of gene expression	Any process that increases the frequency, rate or extent of gene expression. Gene expression is the process in which a gene's coding sequence is converted into a mature gene product or products (proteins or RNA). This includes the production of an RNA transcript as well as any processing to produce a mature RNA product or an mRNA (for protein-coding genes) and the translation of that mRNA into pr…	BM362490
NEFL	neurofilament, light polypeptide 68kDa	0	0	1.83	0	1.89	3.82	3.82	phospholipase binding	Interacting selectively and non-covalently with any phospholipase, enzymes that catalyze of the hydrolysis of a glycerophospholipid.	CN432834
NOLC1	nucleolar and coiled-body phosphoprotein 1	1.15	-2.31	-1.54	3.82	0	3.22	3.82	nucleus organization	A process that is carried out at the cellular level which results in the assembly, arrangement of constituent parts, or disassembly of the nucleus.	CN441946
NOLC1	nucleolar and coiled-body phosphoprotein 1	1.15	-2.31	-1.55	3.82	0	3.22	3.82	nucleolus	A small, dense body one or more of which are present in the nucleus of eukaryotic cells. It is rich in RNA and protein, is not bounded by a limiting membrane, and is not seen during mitosis. Its prime function is the transcription of the nucleolar DNA into 45S ribosomal-precursor RNA, the processing of this RNA into 5.8S, 18S, and 28S components of ribosomal RNA, and the association of these comp…	CN441946
HINFP	histone H4 transcription factor	-1.69	1.47	0	0.63	0	3.82	3.82	nucleolus	A small, dense body one or more of which are present in the nucleus of eukaryotic cells. It is rich in RNA and protein, is not bounded by a limiting membrane, and is not seen during mitosis. Its prime function is the transcription of the nucleolar DNA into 45S ribosomal-precursor RNA, the processing of this RNA into 5.8S, 18S, and 28S components of ribosomal RNA, and the association of these comp…	BM362490
HINFP	histone H4 transcription factor	-1.69	1.47	0	0.64	0	3.82	3.82	negative regulation of transcription, DNA-templated	Any process that stops, prevents, or reduces the frequency, rate or extent of cellular DNA-templated transcription.	BM362490
CD59	CD59 molecule, complement regulatory protein	0.63	-0.8	0.1	3.82	0	-1.59	3.82	negative regulation of immune response	Any process that stops, prevents, or reduces the frequency, rate or extent of the immune response, the immunological reaction of an organism to an immunogenic stimulus.	CK394213
HINFP	histone H4 transcription factor	-1.72	1.48	0	0.63	0	3.82	3.82	negative regulation of gene expression	Any process that decreases the frequency, rate or extent of gene expression. Gene expression is the process in which a gene's coding sequence is converted into a mature gene product or products (proteins or RNA). This includes the production of an RNA transcript as well as any processing to produce a mature RNA product or an mRNA (for protein-coding genes) and the translation of that mRNA into pr…	BM362490
HINFP	histone H4 transcription factor	-1.68	1.47	0	0.64	0	3.82	3.82	myoblast differentiation	The process in which a relatively unspecialized cell acquires specialized features of a myoblast. A myoblast is a mononucleate cell type that, by fusion with other myoblasts, gives rise to the myotubes that eventually develop into striated muscle fibers.	BM362490
NOLC1	nucleolar and coiled-body phosphoprotein 1	1.15	-2.31	-1.54	3.82	0	3.22	3.82	mitosis	A cell cycle process comprising the steps by which the nucleus of a eukaryotic cell divides; the process involves condensation of chromosomal DNA into a highly compacted form. Canonically, mitosis produces two daughter nuclei whose chromosome complement is identical to that of the mother cell.	CN441946
SETD2	SET domain containing 2	-0.13	0	0	0.92	0	3.82	3.82	mesoderm morphogenesis	The process in which the anatomical structures of the mesoderm are generated and organized.	CR454872
NEFL	neurofilament, light polypeptide 68kDa	0	0	1.83	0	1.89	3.82	3.82	intermediate filament	A cytoskeletal structure that forms a distinct elongated structure, characteristically 10 nm in diameter, that occurs in the cytoplasm of eukaryotic cells. Intermediate filaments form a fibrous system, composed of chemically heterogeneous subunits and involved in mechanically integrating the various components of the cytoplasmic space. Intermediate filaments may be divided into five chemically di…	CN432834
NEFL	neurofilament, light polypeptide 68kDa	0	0	1.83	0	1.89	3.82	3.82	intermediate filament organization	Control of the spatial distribution of intermediate filaments; includes organizing filaments into meshworks, bundles, or other structures, as by cross-linking.	CN432834
HINFP	histone H4 transcription factor	-1.69	1.47	0	0.63	0	3.82	3.82	in utero embryonic development	The process whose specific outcome is the progression of the embryo in the uterus over time, from formation of the zygote in the oviduct, to birth. An example of this process is found in Mus musculus.	BM362490
SETD2	SET domain containing 2	-0.11	0	0	0.93	0	3.82	3.82	histone-lysine N-methyltransferase activity	Catalysis of the reaction: S-adenosyl-L-methionine + histone L-lysine = S-adenosyl-L-homocysteine + histone N6-methyl-L-lysine. The methylation of peptidyl-lysine in histones forms N6-methyl-L-lysine, N6,N6-dimethyl-L-lysine and N6,N6,N6-trimethyl-L-lysine derivatives.	CR454872
HINFP	histone H4 transcription factor	-1.7	1.48	0	0.63	0	3.82	3.82	histone binding	Interacting selectively and non-covalently with a histone, any of a group of water-soluble proteins found in association with the DNA of plant and animal chromosomes. They are involved in the condensation and coiling of chromosomes during cell division and have also been implicated in nonspecific suppression of gene activity.	BM362490
NOLC1	nucleolar and coiled-body phosphoprotein 1	1.15	-2.31	-1.54	3.82	0	3.22	3.82	GTP binding	Interacting selectively and non-covalently with GTP, guanosine triphosphate.	CN441946
HINFP	histone H4 transcription factor	-1.68	1.47	0	0.64	0	3.82	3.82	G1/S transition of mitotic cell cycle	The mitotic cell cycle transition by which a cell in G1 commits to S phase. The process begins with the build up of G1 cyclin-dependent kinase (G1 CDK), resulting in the activation of transcription of G1 cyclins. The process ends with the positive feedback of the G1 cyclins on the G1 CDK which commits the cell to S phase, in which DNA replication is initiated.	BM362490
HINFP	histone H4 transcription factor	-1.69	1.47	0	0.64	0	3.82	3.82	enzyme binding	Interacting selectively and non-covalently with any enzyme.	BM362490
ANGPT1	angiopoietin 1	-0.07	0	1.32	2.57	3.82	0.05	3.82	endocardium development	The process whose specific outcome is the progression of the endocardium over time, from its formation to the mature structure. The endocardium is an anatomical structure comprised of an endothelium and an extracellular matrix that forms the innermost layer of tissue of the heart, and lines the heart chambers.	BM364122
HINFP	histone H4 transcription factor	-1.68	1.47	0	0.64	0	3.82	3.82	DNA repair	The process of restoring DNA after damage. Genomes are subject to damage by chemical and physical agents in the environment (e.g. UV and ionizing radiations, chemical mutagens, fungal and bacterial toxins, etc.) and by free radicals or alkylating agents endogenously generated in metabolism. DNA is also damaged because of errors during its replication. A variety of different DNA repair pathways ha…	BM362490
CD59	CD59 molecule, complement regulatory protein	0.64	-0.81	0.09	3.82	0	-1.58	3.82	complement activation	Any process involved in the activation of any of the steps of the complement cascade, which allows for the direct killing of microbes, the disposal of immune complexes, and the regulation of other immune processes; the initial steps of complement activation involve one of three pathways, the classical pathway, the alternative pathway, and the lectin pathway, all of which lead to the terminal comp…	CK394213
ENKUR	enkurin, TRPC channel interacting protein	0	0	0	3.82	-2.12	3.19	3.82	cilium	A specialized eukaryotic organelle that consists of a filiform extrusion of the cell surface. Each cilium is bounded by an extrusion of the cytoplasmic (plasma) membrane, and contains a regular longitudinal array of microtubules, anchored basally in a centriole.	CR550949
HINFP	histone H4 transcription factor	-1.69	1.47	0	0.64	0	3.82	3.82	chromatin binding	Interacting selectively and non-covalently with chromatin, the network of fibers of DNA, protein, and sometimes RNA, that make up the chromosomes of the eukaryotic nucleus during interphase.	BM362490
ENKUR	enkurin, TRPC channel interacting protein	0	0	0	3.82	-2.12	3.19	3.82	cell projection	A prolongation or process extending from a cell, e.g. a flagellum or axon.	CR550949
NEFL	neurofilament, light polypeptide 68kDa	0	0	1.82	0	1.89	3.82	3.82	cell death	Any biological process that results in permanent cessation of all vital functions of a cell. A cell should be considered dead when any one of the following molecular or morphological criteria is met: (1) the cell has lost the integrity of its plasma membrane; (2) the cell, including its nucleus, has undergone complete fragmentation into discrete bodies (frequently referred to as apoptotic bodies"…	CN432834
NOLC1	nucleolar and coiled-body phosphoprotein 1	1.15	-2.31	-1.54	3.82	0	3.22	3.82	cell cycle	The progression of biochemical and morphological phases and events that occur in a cell during successive cell replication or nuclear replication events. Canonically, the cell cycle comprises the replication and segregation of genetic material followed by the division of the cell, but in endocycles or syncytial cells nuclear replication or nuclear division may not be followed by cell division.	CN441946
ANGPT1	angiopoietin 1	-0.1	0	1.34	2.56	3.82	0.02	3.82	cardiac muscle tissue morphogenesis	The process in which the anatomical structures of cardiac muscle tissue are generated and organized.	BM364122
ENKUR	enkurin, TRPC channel interacting protein	0	0	0	3.82	-2.12	3.18	3.82	calmodulin binding	Interacting selectively and non-covalently with calmodulin, a calcium-binding protein with many roles, both in the calcium-bound and calcium-free states.	CR550949
NOLC1	nucleolar and coiled-body phosphoprotein 1	1.15	-2.31	-1.54	3.82	0	3.22	3.82	Cajal body	A class of nuclear body, first seen after silver staining by Ramon y Cajal in 1903, enriched in small nuclear ribonucleoproteins, and certain general RNA polymerase II transcription factors; ultrastructurally, they appear as a tangle of coiled, electron-dense threads roughly 0.5 micrometers in diameter; involved in aspects of snRNP biogenesis; the protein coilin serves as a marker for Cajal bodie…	CN441946
HINFP	histone H4 transcription factor	-1.68	1.47	0	0.64	0	3.82	3.82	Cajal body	A class of nuclear body, first seen after silver staining by Ramon y Cajal in 1903, enriched in small nuclear ribonucleoproteins, and certain general RNA polymerase II transcription factors; ultrastructurally, they appear as a tangle of coiled, electron-dense threads roughly 0.5 micrometers in diameter; involved in aspects of snRNP biogenesis; the protein coilin serves as a marker for Cajal bodie…	BM362490
NEFL	neurofilament, light polypeptide 68kDa	0	0	1.83	0	1.89	3.82	3.82	axon regeneration	The regrowth of axons following their loss or damage.	CN432834
NEFL	neurofilament, light polypeptide 68kDa	0	0	1.8	0	1.88	3.81	3.81	synaptic transmission	The process of communication from a neuron to a target (neuron, muscle, or secretory cell) across a synapse.	CN432834
NEFL	neurofilament, light polypeptide 68kDa	0	0	1.82	0	1.89	3.81	3.81	structural molecule activity	The action of a molecule that contributes to the structural integrity of a complex or assembly within or outside a cell.	CN432834
NEFL	neurofilament, light polypeptide 68kDa	0	0	1.82	0	1.89	3.81	3.81	structural constituent of cytoskeleton	The action of a molecule that contributes to the structural integrity of a cytoskeletal structure.	CN432834
NOLC1	nucleolar and coiled-body phosphoprotein 1	1.15	-2.31	-1.53	3.81	0	3.23	3.81	small nuclear ribonucleoprotein complex	A complex composed of RNA of the small nuclear RNA (snRNA) class and protein, found in the nucleus of a eukaryotic cell. These are typically named after the snRNA(s) they contain, e.g. U1 snRNP or U4/U6 snRNP. Many, but not all, of these complexes are involved in splicing of nuclear mRNAs.	CN441946
CD59	CD59 molecule, complement regulatory protein	0.63	-0.79	0.1	3.81	0	-1.59	3.81	sarcolemma	The outer membrane of a muscle cell, consisting of the plasma membrane, a covering basement membrane (about 100 nm thick and sometimes common to more than one fiber), and the associated loose network of collagen fibers.	CK394213
NEFL	neurofilament, light polypeptide 68kDa	0	0	1.82	0	1.89	3.81	3.81	regulation of axonogenesis	Any process that modulates the frequency, rate or extent of axonogenesis, the generation of an axon, the long process of a neuron.	CN432834
EPYC		3.81	0	1.63	0	0	-1.84	3.81	proteinaceous extracellular matrix	A layer consisting mainly of proteins (especially collagen) and glycosaminoglycans (mostly as proteoglycans) that forms a sheet underlying or overlying cells such as endothelial and epithelial cells. The proteins are secreted by cells in the vicinity. An example of this component is found in Mus musculus.	NM_174307
NEFL	neurofilament, light polypeptide 68kDa	0	0	1.81	0	1.89	3.81	3.81	protein polymerization	The process of creating protein polymers, compounds composed of a large number of component monomers; polymeric proteins may be made up of different or identical monomers. Polymerization occurs by the addition of extra monomers to an existing poly- or oligomeric protein.	CN432834
ALDOC	aldolase C, fructose-bisphosphate	0	0	0	0	0	3.81	3.81	protein heterotetramerization	The formation of a protein heterotetramer, a macromolecular structure consisting of four noncovalently associated subunits, of which not all are identical.	BM363586
NEFL	neurofilament, light polypeptide 68kDa	0	0	1.81	0	1.89	3.81	3.81	protein domain specific binding	Interacting selectively and non-covalently with a specific domain of a protein.	CN432834
NEFL	neurofilament, light polypeptide 68kDa	0	0	1.82	0	1.89	3.81	3.81	protein C-terminus binding	Interacting selectively and non-covalently with a protein C-terminus, the end of any peptide chain at which the 1-carboxy function of a constituent amino acid is not attached in peptide linkage to another amino-acid residue.	CN432834
NEFL	neurofilament, light polypeptide 68kDa	0	0	1.81	0	1.89	3.81	3.81	protein binding, bridging	The binding activity of a molecule that brings together two or more protein molecules, or a protein and another macromolecule or complex, through a selective, non-covalent, often stoichiometric interaction, permitting those molecules to function in a coordinated way.	CN432834
FGF10	fibroblast growth factor 10	3.27	3.81	1.06	0.31	0	-1.93	3.81	positive regulation of lymphocyte proliferation	Any process that activates or increases the rate or extent of lymphocyte proliferation.	CN440582
NEFL	neurofilament, light polypeptide 68kDa	0	0	1.82	0	1.89	3.81	3.81	positive regulation of axonogenesis	Any process that activates or increases the frequency, rate or extent of axonogenesis.	CN432834
SETD2	SET domain containing 2	-0.17	0	0	0.91	0	3.81	3.81	peptidyl-lysine trimethylation	The methylation of peptidyl-lysine to form peptidyl-N6,N6,N6-trimethyl-L-lysine.	CR454872
NEFL	neurofilament, light polypeptide 68kDa	0	0	1.81	0	1.88	3.81	3.81	neuron projection	A prolongation or process extending from a nerve cell, e.g. an axon or dendrite.	CN432834
NEFL	neurofilament, light polypeptide 68kDa	0	0	1.81	0	1.89	3.81	3.81	neuron projection morphogenesis	The process in which the anatomical structures of a neuron projection are generated and organized. A neuron projection is any process extending from a neural cell, such as axons or dendrites.	CN432834
NEFL	neurofilament, light polypeptide 68kDa	0	0	1.81	0	1.88	3.81	3.81	neuromuscular process controlling balance	Any process that an organism uses to control its balance, the orientation of the organism (or the head of the organism) in relation to the source of gravity. In humans and animals, balance is perceived through visual cues, the labyrinth system of the inner ears and information from skin pressure receptors and muscle and joint receptors.	CN432834
SETD2	SET domain containing 2	-0.15	0	0	0.92	0	3.81	3.81	neural tube closure	The last step in the formation of the neural tube, where the paired neural folds are brought together and fuse at the dorsal midline.	CR454872
NEFL	neurofilament, light polypeptide 68kDa	0	0	1.82	0	1.89	3.81	3.81	negative regulation of neuron apoptotic process	Any process that stops, prevents, or reduces the frequency, rate or extent of cell death by apoptotic process in neurons.	CN432834
CD59	CD59 molecule, complement regulatory protein	0.63	-0.79	0.1	3.81	0	-1.59	3.81	negative regulation of immune effector process	Any process that stops, prevents, or reduces the frequency, rate, or extent of an immune effector process.	CK394213
CD59	CD59 molecule, complement regulatory protein	0.62	-0.78	0.11	3.81	0	-1.6	3.81	negative regulation of apoptotic process	Any process that stops, prevents, or reduces the frequency, rate or extent of cell death by apoptotic process.	CK394213
NEFL	neurofilament, light polypeptide 68kDa	0	0	1.81	0	1.88	3.81	3.81	microtubule cytoskeleton organization	A process that is carried out at the cellular level which results in the assembly, arrangement of constituent parts, or disassembly of cytoskeletal structures comprising microtubules and their associated proteins.	CN432834
SETD2	SET domain containing 2	-0.17	0	0	0.91	0	3.81	3.81	methyltransferase activity	Catalysis of the transfer of a methyl group to an acceptor molecule.	CR454872
NEFL	neurofilament, light polypeptide 68kDa	0	0	1.81	0	1.89	3.81	3.81	intermediate filament cytoskeleton organization	A process that is carried out at the cellular level which results in the assembly, arrangement of constituent parts, or disassembly of cytoskeletal structures comprising intermediate filaments and their associated proteins.	CN432834
CD59	CD59 molecule, complement regulatory protein	0.62	-0.78	0.11	3.81	0	-1.6	3.81	innate immune response	Innate immune responses are defense responses mediated by germline encoded components that directly recognize components of potential pathogens.	CK394213
NEFL	neurofilament, light polypeptide 68kDa	0	0	1.81	0	1.89	3.81	3.81	identical protein binding	Interacting selectively and non-covalently with an identical protein or proteins.	CN432834
CD59	CD59 molecule, complement regulatory protein	0.62	-0.77	0.11	3.81	0	-1.6	3.81	humoral immune response	An immune response mediated through a body fluid.	CK394213
SETD2	SET domain containing 2	-0.16	0	0	0.91	0	3.81	3.81	histone lysine methylation	The modification of a histone by addition of a methyl group to a lysine residue.	CR454872
FGF10	fibroblast growth factor 10	3.27	3.81	1.05	0.31	0	-1.93	3.81	growth factor receptor binding	Interacting selectively and non-covalently with a growth factor receptor.	CN440582
NEFL	neurofilament, light polypeptide 68kDa	0	0	1.81	0	1.89	3.81	3.81	growth cone	The migrating motile tip of a growing nerve cell axon or dendrite.	CN432834
ALDOC	aldolase C, fructose-bisphosphate	0	0	0	0	0	3.81	3.81	glucose metabolic process	The chemical reactions and pathways involving glucose, the aldohexose gluco-hexose. D-glucose is dextrorotatory and is sometimes known as dextrose; it is an important source of energy for living organisms and is found free as well as combined in homo- and hetero-oligosaccharides and polysaccharides.	BM363586
EPYC		3.81	0	1.63	0	0	-1.84	3.81	female pregnancy	The set of physiological processes that allow an embryo or foetus to develop within the body of a female animal. It covers the time from fertilization of a female ovum by a male spermatozoon until birth.	NM_174307
HINFP	histone H4 transcription factor	-1.76	1.49	0	0.62	0	3.81	3.81	establishment of protein localization	The directed movement of a protein to a specific location.	BM362490
HINFP	histone H4 transcription factor	-1.78	1.49	0	0.62	0	3.81	3.81	DNA damage checkpoint	A cell cycle checkpoint that regulates progression through the cell cycle in response to DNA damage. A DNA damage checkpoint may blocks cell cycle progression (in G1, G2 or metaphase) or slow the rate at which S phase proceeds.	BM362490
NEFL	neurofilament, light polypeptide 68kDa	0	0	1.82	0	1.89	3.81	3.81	cytoplasmic part	Any constituent part of the cytoplasm, all of the contents of a cell excluding the plasma membrane and nucleus, but including other subcellular structures.	CN432834
CD59	CD59 molecule, complement regulatory protein	0.62	-0.78	0.11	3.81	0	-1.6	3.81	compact myelin	The portion of the myelin sheath in which layers of cell membrane are tightly juxtaposed, completely excluding cytoplasm. The juxtaposed cytoplasmic surfaces form the major dense line, while the juxtaposed extracellular surfaces form the interperiod line visible in electron micrographs.	CK394213
SETD2	SET domain containing 2	-0.14	0	0	0.92	0	3.81	3.81	chromosome	A structure composed of a very long molecule of DNA and associated proteins (e.g. histones) that carries hereditary information.	CR454872
NEFL	neurofilament, light polypeptide 68kDa	0	0	1.81	0	1.89	3.81	3.81	cellular component assembly	The aggregation, arrangement and bonding together of a cellular component.	CN432834
CD59	CD59 molecule, complement regulatory protein	0.62	-0.78	0.11	3.81	0	-1.6	3.81	cell surface	The external part of the cell wall and/or plasma membrane.	CK394213
CD59	CD59 molecule, complement regulatory protein	0.62	-0.78	0.11	3.81	0	-1.6	3.81	cell surface receptor signaling pathway	A series of molecular signals initiated by activation of a receptor on the surface of a cell. The pathway begins with binding of an extracellular ligand to a cell surface receptor, or for receptors that signal in the absence of a ligand, by ligand-withdrawal or the activity of a constitutively active receptor. The pathway ends with regulation of a downstream cellular process, e.g. transcription.	CK394213
LIM2		3.81	1.31	0	0	2.48	-2.34	3.81	cell junction	A cellular component that forms a specialized region of connection between two cells or between a cell and the extracellular matrix. At a cell junction, anchoring proteins extend through the plasma membrane to link cytoskeletal proteins in one cell to cytoskeletal proteins in neighboring cells or to proteins in the extracellular matrix.	NM_174102
LIM2		3.81	1.31	0	0	2.48	-2.34	3.81	camera-type eye development	The process whose specific outcome is the progression of the camera-type eye over time, from its formation to the mature structure. The camera-type eye is an organ of sight that receives light through an aperture and focuses it through a lens, projecting it on a photoreceptor field.	NM_174102
SETD2	SET domain containing 2	-0.16	0	0	0.91	0	3.81	3.81	blood vessel morphogenesis	The process in which the anatomical structures of blood vessels are generated and organized. The blood vessel is the vasculature carrying blood.	CR454872
NEFL	neurofilament, light polypeptide 68kDa	0	0	1.81	0	1.89	3.81	3.81	axon	The long process of a neuron that conducts nerve impulses, usually away from the cell body to the terminals and varicosities, which are sites of storage and release of neurotransmitter.	CN432834
CD59	CD59 molecule, complement regulatory protein	0.62	-0.78	0.11	3.81	0	-1.6	3.81	anchored component of external side of plasma membrane	The component of the plasma membrane consisting of the gene products that are tethered to the membrane only by a covalently attached anchor, such as a lipid group embedded in the membrane. Gene products with peptide sequences that are embedded in the membrane are excluded from this grouping.	CK394213
SETD2	SET domain containing 2	-0.19	0	0	0.91	0	3.8	3.8	vasculogenesis	The differentiation of endothelial cells from progenitor cells during blood vessel development, and the de novo formation of blood vessels and tubes.	CR454872
SETD2	SET domain containing 2	-0.17	0	0	0.91	0	3.8	3.8	transcription elongation from RNA polymerase II promoter	The extension of an RNA molecule after transcription initiation and promoter clearance at an RNA polymerase II promoter by the addition of ribonucleotides catalyzed by RNA polymerase II.	CR454872
LIM2		3.8	1.3	0	0	2.47	-2.35	3.8	tight junction	An occluding cell-cell junction that is composed of a branching network of sealing strands that completely encircles the apical end of each cell in an epithelial sheet; the outer leaflets of the two interacting plasma membranes are seen to be tightly apposed where sealing strands are present. Each sealing strand is composed of a long row of transmembrane adhesion proteins embedded in each of the …	NM_174102
ANGPT1	angiopoietin 1	-0.14	0	1.35	2.56	3.8	0	3.8	sulfur compound biosynthetic process	The chemical reactions and pathways resulting in the formation of compounds that contain sulfur, such as the amino acids methionine and cysteine or the tripeptide glutathione.	BM364122
SETD2	SET domain containing 2	-0.19	0	0	0.91	0	3.8	3.8	stem cell development	The process whose specific outcome is the progression of the stem cell over time, from its formation to the mature structure. Cell development does not include the steps involved in committing a cell to its specific fate.	CR454872
ALDOC	aldolase C, fructose-bisphosphate	0	0	0	0	0	3.8	3.8	response to organonitrogen compound	Any process that results in a change in state or activity of a cell or an organism (in terms of movement, secretion, enzyme production, gene expression, etc.) as a result of an organonitrogen stimulus. An organonitrogen compound is formally a compound containing at least one carbon-nitrogen bond.	BM363586
ALDOC	aldolase C, fructose-bisphosphate	0	0	0	0	0	3.8	3.8	response to organic cyclic compound	Any process that results in a change in state or activity of a cell or an organism (in terms of movement, secretion, enzyme production, gene expression, etc.) as a result of an organic cyclic compound stimulus.	BM363586
ALDOC	aldolase C, fructose-bisphosphate	0	0	0	0	0	3.8	3.8	response to hypoxia	Any process that results in a change in state or activity of a cell or an organism (in terms of movement, secretion, enzyme production, gene expression, etc.) as a result of a stimulus indicating lowered oxygen tension. Hypoxia, defined as a decline in O2 levels below normoxic levels of 20.8 - 20.95%, results in metabolic adaptation at both the cellular and organismal level.	BM363586
CD59	CD59 molecule, complement regulatory protein	0.61	-0.77	0.12	3.8	0	-1.61	3.8	regulation of humoral immune response	Any process that modulates the frequency, rate, or extent of a humoral immune response.	CK394213
SETD2	SET domain containing 2	-0.19	0	0	0.91	0	3.8	3.8	regulation of gene expression	Any process that modulates the frequency, rate or extent of gene expression. Gene expression is the process in which a gene's coding sequence is converted into a mature gene product or products (proteins or RNA). This includes the production of an RNA transcript as well as any processing to produce a mature RNA product or an mRNA (for protein-coding genes) and the translation of that mRNA into pr…	CR454872
ALDOC	aldolase C, fructose-bisphosphate	0	0	0	0	0	3.8	3.8	protein homotetramerization	The formation of a protein homotetramer, a macromolecular structure consisting of four noncovalently associated identical subunits.	BM363586
ALDOC	aldolase C, fructose-bisphosphate	0	0	0	0	0	3.8	3.8	phosphate-containing compound metabolic process	The chemical reactions and pathways involving the phosphate group, the anion or salt of any phosphoric acid.	BM363586
ALDOC	aldolase C, fructose-bisphosphate	0	0	0	0	0	3.8	3.8	organophosphate metabolic process	The chemical reactions and pathways involving organophosphates, any phosphate-containing organic compound.	BM363586
ALDOC	aldolase C, fructose-bisphosphate	0	0	0	0	0	3.8	3.8	organ regeneration	The regrowth of a lost or destroyed organ.	BM363586
CD59	CD59 molecule, complement regulatory protein	0.61	-0.77	0.12	3.8	0	-1.61	3.8	negative regulation of response to stimulus	Any process that stops, prevents, or reduces the frequency, rate or extent of a response to a stimulus. Response to stimulus is a change in state or activity of a cell or an organism (in terms of movement, secretion, enzyme production, gene expression, etc.) as a result of a stimulus.	CK394213
CD59	CD59 molecule, complement regulatory protein	0.61	-0.77	0.12	3.8	0	-1.61	3.8	negative regulation of protein metabolic process	Any process that stops, prevents, or reduces the frequency, rate or extent of chemical reactions and pathways involving a protein.	CK394213
SETD2	SET domain containing 2	-0.2	0	0	0.9	0	3.8	3.8	mRNA export from nucleus	The directed movement of mRNA from the nucleus to the cytoplasm.	CR454872
SETD2	SET domain containing 2	-0.17	0	0	0.91	0	3.8	3.8	methylation	The process in which a methyl group is covalently attached to a molecule.	CR454872
ALDOC	aldolase C, fructose-bisphosphate	0	0	0	0	0	3.8	3.8	lyase activity	Catalysis of the cleavage of C-C, C-O, C-N and other bonds by other means than by hydrolysis or oxidation, or conversely adding a group to a double bond. They differ from other enzymes in that two substrates are involved in one reaction direction, but only one in the other direction. When acting on the single substrate, a molecule is eliminated and this generates either a new double bond or a new…	BM363586
ALDOC	aldolase C, fructose-bisphosphate	0	0	0	0	0	3.8	3.8	glycolytic process	The chemical reactions and pathways resulting in the breakdown of a carbohydrate into pyruvate, with the concomitant production of a small amount of ATP. Glycolysis begins with the metabolism of a carbohydrate toe generate products that can enter the pathway and ends with the production of pyruvate. Pyruvate may be converted to ethanol, lactate, or other small molecules, or fed into the TCA cycle.	BM363586
ALDOC	aldolase C, fructose-bisphosphate	0	0	0	0	0	3.8	3.8	gluconeogenesis	The formation of glucose from noncarbohydrate precursors, such as pyruvate, amino acids and glycerol.	BM363586
ALDOC	aldolase C, fructose-bisphosphate	0	0	0	0	0	3.8	3.8	fructose metabolic process	The chemical reactions and pathways involving fructose, the ketohexose arabino-2-hexulose. Fructose exists in a open chain form or as a ring compound. D-fructose is the sweetest of the sugars and is found free in a large number of fruits and honey.	BM363586
ALDOC	aldolase C, fructose-bisphosphate	0	0	0	0	0	3.8	3.8	epithelial cell differentiation	The process in which a relatively unspecialized cell acquires specialized features of an epithelial cell, any of the cells making up an epithelium.	BM363586
SETD2	SET domain containing 2	-0.18	0	0	0.91	0	3.8	3.8	embryonic placenta development	The embryonically driven process whose specific outcome is the progression of the placenta over time, from its formation to the mature structure. The placenta is an organ of metabolic interchange between fetus and mother, partly of embryonic origin and partly of maternal origin.	CR454872
NEFL	neurofilament, light polypeptide 68kDa	0	0	1.8	0	1.88	3.8	3.8	cytosolic part	Any constituent part of cytosol, that part of the cytoplasm that does not contain membranous or particulate subcellular components.	CN432834
ALDOC	aldolase C, fructose-bisphosphate	0	0	0	0	0	3.8	3.8	cytoskeletal protein binding	Interacting selectively and non-covalently with any protein component of any cytoskeleton (actin, microtubule, or intermediate filament cytoskeleton).	BM363586
SETD2	SET domain containing 2	-0.17	0	0	0.91	0	3.8	3.8	chromatin modification	The alteration of DNA, protein, or sometimes RNA, in chromatin, which may result in changing the chromatin structure.	CR454872
CD59	CD59 molecule, complement regulatory protein	0.62	-0.77	0.12	3.8	0	-1.61	3.8	cell activation	A change in the morphology or behavior of a cell resulting from exposure to an activating factor such as a cellular or soluble ligand.	CK394213
ALDOC	aldolase C, fructose-bisphosphate	0	0	0	0	0	3.8	3.8	catalytic activity	Catalysis of a biochemical reaction at physiological temperatures. In biologically catalyzed reactions, the reactants are known as substrates, and the catalysts are naturally occurring macromolecular substances known as enzymes. Enzymes possess specific binding sites for substrates, and are usually composed wholly or largely of protein, but RNA that has catalytic activity (ribozyme) is often also…	BM363586
ALDOC	aldolase C, fructose-bisphosphate	0	0	0	0	0	3.8	3.8	carbon-carbon lyase activity	Catalysis of the cleavage of C-C bonds by other means than by hydrolysis or oxidation, or conversely adding a group to a double bond.	BM363586
ALDOC	aldolase C, fructose-bisphosphate	0	0	0	0	0	3.8	3.8	carbohydrate metabolic process	The chemical reactions and pathways involving carbohydrates, any of a group of organic compounds based of the general formula Cx(H2O)y. Includes the formation of carbohydrate derivatives by the addition of a carbohydrate residue to another molecule.	BM363586
ALDOC	aldolase C, fructose-bisphosphate	0	0	0	0	0	3.8	3.8	carbohydrate derivative metabolic process	The chemical reactions and pathways involving carbohydrate derivative.	BM363586
CD59	CD59 molecule, complement regulatory protein	0.62	-0.77	0.12	3.8	0	-1.61	3.8	blood coagulation	The sequential process in which the multiple coagulation factors of the blood interact, ultimately resulting in the formation of an insoluble fibrin clot; it may be divided into three stages: stage 1, the formation of intrinsic and extrinsic prothrombin converting principle; stage 2, the formation of thrombin; stage 3, the formation of stable fibrin polymers.	CK394213
ALDOC	aldolase C, fructose-bisphosphate	0	0	0	0	0	3.8	3.8	axon	The long process of a neuron that conducts nerve impulses, usually away from the cell body to the terminals and varicosities, which are sites of storage and release of neurotransmitter.	BM363586
NEFL	neurofilament, light polypeptide 68kDa	0	0	1.79	0	1.88	3.8	3.8	anterograde axon cargo transport	The directed movement of organelles or molecules along microtubules from the cell body toward the cell periphery in nerve cell axons.	CN432834
SETD2	SET domain containing 2	-0.18	0	0	0.91	0	3.8	3.8	angiogenesis	Blood vessel formation when new vessels emerge from the proliferation of pre-existing blood vessels.	CR454872
ALDOC	aldolase C, fructose-bisphosphate	0	0	0	0	0	3.8	3.8	aging	A developmental process that is a deterioration and loss of function over time. Aging includes loss of functions such as resistance to disease, homeostasis, and fertility, as well as wear and tear. Aging includes cellular senescence, but is more inclusive. May precede death (GO__0016265) and may succeed developmental maturation (GO__0021700).	BM363586
FBXW11	F-box and WD-40 domain protein 11	0	0	0.77	2.62	0	3.79	3.79	Wnt signaling pathway	The series of molecular signals initiated by binding of a Wnt protein to a frizzled family receptor on the surface of the target cell and ending with a change in cell state.	CR453426
FBXW11	F-box and WD-40 domain protein 11	0	0	0.77	2.62	0	3.79	3.79	ubiquitin-protein ligase activity	Catalysis of the reaction: ATP + ubiquitin + protein lysine = AMP + diphosphate + protein N-ubiquityllysine.	CR453426
FBXW11	F-box and WD-40 domain protein 11	0	0	0.77	2.62	0	3.79	3.79	ubiquitin ligase complex	A protein complex that includes a ubiquitin-protein ligase and other proteins that may confer substrate specificity on the complex.	CR453426
KPTN	kaptin	0	-1.55	0	3.79	1.44	-0.59	3.79	stereocilium	An actin-based protrusion from the apical surface of auditory and vestibular hair cells. Bundles of stereocilia act as mechanosensory organelles.	BM363211
KPTN	kaptin	0	-1.55	0	3.79	1.41	-0.59	3.79	sensory perception of sound	The series of events required for an organism to receive an auditory stimulus, convert it to a molecular signal, and recognize and characterize the signal. Sonic stimuli are detected in the form of vibrations and are processed to form a sound.	BM363211
FBXW11	F-box and WD-40 domain protein 11	0	0	0.77	2.62	0	3.79	3.79	SCF-dependent proteasomal ubiquitin-dependent protein catabolic process	The chemical reactions and pathways resulting in the breakdown of a protein or peptide by hydrolysis of its peptide bonds, initiated by the covalent attachment of ubiquitin, with ubiquitin-protein ligation catalyzed by an SCF (Skp1/Cul1/F-box protein) complex, and mediated by the proteasome.	CR453426
FBXW11	F-box and WD-40 domain protein 11	0	0	0.76	2.61	0	3.79	3.79	SCF ubiquitin ligase complex	A ubiquitin ligase complex in which a cullin from the Cul1 subfamily and a RING domain protein form the catalytic core; substrate specificity is conferred by a Skp1 adaptor and an F-box protein. SCF complexes are involved in targeting proteins for degradation by the proteasome. The best characterized complexes are those from yeast and mammals (with core subunits named Cdc53/Cul1, Rbx1/Hrt1/Roc1).	CR453426
SRP68	signal recognition particle 68	-2.75	0	-3.35	-1.47	0	3.79	3.79	ribonucleoprotein complex binding	Interacting selectively and non-covalently with any complex of RNA and protein.	AW466017
FBXW11	F-box and WD-40 domain protein 11	0	0	0.77	2.62	0	3.79	3.79	rhythmic process	Any process pertinent to the generation and maintenance of rhythms in the physiology of an organism.	CR453426
FGF10	fibroblast growth factor 10	3.26	3.79	1.05	0.31	0	-1.93	3.79	regulation of digestive system process	Any process that modulates the frequency, rate or extent of a digestive system process, a physical, chemical, or biochemical process carried out by living organisms to break down ingested nutrients into components that may be easily absorbed and directed into metabolism.	CN440582
FBXW11	F-box and WD-40 domain protein 11	0	0	0.77	2.62	0	3.79	3.79	regulation of circadian rhythm	Any process that modulates the frequency, rate or extent of a circadian rhythm. A circadian rhythm is a biological process in an organism that recurs with a regularity of approximately 24 hours.	CR453426
FBXW11	F-box and WD-40 domain protein 11	0	0	0.77	2.62	0	3.79	3.79	protein ubiquitination	The process in which one or more ubiquitin groups are added to a protein.	CR453426
FBXW11	F-box and WD-40 domain protein 11	0	0	0.77	2.62	0	3.79	3.79	protein polyubiquitination	Addition of multiple ubiquitin groups to a protein, forming a ubiquitin chain.	CR453426
FBXW11	F-box and WD-40 domain protein 11	0	0	0.77	2.62	0	3.79	3.79	protein dimerization activity	The formation of a protein dimer, a macromolecular structure consists of two noncovalently associated identical or nonidentical subunits.	CR453426
FBXW11	F-box and WD-40 domain protein 11	0	0	0.77	2.61	0	3.79	3.79	protein destabilization	Any process that decreases the stability of a protein, making it more vulnerable to degradative processes or aggregation.	CR453426
FBXW11	F-box and WD-40 domain protein 11	0	0	0.77	2.62	0	3.79	3.79	protein dephosphorylation	The process of removing one or more phosphoric residues from a protein.	CR453426
FBXW11	F-box and WD-40 domain protein 11	0	0	0.77	2.62	0	3.79	3.79	proteasome-mediated ubiquitin-dependent protein catabolic process	The chemical reactions and pathways resulting in the breakdown of a protein or peptide by hydrolysis of its peptide bonds, initiated by the covalent attachment of ubiquitin, and mediated by the proteasome.	CR453426
FBXW11	F-box and WD-40 domain protein 11	0	0	0.77	2.62	0	3.79	3.79	positive regulation of transcription, DNA-templated	Any process that activates or increases the frequency, rate or extent of cellular DNA-templated transcription.	CR453426
FBXW11	F-box and WD-40 domain protein 11	0	0	0.77	2.62	0	3.79	3.79	positive regulation of proteolysis	Any process that activates or increases the frequency, rate or extent of the hydrolysis of a peptide bond or bonds within a protein.	CR453426
FGF10	fibroblast growth factor 10	3.26	3.79	1.04	0.31	0	-1.93	3.79	positive regulation of MAPK cascade	Any process that activates or increases the frequency, rate or extent of signal transduction mediated by the MAPK cascade.	CN440582
FGF10	fibroblast growth factor 10	3.26	3.79	1.04	0.31	0	-1.93	3.79	positive regulation of epithelial cell proliferation	Any process that activates or increases the rate or extent of epithelial cell proliferation.	CN440582
FBXW11	F-box and WD-40 domain protein 11	0	0	0.77	2.62	0	3.79	3.79	positive regulation of biological process	Any process that activates or increases the frequency, rate or extent of a biological process. Biological processes are regulated by many means; examples include the control of gene expression, protein modification or interaction with a protein or substrate molecule.	CR453426
KPTN	kaptin	0	-1.55	0	3.79	1.41	-0.59	3.79	perinuclear region of cytoplasm	Cytoplasm situated near, or occurring around, the nucleus.	BM363211
FGF10	fibroblast growth factor 10	3.26	3.79	1.04	0.31	0	-1.93	3.79	otic vesicle development	The process whose specific outcome is the progression of the otic vesicle over time, from its formation to the mature structure. The otic vesicle is a transient embryonic structure formed during development of the vertebrate inner ear.	CN440582
FBXW11	F-box and WD-40 domain protein 11	0	0	0.77	2.62	0	3.79	3.79	negative regulation of transcription, DNA-templated	Any process that stops, prevents, or reduces the frequency, rate or extent of cellular DNA-templated transcription.	CR453426
FBXW11	F-box and WD-40 domain protein 11	0	0	0.77	2.62	0	3.79	3.79	negative regulation of NF-kappaB import into nucleus	Any process that stops, prevents, or reduces the frequency, rate or extent of the transfer of NF-kappaB, a transcription factor for eukaryotic RNA polymerase II promoters, from the cytoplasm into the nucleus, across the nuclear membrane.	CR453426
FBXW11	F-box and WD-40 domain protein 11	0	0	0.77	2.62	0	3.79	3.79	mitotic cell cycle	Progression through the phases of the mitotic cell cycle, the most common eukaryotic cell cycle, which canonically comprises four successive phases called G1, S, G2, and M and includes replication of the genome and the subsequent segregation of chromosomes into daughter cells. In some variant cell cycles nuclear replication or nuclear division may not be followed by cell division, or G1 and G2 ph…	CR453426
KPTN	kaptin	0	-1.55	0	3.79	1.39	-0.6	3.79	microtubule organizing center	An intracellular structure that can catalyze gamma-tubulin-dependent microtubule nucleation and that can anchor microtubules by interacting with their minus ends, plus ends or sides.	BM363211
KPTN	kaptin	0	-1.55	0	3.79	1.42	-0.59	3.79	growth cone	The migrating motile tip of a growing nerve cell axon or dendrite.	BM363211
EPYC		3.79	0	1.61	0	0	-1.89	3.79	glycosaminoglycan binding	Interacting selectively and non-covalently with any glycan (polysaccharide) containing a substantial proportion of aminomonosaccharide residues.	NM_174307
FBXW11	F-box and WD-40 domain protein 11	0	0	0.77	2.62	0	3.79	3.79	G2/M transition of mitotic cell cycle	The mitotic cell cycle transition by which a cell in G2 commits to M phase. The process begins when the kinase activity of M cyclin/CDK complex reaches a threshold high enough for the cell cycle to proceed. This is accomplished by activating a positive feedback loop that results in the accumulation of unphosphorylated and active M cyclin/CDK complex.	CR453426
SETD2	SET domain containing 2	-0.23	0	0	0.9	0	3.79	3.79	embryonic morphogenesis	The process in which anatomical structures are generated and organized during the embryonic phase. The embryonic phase begins with zygote formation. The end of the embryonic phase is organism-specific. For example, it would be at birth for mammals, larval hatching for insects and seed dormancy in plants.	CR454872
FBXW11	F-box and WD-40 domain protein 11	0	0	0.77	2.62	0	3.79	3.79	circadian rhythm	Any biological process in an organism that recurs with a regularity of approximately 24 hours.	CR453426
FBXW11	F-box and WD-40 domain protein 11	0	0	0.77	2.62	0	3.79	3.79	centrosome	A structure comprised of a core structure (in most organisms, a pair of centrioles) and peripheral material from which a microtubule-based structure, such as a spindle apparatus, is organized. Centrosomes occur close to the nucleus during interphase in many eukaryotic cells, though in animal cells it changes continually during the cell-division cycle.	CR453426
KPTN	kaptin	0	-1.55	0	3.79	1.44	-0.59	3.79	cellular component movement	The directed, self-propelled movement of a cellular component without the involvement of an external agent such as a transporter or a pore.	BM363211
KPTN	kaptin	0	-1.55	0	3.79	1.42	-0.59	3.79	cell projection	A prolongation or process extending from a cell, e.g. a flagellum or axon.	BM363211
SETD2	SET domain containing 2	-0.21	0	0	0.9	0	3.79	3.79	cell migration	The orderly movement of a cell from one site to another, often during the development of a multicellular organism or multicellular structure.	CR454872
FBXW11	F-box and WD-40 domain protein 11	0	0	0.77	2.62	0	3.79	3.79	cell cycle	The progression of biochemical and morphological phases and events that occur in a cell during successive cell replication or nuclear replication events. Canonically, the cell cycle comprises the replication and segregation of genetic material followed by the division of the cell, but in endocycles or syncytial cells nuclear replication or nuclear division may not be followed by cell division.	CR453426
KPTN	kaptin	0	-1.55	0	3.79	1.41	-0.59	3.79	actin filament organization	A process that is carried out at the cellular level which results in the assembly, arrangement of constituent parts, or disassembly of cytoskeletal structures comprising actin filaments. Includes processes that control the spatial distribution of actin filaments, such as organizing filaments into meshworks, bundles, or other structures, as by cross-linking.	BM363211
KPTN	kaptin	0	-1.55	0	3.79	1.42	-0.59	3.79	actin cytoskeleton	The part of the cytoskeleton (the internal framework of a cell) composed of actin and associated proteins. Includes actin cytoskeleton-associated complexes.	BM363211
KPTN	kaptin	0	-1.55	0	3.79	1.41	-0.59	3.79	actin binding	Interacting selectively and non-covalently with monomeric or multimeric forms of actin, including actin filaments.	BM363211
SRP68	signal recognition particle 68	-2.76	0	-3.36	-1.49	0	3.78	3.78	translation	The cellular metabolic process in which a protein is formed, using the sequence of a mature mRNA molecule to specify the sequence of amino acids in a polypeptide chain. Translation is mediated by the ribosome, and begins with the formation of a ternary complex between aminoacylated initiator methionine tRNA, GTP, and initiation factor 2, which subsequently associates with the small subunit of the…	AW466017
TEC	tec protein tyrosine kinase (EC:2.7.10.1)	0	0	0	2.89	3.78	-0.54	3.78	tissue regeneration	The regrowth of lost or destroyed tissues.	AW461937
SRP68	signal recognition particle 68	-2.76	0	-3.36	-1.49	0	3.78	3.78	SRP-dependent cotranslational protein targeting to membrane	The targeting of proteins to a membrane that occurs during translation and is dependent upon two key components, the signal-recognition particle (SRP) and the SRP receptor. SRP is a cytosolic particle that transiently binds to the endoplasmic reticulum (ER) signal sequence in a nascent protein, to the large ribosomal unit, and to the SRP receptor in the ER membrane.	AW466017
FGF10	fibroblast growth factor 10	3.26	3.78	1.04	0.31	0	-1.93	3.78	spleen development	The process whose specific outcome is the progression of the spleen over time, from its formation to the mature structure. The spleen is a large vascular lymphatic organ composed of white and red pulp, involved both in hemopoietic and immune system functions.	CN440582
SRP68	signal recognition particle 68	-2.77	0	-3.37	-1.49	0	3.78	3.78	signal sequence binding	Interacting selectively and non-covalently with a signal sequence, a specific peptide sequence found on protein precursors or mature proteins that dictates where the mature protein is localized.	AW466017
SRP68	signal recognition particle 68	-2.77	0	-3.37	-1.5	0	3.78	3.78	ribosome	An intracellular organelle, about 200 A in diameter, consisting of RNA and protein. It is the site of protein biosynthesis resulting from translation of messenger RNA (mRNA). It consists of two subunits, one large and one small, each containing only protein and RNA. Both the ribosome and its subunits are characterized by their sedimentation coefficients, expressed in Svedberg units (symbol: S). H…	AW466017
SRP68	signal recognition particle 68	-2.77	0	-3.37	-1.49	0	3.78	3.78	ribonucleoprotein complex	A macromolecular complex containing both protein and RNA molecules.	AW466017
SRP68	signal recognition particle 68	-2.77	0	-3.37	-1.5	0	3.78	3.78	response to drug	Any process that results in a change in state or activity of a cell or an organism (in terms of movement, secretion, enzyme production, gene expression, etc.) as a result of a drug stimulus. A drug is a substance used in the diagnosis, treatment or prevention of a disease.	AW466017
THSD4	thrombospondin, type I, domain containing 4	0	-2.37	3.78	0.64	0	-2.29	3.78	proteinaceous extracellular matrix	A layer consisting mainly of proteins (especially collagen) and glycosaminoglycans (mostly as proteoglycans) that forms a sheet underlying or overlying cells such as endothelial and epithelial cells. The proteins are secreted by cells in the vicinity. An example of this component is found in Mus musculus.	CR452052
THSD4	thrombospondin, type I, domain containing 4	0	-2.37	3.78	0.64	0	-2.29	3.78	peptidase activity	Catalysis of the hydrolysis of a peptide bond. A peptide bond is a covalent bond formed when the carbon atom from the carboxyl group of one amino acid shares electrons with the nitrogen atom from the amino group of a second amino acid.	CR452052
SETD2	SET domain containing 2	-0.26	0	0	0.89	0	3.78	3.78	nucleosome organization	A process that is carried out at the cellular level which results in the assembly, arrangement of constituent parts, or disassembly of one or more nucleosomes.	CR454872
SRP68	signal recognition particle 68	-2.77	0	-3.38	-1.5	0	3.78	3.78	nucleolus	A small, dense body one or more of which are present in the nucleus of eukaryotic cells. It is rich in RNA and protein, is not bounded by a limiting membrane, and is not seen during mitosis. Its prime function is the transcription of the nucleolar DNA into 45S ribosomal-precursor RNA, the processing of this RNA into 5.8S, 18S, and 28S components of ribosomal RNA, and the association of these comp…	AW466017
CD59	CD59 molecule, complement regulatory protein	0.59	-0.72	0.14	3.78	0	-1.63	3.78	negative regulation of protein processing	Any process that decreases the rate, frequency or extent of protein maturation by peptide bond cleavage.	CK394213
THSD4	thrombospondin, type I, domain containing 4	0	-2.37	3.78	0.64	0	-2.29	3.78	metalloendopeptidase activity	Catalysis of the hydrolysis of internal, alpha-peptide bonds in a polypeptide chain by a mechanism in which water acts as a nucleophile, one or two metal ions hold the water molecule in place, and charged amino acid side chains are ligands for the metal ions.	CR452052
FGF10	fibroblast growth factor 10	3.25	3.78	1.04	0.32	0	-1.93	3.78	induction of positive chemotaxis	Any process that initiates the directed movement of a motile cell or organism towards a higher concentration in a concentration gradient of a specific chemical.	CN440582
THSD4	thrombospondin, type I, domain containing 4	0	-2.36	3.78	0.64	0	-2.29	3.78	fibril	Extracellular matrix material consisting of polysaccharides and protein.	CR452052
FGF10	fibroblast growth factor 10	3.26	3.78	1.04	0.31	0	-1.93	3.78	fat cell differentiation	The process in which a relatively unspecialized cell acquires specialized features of an adipocyte, an animal connective tissue cell specialized for the synthesis and storage of fat.	CN440582
THSD4	thrombospondin, type I, domain containing 4	0	-2.37	3.78	0.64	0	-2.3	3.78	extracellular matrix	A structure lying external to one or more cells, which provides structural support for cells or tissues; may be completely external to the cell (as in animals and bacteria) or be part of the cell (as in plants).	CR452052
FGF10	fibroblast growth factor 10	3.26	3.78	1.04	0.31	0	-1.93	3.78	embryonic morphogenesis	The process in which anatomical structures are generated and organized during the embryonic phase. The embryonic phase begins with zygote formation. The end of the embryonic phase is organism-specific. For example, it would be at birth for mammals, larval hatching for insects and seed dormancy in plants.	CN440582
SRP68	signal recognition particle 68	-2.77	0	-3.37	-1.5	0	3.78	3.78	cytoplasmic part	Any constituent part of the cytoplasm, all of the contents of a cell excluding the plasma membrane and nucleus, but including other subcellular structures.	AW466017
FGF10	fibroblast growth factor 10	3.26	3.78	1.04	0.31	0	-1.93	3.78	chemotaxis	The directed movement of a motile cell or organism, or the directed growth of a cell guided by a specific chemical concentration gradient. Movement may be towards a higher concentration (positive chemotaxis) or towards a lower concentration (negative chemotaxis).	CN440582
SRP68	signal recognition particle 68	-2.76	0	-3.36	-1.49	0	3.78	3.78	cellular protein metabolic process	The chemical reactions and pathways involving a specific protein, rather than of proteins in general, occurring at the level of an individual cell. Includes cellular protein modification.	AW466017
FGF10	fibroblast growth factor 10	3.25	3.77	1.04	0.32	0	-1.93	3.77	respiratory system development	The progression of the respiratory system over time from its formation to its mature structure. The respiratory system carries out respiratory gaseous exchange.	CN440582
FGF10	fibroblast growth factor 10	3.25	3.77	1.04	0.32	0	-1.93	3.77	regulation of secretion	Any process that modulates the frequency, rate or extent of the controlled release of a substance from a cell or a tissue.	CN440582
FGF10	fibroblast growth factor 10	3.25	3.77	1.04	0.32	0	-1.93	3.77	regulation of keratinocyte proliferation	Any process that modulates the rate, frequency or extent of keratinocyte proliferation. Keratinocyte proliferation is the multiplication or reproduction of keratinocytes, resulting in the expansion of a cell population.	CN440582
FGF10	fibroblast growth factor 10	3.25	3.77	1.03	0.32	0	-1.93	3.77	positive regulation of vascular endothelial growth factor receptor signaling pathway	Any process that activates or increases the frequency, rate or extent of vascular endothelial growth factor receptor signaling pathway activity.	CN440582
FGF10	fibroblast growth factor 10	3.25	3.77	1.03	0.32	0	-1.93	3.77	positive regulation of peptidyl-tyrosine phosphorylation	Any process that activates or increases the frequency, rate or extent of the phosphorylation of peptidyl-tyrosine.	CN440582
FGF10	fibroblast growth factor 10	3.25	3.77	1.04	0.32	0	-1.93	3.77	negative regulation of cell cycle arrest	Any process that decreases the rate, frequency, or extent of cell cycle arrest, the process in which the cell cycle is halted during one of the normal phases.	CN440582
FGF10	fibroblast growth factor 10	3.25	3.77	1.04	0.32	0	-1.93	3.77	lung alveolus development	The process whose specific outcome is the progression of the alveolus over time, from its formation to the mature structure. The alveolus is a sac for holding air in the lungs; formed by the terminal dilation of air passageways.	CN440582
NEFL	neurofilament, light polypeptide 68kDa	0	0	1.74	0	1.85	3.77	3.77	locomotion	Self-propelled movement of a cell or organism from one location to another.	CN432834
FGF10	fibroblast growth factor 10	3.25	3.77	1.03	0.32	0	-1.93	3.77	keratinocyte proliferation	The multiplication or reproduction of keratinocytes, resulting in the expansion of a cell population. Keratinocytes are epidermal cells which synthesize keratin and undergo a characteristic change as they move upward from the basal layers of the epidermis to the cornified (horny) layer of the skin.	CN440582
ANXA1	annexin A1	0.16	-0.2	0	3.77	0.83	2.54	3.77	endocrine pancreas development	The process whose specific outcome is the progression of the endocrine pancreas over time, from its formation to the mature structure. The endocrine pancreas is made up of islet cells that produce insulin, glucagon and somatostatin.	AW464193
FGF10	fibroblast growth factor 10	3.25	3.77	1.04	0.32	0	-1.93	3.77	branching morphogenesis of an epithelial tube	The process in which the anatomical structures of branches in an epithelial tube are generated and organized. A tube is a long hollow cylinder.	CN440582
NEFL	neurofilament, light polypeptide 68kDa	0	0	1.73	0	1.85	3.77	3.77	axon cargo transport	The directed movement of organelles or molecules along microtubules in nerve cell axons.	CN432834
ANXA1	annexin A1	0.17	-0.21	0	3.77	0.81	2.54	3.77	alpha-beta T cell differentiation	The process in which a precursor cell type acquires the specialized features of an alpha-beta T cell. An alpha-beta T cell is a T cell that expresses an alpha-beta T cell receptor complex.	AW464193
FGF10	fibroblast growth factor 10	3.25	3.77	1.04	0.32	0	-1.93	3.77	actin cytoskeleton reorganization	A process that is carried out at the cellular level which results in dynamic structural changes to the arrangement of constituent parts of cytoskeletal structures comprising actin filaments and their associated proteins.	CN440582
ANXA1	annexin A1	0.14	-0.17	0	3.76	0.85	2.55	3.76	vesicle fusion	Fusion of the membrane of a transport vesicle with its target membrane.	AW464193
LIM2		3.76	1.28	0	0	2.47	-2.37	3.76	structural constituent of eye lens	The action of a molecule that contributes to the structural integrity of the lens of an eye.	NM_174102
FGF10	fibroblast growth factor 10	3.25	3.76	1.03	0.32	0	-1.93	3.76	regulation of gene expression	Any process that modulates the frequency, rate or extent of gene expression. Gene expression is the process in which a gene's coding sequence is converted into a mature gene product or products (proteins or RNA). This includes the production of an RNA transcript as well as any processing to produce a mature RNA product or an mRNA (for protein-coding genes) and the translation of that mRNA into pr…	CN440582
FGF10	fibroblast growth factor 10	3.24	3.76	1.03	0.32	0	-1.93	3.76	regulation of G1/S transition of mitotic cell cycle	Any cell cycle regulatory process that controls the commitment of a cell from G1 to S phase of the mitotic cell cycle.	CN440582
FGF10	fibroblast growth factor 10	3.24	3.76	1.03	0.32	0	-1.93	3.76	positive regulation of Notch signaling pathway	Any process that activates or increases the frequency, rate or extent of the Notch signaling pathway.	CN440582
FGF10	fibroblast growth factor 10	3.24	3.76	1.03	0.32	0	-1.93	3.76	positive regulation of G1/S transition of mitotic cell cycle	Any cell cycle regulatory process that promotes the commitment of a cell from G1 to S phase of the mitotic cell cycle.	CN440582
ANXA1	annexin A1	0.16	-0.2	0	3.76	0.83	2.54	3.76	positive regulation of fatty acid biosynthetic process	Any process that activates or increases the frequency, rate or extent of the chemical reactions and pathways resulting in the formation of fatty acids.	AW464193
FGF10	fibroblast growth factor 10	3.24	3.76	1.03	0.32	0	-1.93	3.76	positive regulation of cyclin-dependent protein kinase activity	Any process that activates or increases the frequency, rate or extent of CDK activity.	CN440582
FGF10	fibroblast growth factor 10	3.24	3.76	1.03	0.32	0	-1.93	3.76	positive regulation of ATPase activity	Any process that activates or increases the rate of ATP hydrolysis by an ATPase.	CN440582
SETD2	SET domain containing 2	-0.31	0	0	0.88	0	3.76	3.76	pericardium development	The process whose specific outcome is the progression of the pericardium over time, from its formation to the mature structure. The pericardium is a double-walled sac that contains the heart and the roots of the aorta, vena cava and the pulmonary artery.	CR454872
MAK16	MAK16 homolog (S. cerevisiae)	0.53	0	0	0	1.53	3.76	3.76	nucleolus	A small, dense body one or more of which are present in the nucleus of eukaryotic cells. It is rich in RNA and protein, is not bounded by a limiting membrane, and is not seen during mitosis. Its prime function is the transcription of the nucleolar DNA into 45S ribosomal-precursor RNA, the processing of this RNA into 5.8S, 18S, and 28S components of ribosomal RNA, and the association of these comp…	CN440787
ANXA1	annexin A1	0.16	-0.19	0	3.76	0.83	2.54	3.76	negative regulation of secretion	Any process that stops, prevents, or reduces the frequency, rate or extent of the controlled release of a substance from a cell or a tissue.	AW464193
FGF10	fibroblast growth factor 10	3.25	3.76	1.03	0.32	0	-1.93	3.76	morphogenesis of an epithelium	The process in which the anatomical structures of epithelia are generated and organized. An epithelium consists of closely packed cells arranged in one or more layers, that covers the outer surfaces of the body or lines any internal cavity or tube.	CN440582
THSD4	thrombospondin, type I, domain containing 4	0	-2.35	3.76	0.64	0	-2.24	3.76	extracellular matrix assembly	The aggregation, arrangement and bonding together of the extracellular matrix.	CR452052
FGF10	fibroblast growth factor 10	3.24	3.76	1.03	0.32	0	-1.93	3.76	epidermis development	The process whose specific outcome is the progression of the epidermis over time, from its formation to the mature structure. The epidermis is the outer epithelial layer of a plant or animal, it may be a single layer that produces an extracellular material (e.g. the cuticle of arthropods) or a complex stratified squamous epithelium, as in the case of many vertebrate species.	CN440582
FGF10	fibroblast growth factor 10	3.24	3.76	1.03	0.32	0	-1.93	3.76	digestive system process	A physical, chemical, or biochemical process carried out by living organisms to break down ingested nutrients into components that may be easily absorbed and directed into metabolism.	CN440582
LIM2		3.76	1.27	0	0	2.47	-2.37	3.76	cell-cell junction assembly	The aggregation, arrangement and bonding together of a set of components to form a junction between cells.	NM_174102
FGF10	fibroblast growth factor 10	3.24	3.76	1.03	0.32	0	-1.93	3.76	cell surface	The external part of the cell wall and/or plasma membrane.	CN440582
ANXA1	annexin A1	0.14	-0.17	0	3.76	0.85	2.55	3.76	basolateral plasma membrane	The region of the plasma membrane that includes the basal end and sides of the cell. Often used in reference to animal polarized epithelial membranes, where the basal membrane is the part attached to the extracellular matrix, or in plant cells, where the basal membrane is defined with respect to the zygotic axis.	AW464193
FGF10	fibroblast growth factor 10	3.24	3.76	1.03	0.32	0	-1.93	3.76	angiogenesis	Blood vessel formation when new vessels emerge from the proliferation of pre-existing blood vessels.	CN440582
FGF10	fibroblast growth factor 10	3.24	3.76	1.03	0.32	0	-1.93	3.76	anatomical structure formation involved in morphogenesis	The developmental process pertaining to the initial formation of an anatomical structure from unspecified parts. This process begins with the specific processes that contribute to the appearance of the discrete structure and ends when the structural rudiment is recognizable. An anatomical structure is any biological entity that occupies space and is distinguished from its surroundings. Anatomical…	CN440582
TNP2	transition protein 2	-1.42	1.57	0	-0.63	0	3.75	3.75	sperm motility	Any process involved in the controlled movement of a sperm cell.	NM_174200
FGF10	fibroblast growth factor 10	3.24	3.75	1.03	0.32	0	-1.93	3.75	single organism reproductive process	A biological process that directly contributes to the process of producing new individuals, involving a single organism.	CN440582
FGF10	fibroblast growth factor 10	3.24	3.75	1.03	0.32	0	-1.93	3.75	response to lipopolysaccharide	Any process that results in a change in state or activity of an organism (in terms of movement, secretion, enzyme production, gene expression, etc.) as a result of a lipopolysaccharide stimulus; lipopolysaccharide is a major component of the cell wall of gram-negative bacteria.	CN440582
FGF10	fibroblast growth factor 10	3.24	3.75	1.02	0.32	0	-1.93	3.75	regulation of reproductive process	Any process that modulates the frequency, rate or extent of reproductive process.	CN440582
ANXA1	annexin A1	0.12	-0.15	0	3.75	0.88	2.55	3.75	regulation of myeloid cell apoptotic process	Any process that modulates the frequency, rate, or extent of myeloid cell apoptotic process.	AW464193
ANXA1	annexin A1	0.11	-0.15	0	3.75	0.88	2.55	3.75	regulation of leukocyte apoptotic process	Any process that modulates the frequency, rate or extent of leukocyte apoptotic process.	AW464193
ANXA1	annexin A1	0.12	-0.15	0	3.75	0.88	2.55	3.75	regulation of immune system process	Any process that modulates the frequency, rate, or extent of an immune system process.	AW464193
ANXA1	annexin A1	0.13	-0.17	0	3.75	0.86	2.55	3.75	regulation of fatty acid biosynthetic process	Any process that modulates the frequency, rate or extent of the chemical reactions and pathways resulting in the formation of fatty acids, any of the aliphatic monocarboxylic acids that can be liberated by hydrolysis from naturally occurring fats and oils.	AW464193
FGF10	fibroblast growth factor 10	3.24	3.75	1.03	0.32	0	-1.93	3.75	regulation of epithelial cell migration	Any process that modulates the frequency, rate or extent of epithelial cell migration.	CN440582
FGF10	fibroblast growth factor 10	3.24	3.75	1.03	0.32	0	-1.93	3.75	regulation of activin receptor signaling pathway	Any process that modulates the frequency, rate or extent of the activity of any activin receptor signaling pathway.	CN440582
FGF10	fibroblast growth factor 10	3.24	3.75	1.02	0.32	0	-1.93	3.75	protein localization to cell surface	A process in which a protein is transported to, or maintained in, a location within the external part of the cell wall and/or plasma membrane.	CN440582
FGF10	fibroblast growth factor 10	3.24	3.75	1.03	0.32	0	-1.93	3.75	positive regulation of Wnt signaling pathway	Any process that activates or increases the frequency, rate or extent of Wnt signal transduction.	CN440582
FGF10	fibroblast growth factor 10	3.24	3.75	1.03	0.32	0	-1.93	3.75	positive regulation of transcription, DNA-templated	Any process that activates or increases the frequency, rate or extent of cellular DNA-templated transcription.	CN440582
FGF10	fibroblast growth factor 10	3.24	3.75	1.03	0.32	0	-1.93	3.75	positive regulation of ERK1 and ERK2 cascade	Any process that activates or increases the frequency, rate or extent of signal transduction mediated by the ERK1 and ERK2 cascade.	CN440582
FGF10	fibroblast growth factor 10	3.24	3.75	1.03	0.32	0	-1.93	3.75	positive regulation of cell proliferation	Any process that activates or increases the rate or extent of cell proliferation.	CN440582
ANXA1	annexin A1	0.13	-0.17	0	3.75	0.86	2.55	3.75	mast cell granule	Coarse, bluish-black staining cytoplasmic granules, bounded by a plasma membrane and found in mast cells and basophils. Contents include histamine, heparin, chondroitin sulfates, chymase and tryptase.	AW464193
FGF10	fibroblast growth factor 10	3.24	3.75	1.03	0.32	0	-1.93	3.75	lung epithelial cell differentiation	The process in which a relatively unspecialized cell acquires specialized features of an epithelial cell that contributes to the epithelium of the lung.	CN440582
FGF10	fibroblast growth factor 10	3.24	3.75	1.02	0.32	0	-1.93	3.75	lung development	The process whose specific outcome is the progression of the lung over time, from its formation to the mature structure. In all air-breathing vertebrates the lungs are developed from the ventral wall of the oesophagus as a pouch which divides into two sacs. In amphibians and many reptiles the lungs retain very nearly this primitive sac-like character, but in the higher forms the connection with t…	CN440582
ANXA1	annexin A1	0.12	-0.16	0	3.75	0.87	2.55	3.75	insulin secretion	The regulated release of proinsulin from secretory granules (B granules) in the B cells of the pancreas; accompanied by cleavage of proinsulin to form mature insulin.	AW464193
FGF10	fibroblast growth factor 10	3.24	3.75	1.02	0.32	0	-1.93	3.75	glial cell differentiation	The process in which a relatively unspecialized cell acquires the specialized features of a glial cell.	CN440582
FGF10	fibroblast growth factor 10	3.24	3.75	1.03	0.32	0	-1.93	3.75	female genitalia development	The process whose specific outcome is the progression of the female genitalia over time, from formation to the mature structure.	CN440582
FGF10	fibroblast growth factor 10	3.24	3.75	1.02	0.32	0	-1.93	3.75	Fc-epsilon receptor signaling pathway	A series of molecular signals initiated by the binding of the Fc portion of immunoglobulin E (IgE) to an Fc-epsilon receptor on the surface of a signal-receiving cell, and ending with regulation of a downstream cellular process, e.g. transcription. The Fc portion of an immunoglobulin is its C-terminal constant region.	CN440582
FGF10	fibroblast growth factor 10	3.24	3.75	1.02	0.32	0	-1.93	3.75	developmental process involved in reproduction	A developmental process in which a progressive change in the state of some part of an organism specifically contributes to its ability to form offspring.	CN440582
FGF10	fibroblast growth factor 10	3.24	3.75	1.02	0.32	0	-1.93	3.75	blood vessel remodeling	The reorganization or renovation of existing blood vessels.	CN440582
FGF10	fibroblast growth factor 10	3.24	3.75	1.02	0.32	0	-1.93	3.75	blood vessel morphogenesis	The process in which the anatomical structures of blood vessels are generated and organized. The blood vessel is the vasculature carrying blood.	CN440582
FGF10	fibroblast growth factor 10	3.24	3.75	1.02	0.32	0	-1.93	3.75	anatomical structure morphogenesis	The process in which anatomical structures are generated and organized. Morphogenesis pertains to the creation of form.	CN440582
FGF10	fibroblast growth factor 10	3.23	3.74	1.02	0.32	0	-1.93	3.74	somatic stem cell maintenance	The process in which an organism retains a population of somatic stem cells, undifferentiated cells in the embryo or adult which can undergo unlimited division and give rise to cell types of the body other than those of the germ-line.	CN440582
FGF10	fibroblast growth factor 10	3.24	3.74	1.02	0.32	0	-1.93	3.74	single-organism developmental process	A biological process whose specific outcome is the progression of an integrated living unit: an anatomical structure (which may be a subcellular structure, cell, tissue, or organ), or organism over time from an initial condition to a later condition, involving only one organism.	CN440582
ANXA1	annexin A1	0.1	-0.14	0	3.74	0.89	2.55	3.74	sarcolemma	The outer membrane of a muscle cell, consisting of the plasma membrane, a covering basement membrane (about 100 nm thick and sometimes common to more than one fiber), and the associated loose network of collagen fibers.	AW464193
FGF10	fibroblast growth factor 10	3.24	3.74	1.02	0.32	0	-1.93	3.74	salivary gland morphogenesis	The process in which the anatomical structures of the salivary gland are generated and organized.	CN440582
ANXA1	annexin A1	0.09	-0.12	0	3.74	0.91	2.55	3.74	response to interleukin-1	Any process that results in a change in state or activity of a cell or an organism (in terms of movement, secretion, enzyme production, gene expression, etc.) as a result of an interleukin-1 stimulus.	AW464193
FGF10	fibroblast growth factor 10	3.23	3.74	1.02	0.32	0	-1.93	3.74	regulation of epithelial cell proliferation	Any process that modulates the frequency, rate or extent of epithelial cell proliferation.	CN440582
FGF10	fibroblast growth factor 10	3.23	3.74	1.02	0.32	0	-1.93	3.74	receptor binding	Interacting selectively and non-covalently with one or more specific sites on a receptor molecule, a macromolecule that undergoes combination with a hormone, neurotransmitter, drug or intracellular messenger to initiate a change in cell function.	CN440582
FGF10	fibroblast growth factor 10	3.23	3.74	1.02	0.32	0	-1.93	3.74	phosphatidylinositol-mediated signaling	A series of molecular signals in which a cell uses a phosphatidylinositol-mediated signaling to convert a signal into a response. Phosphatidylinositols include phosphatidylinositol (PtdIns) and its phosphorylated derivatives.	CN440582
ANXA1	annexin A1	0.1	-0.14	0	3.74	0.89	2.55	3.74	negative regulation of protein transport	Any process that stops, prevents, or reduces the frequency, rate or extent of the directed movement of a protein into, out of or within a cell, or between cells, by means of some agent such as a transporter or pore.	AW464193
ANXA1	annexin A1	0.09	-0.12	0	3.74	0.91	2.55	3.74	negative regulation of cellular process	Any process that stops, prevents, or reduces the frequency, rate or extent of a cellular process, any of those that are carried out at the cellular level, but are not necessarily restricted to a single cell. For example, cell communication occurs among more than one cell, but occurs at the cellular level.	AW464193
ANXA1	annexin A1	0.09	-0.12	0	3.74	0.91	2.55	3.74	myeloid cell apoptotic process	Any apoptotic process in a myeloid cell, a cell of the monocyte, granulocyte, mast cell, megakaryocyte, or erythroid lineage.	AW464193
FGF10	fibroblast growth factor 10	3.23	3.74	1.02	0.32	0	-1.93	3.74	mammary gland development	The process whose specific outcome is the progression of the mammary gland over time, from its formation to the mature structure. The mammary gland is a large compound sebaceous gland that in female mammals is modified to secrete milk. Its development starts with the formation of the mammary line and ends as the mature gland cycles between nursing and weaning stages.	CN440582
FGF10	fibroblast growth factor 10	3.24	3.74	1.02	0.32	0	-1.93	3.74	lung epithelium development	The biological process whose specific outcome is the progression of the lung epithelium from an initial condition to its mature state. This process begins with the formation of lung epithelium and ends with the mature structure. The lung epithelium is the specialized epithelium that lines the inside of the lung.	CN440582
ANXA1	annexin A1	0.1	-0.13	0	3.74	0.9	2.55	3.74	leukocyte homeostasis	The process of regulating the proliferation and elimination of cells of the immune system such that the total number of cells of a particular cell type within a whole or part of an organism is stable over time in the absence of an outside stimulus.	AW464193
FGF10	fibroblast growth factor 10	3.23	3.74	1.02	0.32	0	-1.93	3.74	innate immune response	Innate immune responses are defense responses mediated by germline encoded components that directly recognize components of potential pathogens.	CN440582
ANXA1	annexin A1	0.1	-0.13	0	3.74	0.9	2.55	3.74	inflammatory response	The immediate defensive reaction (by vertebrate tissue) to infection or injury caused by chemical or physical agents. The process is characterized by local vasodilation, extravasation of plasma into intercellular spaces and accumulation of white blood cells and macrophages.	AW464193
ANXA1	annexin A1	0.1	-0.13	0	3.74	0.9	2.55	3.74	DNA metabolic process	Any cellular metabolic process involving deoxyribonucleic acid. This is one of the two main types of nucleic acid, consisting of a long, unbranched macromolecule formed from one, or more commonly, two, strands of linked deoxyribonucleotides.	AW464193
FGF10	fibroblast growth factor 10	3.23	3.74	1.02	0.32	0	-1.93	3.74	cell	The basic structural and functional unit of all organisms. Includes the plasma membrane and any external encapsulating structures such as the cell wall and cell envelope.	CN440582
FGF10	fibroblast growth factor 10	3.23	3.74	1.02	0.32	0	-1.93	3.74	cell-cell signaling	Any process that mediates the transfer of information from one cell to another.	CN440582
FGF10	fibroblast growth factor 10	3.23	3.74	1.02	0.32	0	-1.93	3.74	camera-type eye development	The process whose specific outcome is the progression of the camera-type eye over time, from its formation to the mature structure. The camera-type eye is an organ of sight that receives light through an aperture and focuses it through a lens, projecting it on a photoreceptor field.	CN440582
FGF10	fibroblast growth factor 10	3.24	3.74	1.02	0.32	0	-1.93	3.74	anatomical structure development	The biological process whose specific outcome is the progression of an anatomical structure from an initial condition to its mature state. This process begins with the formation of the structure and ends with the mature structure, whatever form that may be including its natural destruction. An anatomical structure is any biological entity that occupies space and is distinguished from its surround…	CN440582
FGF10	fibroblast growth factor 10	3.23	3.73	1.02	0.33	0	-1.93	3.73	wound healing	The series of events that restore integrity to a damaged tissue, following an injury.	CN440582
FGF10	fibroblast growth factor 10	3.23	3.73	1.01	0.33	0	-1.93	3.73	tube formation	Creation of the central hole of a tube in an anatomical structure through which gases and/or liquids flow.	CN440582
ANXA1	annexin A1	0.06	-0.09	0	3.73	0.94	2.55	3.73	structural molecule activity	The action of a molecule that contributes to the structural integrity of a complex or assembly within or outside a cell.	AW464193
SORBS2	sorbin and SH3 domain containing 2	0.43	0	0	0	-2.19	3.73	3.73	structural constituent of cytoskeleton	The action of a molecule that contributes to the structural integrity of a cytoskeletal structure.	CN437677
TNP2	transition protein 2	-1.53	1.63	0	-0.64	0	3.73	3.73	spermatogenesis	The process of formation of spermatozoa, including spermatocytogenesis and spermiogenesis.	NM_174200
ANXA1	annexin A1	0.06	-0.09	0	3.73	0.94	2.55	3.73	single-stranded DNA binding	Interacting selectively and non-covalently with single-stranded DNA.	AW464193
TNP2	transition protein 2	-1.53	1.63	0	-0.64	0	3.73	3.73	single fertilization	The union of male and female gametes to form a zygote.	NM_174200
FGF10	fibroblast growth factor 10	3.23	3.73	1.02	0.33	0	-1.93	3.73	secretion by tissue	The controlled release of a substance by a tissue.	CN440582
ANXA1	annexin A1	0.08	-0.11	0	3.73	0.92	2.55	3.73	response to peptide hormone	Any process that results in a change in state or activity of a cell or an organism (in terms of movement, secretion, enzyme production, gene expression, etc.) as a result of a peptide hormone stimulus. A peptide hormone is any of a class of peptides that are secreted into the blood stream and have endocrine functions in living animals.	AW464193
FGF10	fibroblast growth factor 10	3.23	3.73	1.02	0.33	0	-1.93	3.73	response to estradiol	Any process that results in a change in state or activity of a cell or an organism (in terms of movement, secretion, enzyme production, gene expression, etc.) as a result of stimulus by estradiol, a C18 steroid hormone hydroxylated at C3 and C17 that acts as a potent estrogen.	CN440582
ANXA1	annexin A1	0.08	-0.11	0	3.73	0.93	2.55	3.73	regulation of protein secretion	Any process that modulates the frequency, rate or extent of the controlled release of a protein from a cell.	AW464193
STXBP1	syntaxin binding protein 1	0	0	0.52	1.01	0	3.73	3.73	regulation of protein complex assembly	Any process that modulates the frequency, rate or extent of protein complex assembly.	CN435987
FGF10	fibroblast growth factor 10	3.23	3.73	1.02	0.33	0	-1.93	3.73	regulation of morphogenesis of a branching structure	Any process that modulates the rate, frequency, or extent of branching morphogenesis, the process in which the anatomical structures of branches are generated and organized.	CN440582
ANXA1	annexin A1	0.08	-0.1	0	3.73	0.93	2.55	3.73	regulation of homeostatic process	Any process that modulates the frequency, rate, or extent of a homeostatic process.	AW464193
STXBP1	syntaxin binding protein 1	0	0	0.53	1.01	0	3.73	3.73	protein stabilization	Any process involved in maintaining the structure and integrity of a protein and preventing it from degradation or aggregation.	CN435987
ANXA1	annexin A1	0.06	-0.09	0	3.73	0.94	2.55	3.73	protein secretion	The controlled release of proteins from a cell.	AW464193
STXBP1	syntaxin binding protein 1	0	0	0.52	1.01	0	3.73	3.73	protein N-terminus binding	Interacting selectively and non-covalently with a protein N-terminus, the end of any peptide chain at which the 2-amino (or 2-imino) function of a constituent amino acid is not attached in peptide linkage to another amino-acid residue.	CN435987
ANXA1	annexin A1	0.08	-0.1	0	3.73	0.93	2.55	3.73	protein homodimerization activity	Interacting selectively and non-covalently with an identical protein to form a homodimer.	AW464193
SORBS2	sorbin and SH3 domain containing 2	0.45	0	0	0	-2.19	3.73	3.73	protein domain specific binding	Interacting selectively and non-covalently with a specific domain of a protein.	CN437677
ANXA1	annexin A1	0.07	-0.1	0	3.73	0.93	2.55	3.73	protein binding, bridging	The binding activity of a molecule that brings together two or more protein molecules, or a protein and another macromolecule or complex, through a selective, non-covalent, often stoichiometric interaction, permitting those molecules to function in a coordinated way.	AW464193
SORBS2	sorbin and SH3 domain containing 2	0.45	0	0	0	-2.19	3.73	3.73	protein binding, bridging	The binding activity of a molecule that brings together two or more protein molecules, or a protein and another macromolecule or complex, through a selective, non-covalent, often stoichiometric interaction, permitting those molecules to function in a coordinated way.	CN437677
SORBS2	sorbin and SH3 domain containing 2	0.42	0	0	0	-2.19	3.73	3.73	postsynaptic density	The postsynaptic density is a region that lies adjacent to the cytoplasmic face of the postsynaptic membrane at excitatory synapse. It forms a disc that consists of a range of proteins with different functions, some of which contact the cytoplasmic domains of ion channels in the postsynaptic membrane. The proteins making up the disc include receptors, and structural proteins linked to the actin c…	CN437677
ANXA1	annexin A1	0.08	-0.11	0	3.73	0.92	2.55	3.73	positive regulation of G1/S transition of mitotic cell cycle	Any cell cycle regulatory process that promotes the commitment of a cell from G1 to S phase of the mitotic cell cycle.	AW464193
STXBP1	syntaxin binding protein 1	0	0	0.52	1.01	0	3.73	3.73	positive regulation of calcium ion-dependent exocytosis	Any process that activates or increases the frequency, rate or extent of calcium ion-dependent exocytosis.	CN435987
FGF10	fibroblast growth factor 10	3.23	3.73	1.02	0.33	0	-1.93	3.73	positive chemotaxis	The directed movement of a motile cell or organism towards a higher concentration of a chemical.	CN440582
STXBP1	syntaxin binding protein 1	0	0	0.52	1.01	0	3.73	3.73	platelet degranulation	The regulated exocytosis of secretory granules containing preformed mediators such as histamine and serotonin by a platelet.	CN435987
CPNE1		0	-3.2	0	1.37	0	3.73	3.73	phosphatidylserine binding	Interacting selectively and non-covalently with phosphatidylserine, a class of glycophospholipids in which a phosphatidyl group is esterified to the hydroxyl group of L-serine.	AW465029
FGF10	fibroblast growth factor 10	3.23	3.73	1.02	0.33	0	-1.93	3.73	pattern specification process	Any developmental process that results in the creation of defined areas or spaces within an organism to which cells respond and eventually are instructed to differentiate.	CN440582
FGF10	fibroblast growth factor 10	3.23	3.73	1.01	0.33	0	-1.93	3.73	odontogenesis of dentin-containing tooth	The process whose specific outcome is the progression of a dentin-containing tooth over time, from its formation to the mature structure. A dentin-containing tooth is a hard, bony organ borne on the jaw or other bone of a vertebrate, and is composed mainly of dentin, a dense calcified substance, covered by a layer of enamel.	CN440582
TNP2	transition protein 2	-1.53	1.63	0	-0.64	0	3.73	3.73	nucleosome	A complex comprised of DNA wound around a multisubunit core and associated proteins, which forms the primary packing unit of DNA into higher order structures.	NM_174200
SORBS2	sorbin and SH3 domain containing 2	0.46	0	0	0	-2.19	3.73	3.73	neuronal cell body	The portion of a neuron that includes the nucleus, but excludes cell projections such as axons and dendrites.	CN437677
STXBP1	syntaxin binding protein 1	0	0	0.53	1.01	0	3.73	3.73	neuromuscular synaptic transmission	The process of communication from a neuron to a muscle, across a synapse.	CN435987
ANXA1	annexin A1	0.07	-0.09	0	3.73	0.94	2.55	3.73	negative regulation of inflammatory response	Any process that stops, prevents, or reduces the frequency, rate or extent of the inflammatory response.	AW464193
FGF10	fibroblast growth factor 10	3.23	3.73	1.02	0.33	0	-1.93	3.73	negative regulation of cell proliferation	Any process that stops, prevents or reduces the rate or extent of cell proliferation.	CN440582
FGF10	fibroblast growth factor 10	3.23	3.73	1.01	0.33	0	-1.93	3.73	negative regulation of cell differentiation	Any process that stops, prevents, or reduces the frequency, rate or extent of cell differentiation.	CN440582
ANXA1	annexin A1	0.07	-0.1	0	3.73	0.93	2.55	3.73	negative regulation of apoptotic process	Any process that stops, prevents, or reduces the frequency, rate or extent of cell death by apoptotic process.	AW464193
ANXA1	annexin A1	0.07	-0.1	0	3.73	0.93	2.55	3.73	myeloid cell homeostasis	The process of regulating the proliferation and elimination of myeloid cells such that the total number of myeloid cells within a whole or part of an organism is stable over time in the absence of an outside stimulus.	AW464193
TNP2	transition protein 2	-1.55	1.64	0	-0.64	0	3.73	3.73	multicellular organismal reproductive process	The process, occurring above the cellular level, that is pertinent to the reproductive function of a multicellular organism. This includes the integrated processes at the level of tissues and organs.	NM_174200
TNP2	transition protein 2	-1.55	1.64	0	-0.64	0	3.73	3.73	multi-organism reproductive process	A biological process that directly contributes to the process of producing new individuals, involving another organism.	NM_174200
TNP2	transition protein 2	-1.55	1.64	0	-0.64	0	3.73	3.73	multi-multicellular organism process	A multicellular organism process which involves another multicellular organism of the same or different species.	NM_174200
TNP2	transition protein 2	-1.53	1.63	0	-0.64	0	3.73	3.73	male germ cell nucleus	The nucleus of a male germ cell, a reproductive cell in males.	NM_174200
STXBP1	syntaxin binding protein 1	0	0	0.52	1.01	0	3.73	3.73	long term synaptic depression	A process that modulates synaptic plasticity such that synapses are changed resulting in the decrease in the rate, or frequency of synaptic transmission at the synapse.	CN435987
ANXA1	annexin A1	0.08	-0.11	0	3.73	0.92	2.55	3.73	keratinocyte differentiation	The process in which a relatively unspecialized cell acquires specialized features of a keratinocyte.	AW464193
FGF10	fibroblast growth factor 10	3.23	3.73	1.02	0.33	0	-1.93	3.73	insulin receptor signaling pathway	The series of molecular signals generated as a consequence of the insulin receptor binding to insulin.	CN440582
FGF10	fibroblast growth factor 10	3.23	3.73	1.02	0.33	0	-1.93	3.73	extracellular matrix	A structure lying external to one or more cells, which provides structural support for cells or tissues; may be completely external to the cell (as in animals and bacteria) or be part of the cell (as in plants).	CN440582
FGF10	fibroblast growth factor 10	3.23	3.73	1.02	0.33	0	-1.93	3.73	epithelial cell proliferation	The multiplication or reproduction of epithelial cells, resulting in the expansion of a cell population. Epithelial cells make up the epithelium, the covering of internal and external surfaces of the body, including the lining of vessels and other small cavities. It consists of cells joined by small amounts of cementing substances.	CN440582
FGF10	fibroblast growth factor 10	3.23	3.73	1.02	0.33	0	-1.93	3.73	epidermal growth factor receptor signaling pathway	A series of molecular signals initiated by binding of a ligand to the tyrosine kinase receptor EGFR (ERBB1) on the surface of a cell. The pathway ends with regulation of a downstream cellular process, e.g. transcription.	CN440582
ANXA1	annexin A1	0.09	-0.12	0	3.73	0.92	2.55	3.73	DNA duplex unwinding	The process in which interchain hydrogen bonds between two strands of DNA are broken or 'melted', generating a region of unpaired single strands.	AW464193
FGF10	fibroblast growth factor 10	3.23	3.73	1.02	0.33	0	-1.93	3.73	determination of left/right symmetry	The establishment of an organism's body plan or part of an organism with respect to the left and right halves. The pattern can either be symmetric, such that the halves are mirror images, or asymmetric where the pattern deviates from this symmetry.	CN440582
SORBS2	sorbin and SH3 domain containing 2	0.43	0	0	0	-2.19	3.73	3.73	dendrite	A neuron projection that has a short, tapering, often branched, morphology, receives and integrates signals from other neurons or from sensory stimuli, and conducts a nerve impulse towards the axon or the cell body. In most neurons, the impulse is conveyed from dendrites to axon via the cell body, but in some types of unipolar neuron, the impulse does not travel via the cell body.	CN437677
TNP2	transition protein 2	-1.53	1.63	0	-0.64	0	3.73	3.73	chromosome	A structure composed of a very long molecule of DNA and associated proteins (e.g. histones) that carries hereditary information.	NM_174200
TNP2	transition protein 2	-1.54	1.63	0	-0.64	0	3.73	3.73	cell	The basic structural and functional unit of all organisms. Includes the plasma membrane and any external encapsulating structures such as the cell wall and cell envelope.	NM_174200
ANXA1	annexin A1	0.07	-0.1	0	3.73	0.93	2.55	3.73	cellular response to hydrogen peroxide	Any process that results in a change in state or activity of a cell (in terms of movement, secretion, enzyme production, gene expression, etc.) as a result of a hydrogen peroxide (H2O2) stimulus.	AW464193
STXBP1	syntaxin binding protein 1	0	0	0.52	1.01	0	3.73	3.73	cellular protein complex assembly	The aggregation, arrangement and bonding together of a set of components to form a protein complex, occurring at the level of an individual cell.	CN435987
ANXA1	annexin A1	0.08	-0.11	0	3.73	0.92	2.55	3.73	cell surface receptor signaling pathway	A series of molecular signals initiated by activation of a receptor on the surface of a cell. The pathway begins with binding of an extracellular ligand to a cell surface receptor, or for receptors that signal in the absence of a ligand, by ligand-withdrawal or the activity of a constitutively active receptor. The pathway ends with regulation of a downstream cellular process, e.g. transcription.	AW464193
SORBS2	sorbin and SH3 domain containing 2	0.44	0	0	0	-2.19	3.73	3.73	cell junction	A cellular component that forms a specialized region of connection between two cells or between a cell and the extracellular matrix. At a cell junction, anchoring proteins extend through the plasma membrane to link cytoskeletal proteins in one cell to cytoskeletal proteins in neighboring cells or to proteins in the extracellular matrix.	CN437677
TNP2	transition protein 2	-1.54	1.64	0	-0.64	0	3.73	3.73	cell differentiation	The process in which relatively unspecialized cells, e.g. embryonic or regenerative cells, acquire specialized structural and/or functional features that characterize the cells, tissues, or organs of the mature organism or some other relatively stable phase of the organism's life history. Differentiation includes the processes involved in commitment of a cell to a specific fate and its subsequent…	NM_174200
STXBP1	syntaxin binding protein 1	0	0	0.53	1.01	0	3.73	3.73	cell communication	Any process that mediates interactions between a cell and its surroundings. Encompasses interactions such as signaling or attachment between one cell and another cell, between a cell and an extracellular matrix, or between a cell and any other aspect of its environment.	CN435987
SORBS2	sorbin and SH3 domain containing 2	0.43	0	0	0	-2.19	3.73	3.73	cell adhesion	The attachment of a cell, either to another cell or to an underlying substrate such as the extracellular matrix, via cell adhesion molecules.	CN437677
ANXA1	annexin A1	0.07	-0.1	0	3.73	0.93	2.55	3.73	calcium ion binding	Interacting selectively and non-covalently with calcium ions (Ca2+).	AW464193
FGF10	fibroblast growth factor 10	3.23	3.73	1.02	0.33	0	-1.93	3.73	body fluid secretion	The controlled release of a fluid by a cell or tissue in an animal.	CN440582
TNP2	transition protein 2	-1.54	1.64	0	-0.64	0	3.73	3.73	binding of sperm to zona pellucida	The process in which the sperm binds to the zona pellucida glycoprotein layer of the egg. The process begins with the attachment of the sperm plasma membrane to the zona pellucida and includes attachment of the acrosome inner membrane to the zona pellucida after the acrosomal reaction takes place.	NM_174200
ANXA1	annexin A1	0.08	-0.1	0	3.73	0.93	2.55	3.73	acute inflammatory response	Inflammation which comprises a rapid, short-lived, relatively uniform response to acute injury or antigenic challenge and is characterized by accumulations of fluid, plasma proteins, and granulocytic leukocytes. An acute inflammatory response occurs within a matter of minutes or hours, and either resolves within a few days or becomes a chronic inflammatory response.	AW464193
FGF10	fibroblast growth factor 10	3.23	3.73	1.02	0.33	0	-1.93	3.73	activation of MAPK activity	The initiation of the activity of the inactive enzyme MAP kinase (MAPK).	CN440582
SORBS2	sorbin and SH3 domain containing 2	0.45	0	0	0	-2.19	3.73	3.73	actin cytoskeleton	The part of the cytoskeleton (the internal framework of a cell) composed of actin and associated proteins. Includes actin cytoskeleton-associated complexes.	CN437677
TNP2	transition protein 2	-1.53	1.63	0	-0.64	0	3.73	3.73	acrosome reaction	The discharge, by sperm, of a single, anterior secretory granule following the sperm's attachment to the zona pellucida surrounding the oocyte. The process begins with the fusion of the outer acrosomal membrane with the sperm plasma membrane and ends with the exocytosis of the acrosomal contents into the egg.	NM_174200
SORBS2	sorbin and SH3 domain containing 2	0.47	0	0	0	-2.19	3.72	3.72	Z disc	Platelike region of a muscle sarcomere to which the plus ends of actin filaments are attached.	CN437677
STXBP1	syntaxin binding protein 1	0	0	0.5	1.01	0	3.72	3.72	vesicle-mediated transport	A cellular transport process in which transported substances are moved in membrane-bounded vesicles; transported substances are enclosed in the vesicle lumen or located in the vesicle membrane. The process begins with a step that directs a substance to the forming vesicle, and includes vesicle budding and coating. Vesicles are then targeted to, and fuse with, an acceptor membrane.	CN435987
STXBP1	syntaxin binding protein 1	0	0	0.5	1.01	0	3.72	3.72	vesicle organization	A process that is carried out at the cellular level which results in the assembly, arrangement of constituent parts, or disassembly of a vesicle.	CN435987
STXBP1	syntaxin binding protein 1	0	0	0.51	1.01	0	3.72	3.72	vesicle docking involved in exocytosis	The initial attachment of a vesicle membrane to a target membrane, mediated by proteins protruding from the membrane of the vesicle and the target membrane, that contributes to exocytosis.	CN435987
ANXA1	annexin A1	0.04	-0.07	0	3.72	0.96	2.56	3.72	unsaturated fatty acid biosynthetic process	The chemical reactions and pathways resulting in the formation of an unsaturated fatty acid, any fatty acid containing one or more double bonds between carbon atoms.	AW464193
ANXA1	annexin A1	0.05	-0.08	0	3.72	0.95	2.56	3.72	tissue remodeling	The reorganization or renovation of existing tissues. This process can either change the characteristics of a tissue such as in blood vessel remodeling, or result in the dynamic equilibrium of a tissue such as in bone remodeling.	AW464193
STXBP1	syntaxin binding protein 1	0	0	0.5	1.01	0	3.72	3.72	syntaxin binding	Interacting selectively and non-covalently with a syntaxin, a SNAP receptor involved in the docking of synaptic vesicles at the presynaptic zone of a synapse.	CN435987
STXBP1	syntaxin binding protein 1	0	0	0.5	1.01	0	3.72	3.72	synaptic vesicle endocytosis	An endocytosis process that results in the invagination of the axonal plasma membrane to create a membrane-bounded vesicle. This process takes up excess membrane that would otherwise accumulate at the presynaptic terminal due to fusion of vesicle membranes during neurotransmitter release. The vesicles created may subsequently be used for neurotransmitter storage and release.	CN435987
STXBP1	syntaxin binding protein 1	0	0	0.5	1.01	0	3.72	3.72	synaptic transmission	The process of communication from a neuron to a target (neuron, muscle, or secretory cell) across a synapse.	CN435987
SORBS2	sorbin and SH3 domain containing 2	0.47	0	0	0	-2.19	3.72	3.72	structural constituent of muscle	The action of a molecule that contributes to the structural integrity of a muscle fiber.	CN437677
STXBP1	syntaxin binding protein 1	0	0	0.5	1.01	0	3.72	3.72	SNARE binding	Interacting selectively and non-covalently with a SNARE (soluble N-ethylmaleimide-sensitive factor attached protein receptor) protein.	CN435987
STXBP1	syntaxin binding protein 1	0	0	0.51	1.01	0	3.72	3.72	single-organism organelle organization	An organelle organization which involves only one organism.	CN435987
STXBP1	syntaxin binding protein 1	0	0	0.51	1.01	0	3.72	3.72	single-organism developmental process	A biological process whose specific outcome is the progression of an integrated living unit: an anatomical structure (which may be a subcellular structure, cell, tissue, or organ), or organism over time from an initial condition to a later condition, involving only one organism.	CN435987
ANXA1	annexin A1	0.04	-0.07	0	3.72	0.96	2.56	3.72	response to estradiol	Any process that results in a change in state or activity of a cell or an organism (in terms of movement, secretion, enzyme production, gene expression, etc.) as a result of stimulus by estradiol, a C18 steroid hormone hydroxylated at C3 and C17 that acts as a potent estrogen.	AW464193
ANXA1	annexin A1	0.05	-0.07	0	3.72	0.96	2.56	3.72	response to drug	Any process that results in a change in state or activity of a cell or an organism (in terms of movement, secretion, enzyme production, gene expression, etc.) as a result of a drug stimulus. A drug is a substance used in the diagnosis, treatment or prevention of a disease.	AW464193
ANXA1	annexin A1	0.06	-0.08	0	3.72	0.95	2.56	3.72	regulation of vesicle-mediated transport	Any process that modulates the rate, frequency, or extent of vesicle-mediated transport, the directed movement of substances, either within a vesicle or in the vesicle membrane, into, out of or within a cell.	AW464193
STXBP1	syntaxin binding protein 1	0	0	0.51	1.01	0	3.72	3.72	regulation of synaptic vesicle exocytosis	Any process that modulates the frequency, rate or extent of synaptic vesicle exocytosis.	CN435987
ADRB2	adrenergic, beta-2-, receptor, surface	-1.44	0	1.25	0	3.72	-0.9	3.72	regulation of skeletal muscle tissue development	Any process that modulates the frequency, rate or extent of skeletal muscle tissue development.	BF040456
ANXA1	annexin A1	0.04	-0.06	0	3.72	0.97	2.56	3.72	regulation of lipase activity	Any process that modulates the frequency, rate or extent of lipase activity, the hydrolysis of a lipid or phospholipid.	AW464193
STXBP1	syntaxin binding protein 1	0	0	0.5	1.01	0	3.72	3.72	regulation of insulin secretion	Any process that modulates the frequency, rate or extent of the regulated release of insulin.	CN435987
FGF10	fibroblast growth factor 10	3.22	3.72	1.01	0.33	0	-1.93	3.72	regulation of cell proliferation	Any process that modulates the frequency, rate or extent of cell proliferation.	CN440582
ANXA1	annexin A1	0.06	-0.09	0	3.72	0.95	2.55	3.72	regulation of acute inflammatory response	Any process that modulates the frequency, rate, or extent of an acute inflammatory response.	AW464193
ANXA1	annexin A1	0.06	-0.09	0	3.72	0.95	2.56	3.72	receptor binding	Interacting selectively and non-covalently with one or more specific sites on a receptor molecule, a macromolecule that undergoes combination with a hormone, neurotransmitter, drug or intracellular messenger to initiate a change in cell function.	AW464193
STXBP1	syntaxin binding protein 1	0	0	0.51	1.01	0	3.72	3.72	protein transport	The directed movement of proteins into, out of or within a cell, or between cells, by means of some agent such as a transporter or pore.	CN435987
STXBP1	syntaxin binding protein 1	0	0	0.5	1.01	0	3.72	3.72	protein kinase binding	Interacting selectively and non-covalently with a protein kinase, any enzyme that catalyzes the transfer of a phosphate group, usually from ATP, to a protein substrate.	CN435987
STXBP1	syntaxin binding protein 1	0	0	0.51	1.01	0	3.72	3.72	protein domain specific binding	Interacting selectively and non-covalently with a specific domain of a protein.	CN435987
ANXA1	annexin A1	0.04	-0.06	0	3.72	0.97	2.56	3.72	positive regulation of organelle organization	Any process that increases the frequency, rate or extent of a process involved in the formation, arrangement of constituent parts, or disassembly of an organelle.	AW464193
FGF10	fibroblast growth factor 10	3.22	3.72	1.01	0.33	0	-1.93	3.72	positive regulation of mitotic cell cycle	Any process that activates or increases the rate or extent of progression through the mitotic cell cycle.	CN440582
STXBP1	syntaxin binding protein 1	0	0	0.5	1.01	0	3.72	3.72	positive regulation of exocytosis	Any process that activates or increases the frequency, rate or extent of exocytosis.	CN435987
ANXA1	annexin A1	0.05	-0.08	0	3.72	0.95	2.56	3.72	positive regulation of apoptotic process	Any process that activates or increases the frequency, rate or extent of cell death by apoptotic process.	AW464193
STXBP1	syntaxin binding protein 1	0	0	0.51	1.01	0	3.72	3.72	platelet alpha granule	A secretory organelle found in blood platelets, which is unique in that it exhibits further compartmentalization and acquires its protein content via two distinct mechanisms: (1) biosynthesis predominantly at the megakaryocyte (MK) level (with some vestigial platelet synthesis) (e.g. platelet factor 4) and (2) endocytosis and pinocytosis at both the MK and circulating platelet levels (e.g. fibrin…	CN435987
STXBP1	syntaxin binding protein 1	0	0	0.49	1.01	0	3.72	3.72	platelet aggregation	The adhesion of one platelet to one or more other platelets via adhesion molecules.	CN435987
ANXA1	annexin A1	0.06	-0.09	0	3.72	0.95	2.55	3.72	phospholipid binding	Interacting selectively and non-covalently with phospholipids, a class of lipids containing phosphoric acid as a mono- or diester.	AW464193
SORBS2	sorbin and SH3 domain containing 2	0.46	0	0	0	-2.19	3.72	3.72	perinuclear region of cytoplasm	Cytoplasm situated near, or occurring around, the nucleus.	CN437677
FGF10	fibroblast growth factor 10	3.23	3.72	1.01	0.33	0	-1.93	3.72	organ morphogenesis	Morphogenesis of an organ. An organ is defined as a tissue or set of tissues that work together to perform a specific function or functions. Morphogenesis is the process in which anatomical structures are generated and organized. Organs are commonly observed as visibly distinct structures, but may also exist as loosely associated clusters of cells that work together to perform a specific function…	CN440582
FGF10	fibroblast growth factor 10	3.22	3.72	1.01	0.33	0	-1.93	3.72	neurotrophin TRK receptor signaling pathway	A series of molecular signals initiated by the binding of a neurotrophin to a receptor on the surface of the target cell where the receptor possesses tyrosine kinase activity, and ending with regulation of a downstream cellular process, e.g. transcription.	CN440582
STXBP1	syntaxin binding protein 1	0	0	0.5	1.01	0	3.72	3.72	neurotransmitter secretion	The regulated release of neurotransmitter into the synaptic cleft. A neurotransmitter is any of a group of substances that are released on excitation from the axon terminal of a presynaptic neuron of the central or peripheral nervous system and travel across the synaptic cleft to either excite or inhibit the target cell. Among the many substances that have the properties of a neurotransmitter are…	CN435987
STXBP1	syntaxin binding protein 1	0	0	0.52	1.01	0	3.72	3.72	negative regulation of synaptic transmission	Any process that stops, prevents, or reduces the frequency, rate or extent of synaptic transmission, the process of communication from a neuron to a target (neuron, muscle, or secretory cell) across a synapse.	CN435987
STXBP1	syntaxin binding protein 1	0	0	0.51	1.01	0	3.72	3.72	negative regulation of neuron apoptotic process	Any process that stops, prevents, or reduces the frequency, rate or extent of cell death by apoptotic process in neurons.	CN435987
ANXA1	annexin A1	0.05	-0.08	0	3.72	0.95	2.56	3.72	negative regulation of hydrolase activity	Any process that stops or reduces the rate of hydrolase activity, the catalysis of the hydrolysis of various bonds.	AW464193
ANXA1	annexin A1	0.05	-0.08	0	3.72	0.95	2.56	3.72	mitochondrial membrane	Either of the lipid bilayers that surround the mitochondrion and form the mitochondrial envelope.	AW464193
ANXA1	annexin A1	0.04	-0.06	0	3.72	0.97	2.56	3.72	liver development	The process whose specific outcome is the progression of the liver over time, from its formation to the mature structure. The liver is an exocrine gland which secretes bile and functions in metabolism of protein and carbohydrate and fat, synthesizes substances involved in the clotting of the blood, synthesizes vitamin A, detoxifies poisonous substances, stores glycogen, and breaks down worn-out e…	AW464193
STXBP1	syntaxin binding protein 1	0	0	0.51	1.01	0	3.72	3.72	identical protein binding	Interacting selectively and non-covalently with an identical protein or proteins.	CN435987
FGF10	fibroblast growth factor 10	3.22	3.72	1.01	0.33	0	-1.93	3.72	heparin binding	Interacting selectively and non-covalently with heparin, any member of a group of glycosaminoglycans found mainly as an intracellular component of mast cells and which consist predominantly of alternating alpha-(1->4)-linked D-galactose and N-acetyl-D-glucosamine-6-sulfate residues.	CN440582
ANXA1	annexin A1	0.04	-0.07	0	3.72	0.97	2.56	3.72	helicase activity	Catalysis of the reaction: NTP + H2O = NDP + phosphate, to drive the unwinding of a DNA or RNA helix.	AW464193
FGF10	fibroblast growth factor 10	3.22	3.72	1.01	0.33	0	-1.93	3.72	growth factor activity	The function that stimulates a cell to grow or proliferate. Most growth factors have other actions besides the induction of cell growth or proliferation.	CN440582
STXBP1	syntaxin binding protein 1	0	0	0.51	1.01	0	3.72	3.72	glutamate secretion	The controlled release of glutamate by a cell. The glutamate is the most abundant excitatory neurotransmitter in the nervous system.	CN435987
FGF10	fibroblast growth factor 10	3.22	3.72	1.01	0.33	0	-1.93	3.72	fibroblast growth factor receptor signaling pathway	The series of molecular signals generated as a consequence of a fibroblast growth factor receptor binding to one of its physiological ligands.	CN440582
STXBP1	syntaxin binding protein 1	0	0	0.5	1.01	0	3.72	3.72	exocytosis	A process of secretion by a cell that results in the release of intracellular molecules (e.g. hormones, matrix proteins) contained within a membrane-bounded vesicle by fusion of the vesicle with the plasma membrane of a cell. This is the process in which most molecules are secreted from eukaryotic cells.	CN435987
FGF10	fibroblast growth factor 10	3.22	3.72	1.01	0.33	0	-1.93	3.72	establishment of mitotic spindle orientation	A cell cycle process that sets the alignment of mitotic spindle relative to other cellular structures.	CN440582
FGF10	fibroblast growth factor 10	3.22	3.72	1.01	0.33	0	-1.93	3.72	epithelial cell differentiation	The process in which a relatively unspecialized cell acquires specialized features of an epithelial cell, any of the cells making up an epithelium.	CN440582
STXBP1	syntaxin binding protein 1	0	0	0.5	1.01	0	3.72	3.72	energy reserve metabolic process	The chemical reactions and pathways by which a cell derives energy from stored compounds such as fats or glycogen.	CN435987
ANXA1	annexin A1	0.05	-0.08	0	3.72	0.95	2.56	3.72	DNA conformation change	A cellular process that results in a change in the spatial configuration of a DNA molecule. A conformation change can bend DNA, or alter the, twist, writhe, or linking number of a DNA molecule.	AW464193
SORBS2	sorbin and SH3 domain containing 2	0.46	0	0	0	-2.19	3.72	3.72	cytoskeletal protein binding	Interacting selectively and non-covalently with any protein component of any cytoskeleton (actin, microtubule, or intermediate filament cytoskeleton).	CN437677
ANXA1	annexin A1	0.04	-0.06	0	3.72	0.97	2.56	3.72	cilium	A specialized eukaryotic organelle that consists of a filiform extrusion of the cell surface. Each cilium is bounded by an extrusion of the cytoplasmic (plasma) membrane, and contains a regular longitudinal array of microtubules, anchored basally in a centriole.	AW464193
STXBP1	syntaxin binding protein 1	0	0	0.51	1.01	0	3.72	3.72	cell	The basic structural and functional unit of all organisms. Includes the plasma membrane and any external encapsulating structures such as the cell wall and cell envelope.	CN435987
FGF10	fibroblast growth factor 10	3.22	3.72	1.01	0.33	0	-1.93	3.72	cell proliferation	The multiplication or reproduction of cells, resulting in the expansion of a cell population.	CN440582
ANXA1	annexin A1	0.06	-0.08	0	3.72	0.95	2.56	3.72	cell projection	A prolongation or process extending from a cell, e.g. a flagellum or axon.	AW464193
SORBS2	sorbin and SH3 domain containing 2	0.5	0	0	0	-2.19	3.72	3.72	cell migration	The orderly movement of a cell from one site to another, often during the development of a multicellular organism or multicellular structure.	CN437677
ANXA1	annexin A1	0.06	-0.08	0	3.72	0.95	2.56	3.72	calcium-dependent phospholipid binding	Interacting selectively and non-covalently with phospholipids, a class of lipids containing phosphoric acid as a mono- or diester, in the presence of calcium.	AW464193
STXBP1	syntaxin binding protein 1	0	0	0.51	1.01	0	3.72	3.72	axonogenesis	Generation of a long process of a neuron, that carries efferent (outgoing) action potentials from the cell body towards target cells.	CN435987
SORBS2	sorbin and SH3 domain containing 2	0.47	0	0	0	-2.19	3.72	3.72	actin filament organization	A process that is carried out at the cellular level which results in the assembly, arrangement of constituent parts, or disassembly of cytoskeletal structures comprising actin filaments. Includes processes that control the spatial distribution of actin filaments, such as organizing filaments into meshworks, bundles, or other structures, as by cross-linking.	CN437677
STXBP1	syntaxin binding protein 1	0	0	0.48	1.01	0	3.71	3.71	syntaxin-1 binding	Interacting selectively and non-covalently with the SNAP receptor syntaxin-1.	CN435987
ANXA1	annexin A1	0.03	-0.06	0	3.71	0.98	2.56	3.71	response to X-ray	Any process that results in a change in state or activity of a cell or an organism (in terms of movement, secretion, enzyme production, gene expression, etc.) as a result of X-ray radiation. An X-ray is a form of electromagnetic radiation with a wavelength in the range of 10 nanometers to 100 picometers (corresponding to frequencies in the range 30 PHz to 3 EHz).	AW464193
ANXA1	annexin A1	0.03	-0.06	0	3.71	0.98	2.56	3.71	regulation of phospholipase activity	Any process that modulates the frequency, rate or extent of phospholipase activity, the hydrolysis of a phospholipid.	AW464193
ANXA1	annexin A1	0.01	-0.04	0	3.71	1	2.56	3.71	regulation of organelle organization	Any process that modulates the frequency, rate or extent of a process involved in the formation, arrangement of constituent parts, or disassembly of an organelle.	AW464193
ANXA1	annexin A1	0.03	-0.05	0	3.71	0.98	2.56	3.71	regulation of cell proliferation	Any process that modulates the frequency, rate or extent of cell proliferation.	AW464193
ANXA1	annexin A1	0.04	-0.06	0	3.71	0.97	2.56	3.71	positive regulation of transport	Any process that activates or increases the frequency, rate or extent of the directed movement of substances (such as macromolecules, small molecules, ions) into, out of or within a cell, or between cells, by means of some agent such as a transporter or pore.	AW464193
AKIP1	A kinase (PRKA) interacting protein 1	2.15	-0.55	0	-1.94	1.75	3.71	3.71	perinuclear region of cytoplasm	Cytoplasm situated near, or occurring around, the nucleus.	CN436880
ANXA1	annexin A1	0.02	-0.04	0	3.71	0.99	2.56	3.71	ovulation cycle process	A process involved in the sexual cycle seen in females, often with physiologic changes in the endometrium that recur at regular intervals during the reproductive years.	AW464193
FGF10	fibroblast growth factor 10	3.22	3.71	1.01	0.33	0	-1.93	3.71	organ growth	The increase in size or mass of an organ. Organs are commonly observed as visibly distinct structures, but may also exist as loosely associated clusters of cells that function together as to perform a specific function.	CN440582
ANXA1	annexin A1	0.03	-0.06	0	3.71	0.97	2.56	3.71	nucleoside-triphosphatase activity	Catalysis of the reaction: a nucleoside triphosphate + H2O = nucleoside diphosphate + phosphate.	AW464193
CDK4	cyclin-dependent kinase 4	0.75	0	0	0	0	3.71	3.71	negative regulation of cell cycle arrest	Any process that decreases the rate, frequency, or extent of cell cycle arrest, the process in which the cell cycle is halted during one of the normal phases.	AW465448
ANXA1	annexin A1	0.04	-0.06	0	3.71	0.97	2.56	3.71	negative regulation of catalytic activity	Any process that stops or reduces the activity of an enzyme.	AW464193
FGF10	fibroblast growth factor 10	3.22	3.71	1.01	0.33	0	-1.93	3.71	morphogenesis of embryonic epithelium	The process in which the anatomical structures of embryonic epithelia are generated and organized.	CN440582
ANXA1	annexin A1	0.03	-0.05	0	3.71	0.98	2.56	3.71	epithelial cell differentiation	The process in which a relatively unspecialized cell acquires specialized features of an epithelial cell, any of the cells making up an epithelium.	AW464193
ADRB2	adrenergic, beta-2-, receptor, surface	-1.45	0	1.25	0	3.71	-0.87	3.71	endosome to lysosome transport	The directed movement of substances from endosomes to lysosomes.	BF040456
RABEPK		-1.17	1.53	0	0	2.58	3.71	3.71	endosome membrane	The lipid bilayer surrounding an endosome.	CN441735
OSBPL6	oxysterol binding protein-like 6	-0.51	-0.19	1.75	0.35	0.44	3.71	3.71	endoplasmic reticulum part	Any constituent part of the endoplasmic reticulum, the irregular network of unit membranes, visible only by electron microscopy, that occurs in the cytoplasm of many eukaryotic cells. The membranes form a complex meshwork of tubular channels, which are often expanded into slitlike cavities called cisternae.	CN436198
FGF10	fibroblast growth factor 10	3.22	3.71	1.01	0.33	0	-1.93	3.71	digestive tract development	The process whose specific outcome is the progression of the digestive tract over time, from its formation to the mature structure. The digestive tract is the anatomical structure through which food passes and is processed.	CN440582
CPNE1		0	-3.21	0	1.37	0	3.71	3.71	calcium-dependent phospholipid binding	Interacting selectively and non-covalently with phospholipids, a class of lipids containing phosphoric acid as a mono- or diester, in the presence of calcium.	AW465029
ANXA1	annexin A1	0.02	-0.04	0	3.71	0.99	2.56	3.71	ATP catabolic process	The chemical reactions and pathways resulting in the breakdown of ATP, adenosine 5'-triphosphate, a universally important coenzyme and enzyme regulator.	AW464193
ANXA1	annexin A1	0.03	-0.05	0	3.71	0.98	2.56	3.71	arachidonic acid secretion	The controlled release of arachidonic acid from a cell or a tissue.	AW464193
ADRB2	adrenergic, beta-2-, receptor, surface	-1.45	0	1.26	0	3.71	-0.85	3.71	adenylate cyclase-activating G-protein coupled receptor signaling pathway	The series of molecular signals generated as a consequence of a G-protein coupled receptor binding to its physiological ligand, where the pathway proceeds through activation of adenylyl cyclase activity and a subsequent increase in the concentration of cyclic AMP (cAMP).	BF040456
CPNE1		0	-3.21	0	1.37	0	3.7	3.7	vesicle-mediated transport	A cellular transport process in which transported substances are moved in membrane-bounded vesicles; transported substances are enclosed in the vesicle lumen or located in the vesicle membrane. The process begins with a step that directs a substance to the forming vesicle, and includes vesicle budding and coating. Vesicles are then targeted to, and fuse with, an acceptor membrane.	AW465029
FGF10	fibroblast growth factor 10	3.21	3.7	1	0.33	0	-1.94	3.7	tube development	The process whose specific outcome is the progression of a tube over time, from its initial formation to a mature structure. Epithelial and endothelial tubes transport gases, liquids and cells from one site to another and form the basic structure of many organs and tissues including lung and trachea, kidney, the mammary gland, the vascular system and the gastrointestinal and urinary-genital tract…	CN440582
CPNE1		0	-3.21	0	1.37	0	3.7	3.7	transporter activity	Enables the directed movement of substances (such as macromolecules, small molecules, ions) into, out of or within a cell, or between cells.	AW465029
STXBP1	syntaxin binding protein 1	0	0	0.45	1.01	0	3.7	3.7	synaptic vesicle exocytosis	Fusion of intracellular membrane-bounded vesicles with the pre-synaptic membrane of the neuronal cell resulting in release of neurotransmitter into the synaptic cleft.	CN435987
AKIP1	A kinase (PRKA) interacting protein 1	2.17	-0.57	0	-1.94	1.73	3.7	3.7	substrate adhesion-dependent cell spreading	The morphogenetic process that results in flattening of a cell as a consequence of its adhesion to a substrate.	CN436880
FGF10	fibroblast growth factor 10	3.21	3.7	1	0.33	0	-1.94	3.7	skin morphogenesis	The process in which the anatomical structures of the skin are generated and organized. The skin is the external membranous integument of an animal. In vertebrates the skin generally consists of two layers, an outer nonsensitive and nonvascular epidermis (cuticle or skarfskin) composed of cells which are constantly growing and multiplying in the deeper, and being thrown off in the superficial lay…	CN440582
ANXA1	annexin A1	0.01	-0.03	0	3.7	1	2.56	3.7	single-stranded RNA binding	Interacting selectively and non-covalently with single-stranded RNA.	AW464193
HTATSF1	HIV-1 Tat specific factor 1	1.52	0	0	1.04	-0.86	3.7	3.7	regulation of transcription from RNA polymerase II promoter	Any process that modulates the frequency, rate or extent of transcription from an RNA polymerase II promoter.	BF046626
FGF10	fibroblast growth factor 10	3.21	3.7	1	0.33	0	-1.94	3.7	regulation of cyclin-dependent protein serine/threonine kinase activity	Any process that modulates the frequency, rate or extent of cyclin-dependent protein serine/threonine kinase activity.	CN440582
FGF10	fibroblast growth factor 10	3.21	3.7	1	0.33	0	-1.94	3.7	regulation of branching involved in salivary gland morphogenesis	Any process that modulates the rate, frequency, or extent of branching morphogenesis in the salivary gland epithelium.	CN440582
ADRB2	adrenergic, beta-2-, receptor, surface	-1.46	0	1.26	0	3.7	-0.83	3.7	positive regulation of potassium ion transport	Any process that activates or increases the frequency, rate or extent of the directed movement of potassium ions (K+) into, out of or within a cell, or between cells, by means of some agent such as a transporter or pore.	BF040456
FGF10	fibroblast growth factor 10	3.21	3.7	1	0.33	0	-1.94	3.7	positive regulation of DNA replication	Any process that activates or increases the frequency, rate or extent of DNA replication.	CN440582
DLG1	discs, large homolog 1 (Drosophila)	0	1.52	0	-2.45	0	3.7	3.7	nucleotide phosphorylation	The process of introducing one or more phosphate groups into a nucleotide to produce a phosphorylated nucleoside.	CN433767
OSBPL6	oxysterol binding protein-like 6	-0.52	-0.2	1.74	0.35	0.42	3.7	3.7	nuclear membrane	Either of the lipid bilayers that surround the nucleus and form the nuclear envelope; excludes the intermembrane space.	CN436198
FGF10	fibroblast growth factor 10	3.21	3.7	1	0.33	0	-1.94	3.7	negative regulation of extrinsic apoptotic signaling pathway in absence of ligand	Any process that stops, prevents or reduces the frequency, rate or extent of extrinsic apoptotic signaling pathway in absence of ligand.	CN440582
L3HYPDH	L-3-hydroxyproline dehydratase (trans-)	3.7	0	1.74	0	0	0.58	3.7	metabolic process	The chemical reactions and pathways, including anabolism and catabolism, by which living organisms transform chemical substances. Metabolic processes typically transform small molecules, but also include macromolecular processes such as DNA repair and replication, and protein synthesis and degradation.	CN432935
FGF10	fibroblast growth factor 10	3.21	3.7	1	0.33	0	-1.94	3.7	mesenchymal cell differentiation	The process in which a relatively unspecialized cell acquires specialized features of a mesenchymal cell. A mesenchymal cell is a loosely associated cell that is part of the connective tissue in an organism. Mesenchymal cells give rise to more mature connective tissue cell types.	CN440582
L3HYPDH	L-3-hydroxyproline dehydratase (trans-)	3.7	0	1.74	0	0	0.6	3.7	lyase activity	Catalysis of the cleavage of C-C, C-O, C-N and other bonds by other means than by hydrolysis or oxidation, or conversely adding a group to a double bond. They differ from other enzymes in that two substrates are involved in one reaction direction, but only one in the other direction. When acting on the single substrate, a molecule is eliminated and this generates either a new double bond or a new…	CN432935
FGF10	fibroblast growth factor 10	3.21	3.7	1	0.33	0	-1.94	3.7	lung morphogenesis	The process in which the anatomical structures of the lung are generated and organized.	CN440582
CPNE1		0	-3.21	0	1.37	0	3.7	3.7	lipid metabolic process	The chemical reactions and pathways involving lipids, compounds soluble in an organic solvent but not, or sparingly, in an aqueous solvent. Includes fatty acids; neutral fats, other fatty-acid esters, and soaps; long-chain (fatty) alcohols and waxes; sphingoids and other long-chain bases; glycolipids, phospholipids and sphingolipids; and carotenes, polyprenols, sterols, terpenes and other isopren…	AW465029
ANXA1	annexin A1	0	-0.02	0	3.7	1.01	2.56	3.7	lipase inhibitor activity	Stops, prevents or reduces the activity of a lipase, an enzyme that catalyzes of the hydrolysis of a lipid.	AW464193
FGF10	fibroblast growth factor 10	3.21	3.7	1	0.33	0	-1.94	3.7	limb morphogenesis	The process in which the anatomical structures of a limb are generated and organized. A limb is a paired appendage of a tetrapod used for locomotion or grasping.	CN440582
AKIP1	A kinase (PRKA) interacting protein 1	2.17	-0.57	0	-1.94	1.73	3.7	3.7	kinase activity	Catalysis of the transfer of a phosphate group, usually from ATP, to a substrate molecule.	CN436880
FGF10	fibroblast growth factor 10	3.21	3.7	1	0.33	0	-1.94	3.7	inner ear morphogenesis	The process in which the anatomical structures of the inner ear are generated and organized. The inner ear is the structure in vertebrates that contains the organs of balance and hearing. It consists of soft hollow sensory structures (the membranous labyrinth) containing fluid (endolymph) surrounded by fluid (perilymph) and encased in a bony cavity (the bony labyrinth). It consists of two chamber…	CN440582
FGF10	fibroblast growth factor 10	3.21	3.7	1	0.33	0	-1.94	3.7	inner ear development	The process whose specific outcome is the progression of the inner ear over time, from its formation to the mature structure.	CN440582
FGF10	fibroblast growth factor 10	3.21	3.7	1	0.33	0	-1.94	3.7	gland development	The process whose specific outcome is the progression of a gland over time, from its formation to the mature structure. A gland is an organ specialised for secretion.	CN440582
FGF10	fibroblast growth factor 10	3.21	3.7	1	0.33	0	-1.94	3.7	epithelial cell migration	The orderly movement of an epithelial cell from one site to another, often during the development of a multicellular organism.	CN440582
FGF10	fibroblast growth factor 10	3.21	3.7	1	0.33	0	-1.94	3.7	embryonic organ morphogenesis	Morphogenesis, during the embryonic phase, of a tissue or tissues that work together to perform a specific function or functions. Morphogenesis is the process in which anatomical structures are generated and organized. Organs are commonly observed as visibly distinct structures, but may also exist as loosely associated clusters of cells that work together to perform a specific function or functio…	CN440582
ANXA1	annexin A1	0.01	-0.03	0	3.7	1	2.56	3.7	DNA-dependent ATPase activity	Catalysis of the reaction: ATP + H2O = ADP + phosphate; this reaction requires the presence of single- or double-stranded DNA, and it drives another reaction.	AW464193
ADRB2	adrenergic, beta-2-, receptor, surface	-1.46	0	1.26	0	3.7	-0.82	3.7	developmental growth	The increase in size or mass of an entire organism, a part of an organism or a cell, where the increase in size or mass has the specific outcome of the progression of the organism over time from one condition to another.	BF040456
ANXA1	annexin A1	0	-0.02	0	3.7	1.01	2.56	3.7	cellular component movement	The directed, self-propelled movement of a cellular component without the involvement of an external agent such as a transporter or a pore.	AW464193
[truncated: 39,270 more rows]
