# Supplementary material for: Systems Analysis of Early Host Gene Expression Provides Clues for Transient Mycobacterium avium ssp avium vs. Persistent Mycobacterium avium ssp paratuberculosis Intestinal Infections
Source: PLoS One. 2016 Sep 21;11(9):e0161946. doi: 10.1371/journal.pone.0161946 (PMC5031438; doi:10.1371/journal.pone.0161946)
Supplement: S11 Table — (XLSX) [file pone.0161946.s013.xlsx]

## Sheet: mechGenes_KD
S11 Table. Common and unique mechanistic genes in MAP and MAA early infection in ileal mucosa
Kegg	Pathway	Common Mechanistic Genes Early Stage	Common Mechanistic Genes Late Stage	MAP Unique Mechanistic Genes Early Stage	MAP Unique Mechanistic Genes Late Stage	MAA Unique Mechanistic Genes Early Stage	MAA Unique Mechanistic Genes Late Stage
bta04540	Gap junction	GNAI3 map:-2.87: maa:-2.33:, ITPR1 map:-2.44: maa:-2.32:	MAP3K2 map:2.0: maa:-2.24:, NRAS map:-3.23: maa:-3.15:	PRKG1:2.33:, PLCB4:2.08:, PDGFC:2.12:2.02:, PLCB1:-2.44:	PDGFC:-2.84:, PRKACB:3.46:, GUCY1B3:2.23:	GNA11:-2.25:, TUBB5:-1.97:, TUBB6:-2.79:, TUBA1A:-3.25:, DRD1:2.63:, GNAI1:-2.05:, NRAS:-3.14:	PDGFB:2.15:, GJA1:-3.12:, PLCB1:2.01:, EGFR:2.68:, MAPK1:-2.9:, GNAQ:1.98:, GRB2:3.95:, GNAI1:2.46:, DRD2:2.26:, SOS1:2.51:, ITPR2:2.28:
bta02010	ABC transporters	ABCB4 map:-2.32: maa:2.35:, ABCC5 map:3.44: maa:-2.04:	ABCD3 map:-2.66:-3.76: maa:-2.94:	ABCA1:2.69:, ABCA3:-2.13:, ABCD3:3.48:, ABCB10:-2.35:, ABCB8:-2.57:, ABCC3:-2.9:, ABCC6:2.51:	ABCB7:-2.14:, ABCC9:3.06:	ABCA4:2.16:, TAP1:-2.45:, ABCD4:2.06:	ABCC10:-2.76:, ABCB6:2.46:3.98:, ABCB4:3.56:
bta04512	ECM-receptor interaction	GP5 map:-2.68: maa:-2.11:, ITGB3 map:2.12: maa:2.43:, COL6A6 map:-3.36: maa:-2.47:, AGRN map:3.01: maa:4.09:	ITGA2 map:2.63: maa:-1.98:	CD44:2.23:, SV2A:2.43:, SDC1:2.37:, LAMC1:-3.27:, DAG1:2.17:, ITGB1:-3.15:, THBS3:-3.02:2.49:, FN1:-3.15:, LAMA5:-3.05:	VTN:-3.74:, SDC4:2.46:, LAMC2:2.27:, ITGB5:2.53:2.85:, ITGB3:2.25:-2.76:, ITGB6:-2.0:, LAMB1:3.3:, THBS2:2.54:2.37:, THBS3:2.38:2.43:, VWF:-2.28:	IBSP:2.56:, COL3A1:-2.3:, TNN:2.51:, THBS2:2.26:, VWF:2.02:	COL11A1:2.73:, LAMB2:-1.98:, COL6A6:2.43:, COL6A1:-2.05:, COL4A2:-1.99:, HSPG2:3.18:, COL5A3:2.56:
bta04640	Hematopoietic cell lineage	GP5 map:-2.69: maa:-2.5:, IL4R map:2.04: maa:2.54:, ITGB3 map:2.07: maa:2.85:, CD9 map:2.07: maa:2.4:, IL6 map:2.44: maa:2.28:, CD14 map:3.51: maa:2.56:	IL1B map:4.38: maa:-2.24:, CD5 map:2.58: maa:2.36:, IL4 map:2.98: maa:2.57:, IL7 map:3.05: maa:-2.17:, CD1B map:2.59:-2.29: maa:2.04:, ITGA2 map:2.77: maa:-2.11:	IL11RA:-2.06:, CSF3:-3.47:, FCGR1A:2.07:, FLT3:2.86:, CD59:2.68:	IL4R:-2.47:, IL1A:-2.45:, IL1R2:2.85:, FCER2:-2.63:, CSF1:-2.23:, MME:-2.59:, ITGB3:-3.17:, FLT3:-2.57:3.12:, CD1E:2.33:, CD55:-2.58:	ITGA2B:2.25:, TNF:2.1:, IL5:2.02:, CD55:-2.28:2.31:, TFRC:-1.96:	CD3D:-1.99:, CD37:2.31:, FCGR1A:-2.24:, IL5:-3.94:, TFRC:-3.83:
bta04914	Progesterone-mediated oocyte maturation	ANAPC1 map:-2.69: maa:2.26:, GNAI3 map:-2.96: maa:1.97:-2.32:	AKT3 map:-2.77: maa:-3.96:, MAPK9 map:-2.29: maa:3.34:, INS map:1.96: maa:2.23:	CDK1:1.96:, MAP2K1:-2.28:, RPS6KA2:5.09:-2.09:	PIK3CA:-2.0:-2.24:, PRKACB:3.4:, CCNA1:2.88:-1.98:, CDK2:-1.97:, PIK3R1:-2.2:, CDC23:2.99:, CDC25C:2.13:, RPS6KA3:-2.24:, MAPK13:2.18:	PIK3CA:2.45:, MAPK13:2.43:	ADCY5:-1.98:, AKT2:2.37:, MAPK1:-2.78:, MAPK8:2.39:, RPS6KA2:-2.45:, MAPK14:2.41:
bta04530	Tight junction	HRAS map:-2.39: maa:-2.44:, ACTG1 map:2.04: maa:2.57:, MAGI3 map:2.65: maa:1.99:, MAGI1 map:-3.19: maa:-4.28:, EPB41L3 map:2.62: maa:2.02:-2.86:, ASH1L map:-2.13: maa:-2.68:, GNAI3 map:-2.9: maa:-2.24:, CSNK2B map:-4.07: maa:-2.94:	CDC42 map:-3.53: maa:-2.41:-3.76:, AKT3 map:-3.04: maa:-3.2:, CDK4 map:2.83: maa:3.61:, EPB41L3 map:-2.52:2.83: maa:2.66:, PARD3 map:-2.71: maa:-2.9:, RAB3B map:2.24: maa:2.63:, LLGL1 map:2.6: maa:-2.2:, MLLT4 map:-1.96: maa:-3.1:, TJP2 map:2.57: maa:-3.61:	CLDN7:-3.17:, CLDN3:1.96:, AMOTL1:2.08:, CTNNB1:-4.29:, CSNK2A2:2.03:, AKT2:2.08:, PPP2R1B:-2.34:, F11R:1.99:, CTNNA1:-2.27:, CDK4:-2.37:, EPB41L1:2.03:, JAM3:2.62:, MYL2:-2.69:, SRC:-2.06:, LLGL1:2.08:, MLLT4:2.17:, MYH14:2.75:	CLDN4:-2.2:, ZAK:5.71:, CLDN3:-2.91:, ACTG1:-2.33:, PRKCA:3.47:, PPP2R1A:2.14:, MAGI3:1.99:, MAGI2:2.01:2.51:, CSDA:-2.66:, PRKCB:-2.69:, EPB41L2:2.25:, RAB13:2.47:2.49:, CLDN16:-2.89:, MYL7:2.11:, GNAI3:2.06:, EPB41:2.37:, MYL12A:2.12:, NRAS:-2.03:	PRKCA:2.25:, PRKCG:-2.81:, PRKCZ:-2.75:, ACTB:-3.72:, NRAS:-2.1:, TJP2:2.02:	CLDN7:2.4:3.21:, CLDN5:-2.35:, AKT2:2.47:, MAGI1:-1.96:, EPB41L1:-2.08:, CLDN1:-3.2:, CLDN2:2.89:-3.24:, PRKCZ:2.07:, PPP2CB:3.78:, CSNK2B:3.23:, MYLPF:-3.69:, MYH14:2.31:, MYH10:2.67:
bta04614	Renin-angiotensin system				MME:-2.59:	AGTR2:3.14:	AGTR2:-1.96:
bta04514	Cell adhesion molecules (CAMs)	CNTN1 map:2.23: maa:2.77:, GLG1 map:-2.29: maa:-3.15:, ALCAM map:-3.4: maa:-2.99:	ESAM map:-3.59: maa:-2.73:, CNTN1 map:3.52: maa:2.1:2.54:, BOLA-DYB map:2.21: maa:2.27:, CLDN16 map:-3.15: maa:2.44:, ITGB2 map:2.24: maa:3.62:4.05:, NEO1 map:2.05:2.24: maa:2.35:, CDH3 map:2.74: maa:2.82:, PVRL1 map:2.77: maa:-4.35:, CD58 map:2.84: maa:2.79:	CLDN7:-3.21:, CADM1:2.0:-3.0:, CLDN5:2.48:, CNTNAP2:2.1:, ESAM:2.14:, SPN:2.47:, ICAM1:2.4:, NRXN3:2.4:, JAM3:2.71:, ITGB1:-3.2:, ITGAM:2.35:, ITGA9:-2.31:	PVR:2.01:, MPZL1:2.54:, CLDN3:-2.2:, SDC4:2.42:, SPN:1.97:, NRXN3:2.99:, BOLA-DMA:-2.18:, JAM3:-2.12:, ITGAM:-2.37:2.28:, SELP:2.61:	CD4:-2.15:, SELL:-2.15:, NFASC:-2.26:	CLDN7:2.91:3.25:, CADM3:-2.49:, CD40LG:1.97:, CLDN1:-3.26:, CNTN2:-2.04:, CLDN2:2.69:-2.13:, VCAM1:-2.25:, HLA-DOA:2.62:
bta04380	Osteoclast differentiation	TGFB2 map:2.61: maa:2.44:, ITGB3 map:2.07: maa:2.85:, IL6 map:2.49: maa:2.48:, IKBKG map:-3.18: maa:-2.42:, JAK1 map:-2.0: maa:-2.3:	PPARG map:3.47: maa:5.29:3.4:, FOS map:2.45: maa:2.11:, IL1B map:4.19: maa:-2.18:, AKT3 map:-2.73: maa:-2.73:, SOCS1 map:2.41: maa:-3.54:, IFNAR1 map:-2.96: maa:-2.32:, LCK map:-1.98: maa:2.51:, MAPK9 map:-2.56: maa:3.23:, ACP5 map:-2.65: maa:-3.54:, PPP3CA map:2.6: maa:2.55:, PIK3R1 map:-2.36: maa:-3.52:	BTK:-2.43:, TNFRSF11A:2.24:, RELB:-2.22:, JUN:-2.45:, FCGR1A:2.07:, TEC:4.7:	NFKB2:2.5:, MAP2K7:-2.4:, IL1A:-3.23:, CSF1:-2.41:, ITGB3:-3.17:, TGFBR1:3.13:, IRF9:-2.41:	PIK3CA:2.38:, IFNGR2:2.21:, SIRPA:2.11:, MAPK3:-2.09:, MAPK9:1.98:, LCP2:-3.06:, TNF:2.04:, MAPK13:2.46:, FYN:2.48:	AKT2:2.11:, PIK3CB:-2.03:, NCF4:2.0:, TYK2:2.27:, MAPK1:-2.84:, TRAF2:-2.61:, GRB2:2.6:, FCGR1A:-2.24:, TYROBP:2.09:, TEC:3.75:, MAPK14:2.9:
bta04662	B cell receptor signaling pathway	CD81 map:-2.62:-2.14: maa:-2.51:-2.61:, CD72 map:2.3: maa:-2.36:	FOS map:1.97: maa:2.38:	BTK:-2.86:, NFKBIB:2.56:, BLNK:2.31:, IKBKG:-2.74:	NFKB1:-2.21:, PIK3CA:-2.27:, CD81:-2.46:, PPP3CC:-1.97:, PIK3R1:-2.26:, BLNK:-2.51:	PIK3CA:2.37:, RAC2:-3.94:, RAC1:-2.12:, NFATC3:-2.54:, IKBKB:2.02:	AKT3:-1.98:, AKT2:2.09:, MAPK1:-2.86:, SOS1:2.35:, NFATC1:3.14:, PTPN6:2.54:, NRAS:-2.67:, CD79B:2.11:
bta04916	Melanogenesis	CREB3L3 map:3.39: maa:2.23:, GNAI3 map:-2.86: maa:2.13:-2.5:, GNAO1 map:2.63: maa:2.34:, CALM map:-3.13: maa:-3.21:	CREB3L3 map:-1.99: maa:-3.43:, PRKACB map:2.73: maa:-2.1:, WNT5B map:2.91:2.88: maa:2.2:, GNAI1 map:2.37: maa:2.79:, TCF7L2 map:2.52: maa:-2.76:, DVL3 map:-2.16: maa:-1.96:, NRAS map:-2.55:-2.01: maa:-3.14:	EDNRB:2.34:, PLCB4:2.33:, WNT10B:3.51:, GNAQ:-2.92:2.29:, TYRP1:2.16:, TCF7L1:-3.04:2.66:, CAMK2A:2.0:, WNT7A:-2.63:	ADCY1:2.49:, TYR:2.31:2.45:, MC1R:-2.43:, PRKCA:1.97:, PRKCB:-3.15:, WNT9A:2.26:, CAMK2G:2.2:, TCF7L1:2.28:, CAMK2D:3.0:, FZD3:2.78:, WNT7A:2.94:2.59:	CTNNB1:-3.16:, PLCB3:-2.36:, TYR:2.35:2.14:, PRKCG:-2.9:, MAPK3:-2.37:, GNAI1:-2.47:3.71:, TCF7L2:-3.23:, NRAS:-2.75:	PLCB1:2.12:, MAPK1:-2.9:, CAMK2A:3.67:, GNAO1:-4.42:2.64:, CREB1:1.96:, CALM:-3.02:
bta04610	Complement and coagulation cascades	KNG1 map:3.25: maa:2.58:, F9 map:3.2: maa:2.02:	KNG1 map:-3.83: maa:-5.77:, F10 map:-3.4: maa:-3.07:, TFPI map:3.3: maa:-2.59:	A2M:-2.17:, FGG:2.53:, CFD:3.05:, F11:3.26:, C4A:-3.75:, F8:2.48:, CD59:2.68:, F2:2.2:, TFPI:2.07:	A2M:2.34:, FGG:2.61:, FGA:2.9:2.62:, SERPINE1:2.17:, F8:-1.99:, SERPING1:-2.63:, VWF:-2.25:, CD55:-2.6:, F2:2.44:	C3:2.28:, C1QC:2.31:, SERPINA5:2.62:, VWF:2.15:, CD55:-2.27:2.35:	C3:2.65:2.88:, FGB:2.77:2.37:, SERPINA1:2.07:, C2:-2.47:, F12:-2.75:, CR2:2.22:, C4A:2.43:, C4BPB:3.36:
bta04060	Cytokine-cytokine receptor interaction	IL18 map:3.09: maa:2.11:, TGFB2 map:2.61: maa:2.44:, IL4R map:3.36: maa:2.58:, CXCL9 map:2.4:2.51: maa:-2.53:, IL6 map:2.47: maa:2.51:	IL18 map:2.21: maa:-2.46:, IL10 map:2.21: maa:-4.54:, IL17RB map:2.01: maa:-2.86:, IL1B map:4.19: maa:-2.37:, KDR map:-4.03: maa:-3.74:, CXCR2 map:2.99: maa:-2.28:, TNFRSF11A map:2.4:2.17: maa:3.17:, IL18RAP map:3.46: maa:3.31:, IL12B map:-2.72: maa:2.1:, TNFRSF19 map:2.05: maa:-2.98:, IL4 map:3.11: maa:1.99:, IL7 map:2.33: maa:-2.26:	IL17RB:3.15:, IL11RA:-2.06:, CCR4:3.5:, PRL:2.37:, IL18RAP:2.68:, AMH:2.44:, ACVR2B:2.15:, CSF3:-3.47:, TNFRSF1B:2.22:, TNFRSF18:2.43:, IL4:-2.35:, FLT1:2.36:, FLT3:2.87:	TGFB3:1.98:, CXCL11:-3.36:, CCR9:2.53:, IL1R2:2.45:, CX3CL1:2.57:2.48:, TGFBR1:3.14:, IL4R:-3.32:, LTA:-2.07:, IFNAR1:-2.63:, ACVR2A:-2.45:, ACVR1:2.87:, CSF1:-2.41:, CCR1:2.34:, CCL25:2.8:, CCL20:2.34:, FLT3:-2.45:3.06:, IL2:-3.47:	CCR3:-2.75:-2.71:, CNTFR:-2.02:, CCL5:2.69:2.25:, IL28RA:2.29:, IL21R:-2.28:, IFNGR2:2.09:, ACVR1:-2.22:, TNF:1.98:, PF4:2.45:, IL5:2.02:	IL13:-2.56:, TNFSF12:-2.97:, EGFR:2.47:, CD40LG:1.98:, EDA:-3.16:, TNFRSF12A:2.45:, CNTFR:2.46:, CCL5:-2.62:, IL17A:-2.53:, IL28RA:3.15:, IL1RAP:3.43:, LOC616364:2.33:, CXCL9:2.32:1.98:, TNFRSF1B:2.06:, IL5:-3.94:
bta04666	Fc gamma R-mediated phagocytosis	RPS6KB2 map:2.28: maa:-2.23:, ARPC2 map:2.43: maa:2.96:	WASF1 map:3.9: maa:1.97:, CDC42 map:-4.48: maa:-2.62:-4.31:, GSN map:2.94: maa:-2.98:, PAK1 map:1.98: maa:2.97:, SYK map:-2.14: maa:1.96:, PLD1 map:2.38: maa:2.01:	RPS6KB1:2.14:, AKT2:2.28:, SYK:2.27:, PRKCA:2.05:, PLD1:2.21:, ASAP3:-2.11:, ARPC3:-2.01:, MAP2K1:-2.73:	PIP5K1C:-4.33:, PIK3CA:-2.03:, PRKCA:2.33:, LIMK1:2.49:, PRKCD:-1.98:, SCIN:2.31:, ARPC4:-2.02:, ASAP3:2.37:, PPAP2A:2.1:, PIK3R1:-1.97:	PIP5K1A:1.99:, PIK3CA:2.8:, PRKCD:2.67:, CFL2:2.96:, RAC2:-2.56:, LAT:-2.46:	RPS6KB1:-2.14:, PIP5K1A:2.99:, AKT3:2.2:-3.0:, AKT2:2.28:, MAPK1:-2.85:, LAT:-1.99:, MARCKS:-4.09:
bta04630	Jak-STAT signaling pathway	IL4R map:2.51: maa:2.02:, IL11RA map:-3.37: maa:-2.82:-3.1:, IL6 map:2.44: maa:2.28:, JAK1 map:-2.93: maa:-2.77:	SPRY2 map:-4.19: maa:-2.81:, SPRED2 map:2.58: maa:2.11:, AKT3 map:-2.38: maa:-3.56:, IL12B map:-3.0: maa:2.02:, PIK3R1 map:-2.78: maa:-3.0:, IL4 map:2.98: maa:2.57:, IL2RA map:2.01: maa:2.35:, IL7 map:3.05: maa:-2.17:	STAT5B:-2.53:, PRL:2.39:, IFNAR1:1.98:, CSF3:-3.47:, CNTFR:2.2:-3.03:, IL10RB:-2.92:, CREBBP:2.14:, EPOR:-2.47:	STAT5B:2.35:, SOCS3:2.31:, SOCS1:2.17:, PIM1:-2.02:, IL6R:2.13:, SOCS5:2.13:, IL21:1.98:, PIAS1:-2.55:2.55:, PTPN6:2.22:, CBL:-2.34:, CISH:2.16:2.42:, PTPN11:-2.68:, IRF9:-2.53:, CBLB:-2.28:, IL2:-2.76:	IL28RA:2.02:, PIK3CA:2.34:, IL13RA1:-2.11:, IFNGR2:2.66:, SOCS1:2.72:, PIM1:-2.69:, IL5:2.02:, IRF9:2.28:	IL28RA:2.29:, IL21R:2.09:, IL13:-2.26:, IL10:-2.75:, AKT2:2.05:, SOCS2:-2.19:, TYK2:2.4:, GRB2:1.97:, CNTFR:3.95:, IL5:-3.94:
bta04510	Focal adhesion	VEGFB map:2.49: maa:-2.47:, RASGRF1 map:3.34: maa:2.23:2.38:, MYL2 map:-4.11: maa:-2.29:, ITGB3 map:2.07: maa:2.85:, PTK2 map:-2.86: maa:-1.99:, RAP1B map:3.52: maa:2.47:2.22:, FLNA map:-2.35: maa:-2.2:, COL6A6 map:-3.53: maa:-2.78:	PPP1CC map:2.63: maa:3.3:, MAPK9 map:-1.96: maa:3.66:, RAC3 map:-2.29: maa:2.11:, MYLPF map:-2.13: maa:-4.03:, CDC42 map:-2.66: maa:-2.02:-3.9:, PAK7 map:2.39: maa:2.43:, CCND3 map:-2.49: maa:2.16:, THBS1 map:2.28: maa:-1.96:, PIK3R1 map:-2.04: maa:-3.33:, FYN map:2.2: maa:-1.99:	HRAS:-2.0:, VTN:2.25:, CTNNB1:-3.69:, PDGFC:2.16:, PDGFD:2.08:, ROCK2:2.46:, ACTN1:2.13:, ACTN2:2.15:, PPP1CA:-2.12:2.33:, JUN:-2.23:, FN1:-2.65:, TLN1:-2.58:, PAK2:-2.04:, ZYX:-2.53:, AKT2:2.04:, COL3A1:2.13:, THBS3:-2.89:2.45:, FLT1:2.47:, MAPK10:2.01:	PGF:2.34:2.22:, PDGFC:-2.79:, ROCK2:-2.86:, ACTN1:-2.15:, PPP1CB:-2.96:, LAMC2:2.46:, ITGB5:2.59:2.59:, ITGB3:-3.17:, RAC1:-2.36:, LAMB1:3.3:, ITGA2:2.5:, MYL12A:2.05:, PAK2:-2.33:-3.13:, PAK3:-2.09:, ZYX:2.77:, PARVA:2.07:, BCL2:2.27:, PPP1R12A:-2.32:5.02:, THBS2:2.55:2.38:, THBS3:2.38:2.45:, CAPN2:2.0:, COL5A3:2.0:, VWF:-2.29:	ACTG1:1.97:, PIK3CA:2.46:, ACTN3:-2.3:, MAPK9:2.03:, ITGA2B:2.25:, IBSP:2.51:, ITGB5:2.49:, RAC2:-3.27:, BCAR1:-2.26:2.07:, PPP1R12A:3.02:, THBS2:2.28:, ACTB:-2.77:, BIRC2:2.03:, VWF:2.15:, FYN:3.24:	PDGFB:-2.28:, EGFR:2.84:, VEGFB:1.96:, MAPK1:-2.87:, VEGFA:-2.03:, MAPK8:2.76:, DIAPH1:2.31:, GRB2:2.85:, PXN:-3.92:, PTK2:-2.51:-2.96:, LAMB2:-4.61:, TLN2:2.43:, PDPK1:-2.07:, AKT3:-2.76:, AKT2:2.37:, FLNA:3.96:, CCND2:-2.45:, COL6A6:2.46:, SOS1:2.6:, ACTB:2.26:
bta04070	Phosphatidylinositol signaling system	PIP5K1C map:-2.74: maa:-2.24:, PIK3C2G map:-4.27: maa:-1.97:, ITPR1 map:-4.01: maa:-2.48:, CALM map:-2.85: maa:-2.03:, INPP4A map:3.76: maa:-2.59:-2.16:	IMPA2 map:3.56:-2.2: maa:-2.39:, PIP5K1C map:-2.4:-6.82: maa:-2.77:-3.8:, PLCD1 map:2.38:-3.28: maa:3.42:, PIK3R1 map:-2.46: maa:-2.19:, PIK3C2G map:-3.22: maa:3.26:, PIP4K2A map:-2.44: maa:2.44:	PLCB4:3.61:, INPP5D:2.25:, PLCB1:-2.98:, PIK3CB:2.94:, ITPR3:2.45:, ITPR2:2.29:, PI4K2A:-2.34:	INPP1:2.15:, PIK3CA:-2.36:-2.19:, INPP5A:2.36:, PLCE1:-3.18:, DGKZ:-2.57:, INPP4B:2.3:, INPP4A:2.39:3.68:	LOC511659:-2.19:, PIK3C3:2.67:-2.66:, PIK3CA:2.45:, DGKZ:2.26:	ITPKB:2.79:, OCRL:2.04:, PLCB4:2.26:, PIK3C3:-5.38:, PLCB1:2.28:, DGKH:-3.38:-4.31:, ITPR2:2.31:, CALM:-2.1:, PI4K2A:3.68:
bta04012	ErbB signaling pathway	RPS6KB2 map:2.28: maa:-2.23:	PAK7 map:2.45: maa:2.39:, AKT2 map:-2.15: maa:2.26:, MAPK9 map:-2.83: maa:3.23:, PIK3R1 map:-2.05: maa:-2.47:, NRAS map:-2.93: maa:-4.0:	STAT5B:-2.01:, RPS6KB1:2.14:, GAB1:2.17:, AKT2:1.99:, JUN:-2.81:, SRC:-2.2:, CAMK2D:-3.09:	STAT5B:4.17:, PIK3CA:-2.02:-2.13:, MYC:1.97:, PRKCA:2.02:, PRKCB:-2.38:, CAMK2G:2.0:, CAMK2D:3.07:	PIK3CA:2.51:, MAPK9:2.43:, NRAS:-3.68:, ABL1:-1.99:	RPS6KB1:-2.14:, AKT3:-2.21:, EGFR:2.48:, MAPK1:-2.9:, ERBB3:2.05:, GRB2:-2.03:2.07:, PTK2:-3.43:, SOS1:2.55:, CAMK2A:3.63:
bta04080	Neuroactive ligand-receptor interaction	CHRNA5 map:-2.4: maa:2.0:, ADRB1 map:-2.83: maa:-2.96:	LHCGR map:2.47:3.08: maa:-2.25:, CHRNA1 map:2.13: maa:-2.29:, HTR6 map:-2.02:3.98: maa:-2.08:, TRHR map:2.15: maa:2.64:, CNR1 map:2.84: maa:-2.54:, CHRNB4 map:-2.88: maa:-3.01:, TRPV1 map:-2.62: maa:-2.72:, TSHR map:2.39: maa:2.29:, PARD3 map:-2.25: maa:-2.28:, P2RY14 map:2.58: maa:2.43:	ADORA1:-3.16:, LTB4R:2.63:, F2:3.43:, HTR6:2.92:, GLP1R:2.3:, DRD5:2.35:, ADRA2A:-2.52:, TACR2:2.52:, PRL:2.37:, PRSS2:2.67:	MC1R:-2.53:, CHRNA3:2.05:, DRD5:3.34:, ADRB3:-2.15:, GABRA2:2.21:, P2RX1:2.44:2.63:, CHRNB1:-2.69:, UTS2R:2.05:, CHRNE:-2.27:, NPBWR2:2.05:-2.7:	GABRB1:2.16:, VIPR1:-2.13:, AGTR2:3.14:, S1PR1:-2.19:, DRD1:2.62:, P2RY6:2.28:, GABRA3:2.96:, CHRNB1:2.24:, GLRA1:-2.2:, CCKBR:2.28:, FSHR:2.54:, GLRB:-2.66:, OPRD1:2.2:	AGTR2:-1.96:, F2:2.0:, MC2R:-3.57:, DRD2:2.28:, PPYR1:-2.21:, P2RY6:2.08:, P2RY2:2.75:, GABRA4:2.47:, P2RX5:2.55:, GPR35:2.27:, CHRNG:2.02:2.28:, ADRB2:3.67:, NPY2R:2.4:, HRH1:1.99:, PRSS2:2.87:, MC4R:2.51:
bta04145	Phagosome	SEC61B map:-2.95: maa:-2.79:, ITGB3 map:2.07: maa:2.85:, ATP6V0C map:-3.48: maa:-3.79:, ATP6V0E1 map:2.04: maa:-3.43:, CANX map:2.18: maa:-2.52:, ATP6V1A map:-3.11: maa:-3.24:, RAB5A map:-3.03: maa:-3.68:, OLR1 map:2.9: maa:3.14:, CD14 map:3.51: maa:2.56:	TLR2 map:1.98: maa:2.85:, PIK3C3 map:-2.34: maa:-4.36:, BOLA-DYB map:2.25: maa:2.28:, ITGA2 map:2.77: maa:-2.11:, HGS map:1.96: maa:2.65:, OLR1 map:2.5: maa:2.01:, ATP6V1E1 map:-2.27: maa:3.33:	MARCO:2.15:, COLEC12:2.41:, ITGB1:-2.98:, RAB5B:-2.95:, C3:2.03:, FCGR1A:2.07:, THBS3:-3.03:2.44:	DYNC1LI2:3.03:2.82:, BOLA-DMA:-2.34:, ITGB5:2.59:2.59:, ITGB3:-3.17:, ATP6V0B:2.05:, SEC61A2:2.27:3.0:, MRC2:2.61:, CORO1A:-2.2:, FCAR:2.59:, MSR1:2.0:, COMP:1.98:, SEC22B:-2.14:, PLA2R1:2.7:, THBS1:2.28:2.0:, THBS2:2.55:2.39:, THBS3:2.38:2.46:	PIK3C3:2.35:, STX7:-2.42:2.53:, ITGB5:2.49:, ATP6V1B2:-1.98:, SEC61A1:-2.21:, MRC1:2.18:, CORO1A:2.37:, TUBA1A:-2.01:, ATP6V1G1:2.17:, TAP1:-2.45:, THBS2:2.28:, ACTB:-3.37:, TCIRG1:2.2:, CYBA:-2.01:, TFRC:-1.96:	DYNC1LI1:3.25:, MARCO:2.72:, NCF4:2.3:, STX7:2.76:, ITGB2:4.33:, CALR:3.13:, HLA-DOA:2.11:, TUBA1A:3.04:, ATP6V0D2:1.97:, C3:2.5:, FCGR1A:-2.24:, TFRC:-3.83:, ATP6V0A4:1.98:
bta04960	Aldosterone-regulated sodium reabsorption	ATP1B2 map:-2.37: maa:-2.42:	NR3C2 map:2.23: maa:2.68:	ATP1B4:2.55:, NR3C2:-2.34:, KCNJ1:2.43:	SFN:2.1:, SGK1:2.01:, ATP1A2:3.64:3.51:, SLC9A3R2:2.55:	PIK3CA:2.61:	ATP1B4:2.04:, PDPK1:-2.76:, MAPK1:-2.89:
bta04612	Antigen processing and presentation	CANX map:2.18: maa:-2.52:, HSPA8 map:-3.68: maa:-3.0:	BOLA-DYB map:2.11: maa:2.26:	PDIA3:2.03:, RFX5:2.04:, PSME1:2.28:2.35:, BOLA-DQA5:-2.2:	NFYB:2.44:, LOC536558:2.58:, BOLA-DMA:-3.97:, PSME1:-2.88:, PSME2:-2.71:	NFYC:-2.73:, NFYB:-2.13:, B2M:-2.39:, TAP1:-3.04:, CD4:-2.0:, KIR3DL1:2.25:	KIR2DL5A:2.77:, NFYA:2.28:, CALR:3.13:, IFNG:-1.96:, HLA-DOA:3.52:
bta04964	Proximal tubule bicarbonate reclamation	ATP1B2 map:-2.31: maa:-2.32:, PCK2 map:-2.66: maa:-3.17:	PCK2 map:2.72: maa:2.61:, GLS map:-2.36: maa:-2.92:	ATP1B4:2.55:	ATP1A2:4.13:3.73:
bta04330	Notch signaling pathway					APH1A:-2.44:, PSENEN:-3.13:, KAT2B:2.12:	APH1A:2.17:, DVL2:2.11:, KAT2B:-3.99:, MAML2:2.1:, DLL1:-4.31:, RFNG:-2.88:
bta04670	Leukocyte transendothelial migration	PIK3CB map:3.7: maa:1.99:, GNAI3 map:-3.04: maa:-2.27:, VCAM1 map:-3.38: maa:-2.5:-2.5:	CDC42 map:-3.97: maa:-2.49:-3.75:, ESAM map:-2.97: maa:-2.22:, CLDN16 map:-3.04: maa:1.96:, ITGB2 map:2.31: maa:3.3:, PIK3R1 map:-2.66: maa:-2.16:, ACTB map:-1.99: maa:2.87:, MAPK13 map:2.14: maa:2.44:	CLDN7:-3.31:, CLDN5:2.38:, RAPGEF3:2.15:, NCF1:1.97:, ROCK2:2.71:, CTNNA1:-3.06:, PRKCB:-2.97:, JAM3:2.81:, MYL2:-2.63:, ITGB1:-3.39:	CLDN4:-2.26:, CLDN3:-2.24:, BCAR1:1.96:, PIK3CA:-2.62:, NCF1:-2.34:, PRKCB:-2.45:, JAM3:-2.3:	BCAR1:-2.83:, PIK3CA:2.69:, ESAM:3.27:2.26:, ACTN3:-2.07:, SIPA1:-2.37:, EZR:-3.3:, RAC2:-3.16:, PIK3R1:-2.73:2.17:, ACTB:-2.79:, RASSF5:2.14:, MAPK13:2.58:	CLDN7:2.83:3.15:, MMP9:2.21:, RHOA:-2.82:, RAPGEF3:-2.86:, RHOH:-2.19:, CLDN1:-3.17:, CLDN2:2.73:, PXN:-4.9:, PTK2:-4.04:, MLLT4:-2.67:, MYLPF:-3.6:, MAPK14:2.38:
bta04020	Calcium signaling pathway	GNA11 map:-2.4: maa:-2.57:, CALM map:-2.81: maa:2.45:, PPID map:-2.95: maa:2.41:, ITPR1 map:-2.78: maa:-2.07:	HTR6 map:-2.01:3.89: maa:-2.13:, ERBB4 map:-2.69: maa:-3.94:, VDAC3 map:-2.76: maa:2.4:, PHKG2 map:-2.38: maa:2.13:, PLCD1 map:-4.0: maa:3.02:	TNNC2:2.28:, ATP2B3:1.96:, HTR6:2.99:, DRD5:2.44:, VDAC1:-2.42:, ATP2A2:-4.73:, ATP2A1:-3.63:, TACR2:2.36:, EDNRB:2.17:, PLCB4:2.02:, PLCB1:-2.08:, LOC511659:-2.1:, PDE1B:-3.36:, PDE1A:2.07:, SLC8A1:2.7:, ITPR3:2.24:	SLC8A3:2.26:2.46:, TNNC1:2.19:, LHCGR:2.4:3.01:, ATP2B3:2.76:2.71:, PRKACB:3.54:, PLCE1:3.78:, RYR3:2.81:, DRD5:3.3:, ADRB3:-2.17:, TRPC1:2.39:, P2RX1:2.44:2.63:, ATP2A3:-2.36:, CACNA1B:2.27:, PLCB3:-2.35:, SLC25A5:1.96:, PRKCB:-2.23:, CAMK2G:2.27:, LOC511659:-2.14:, CAMK2D:2.66:, SLC8A1:2.6:	MYLK2:2.48:, CD38:-2.98:, DRD1:2.6:, ERBB4:2.41:, VDAC2:-1.98:, NOS3:2.13:1.98:, CCKBR:2.28:, SLC25A6:-2.14:, GNAQ:-2.01:, PPP3CA:-2.76:, ITPR2:-2.51:	ADCY1:-2.09:, ITPKB:2.4:, EGFR:2.43:, MYLK2:-3.78:, TRHR:2.75:, P2RX5:2.51:, CALM:-2.4:, NOS3:-5.19:, PTGER3:1.98:, ADRB2:3.69:, PPP3CA:-5.33:, CAMK2A:3.83:, ITPR2:2.52:
bta04130	SNARE interactions in vesicular transport		STX1A map:3.34:2.11: maa:-2.33:, VAMP4 map:2.04: maa:-3.05:	Vti1a:4.26:2.44:, BNIP1:2.51:, YKT6:-3.54:	SNAP25:2.67:2.07:, STX6:-3.56:, VTI1B:-2.49:, Vti1a:2.07:, BET1L:2.18:, GOSR2:-3.26:, VAMP2:2.46:, GOSR1:2.84:	STX7:-2.37:2.54:, STX10:3.32:, STX3:-3.92:-2.32:, BET1L:2.14:	STX8:2.04:, STX7:3.88:, STX2:-2.35:, BNIP1:-2.15:
bta04620	Toll-like receptor signaling pathway	MAP3K8 map:-2.63: maa:-3.15:, RIPK1 map:2.79: maa:-2.09:, CXCL9 map:2.52:2.55: maa:-2.36:, IL6 map:2.51: maa:3.5:, IKBKG map:-4.8: maa:-2.95:, IRF3 map:-3.27: maa:-3.2:, CD14 map:3.48: maa:2.29:	FOS map:2.63: maa:3.39:-2.66:, IL1B map:4.37: maa:-2.97:, AKT3 map:-2.9: maa:-3.18:, MAPK9 map:-2.85: maa:3.22:	TLR3:3.56:, AKT3:1.97:, JUN:-2.65:, MAP2K1:-3.9:, STAT1:-1.96:	NFKB1:-2.44:, CXCL11:-3.41:, TLR9:-2.02:, MYD88:2.54:, PIK3CA:-2.11:-2.41:, MAP2K7:-2.67:, IFNAR1:-2.5:, PIK3R1:-2.09:, MAP2K2:-3.25:, MAP2K4:-2.52:, IRF7:-2.12:	TLR9:2.08:, PIK3CA:2.46:, LY96:2.58:, MAPK9:2.39:, MAP2K2:2.6:, MAPK13:2.32:	AKT2:2.27:, MAPK1:-2.86:, CXCL9:2.43:2.05:, MAPK14:2.65:
bta04360	Axon guidance	SEMA3C map:-3.33: maa:-3.22:, SRGAP3 map:-3.74: maa:-2.86:, GNAI3 map:-2.94: maa:1.96:-2.4:	FES map:-2.32: maa:2.14:-4.46:, CDC42 map:-2.9: maa:-3.75:, PAK7 map:2.39: maa:2.43:, ROBO1 map:2.89: maa:-2.52:, ARHGEF12 map:-2.76: maa:-4.45:, CDK5 map:2.35:2.52: maa:-2.29:, SEMA5A map:-2.73: maa:-3.07:, RAC2 map:-2.61: maa:2.56:, RAC3 map:-2.06: maa:2.58:, DPYSL5 map:-2.51: maa:-3.85:, NTN4 map:2.05: maa:3.11:, NRAS map:-1.98: maa:-2.0:, SEMA6D map:2.57: maa:2.57:, RGS3 map:3.3: maa:-3.18:	HRAS:-2.84:, EFNA1:2.0:, LIMK2:2.4:, SLIT2:2.91:, ITGB1:-3.62:, DPYSL2:-2.43:, SEMA6A:2.29:, RGS3:3.53:	EFNA1:-3.54:, PAK2:-2.66:-2.25:, PAK3:-2.23:, CXCR4:-2.05:, SEMA3F:2.72:, SEMA3C:-2.47:, ROCK2:-3.23:, EFNA4:-2.97:, GNAI3:2.03:, RAC1:-2.18:, DPYSL2:2.15:, SEMA6C:2.58:, GSK3B:2.15:	ROBO1:3.05:, SEMA3F:-2.2:, RHOD:-3.49:, UNC5C:-2.56:, CFL2:2.96:, RAC2:-4.01:, PPP3CA:-1.98:, NFATC3:-2.55:, EPHA5:-3.18:, NRAS:-3.18:, FYN:3.64:, ABL1:-2.26:	PLXNA2:-2.45:, RHOD:2.29:, PAK1:2.26:, MAPK1:-2.79:, SRGAP3:2.46:, PTK2:-2.78:, NFATC1:3.12:
bta04350	TGF-beta signaling pathway	RPS6KB2 map:2.28: maa:-2.05:, TGFB2 map:2.58: maa:2.88:, DCN map:2.01: maa:2.12:, SMAD2 map:2.01: maa:2.96:	GDF6 map:-3.35: maa:2.46:, CUL1 map:-2.14: maa:2.48:, ID3 map:2.49: maa:-2.95:	NOG:2.03:, RPS6KB1:2.12:, AMH:2.38:, THBS3:-3.03:2.44:	RPS6KB2:2.42:, RPS6KB1:-2.57:, TGFB2:2.12:, ROCK2:-3.23:, ACVR2A:-2.32:, ACVR1:2.93:, DCN:-2.22:, COMP:1.98:, THBS1:2.28:2.0:, THBS2:2.55:2.39:, THBS3:2.38:2.46:, BMP4:2.81:, BMP2:2.43:	RHOA:-2.61:, PPP2CA:-2.27:, THBS2:2.28:, TFDP1:-2.05:, BMP4:-2.39:	E2F4:3.65:, IFNG:-2.32:, MAPK1:-2.85:, PPP2CB:3.63:, TFDP1:2.35:, SP1:2.08:, BMP7:2.5:
bta04150	mTOR signaling pathway	LOC508628 map:-2.05: maa:-3.14:	AKT3 map:-2.67: maa:-2.5:, DDIT4 map:2.19: maa:4.2:	RPS6KB2:2.02:, RPS6KB1:2.1:, PIK3CB:3.01:, VEGFB:2.6:, RPS6KA2:5.35:-2.31:, ULK2:2.81:	STK11:2.32:, PGF:2.31:2.76:, RPS6KB2:2.36:, RPS6KB1:-2.18:, PIK3CA:-2.13:, Ulk3:2.42:2.65:, PRKAA2:2.2:, PIK3R1:-2.2:, IGF1:-2.09:, ULK2:2.05:-3.22:, RHEB:-2.37:, EIF4E2:3.18:	PIK3CA:2.51:, Ulk3:2.08:, PIK3R1:-2.28:, EIF4E2:2.17:	PDPK1:-2.17:, MLST8:2.68:, AKT2:2.42:, STRADA:-2.66:, EIF4B:2.1:, MAPK1:-2.88:, RPS6KA2:-3.25:
bta04623	Cytosolic DNA-sensing pathway	IL18 map:2.5: maa:2.39:, IL6 map:2.44: maa:2.28:, RIPK1 map:3.35: maa:-2.17:, IKBKG map:-5.02: maa:-2.73:, IRF3 map:-3.15: maa:-2.81:	IL18 map:2.09: maa:-2.36:, IL1B map:4.38: maa:-2.24:	MAVS:2.6:, POLR2E:-3.91:, NFKBIB:2.51:, POLR3F:2.66:, POLR3C:2.52:, RIPK3:2.01:	NFKB1:-1.96:, CXCL10:-2.2:, PYCARD:-2.31:, POLR3K:2.76:2.89:, ADAR:2.65:	POLR1D:-2.24:, POLR3D:2.4:, IKBKB:1.96:	POLR3H:1.96:, POLR3A:-2.29:
bta03050	Proteasome	PSMA7 map:-2.3: maa:-2.0:, PSMB5 map:-3.06: maa:-2.29:, POMP map:2.31: maa:-2.46:		PSMD7:-2.52:, PSMC4:-1.97:, PSMA5:-2.45:, PSMC3:-2.16:, PSMC1:2.73:	PSMF1:-3.19:, PSMD12:-2.55:, PSMA6:3.55:, PSME2:-2.64:, PSMA4:2.27:, PSMC2:2.24:2.42:	PSMF1:2.21:, PSMA1:-2.1:, PSMA6:-3.05:, PSME2:-2.06:	PSMD1:-4.48:, PSMD14:-2.44:
bta04370	VEGF signaling pathway	PLA2G4B map:4.43: maa:2.02:	CDC42 map:-2.85: maa:-2.35:-3.84:, PLA2G1B map:-2.63: maa:-2.85:, AKT3 map:-2.01: maa:-2.7:, AKT2 map:-2.15: maa:2.15:, PIK3R1 map:-2.09: maa:-2.41:, NRAS map:-2.02: maa:-3.04:-2.1:, PLA2G4A map:2.29: maa:2.32:	PLA2G1B:4.06:, AKT2:2.9:, PRKCA:2.39:, MAPKAPK3:-2.22:2.25:, NFATC4:2.44:, PLCG1:2.16:	PRKCB:-2.63:, PLA2G4B:2.02:	PIK3CA:2.31:, PRKCG:-2.29:-3.21:, RAC2:-3.3:, PPP3CA:-2.03:, NFATC3:-2.61:, PLA2G10:2.74:3.0:, NRAS:-4.97:, MAPK13:2.25:	CASP9:2.5:, PLA2G2D4:2.76:, MAPK1:-3.07:, PXN:-3.27:, SRC:-2.44:, PTK2:-2.04:, NFATC3:2.14:, NFATC1:2.3:, PLA2G10:-2.01:
bta04520	Adherens junction	TCF7L2 map:-2.47: maa:-3.2:, CSNK2B map:-3.92: maa:-2.9:, SMAD2 map:2.11: maa:2.45:, FYN map:2.34: maa:3.19:	CDC42 map:-3.88: maa:-2.77:-2.96:, INSR map:-2.65: maa:-2.62:, ACTN1 map:-2.55: maa:-3.31:, TGFBR1 map:2.31:3.97: maa:2.22:, PTPN1 map:2.97: maa:2.12:	CTNNA1:-2.38:, TCF7L1:-3.53:2.61:, CREBBP:2.02:	WASF1:3.19:, TCF7L2:2.42:, TCF7L1:2.28:, PVRL1:2.25:	VCL:2.1:, ACTG1:2.15:, RAC2:-3.78:, ACTB:-2.66:, SMAD3:2.19:, SNAI1:2.13:	VCL:2.14:, ACTG1:2.13:, EGFR:2.32:, ACTN3:2.48:, MAPK1:-2.89:, PARD3:-2.8:, PVRL2:-2.1:, ACTB:2.77:, PTPN6:2.22:, CSNK2B:3.36:, SNAI1:-3.4:
bta04962	Vasopressin-regulated water reabsorption	CREB3L3 map:3.29: maa:2.07:, DCTN2 map:-2.82: maa:-2.45:, RAB5A map:-3.03: maa:-3.47:	DYNC1LI2 map:3.01:2.84: maa:2.19:, AQP4 map:3.57: maa:2.19:, CREB3L3 map:-2.39: maa:-3.54:, NSF map:-2.89: maa:-2.97:	RAB5B:-2.93:, DYNLL1:2.58:, AVP:-2.63:, DCTN4:-3.21:	RAB11A:1.98:, PRKACB:3.06:, CREB5:-2.85:, DCTN5:2.09:, DCTN4:-2.54:, VAMP2:2.46:	AQP4:2.66:	DYNC1LI1:2.1:, DCTN6:-2.34:
bta04115	p53 signaling pathway	BAX map:-3.78: maa:-2.31:	CDK6 map:2.74: maa:-3.22:, CDK4 map:2.37: maa:3.65:, IGFBP3 map:-2.06: maa:2.01:	SERPINE1:2.08:, CCND3:-2.18:, MDM4:-2.68:	SERPINE1:2.37:, CDK2:-3.09:, SIAH1:2.93:	SESN2:2.44:, SHISA5:-2.56:, SIAH1:-2.03:	CHEK1:2.41:, SESN1:2.0:, CASP9:2.78:, RCHY1:-2.18:, CCND2:-2.48:, GADD45G:-2.45:, DDB2:2.98:, MDM4:3.02:
bta04920	Adipocytokine signaling pathway	PCK2 map:-2.88: maa:-4.04:	CAMKK1 map:3.49: maa:2.01:, AKT3 map:-2.9: maa:-3.18:, ADIPOR2 map:2.28: maa:-3.08:, RXRG map:2.33: maa:2.86:, ADIPOR1 map:2.4:2.59: maa:3.42:, MAPK9 map:-2.66: maa:3.69:, TRAF2 map:-2.28: maa:-3.01:-3.23:, AGRP map:2.67:3.16: maa:2.3:, CPT1C map:2.49: maa:3.41:, PCK2 map:2.59: maa:2.33:2.49:, ADIPOQ map:2.19: maa:2.42:, STAT3 map:2.33: maa:2.27:	AKT3:1.97:, NFKBIB:2.56:, TNFRSF1B:2.68:, AGRP:2.5:, STAT3:-2.41:, PCK1:2.19:	PRKAG2:2.32:-2.17:, SLC2A4:-2.58:	TRAF2:-2.15:, Irs1:2.27:	PPARA:-2.22:, LEPR:3.0:, CAMKK2:2.02:, AKT2:2.27:, MAPK8:2.11:, STK11:2.6:, TNFRSF1B:2.76:, ACSL5:-3.57:
bta04621	NOD-like receptor signaling pathway	IL18 map:2.5: maa:2.39:, IL6 map:2.44: maa:2.28:, HSP90B1 map:-2.98: maa:-2.5:, MAPK8 map:-2.14: maa:-2.28:	IL18 map:2.09: maa:-2.36:, IL1B map:4.38: maa:-2.24:, MAPK9 map:-2.38: maa:3.65:	NFKBIB:2.44:, IKBKG:-3.54:, RIPK2:2.53:, TRIP6:2.12:	HSP90AB1:2.05:, NFKB1:-2.01:, SUGT1:2.74:, MAPK13:2.08:	TNF:2.1:, TRAF6:2.36:, MAPK13:2.26:	MAPK1:-2.89:, MAPK14:2.16:, RIPK2:-2.51:
bta04622	RIG-I-like receptor signaling pathway	TRAF2 map:-2.18: maa:2.3:-2.48:, ATG12 map:-2.3: maa:-2.61:, TRAF6 map:2.21: maa:2.68:2.69:, IL6 map:2.44: maa:2.28:, RIPK1 map:2.88: maa:-2.8:, IKBKG map:-3.24: maa:-1.97:	TRAF2 map:-2.08: maa:-2.0:-2.23:, IFIH1 map:2.47:2.52: maa:2.78:, ATG5 map:3.39: maa:2.02:, MAP3K1 map:2.69:-2.02: maa:-3.25:, MAPK9 map:-2.27: maa:4.02:, IL12B map:-3.0: maa:2.02:	MAVS:2.65:, NFKBIB:2.98:, MAP3K1:3.06:, MAPK8:-2.6:	NFKB1:-2.07:, CXCL10:-2.2:, RNF125:2.47:2.28:, SIKE1:-2.44:, MAPK13:1.96:	TNF:2.1:, MAPK13:2.38:	PIN1:2.9:, RELA:-2.16:, MAPK14:2.08:
bta04810	Regulation of actin cytoskeleton	ENAH map:-3.87: maa:-4.09:, FGF10 map:2.79: maa:3.26:3.79:, MYL2 map:-4.21: maa:-2.33:, ITGB3 map:2.06: maa:2.76:, ARPC2 map:2.32: maa:2.42:	PPP1CC map:2.26: maa:3.35:, F2 map:2.07: maa:2.76:, PFN2 map:2.56: maa:2.25:-2.62:, INS map:2.15: maa:2.64:, MYLPF map:-2.21: maa:-4.01:, ITGA2 map:2.8: maa:-1.96:, PIP4K2A map:-2.58: maa:3.04:, WASF1 map:3.28: maa:2.65:, PIP5K1C map:-5.1: maa:-2.65:, PAK7 map:2.42: maa:2.43:, APC map:2.14:2.45: maa:-2.7:	GNA12:2.56:, PDGFC:2.14:, PPP1CA:2.39:, F2:2.9:, FGFR2:-2.29:, ITGB1:-2.33:, SRC:-2.09:, FGD3:2.43:, FN1:-2.61:, GIT1:-2.05:, SLC9A1:2.65:, PAK2:-2.28:, LIMK2:2.19:, ARHGEF6:-2.45:, RDX:-2.39:, SOS1:2.21:, APC:2.26:, CD14:3.55:	IQGAP3:-2.86:, FGF10:3.0:3.45:, FGF13:3.05:3.34:, PIK3CA:-2.37:, RRAS:2.46:3.9:, PDGFC:-2.8:, ROCK2:-2.85:, ACTN1:-2.39:, ACTN2:2.05:, PPP1CB:-2.79:, MAPK3:-2.2:, SSH1:2.22:, ITGAE:2.34:, SSH2:2.35:, ITGB5:2.59:2.59:, ARPC4:-2.03:, ITGB3:-3.16:, ITGB1:2.24:2.04:, RAC2:-2.94:-2.94:, RAC1:-4.05:3.44:, FGF7:2.49:, WASF2:2.26:, PAK2:-2.75:-3.68:, ARHGEF6:3.18:3.71:, SCIN:2.18:, RDX:2.42:, GNG12:-2.56…	IQGAP3:2.37:, PIK3CA:2.21:, MAPK3:-3.02:, ITGA2B:2.43:, FGD1:2.02:, SSH1:-2.4:, ITGB5:2.41:, PFN1:-2.66:, FGF7:2.04:, BCAR1:1.98:, PIP5K1A:2.0:, ARHGEF1:-2.25:, CFL2:2.99:, EZR:-2.94:, PPP1R12A:3.01:, ACTB:-3.45:, NRAS:-3.36:	EGFR:2.47:, MAPK1:-2.75:, DIAPH1:2.17:, ITGB2:3.84:, PXN:-3.71:, PTK2:-2.67:, PIP5K1A:2.32:, CDC42:-2.08:-3.58:, GSN:-2.36:, RHOA:-3.09:, ARHGEF12:-5.07:, ACTB:2.3:, NRAS:-2.51:
bta04141	Protein processing in endoplasmic reticulum	SEC31A map:2.53: maa:-3.02:, RPN1 map:-4.33: maa:-4.24:, TXNDC5 map:3.41: maa:2.57:, TRAF2 map:-2.79: maa:2.6:-2.08:, TRAM1 map:-2.09: maa:-2.05:, SEC61A1 map:2.39: maa:-2.03:, DNAJA2 map:-2.12: maa:-2.39:, P4HB map:-3.26: maa:-2.44:, PDIA6 map:-2.36: maa:-2.19:, CANX map:2.18: maa:-2.52:, SEC63 map:-2.94: maa:-1.98:, XBP1 map:-3.24: maa:-3.02:, HSP90B1 map:-3.09: maa:-2.78:, BAX map:-4.28: maa:-…	TXNDC5 map:-2.0: maa:2.11:5.64:, MAPK9 map:-2.51: maa:3.18:, LMAN2 map:-1.96:3.26: maa:2.56:, SEC23A map:-2.11: maa:3.03:, BCL2 map:2.23: maa:-2.05:, DAD1 map:2.89: maa:-2.74:	SSR1:-1.96:, SEC61G:-2.89:, RAD23B:-2.36:, SYVN1:-2.37:, DERL1:2.69:, LMAN1:-2.5:, SEC24A:3.08:, PDIA3:2.03:, DNAJC10:2.16:, Tusc3:2.32:, UFD1L:2.11:, SIL1:2.23:, Ubqln1:-2.74:, HSPA2:2.04:, UBXN6:2.75:	SEC31A:-1.99:, DNAJB11:2.16:, SAR1B:-2.03:, MAP2K7:-1.99:, CRYAB:2.62:, UBE2J2:2.21:, EIF2AK2:-2.6:, RAD23B:2.49:, LMAN1:2.0:, DNAJA1:2.49:, SEC61A2:2.32:3.55:, PDIA4:2.26:, CAPN2:2.17:	UBQLN4:2.08:-2.21:, PRKCSH:-2.75:, RPN2:-2.34:, AMFR:-2.61:-2.34:, SEC61A2:2.7:, VCP:2.08:, RNF5:2.8:, UBE2E2:3.3:, SEC23A:-2.55:, DAD1:-2.08:, MARCH6:-2.05:, MAN1C1:2.28:, SSR2:-2.69:, SSR3:-2.1:	AMFR:-2.59:, RAD23A:-3.24:, CALR:3.13:, VCP:-2.71:-2.74:, RNF5:2.0:1.96:, UBE2E2:3.38:, CAPN1:2.0:
bta04664	Fc epsilon RI signaling pathway	PIK3CB map:2.11: maa:1.98:, FYN map:2.38: maa:3.12:, PLA2G4B map:4.59: maa:1.98:	PLA2G1B map:-2.94: maa:-2.71:, AKT3 map:-2.98: maa:-3.09:, MAPK9 map:-2.86: maa:3.21:, PIK3R1 map:-2.06: maa:-2.25:, IL4 map:2.98: maa:2.57:, PLA2G10 map:-2.03: maa:-1.97:, PLA2G4A map:2.72: maa:2.29:	BTK:-2.26:, PLA2G1B:3.88:, AKT3:2.71:	PIK3CA:-2.43:, MAP2K7:-2.11:, RAC1:-1.96:, PDK1:-2.45:, PLA2G4B:2.06:	PLA2G2D4:2.01:, PIK3CA:3.05:, MAPK9:2.4:, LCP2:-3.01:, TNF:2.1:, LOC511659:-2.5:, RAC2:-4.49:, IL5:2.02:, PLA2G10:2.7:2.96:, LAT:-2.2:, MAPK13:2.35:	IL13:-2.26:, PLA2G2D4:2.77:, AKT2:2.26:, MAPK1:-3.21:, GRB2:2.21:, SOS1:2.49:, IL5:-3.94:, NRAS:-2.98:, MAPK14:2.34:
bta04062	Chemokine signaling pathway	CCR9 map:-3.49: maa:-2.87:, CCR4 map:3.0: maa:-3.61:, GNAI3 map:-2.59: maa:2.66:-3.11:, ADRBK1 map:-3.18: maa:-2.22:, GNGT2 map:2.64: maa:2.67:, RAP1B map:3.14: maa:2.63:, PRKCZ map:2.45: maa:-2.64:, CXCL9 map:2.5:2.55: maa:-2.84:	CXCR2 map:2.63: maa:-3.53:, CCL24 map:2.43:2.53: maa:3.93:, PTK2B map:-1.96: maa:2.66:, PIK3R1 map:-2.32: maa:-2.94:	STAT5B:-2.21:, CXCL12:-2.16:, CCR8:2.71:, CCR5:-1.98:, ARRB2:2.49:, ARRB1:-1.99:, CCR3:2.06:, NFKBIB:2.44:, IKBKG:-2.72:, GRK4:-2.14:, PLCB4:2.54:, CXCR5:3.82:, PLCB1:-2.07:, GNB1:2.04:, GNB4:-3.07:, Gng5:2.1:, ADCY9:-2.59:	ADCY4:2.13:, STAT5B:3.01:, CXCL11:-3.28:, CXCL10:-2.41:, PRKACB:3.4:, ROCK2:-3.23:, CX3CL1:2.64:2.46:, XCL1:-2.09:, NFKB1:-2.01:, LOC508666:2.22:, CCR1:4.65:, CCL25:2.76:, Gng5:2.69:, GNG10:-1.96:	PIK3CA:2.71:, GNAI1:-2.31:2.17:, CCL5:2.38:, RAC2:-2.76:, IKBKB:2.26:, BCAR1:-2.15:2.0:, PLCB3:-2.03:, RHOA:-2.5:, ELMO1:-2.41:, PF4:2.51:, RASGRP2:-2.18:, STAT1:-1.98:, NRAS:-1.97:	ADCY1:-3.55:, GNG3:3.77:, MAPK1:-2.82:, CCR4:2.68:, GNAI1:-1.98:2.49:, SRC:-2.86:, PXN:-4.02:, PTK2:-2.5:, PREX1:-2.75:, CDC42:-2.23:, PAK1:2.07:, AKT2:2.01:, LOC616364:2.33:, PARD3:-2.46:, CXCL9:2.47:2.02:, SOS1:2.76:, CCL11:2.64:
GO Accession	GO Term Description	Common Mechanistic Genes Early Stage	Common Mechanistic Genes Late Stage	MAP Unique Mechanistic Genes Early Stage	MAP Unique Mechanistic Genes Late Stage	MAA Unique Mechanistic Genes Early Stage	MAA Unique Mechanistic Genes Late Stage
GO:0032615	interleukin-12 production	TRAF6 map:2.27: maa:2.57:2.81:	ACP5 map:-2.65: maa:-3.5:	ARRB2:2.43:	NFKB1:2.11:, C1QBP:2.17:, IRF1:-2.61:, THBS1:2.23:		TLR2:2.8:, IL10:-2.66:
GO:0002446	neutrophil mediated immunity	IL6 map:2.33: maa:2.24:	PLA2G1B map:-2.3: maa:-2.54:	Lyst:2.8:, PLA2G1B:3.33:			SYK:2.05:
GO:0004950	chemokine receptor activity		CXCR2 map:3.52: maa:-2.84:	CCR4:3.54:	CCR1:2.04:, CCR9:2.46:		RGR:-2.35:
GO:0002367	cytokine production involved in immune response	TRAF2 map:-2.52: maa:2.28:, TGFB2 map:2.63: maa:2.42:, TRAF6 map:2.26: maa:2.57:2.81:	APOA2 map:-2.23:2.8: maa:-2.36:	BTK:-2.17:, APOA2:2.67:	TGFB3:2.02:, ATG5:3.17:, HMOX1:2.0:, IL21:1.97:, XCL1:-2.0:	PRKCZ:-3.95:, TNF:2.14:	PRKCZ:2.89:, IL10:-2.66:, BTK:2.07:, BCL6:2.25:
GO:0002443	leukocyte mediated immunity			ARRB2:2.41:, CLEC2D:3.14:		TAP1:-2.44:
GO:0002252	immune effector process		INS map:2.15: maa:2.63:				SYK:2.05:
GO:0042033	chemokine biosynthetic process	IL6 map:2.36: maa:2.24:, IL18 map:2.47: maa:2.35:	IL4 map:3.01: maa:2.58:, IL18 map:2.1: maa:-2.38:, IL1B map:4.38: maa:-2.22:	TLR3:2.65:	MYD88:2.01:2.46:, HMOX1:1.99:	TNF:2.08:	IFNG:-1.96:, SIGIRR:2.88:
GO:0002455	humoral immune response mediated by circulating immunoglobulin				EXO1:2.33:2.58:, CD55:-2.59:, FCER2:-2.6:, BCL3:2.15:, LTA:-2.47:	CD55:-2.27:2.3:, TNF:2.07:	PTPN6:2.13:, HPX:2.2:
GO:0050673	epithelial cell proliferation	FGF10 map:2.78: maa:3.23:3.73:, BCL2L2 map:-2.23: maa:-2.04:, IL6 map:2.37: maa:2.23:, CDKN1B map:2.92: maa:2.64:, BAX map:-4.13: maa:-2.64:	APC map:2.66: maa:-2.07:, SRSF6 map:2.8: maa:3.17:	FGFR2:-4.21:, CTNNB1:-3.44:, WDR77:-3.82:, COL8A2:2.95:, APC:2.77:, ALMS1:2.5:, ESR2:2.03:, FOXP2:2.56:, NFIB:2.05:	FGF7:2.48:, STK11:2.49:, FGF10:2.99:3.45:, WDR77:2.03:2.23:, BMP4:2.64:, HPN:2.71:, ACVR2A:-2.45:, SERPINF1:2.87:, PLAU:2.62:	MTSS1:-2.85:, TNF:2.08:, FGF7:2.03:, BMP4:-2.44:, FSHR:2.17:	IFNG:-1.96:, MED1:2.46:
GO:0050853	B cell receptor signaling pathway	CD38 map:2.44: maa:-3.16:, BAX map:-4.18: maa:-2.64:	LCK map:-2.65: maa:2.4:2.5:	BTK:-2.2:, PLCL2:2.49:, TEC:4.12:	PLCL2:2.81:3.26:, BCL2:2.34:, PRKCB:-1.99:	LAT2:-2.09:, LCK:2.32:	BLK:2.74:, BTK:2.07:, SYK:2.05:, TEC:3.88:, PTPN6:2.13:, MAPK1:-2.88:, CD79B:2.11:
GO:0002819	regulation of adaptive immune response			RIPK3:2.04:, SPN:2.5:	IRF1:-2.61:, XCL1:-2.01:		PTPN6:2.12:, TRIM27:2.19:
GO:0002922	positive regulation of humoral immune response		ZP4 map:2.43: maa:2.34:		FCER2:-2.6:, LTA:-2.46:	TNF:2.08:	HPX:2.18:, C6:-2.16:
GO:0045089	positive regulation of innate immune response			TLR3:2.66:, POLR3F:2.7:, POLR3C:2.53:	PVR:2.0:, PYCARD:-2.13:, IL21:1.97:, IL12B:-2.9:, XCL1:-2.01:	TRIM5:-2.78:, POLR3D:2.38:	TLR2:2.79:, TRIM5:2.2:, COCH:4.2:
GO:0002444	myeloid leukocyte mediated immunity	PI4K2A map:-2.75: maa:-2.03:			CCL3:-2.63:		FCGR1A:-2.25:, SYK:2.05:
GO:0002460	adaptive immune response based on somatic recombination of immune receptors built from immunoglobulin superfamily domains	SPN map:2.51: maa:1.97:, IL6 map:2.39: maa:2.29:, RIPK2 map:2.46: maa:3.41:	IL4 map:2.94: maa:2.53:, MSH2 map:-2.28: maa:-2.51:	BTK:-2.17:	NFKB2:2.27:, ADA:2.24:, SLC11A1:2.46:, BCL3:2.15:, IL12B:-2.92:, XCL1:-2.0:		BTK:2.07:, BCL6:2.25:, PTPN6:2.11:
GO:0002822	regulation of adaptive immune response based on somatic recombination of immune receptors built from immunoglobulin superfamily domains	RIPK2 map:2.45: maa:3.41:	IL4 map:2.97: maa:2.54:, IL12B map:-2.96: maa:1.97:	BTK:-2.17:, SPN:2.5:	ADA:2.27:, SLC11A1:2.47:, XCL1:-2.02:		PTPN6:2.12:, BTK:2.07:, BCL6:2.25:
GO:0042092	type 2 immune response	IL18 map:2.48: maa:2.37:, NDFIP1 map:-2.53: maa:-2.0:	IL4 map:3.0: maa:2.56:, IL18 map:2.1: maa:-2.37:		XCL1:-2.02:	STAT6:-2.32:, PRKCZ:-3.93:	PRKCZ:2.95:, BCL6:2.25:, IL10:-2.73:
GO:0006958	complement activation, classical pathway		C1RL map:2.64: maa:2.2:	C4A:-2.83:, C2:2.15:	CLU:2.34:, CD55:-2.58:, C1QBP:2.18:	C1QC:2.28:, CD55:-2.26:2.3:	C6:-1.96:, C4BPB:3.33:
GO:0002285	lymphocyte activation involved in immune response	PGLYRP1 map:2.09: maa:-2.2:	IL12B map:-2.99: maa:1.97:	AP1G1:-2.16:, PLCL2:2.47:	ADA:2.29:, PLCL2:2.82:3.24:, BCL3:2.15:
GO:0001776	leukocyte homeostasis	IL6 map:2.39: maa:2.25:, AHR map:2.59: maa:2.24:, BAX map:-4.17: maa:-2.67:	SLC37A4 map:-2.66: maa:-2.98:, ANXA1 map:3.16:3.02: maa:2.55:, CXCR2 map:3.5: maa:-2.86:	FLT3:2.88:, JAM3:2.8:	FLT3:-2.51:3.06:, MECOM:2.55:2.26:, BCL2:2.32:, SKIL:-1.99:, JAM3:-2.29:	LAT:-2.54:
GO:0002275	myeloid cell activation involved in immune response	PI4K2A map:-2.7: maa:-2.03:		TLR3:2.65:	CCL3:-2.47:, HMOX1:2.0:, PYCARD:-2.19:		TLR2:2.82:, TYROBP:2.17:, SYK:2.06:
GO:0002250	adaptive immune response	CTSL1 map:-2.46:2.47: maa:2.67:, RIPK2 map:2.45: maa:3.42:	CTSL1 map:2.64:2.46: maa:2.91:, TNFRSF11A map:2.4:2.16: maa:3.09:	BTK:-2.17:, JAM3:2.8:, SPN:2.5:	XCL1:-2.01:, JAM3:-2.31:	CTSH:-2.1:	PTPN6:2.12:, TRIM27:2.19:, BTK:2.07:, SYK:2.06:
GO:0007219	Notch signaling pathway	RPS27A map:-2.85: maa:-2.91:, HDAC10 map:-1.98: maa:-2.74:, UBA52 map:1.97: maa:2.15:, TFDP1 map:-2.6: maa:-2.79:, CNTN1 map:2.46: maa:2.38:, UBB map:-3.84: maa:-4.89:, MESP1 map:-2.55:2.07: maa:-2.1:	NCOR2 map:2.69:2.8: maa:3.53:, TBL1XR1 map:-2.55: maa:-3.21:, CDK8 map:2.01: maa:1.98:, CDK6 map:2.72: maa:-3.22:, CNTN1 map:4.07:2.61: maa:3.06:, IFT88 map:2.23: maa:2.59:, GALNT11 map:2.33:-2.85: maa:2.28:	CFD:3.38:, MIB1:-3.77:, ARRB2:2.42:, MOV10:2.18:, CREBBP:2.03:, SNW1:2.06:, HDAC5:-3.38:, HDAC3:2.26:, HDAC7:-3.22:, DICER1:-2.4:, TBL1XR1:4.11:, HEYL:2.53:, POFUT1:1.97:	MIB1:1.98:, ASCL1:1.99:, MIB2:2.22:, FCER2:-2.61:, MOV10:-2.34:, B4GALT1:1.97:, BMP2:2.52:, HDAC7:-2.01:, MYC:2.21:, TP53:-2.02:, TLE1:2.15:, MESP1:2.53:, POFUT1:-2.57:	PSENEN:-2.8:, E2F1:2.42:, HEY1:2.5:, TLE1:-3.32:, APH1A:-2.44:, TNRC6B:-2.72:, KAT2B:2.15:, RBM15:-2.82:	CUL1:2.1:, DLL1:-4.21:, TFDP1:2.18:, MAML2:2.07:, HDAC9:2.2:, IFT74:-3.18:, APH1A:2.18:, KAT2B:-3.98:
GO:0002698	negative regulation of immune effector process	PGLYRP1 map:2.09: maa:-2.2:, TGFB2 map:2.62: maa:2.42:, IL4R map:2.05: maa:2.53:, NDFIP1 map:-2.53: maa:-2.02:	INS map:2.16: maa:2.61:, IL4 map:3.0: maa:2.55:	CLEC2D:3.15:, ARRB2:2.41:, CD59:2.68:	TGFB3:2.02:, IL4R:-2.46:, HMOX1:1.99:, CD55:-2.59:, IRF1:-2.61:, XCL1:-2.02:	TAP1:-2.45:, CD55:-2.28:2.3:	BCL6:2.25:
GO:0002702	positive regulation of production of molecular mediator of immune response	TRAF2 map:-2.48: maa:2.28:, TRAF6 map:2.18: maa:2.58:2.81:		FOXP1:-2.3:, MIF:2.21:	IL21:1.99:, XCL1:-2.01:	PRKCZ:-3.96:	PRKCZ:2.82:, IL13:-2.24:, CD37:2.23:, HPX:2.0:
GO:0002456	T cell mediated immunity	SPN map:2.48: maa:1.96:	LOC513548 map:2.44: maa:2.49:, CTSC map:-3.92: maa:-4.29:	CADM1:1.99:-3.0:, Lyst:2.82:, GATA3:1.99:, RIPK3:2.01:	XCL1:-2.02:, SPN:1.96:	CTSH:-2.11:, BTN3A2:2.17:	BTN3A2:2.2:
GO:0002891	positive regulation of immunoglobulin mediated immune response			FCGR1A:2.07:	FCER2:-2.6:, LTA:-2.48:	TNF:2.03:	HPX:2.24:, FCGR1A:-2.31:
GO:0050777	negative regulation of immune response	TGFB2 map:2.63: maa:2.42:, NDFIP1 map:-2.59: maa:-2.03:	IL12B map:-2.94: maa:1.97:	SPN:2.51:, VIMP:-2.01:, AMBP:2.01:, CD59:2.69:	AMBP:2.38:2.48:, CD55:-2.59:, XCL1:-2.01:	STAT6:-2.33:, PSMA1:-2.1:, CD55:-2.27:2.3:	IL10:-2.68:, BCL6:2.25:, PTPN6:2.11:, TRIM27:2.17:
GO:0002768	immune response-regulating cell surface receptor signaling pathway		TLR2 map:2.0: maa:2.85:, GPLD1 map:2.44: maa:3.0:		PIGR:2.52:	CSK:2.2:
GO:0002718	regulation of cytokine production involved in immune response	TRAF2 map:-2.5: maa:2.28:, TGFB2 map:2.63: maa:2.42:, TRAF6 map:2.23: maa:2.57:2.8:	APOA2 map:-2.21:2.79: maa:-2.3:	BTK:-2.17:, APOA2:2.67:	TGFB3:2.02:, IL21:1.98:, ATG5:3.16:, HMOX1:1.99:, XCL1:-2.0:	PRKCZ:-3.97:, TNF:2.17:	PRKCZ:2.8:, IL10:-2.62:, BTK:2.07:, BCL6:2.24:
GO:0006909	phagocytosis	CNN2 map:-2.41: maa:-3.23:, CD14 map:3.52: maa:2.55:	PIP5K1C map:-4.83: maa:-2.68:, HMGB1 map:2.84:-2.38: maa:2.87:, ADIPOQ map:2.19: maa:2.42:, JMJD6 map:2.42: maa:2.38:	ADORA1:-3.17:, COLEC12:2.42:, FCGR1A:2.05:, GAS6:-2.38:	SLC11A1:2.47:, CORO1A:-2.19:	CSK:2.2:, ELMO1:-2.31:, HMGB1:2.68:2.59:, CDC42SE1:-2.25:, CORO1A:2.37:	PIP5K1A:2.41:, ELMOD3:2.2:, FCGR1A:-2.25:
GO:0006956	complement activation			C4A:-2.83:, CD59:2.7:, C2:2.15:, CFD:3.42:	CLU:2.34:, CD55:-2.58:	C1QC:2.28:, CD55:-2.26:2.3:	C6:-1.98:, CFP:-2.29:
GO:0045088	regulation of innate immune response		PPARG map:3.44: maa:4.85:3.2:, INS map:2.06: maa:2.54:	NR1H2:2.43:, DNAJA3:2.7:	IRF1:-2.6:, DNAJA3:3.23:	PTPN2:-2.73:, BIRC2:2.04:	NR1H2:2.08:, HPX:1.96:, MED1:2.46:
GO:0002755	MyD88-dependent toll-like receptor signaling pathway	RPS27A map:-2.86: maa:-2.92:, UBE2N map:-2.46: maa:-2.88:, RIPK2 map:2.45: maa:3.41:, MAPK8 map:-2.36: maa:-2.02:, UBB map:-3.84: maa:-4.89:, UBA52 map:1.97: maa:2.15:, NFKBIB map:2.37: maa:2.08:, TRAF6 map:2.25: maa:2.56:2.8:, IKBKG map:-4.25: maa:-3.22:, CD14 map:3.53: maa:2.55:	MAP2K7 map:-3.24: maa:2.66:, MAPK9 map:-2.67: maa:3.58:, MAPKAPK3 map:2.23: maa:2.49:, NFKBIA map:3.49: maa:2.02:, MAP3K1 map:3.66:-2.12: maa:-3.07:, MAP2K4 map:-3.51: maa:-3.99:	PPP2R5D:2.28:, BTK:-2.17:, JUN:-2.77:, MAP3K1:2.87:, MAP2K1:-3.61:, RPS6KA2:5.36:-2.11:	NFKB1:2.13:, NFKB2:2.3:, FOS:2.3:, MYD88:1.99:2.45:, TNIP1:2.03:, PELI1:-2.39:, MAP2K2:-2.54:, IRF1:-2.61:	LY96:2.55:, ATF1:2.27:, IKBKB:1.99:	TLR2:2.83:, BTK:2.07:, UBE2N:2.34:, MAPK1:-2.88:, ATF2:-2.03:, RPS6KA2:-3.14:, MAPK14:2.35:
GO:0061081	positive regulation of myeloid leukocyte cytokine production involved in immune response		TLR2 map:2.02: maa:2.85:, GPRC5B map:2.87: maa:-1.97:	MIF:2.19:
GO:0002227	innate immune response in mucosa		IL4 map:3.03: maa:2.59:, HIST2H2BE map:-2.74: maa:-2.56:, PLA2G1B map:-2.27: maa:-2.57:	PLA2G1B:3.39:, FAU:4.46:	CAMP:-2.65:
GO:0002228	natural killer cell mediated immunity		IL12B map:-2.87: maa:2.08:	ARRB2:2.44:, CLEC2D:3.25:	PVR:2.0:, IL21:1.97:	TAP1:-2.45:
GO:0031295	T cell costimulation	SPN map:2.55: maa:1.99:, FYN map:2.22: maa:3.14:	CDC42 map:-4.58: maa:-2.32:-4.36:, MAPKAP1 map:2.61: maa:2.26:, CD5 map:2.54: maa:2.31:, LCK map:-2.6: maa:2.41:2.52:	SRC:-2.14:	PAK2:-2.65:, PIK3CA:-2.2:, PIK3R1:-2.08:	PIK3CA:2.46:, CSK:2.22:, LCK:2.32:, MAP3K14:2.21:-1.96:	PDPK1:-3.3:, MLST8:2.65:, PTPN6:2.11:
GO:0033631	cell-cell adhesion mediated by integrin			ITGB1:-3.0:	ADA:2.23:		ADAM9:2.71:
GO:0019731	antibacterial humoral response		HIST2H2BE map:-2.76: maa:-2.55:, PLA2G1B map:-2.31: maa:-2.55:	PLA2G1B:3.3:, FAU:4.39:	CAMP:-2.69:
GO:0045087	innate immune response	HRAS map:-3.09: maa:-2.53:, MAPK8 map:-2.35: maa:-2.0:, NFKBIB map:2.37: maa:2.06:, Irs1 map:-2.7: maa:-2.83:, TXN map:-3.02: maa:-2.37:, CAPZA1 map:-3.82: maa:-4.08:, PGLYRP1 map:2.11: maa:-2.19:, RPS27A map:-2.85: maa:-2.91:, CHID1 map:-2.59: maa:1.98:, UBA52 map:1.97: maa:2.15:, TRAF2 map:-2.5: maa:2.26:, ARPC2 map:3.13: maa:3.12:, TRAF6 map:2.24: maa:2.54:2.79:, CDKN1B map:2.93: maa:2.65:, IK…	PIK3C3 map:-2.0: maa:-3.94:, MAP2K7 map:-3.26: maa:2.67:, MAPK9 map:-2.68: maa:3.59:, ERBB4 map:-2.72: maa:-3.74:, NFKBIA map:3.5: maa:2.04:, MAP2K4 map:-3.52: maa:-4.01:, C6 map:-1.98: maa:-2.15:, TRIM13 map:2.0: maa:2.01:, PPP3CA map:2.59: maa:2.55:, HMGB1 map:2.84:-2.39: maa:2.87:, PANX1 map:-2.6: maa:-2.21:, MAPKAPK3 map:2.23: maa:2.49:, NR4A1 map:-1.97: maa:2.05:, CDC42 map:-4.64: maa:-2.38:…	PPP2R5D:2.27:, CTNNB1:-3.45:, BTK:-2.17:, DHX36:2.98:, C4A:-2.83:, COLEC12:2.41:, JUN:-2.76:, Irs2:-2.13:, MAP2K1:-3.59:, TICAM2:-2.02:, RIPK1:2.48:, THEM4:2.48:, TRIM13:-4.78:, PDE1B:-2.45:, C2:2.06:, RPS6KA2:5.36:-2.11:, MARCO:2.16:, DDX3X:-3.31:, ARPC3:-2.7:, TEC:4.1:, MYO1C:-2.28:, LIMK1:-2.05:, PRSS2:2.48:, S100A9:2.16:, GAB1:2.26:, CFD:3.38:, DAB2IP:1.96:, MOV10:2.18:, CREBBP:2.03:, AGER:2.…	PIK3CA:-1.99:-2.2:, DHX36:-4.13:, MAP2K2:-2.55:, Irs1:1.97:, FGF7:2.47:, FGF9:2.02:, TXN:-2.91:, CSF1:-2.21:, GSK3B:2.24:, PRKAR2B:-2.41:, ATG5:3.19:, ARPC4:-2.05:, IFIT2:2.18:, ADCY1:2.56:, S100A7:-2.56:, S100A9:2.69:, MYD88:2.0:2.46:, MOV10:-2.36:, PELI1:-2.39:, CD55:-2.59:, ADAR:2.65:, NFKB1:2.13:, NFKB2:2.31:, BCL2:2.35:, POLR3K:2.76:2.89:, FGF10:2.99:3.45:, VTN:-2.15:, PRKACB:2.95:, TNFAIP8L…	B2M:-2.37:, PIK3CA:2.46:, ERBB4:2.43:, FGF7:2.04:, ELMO1:-2.31:, TRIM28:-2.25:, GSK3A:-2.06:, RPS6KB2:-2.16:, PRKCSH:-2.73:, HMGB1:2.68:2.59:, ATF1:2.26:, LAT:-2.55:, PRKAR1A:2.31:, IKBKB:1.99:, ABL1:-2.49:, TRIM5:-2.78:, LCK:2.32:, LCP2:-2.9:, BRK1:-2.59:, NFATC3:-2.67:, C1QC:2.28:, CD55:-2.27:2.3:, ACTR3:-2.95:, ACTR2:2.63:, POLR1D:-2.22:, LY96:2.55:, ATG12:-2.69:, STAT6:-2.32:, YWHAB:-2.49:, B…	BTC:-2.55:, BTK:2.07:, SYK:2.05:, MAPK1:-2.88:, IGHE:2.36:, SRPK2:2.14:, WIPF1:3.51:, TRIM27:2.22:, RPS6KA2:-3.16:, MARCO:2.72:, MLST8:2.68:, EGFR:2.46:, ATF2:-2.03:, PTK2:-2.93:, TEC:3.88:, PRKAR1B:2.16:, PRKAR1A:-2.88:, TRIM5:2.2:, CASP9:2.78:, NFATC3:2.1:, NFATC1:2.98:, C4BPB:3.34:, CFP:-2.32:, TYROBP:2.17:, ACTR2:-2.07:, PDPK1:-3.42:, FCGR1A:-2.26:, POLR3H:1.96:, POLR3A:-2.3:, ITPR2:2.4:, MAP…
GO:0032648	regulation of interferon-beta production	IRF3 map:-2.91: maa:-2.8:, PPM1B map:-2.29: maa:-2.34:		TLR3:2.66:	TRIM38:1.96:-2.33:, PYCARD:-2.26:	TRIM38:-3.52:
GO:0002825	regulation of T-helper 1 type immune response	IL4R map:2.05: maa:2.51:, RIPK2 map:2.47: maa:3.4:			SLC11A1:2.43:, IL4R:-2.45:, IRF1:-2.6:, IL12B:-2.81:, XCL1:-1.96:
GO:0006911	phagocytosis, engulfment		ITGA2 map:2.77: maa:-2.08:	ABCA1:2.69:, FCGR1A:1.97:	AIF1:2.45:, THBS1:2.27:1.99:, BIN2:-2.54:	ELMO1:-2.32:	FCGR1A:-2.11:
GO:0002230	positive regulation of defense response to virus by host		IL4 map:2.87: maa:2.49:		IL12B:-2.82:
GO:0046426	negative regulation of JAK-STAT cascade		SOCS1 map:2.43: maa:-2.93:, HGS map:1.96: maa:2.65:		PPP2R1A:1.97:, IRF1:-2.61:	PTPN2:-2.96:, PPP2CA:-2.18:, HMGA2:-2.23:	SOCS2:-2.11:, HMGA2:1.99:2.33:
GO:0002889	regulation of immunoglobulin mediated immune response			FCGR1A:2.07:	CD55:-2.59:, FCER2:-2.6:, XCL1:-2.01:, LTA:-2.48:	CD55:-2.27:2.3:, TNF:2.03:	PTPN6:2.13:, HPX:2.23:, FCGR1A:-2.31:
GO:0060333	interferon-gamma-mediated signaling pathway	JAK1 map:-2.55: maa:-2.58:, IRF3 map:-2.83: maa:-2.84:	PPARG map:3.47: maa:5.07:3.3:, SUMO1 map:-2.7: maa:-2.55:, SOCS1 map:2.44: maa:-2.9:, PTPN1 map:2.98: maa:2.15:	NR1H2:2.36:, SUMO1:-3.21:, FCGR1A:2.03:, CAMK2D:-2.39:, DNAJA3:2.68:, IRF9:2.06:, NCAM1:2.0:, MT2A:-2.13:	CAMK2G:2.04:, CAMK2D:2.77:, DNAJA3:3.24:, IRF9:-2.59:, IRF1:-2.6:, IRF2:-2.97:, PIAS1:-2.51:2.58:	B2M:-2.38:, IFNGR2:2.1:, PTPN2:-2.92:	NR1H2:2.16:, FCGR1A:-2.19:, CAMK2A:3.66:, PTPN6:2.12:, HPX:2.07:, MED1:2.46:
GO:0002828	regulation of type 2 immune response	IL6 map:2.34: maa:2.25:, NDFIP1 map:-2.52: maa:-2.0:, IL4R map:2.06: maa:2.53:			ECM1:3.55:, IL4R:-2.43:, IRF1:-2.6:, XCL1:-2.02:	PRKCZ:-3.93:, STAT6:-2.32:	PRKCZ:2.96:, BCL6:2.25:
number common early: 127 number common late: 182 MAP unique early: 280 MAP unique late: 319 MAA unique early: 206 MAA unique late: 239
