# Supplementary material for: Systems Analysis of Early Host Gene Expression Provides Clues for Transient Mycobacterium avium ssp avium vs. Persistent Mycobacterium avium ssp paratuberculosis Intestinal Infections
Source: PLoS One. 2016 Sep 21;11(9):e0161946. doi: 10.1371/journal.pone.0161946 (PMC5031438; doi:10.1371/journal.pone.0161946)
Supplement: S12 Table — (XLSX) [file pone.0161946.s014.xlsx]

## Sheet: arcFileMAP_MAA_TJ
S12 Table. Model Interrogation Results for Pathways Listed on Table 3
Adherens junction MAP and MAA Common Intersection
Pathway	ArcStatus	Parent Gene	Parent Gene Description	Child Gene	Child Gene Description	MAP Norm. Arc Wt.	MAA Norm. Arc Wt.	Abs. Val. Difference	Correl. Direction	MAP 1st Mechanistic Time	MAP Parent Gene Score	MAP Child Gene Score	MAA 1st Mechistic Time	MAA Parent Gene Score	MAA Child Gene Score
Adherens junction	noArc	CSNK2B	casein kinase 2, beta polypeptide	CSNK2A1,..		0	0	0	positive	t=30	-3.92	0	t=30	-2.9	0
Adherens junction	noArc	SMAD2	SMAD family member 2	SMAD3...		0	0	0	positive	t=30	2.11	0	t=30	2.45	0
Adherens junction Unique MAP
Pathway	ArcStatus	Parent Gene	Parent Gene Description	Child Gene	Child Gene Description	MAP Norm. Arc Wt.	MAA Norm. Arc Wt.	Abs. Val. Difference	Correl. Direction	MAP 1st Mechanistic Time	MAP Parent Gene Score	MAP Child Gene Score	MAA 1st Mechistic Time	MAA Parent Gene Score	MAA Child Gene Score
Adherens junction		PVRL4	poliovirus receptor-related 4	PVRL2	poliovirus receptor-related 2 (herpesvirus entry mediator B)	0.31	-0.01	0.32	reverse	t=240	2.26	0	t=720	0.08	-2.1
Adherens junction		PVRL4	poliovirus receptor-related 4	PARD3	par-3 partitioning defective 3 homolog (C. elegans)	1.01	-0.19	1.2	reverse	t=240	2.26	0	t=720	0.08	-2.8
Adherens junction		TCF7L2	transcription factor 7-like 2 (T-cell specific, HMG-box)	CTNNB1	catenin (cadherin-associated protein), beta 1, 88kDa	0.21	0.03	0.18	positive	t=30	-2.47	-1.09	t=60	-3.2	-0.68
Adherens junction	noArc	CTNNA1	catenin (cadherin-associated protein), alpha 1, 102kDa	CTNNA1,..		0	0	0	positive	t=30	-2.38	0		-1.02	0
Adherens junction	noArc	TCF7L1	transcription factor 7-like 1 (T-cell specific, HMG-box)	TCF7L1...		0	0	0	positive	t=30	-3.53	0		0.62	0
Adherens junction Unique MAA
Pathway	ArcStatus	Parent Gene	Parent Gene Description	Child Gene	Child Gene Description	MAA Norm. Arc Wt.	MAP Norm. Arc Wt.	Abs. Val. Difference	Correl. Direction	MAP 1st Mechanistic Time	MAA Parent Gene Score	MAA Child Gene Score	MAP 1st Mechistic Time	MAP Parent Gene Score	MAP Child Gene Score
Adherens junction		ACTG1	actin, gamma 1	TJP1	tight junction protein 1	0.55	0.79	0.24	positive	t=60	2.15	0		0	0
Adherens junction		ACTB	actin, beta	ACTN4	actinin, alpha 4	0.28	0.18	0.1	positive	t=30	-2.66	0		-0.14	0.16
Adherens junction		PVRL1	poliovirus receptor-related 1 (herpesvirus entry mediator C)	PVRL3	poliovirus receptor-related 3-like	-0.34	-0.08	0.26	negative	t=240	2.99	-1.71	t=480	2.25	0
Adherens junction		ACTG1	actin, gamma 1	VCL	vinculin	0.64	0.91	0.27	positive	t=60	2.15	2.1		0	0
Adherens junction		BAIAP2	BAI1-associated protein 2	ACTG1	actin, gamma 1	0.36	0.48	0.12	positive	t=60	-0.27	2.15		0	0
Adherens junction	noArc	ACTN3	actinin, alpha 3	ACTN4...		0	0	0	positive	t=720	2.48	0		0	0
Adherens junction	noArc	ACTG1	actin, gamma 1	ACTB,..		0	0	0	positive	t=60	2.15	0		0	0
Focal adhesion MAP and MAA Common Intersection
Pathway	ArcStatus	Parent Gene	Parent Gene Description	Child Gene	Child Gene Description	MAP Norm. Arc Wt.	MAA Norm. Arc Wt.	Abs. Val. Difference	Correl. Direction	MAP 1st Mechanistic Time	MAP Parent Gene Score	MAP Child Gene Score	MAA 1st Mechistic Time	MAA Parent Gene Score	MAA Child Gene Score
Focal adhesion		RAC3	ras-related C3 botulinum toxin substrate 3 (rho family, small GTP binding protein Rac3)	PAK2	p21 protein (Cdc42/Rac)-activated kinase 2	-0.63	-0.38	0.25	negative	t=30	0	-2.04	t=240	-1.28	2.08
Focal adhesion		PTK2	PTK2 protein tyrosine kinase 2	RASGRF1	Ras protein-specific guanine nucleotide-releasing factor 1	0.2	0.4	0.2	positive	t=30	-2.86	3.34	t=30	-1.99	2.23
Focal adhesion		RAC3	ras-related C3 botulinum toxin substrate 3 (rho family, small GTP binding protein Rac3)	PAK3	p21 protein (Cdc42/Rac)-activated kinase 3	-0.62	-0.43	0.19	negative	t=480	-2.29	0	t=720	2.11	-1.58
Focal adhesion		RAC3	ras-related C3 botulinum toxin substrate 3 (rho family, small GTP binding protein Rac3)	PAK1	p21 protein (Cdc42/Rac)-activated kinase 1	0.46	0.32	0.14	positive	t=240	0	2.75	t=720	2.11	0.33
Focal adhesion		JUN	jun proto-oncogene	CCND3	cyclin D3	0.42	0.27	0.15	positive	t=30	-2.23	0	t=720	0.56	2.16
Focal adhesion		THBS1	thrombospondin 1	ITGB1	integrin, beta 1 (fibronectin receptor, beta polypeptide, antigen CD29 includes MDF2, MSK12)	0.57	0.35	0.22	positive	t=240	0	-2.18		-1.96	-1.53
Focal adhesion		RAC1	ras-related C3 botulinum toxin substrate 1 (rho family, small GTP binding protein Rac1)	PAK2	p21 protein (Cdc42/Rac)-activated kinase 2	-0.42	-0.24	0.18	negative	t=30	-0.17	-2.04	t=120	-2.05	-1.15
Focal adhesion		PDGFB	platelet-derived growth factor beta polypeptide	KDR	kinase insert domain receptor (a type III receptor tyrosine kinase)	-0.32	-0.21	0.11	negative	t=120	2.14	-2.63	t=240	0	-2.02
Focal adhesion		RAC1	ras-related C3 botulinum toxin substrate 1 (rho family, small GTP binding protein Rac1)	PAK3	p21 protein (Cdc42/Rac)-activated kinase 3	-0.56	-0.43	0.13	negative	t=240	-1.98	0	t=120	-2.05	0
Focal adhesion		RAP1B	RAP1B, member of RAS oncogene family	MAPK8	mitogen-activated protein kinase 8	-0.37	-0.24	0.13	negative	t=30	3.52	-1.75	t=30	2.47	-0.52
Focal adhesion		JUN	jun proto-oncogene	CCND2	cyclin D2	-0.57	-0.69	0.12	negative	t=30	-2.23	0	t=720	0.56	-2.45
Focal adhesion	noArc	PPP1R12A	protein phosphatase 1, regulatory subunit 12A	PPP1CC...		0	0	0	positive	t=120	2.3	0	t=60	3.02	0
Focal adhesion	noArc	AKT2	v-akt murine thymoma viral oncogene homolog 2	AKT3...		0	0	0	positive	t=60	2.04	0	t=720	2.37	0
Focal adhesion	noArc	RAP1B	RAP1B, member of RAS oncogene family	RAP1A...		0	0	0	positive	t=30	3.52	0	t=30	2.47	0
Focal adhesion	noArc	FLNA	filamin A, alpha	FLNA...		0	0	0	positive	t=30	-2.35	0	t=30	-2.2	0
Focal adhesion	noArc	RAC3	ras-related C3 botulinum toxin substrate 3 (rho family, small GTP binding protein Rac3)	RAC1...		0	0	0	positive	t=480	-2.29	0	t=720	2.11	0
Focal adhesion Unique MAP
Pathway	ArcStatus	Parent Gene	Parent Gene Description	Child Gene	Child Gene Description	MAP Norm. Arc Wt.	MAA Norm. Arc Wt.	Abs. Val. Difference	Correl. Direction	MAP 1st Mechanistic Time	MAP Parent Gene Score	MAP Child Gene Score	MAA 1st Mechistic Time	MAA Parent Gene Score	MAA Child Gene Score
Focal adhesion		RAP1B	RAP1B, member of RAS oncogene family	BRAF	v-raf murine sarcoma viral oncogene homolog B	0.46	0.11	0.35	positive	t=30	3.52	0	t=30	2.47	0
Focal adhesion		KDR	kinase insert domain receptor (a type III receptor tyrosine kinase)	PIK3CB	phosphoinositide-3-kinase, catalytic, beta polypeptide	0.32	0.16	0.16	positive	t=120	-2.63	0	t=240	-2.02	0
Focal adhesion		ITGB1	integrin, beta 1 (fibronectin receptor, beta polypeptide, antigen CD29 includes MDF2, MSK12)	CAV3	caveolin 3	-0.59	-0.44	0.15	negative	t=240	-2.18	0		-1.53	1.51
Focal adhesion		RAP1B	RAP1B, member of RAS oncogene family	MAPK9	mitogen-activated protein kinase 9	-0.24	-0.09	0.15	negative	t=30	3.52	1.02	t=30	2.47	0
Focal adhesion		TLN2	talin 2	ITGB1	integrin, beta 1 (fibronectin receptor, beta polypeptide, antigen CD29 includes MDF2, MSK12)	-0.28	-0.17	0.11	negative	t=240	0	-2.18	t=720	2.43	-1.53
Focal adhesion		PPP1CC	protein phosphatase 1, catalytic subunit, gamma isozyme	MYL2	myosin, light chain 2, regulatory, cardiac, slow	0.33	0.18	0.15	positive	t=30	0	-4.11	t=30	0	-2.29
Focal adhesion		ZYX	zyxin	ACTN2	actinin, alpha 2	-0.23	-0.03	0.2	negative	t=60	-2.53	2.15	t=240	-3.31	-1.91
Focal adhesion		VCL	vinculin	TLN1	talin 1	0.31	0.52	0.21	positive	t=60	0	-2.58		0	0
Focal adhesion		ROCK2	Rho-associated, coiled-coil containing protein kinase 2	PPP1R12A	protein phosphatase 1, regulatory subunit 12A	-0.32	-0.08	0.24	negative	t=60	2.46	0	t=60	1.22	3.02
Focal adhesion		CDC42	cell division cycle 42 (GTP binding protein, 25kDa)	PAK2	p21 protein (Cdc42/Rac)-activated kinase 2	0.24	0.09	0.15	positive	t=30	0.75	-2.04	t=240	2.56	2.08
Focal adhesion		CRKL	v-crk sarcoma virus CT10 oncogene homolog (avian)-like	RAPGEF1	Rap guanine nucleotide exchange factor (GEF) 1	0.2	-0.02	0.22	reverse	t=240	0	3.47		-0.88	0
Focal adhesion		PAK1	p21 protein (Cdc42/Rac)-activated kinase 1	MYLK	myosin light chain kinase	0.23	0.08	0.15	positive	t=240	2.75	0.85	t=120	1.03	-2.53
Focal adhesion		AKT3	v-akt murine thymoma viral oncogene homolog 3 (protein kinase B, gamma)	GSK3B	glycogen synthase kinase 3 beta	-0.3	-0.08	0.22	negative	t=240	1.17	2.41	t=120	0	3.15
Focal adhesion		CTNNB1	catenin (cadherin-associated protein), beta 1, 88kDa	CCND3	cyclin D3	0.25	0.12	0.13	positive	t=30	-3.69	0	t=720	-1.22	2.16
Focal adhesion		RAC2	ras-related C3 botulinum toxin substrate 2 (rho family, small GTP binding protein Rac2)	PAK2	p21 protein (Cdc42/Rac)-activated kinase 2	0.21	0.08	0.13	positive	t=30	-1.22	-2.04	t=30	-3.27	-1.2
Focal adhesion	noArc	PARVA	parvin, alpha	PARVA,..		0	0	0	positive	t=480	2.07	0		1.14	0
Focal adhesion	noArc	PDGFD	platelet derived growth factor D	PGF,..		0	0	0	positive	t=30	2.08	0		0	0
Focal adhesion	noArc	HRAS	v-Ha-ras Harvey rat sarcoma viral oncogene homolog	RAF1	v-raf-1 murine leukemia viral oncogene homolog 1	0	0	0	positive	t=30	-2	0		-0.47	0
Focal adhesion	noArc	PAK1	p21 protein (Cdc42/Rac)-activated kinase 1	PAK7...		0	0	0	positive	t=240	2.75	0		0.33	0
Focal adhesion	noArc	ROCK2	Rho-associated, coiled-coil containing protein kinase 2	ROCK2...		0	0	0	positive	t=60	2.46	0		0	0
Focal adhesion	noArc	MAPK10	mitogen-activated protein kinase 10	MAPK9,..		0	0	0	positive	t=30	2.01	0		0	0
Focal adhesion Unique MAA
Pathway	ArcStatus	Parent Gene	Parent Gene Description	Child Gene	Child Gene Description	MAA Norm. Arc Wt.	MAP Norm. Arc Wt.	Abs. Val. Difference	Correl. Direction	MAP 1st Mechanistic Time	MAA Parent Gene Score	MAA Child Gene Score	MAP 1st Mechistic Time	MAP Parent Gene Score	MAP Child Gene Score
Focal adhesion		PPP1CC	protein phosphatase 1, catalytic subunit, gamma isozyme	MYL9	myosin, light chain 9, regulatory	-0.26	-0.15	0.11	negative	t=720	3.3	0	t=720	2.63	-0.03
Focal adhesion		GRB2	growth factor receptor-bound protein 2	SOS1	son of sevenless homolog 1 (Drosophila)	0.76	0.58	0.18	positive	t=240	-2.07	-1.84		0	0
Focal adhesion		MYL12A	myosin, light chain 12A, regulatory, non-sarcomeric	ACTB	actin, beta	0.29	0.15	0.14	positive	t=30	0	-2.77	t=720	2.05	0
Focal adhesion		MYLK	myosin light chain kinase	MYLPF	myosin light chain, phosphorylatable, fast skeletal muscle	-0.22	-0.02	0.2	negative	t=120	-2.53	0.09	t=720	1.4	-2.13
Focal adhesion		VCL	vinculin	ACTN3	actinin, alpha 3	0.53	0.32	0.21	positive	t=30	0	-2.3		0	1.56
Focal adhesion	noArc	CCND2	cyclin D2	CCND1,..		0	0	0	positive	t=720	-2.45	0		-1.8	0
Focal adhesion	noArc	SOS1	son of sevenless homolog 1 (Drosophila)	SOS2...		0	0	0	positive	t=480	2.6	0		0	0
Focal adhesion	noArc	ARHGAP5	Rho GTPase activating protein 5	GRLF1...		0	0	0	positive	t=240	2.68	0		-1.14	0
Focal adhesion	noArc	TLN2	talin 2	TLN2...		0	0	0	positive	t=720	2.43	0		1.78	0
Focal adhesion	noArc	MYLK	myosin light chain kinase	MYLK...		0	0	0	positive	t=120	-2.53	0		1.4	0
B cell receptor signaling pathway MAP and MAA Common Intersection
Pathway	ArcStatus	Parent Gene	Parent Gene Description	Child Gene	Child Gene Description	MAP Norm. Arc Wt.	MAA Norm. Arc Wt.	Abs. Val. Difference	Correl. Direction	MAP 1st Mechanistic Time	MAP Parent Gene Score	MAP Child Gene Score	MAA 1st Mechistic Time	MAA Parent Gene Score	MAA Child Gene Score
B cell receptor signaling pathway		BLNK	B-cell linker	BTK	Bruton agammaglobulinemia tyrosine kinase	0.53	0.88	0.35	positive	t=30	2.31	-2.86	t=120	-0.56	-2.23
B cell receptor signaling pathway Unique MAP
Pathway	ArcStatus	Parent Gene	Parent Gene Description	Child Gene	Child Gene Description	MAP Norm. Arc Wt.	MAA Norm. Arc Wt.	Abs. Val. Difference	Correl. Direction	MAP 1st Mechanistic Time	MAP Parent Gene Score	MAP Child Gene Score	MAA 1st Mechistic Time	MAA Parent Gene Score	MAA Child Gene Score
B cell receptor signaling pathway		NFKBIA	nuclear factor of kappa light polypeptide gene enhancer in B-cells inhibitor, alpha	NFKB1	nuclear factor of kappa light polypeptide gene enhancer in B-cells 1	0.28	0.43	0.15	positive	t=480	-0.29	-2.21		0.66	0.57
B cell receptor signaling pathway		AKT3	v-akt murine thymoma viral oncogene homolog 3 (protein kinase B, gamma)	IKBKB	inhibitor of kappa light polypeptide gene enhancer in B-cells, kinase beta	0.38	0	0.38	positive	t=120	-1.27	-2.19	t=60	0	2.02
B cell receptor signaling pathway Unique MAA
Pathway	ArcStatus	Parent Gene	Parent Gene Description	Child Gene	Child Gene Description	MAA Norm. Arc Wt.	MAP Norm. Arc Wt.	Abs. Val. Difference	Correl. Direction	MAP 1st Mechanistic Time	MAA Parent Gene Score	MAA Child Gene Score	MAP 1st Mechistic Time	MAP Parent Gene Score	MAP Child Gene Score
B cell receptor signaling pathway		PTPN6	protein tyrosine phosphatase, non-receptor type 6	SYK	spleen tyrosine kinase	0.21	0.02	0.19	positive	t=480	2.54	0		0.29	-1.09
B cell receptor signaling pathway		DAPP1	dual adaptor of phosphotyrosine and 3-phosphoinositides	RAC3	ras-related C3 botulinum toxin substrate 3 (rho family, small GTP binding protein Rac3)	-0.24	0.08	0.32	reverse	t=240	2.33	-0.73		0	0
B cell receptor signaling pathway		PTPN6	protein tyrosine phosphatase, non-receptor type 6	LOC617702	leukocyte immunoglobulin-like receptor, subfamily B (with TM and ITIM domains), member 3-like	0.2	0.31	0.11	positive	t=480	2.54	0		0.29	-1.03
B cell receptor signaling pathway	noArc	PTPN6	protein tyrosine phosphatase, non-receptor type 6	CD22	CD22 molecule	0	0	0	positive	t=480	2.54	0		0.29	0
B cell receptor signaling pathway	noArc	PIK3R2	phosphoinositide-3-kinase, regulatory subunit 2 (beta)	PIK3CA...		0	0	0	positive	t=240	-2.34	0		0	0
TGF-beta signaling pathway MAP and MAA Common Intersection
Pathway	ArcStatus	Parent Gene	Parent Gene Description	Child Gene	Child Gene Description	MAP Norm. Arc Wt.	MAA Norm. Arc Wt.	Abs. Val. Difference	Correl. Direction	MAP 1st Mechanistic Time	MAP Parent Gene Score	MAP Child Gene Score	MAA 1st Mechistic Time	MAA Parent Gene Score	MAA Child Gene Score
TGF-beta signaling pathway	noArc	CUL1	cullin 1	CUL1...		0	0	0	positive	t=720	-2.14	0	t=720	2.48	0
TGF-beta signaling pathway	noArc	TGFB2	transforming growth factor, beta 2	TGFB1...		0	0	0	positive	t=30	2.58	0	t=30	2.88	0
TGF-beta signaling pathway	noArc	RPS6KB2	ribosomal protein S6 kinase, 70kDa, polypeptide 2	RPS6KB1,..		0	0	0	positive	t=30	2.28	0	t=60	-2.05	0
TGF-beta signaling pathway	noArc	ID3	inhibitor of DNA binding 3, dominant negative helix-loop-helix protein	ID1...		0	0	0	positive	t=720	2.49	0	t=720	-2.95	0
TGF-beta signaling pathway Unique MAP
Pathway	ArcStatus	Parent Gene	Parent Gene Description	Child Gene	Child Gene Description	MAP Norm. Arc Wt.	MAA Norm. Arc Wt.	Abs. Val. Difference	Correl. Direction	MAP 1st Mechanistic Time	MAP Parent Gene Score	MAP Child Gene Score	MAA 1st Mechistic Time	MAA Parent Gene Score	MAA Child Gene Score
TGF-beta signaling pathway		PPP2R1A	protein phosphatase 2, regulatory subunit A, alpha	RPS6KB2	ribosomal protein S6 kinase, 70kDa, polypeptide 2	0.2	-0.03	0.23	reverse	t=30	-0.25	2.28	t=60	0	-2.05
TGF-beta signaling pathway		NOG	noggin	BMP7	bone morphogenetic protein 7	-0.26	-0.11	0.15	negative	t=30	2.03	0	t=720	0.48	2.5
TGF-beta signaling pathway		INHBB	inhibin, beta B	TGFB2	transforming growth factor, beta 2	-0.26	-0.07	0.19	negative	t=30	-0.63	2.58	t=30	-1.93	2.88
TGF-beta signaling pathway	noArc	COMP	cartilage oligomeric matrix protein	COMP...		0	0	0	positive	t=720	1.98	0		-1	0
TGF-beta signaling pathway	noArc	AMH	anti-Mullerian hormone	GDF6...		0	0	0	positive	t=30	2.38	0		0	0
TGF-beta signaling pathway Unique MAA
Pathway	ArcStatus	Parent Gene	Parent Gene Description	Child Gene	Child Gene Description	MAA Norm. Arc Wt.	MAP Norm. Arc Wt.	Abs. Val. Difference	Correl. Direction	MAP 1st Mechanistic Time	MAA Parent Gene Score	MAA Child Gene Score	MAP 1st Mechistic Time	MAP Parent Gene Score	MAP Child Gene Score
TGF-beta signaling pathway		TGFBR2	transforming growth factor, beta receptor II (70/80kDa)	PPP2CB	protein phosphatase 2, catalytic subunit, beta isozyme	-0.24	-0.09	0.15	negative	t=720	0	3.63		-0.2	0
TGF-beta signaling pathway		FST	follistatin	INHBB	inhibin, beta B	-0.38	-0.17	0.21	negative	t=240	0.24	3.11		0	0
TGF-beta signaling pathway	noArc	INHBB	inhibin, beta B	INHBA...		0	0	0	positive	t=240	3.11	0		0	0
Calcium signaling pathway MAP and MAA Common Intersection
Pathway	ArcStatus	Parent Gene	Parent Gene Description	Child Gene	Child Gene Description	MAP Norm. Arc Wt.	MAA Norm. Arc Wt.	Abs. Val. Difference	Correl. Direction	MAP 1st Mechanistic Time	MAP Parent Gene Score	MAP Child Gene Score	MAA 1st Mechistic Time	MAA Parent Gene Score	MAA Child Gene Score
Calcium signaling pathway		CD38	CD38 molecule	RYR3	ryanodine receptor 3	0.73	0.91	0.18	positive	t=480	-1.27	2.81	t=30	-2.98	0
Calcium signaling pathway		LOC511659		ITPR2	inositol 1,4,5-trisphosphate receptor, type 2	0.47	0.36	0.11	positive	t=60	-2.1	-1.26	t=60	-1.86	-2.51
Calcium signaling pathway		CAMK2D	calcium/calmodulin-dependent protein kinase II delta	CALM	calmodulin-like	0.66	0.53	0.13	positive	t=30	-0.34	-2.81	t=60	0	2.45
Calcium signaling pathway	noArc	PLCD1	phospholipase C, delta 1	PLCD1...		0	0	0	positive	t=720	-4	0	t=720	3.02	0
Calcium signaling pathway	noArc	TNNC1	troponin C type 1 (slow)	TNNC1,..		0	0	0	positive	t=720	2.19	0	t=240	-3.45	0
Calcium signaling pathway	noArc	RYR3	ryanodine receptor 3	RYR2...		0	0	0	positive	t=480	2.81	0	t=240	-3.32	0
Calcium signaling pathway	noArc	HTR6	5-hydroxytryptamine (serotonin) receptor 6	DRD1...		0	0	0	positive	t=30	2.99	0	t=120	2.85	0
Calcium signaling pathway	noArc	CAMK2A	calcium/calmodulin-dependent protein kinase II alpha	CAMK4...		0	0	0	positive	t=120	2.29	0	t=720	3.83	0
Calcium signaling pathway	noArc	CACNA1B	calcium channel, voltage-dependent, N type, alpha 1B subunit	CACNA1B...		0	0	0	positive	t=480	2.27	0	t=240	2.43	0
Calcium signaling pathway	noArc	CALM	calmodulin-like	CALM2...		0	0	0	positive	t=30	-2.81	0	t=60	2.45	0
Calcium signaling pathway	noArc	SLC8A3	solute carrier family 8 (sodium/calcium exchanger), member 3	SLC8A1,..		0	0	0	positive	t=120	2.27	0	t=240	2.28	0
Calcium signaling pathway	noArc	GNA11	guanine nucleotide binding protein (G protein), alpha 11 (Gq class)	GNA11,..		0	0	0	positive	t=30	-2.4	0	t=30	-2.57	0
Calcium signaling pathway	noArc	PPID	peptidylprolyl isomerase D	Ca2+		0	0	0	positive	t=30	-2.95	0	t=30	2.41	0
Calcium signaling pathway	noArc	ATP2A1	ATPase, Ca++ transporting, cardiac muscle, fast twitch 1	ATP2A3...		0	0	0	positive	t=30	-3.63	0	t=120	-2.64	0
Calcium signaling pathway Unique MAP
Pathway	ArcStatus	Parent Gene	Parent Gene Description	Child Gene	Child Gene Description	MAP Norm. Arc Wt.	MAA Norm. Arc Wt.	Abs. Val. Difference	Correl. Direction	MAP 1st Mechanistic Time	MAP Parent Gene Score	MAP Child Gene Score	MAA 1st Mechistic Time	MAA Parent Gene Score	MAA Child Gene Score
Calcium signaling pathway		CAMK2D	calcium/calmodulin-dependent protein kinase II delta	CALML5	calmodulin-like 5	0.23	-0.01	0.24	reverse	t=120	2.01	2.21	t=120	-1.74	2.03
Calcium signaling pathway		CALM	calmodulin-like	NOS2	nitric oxide synthase 2, inducible	-0.21	-0.01	0.2	negative	t=30	-2.81	0	t=60	2.45	0
Calcium signaling pathway		CAMK2A	calcium/calmodulin-dependent protein kinase II alpha	CALM1	calmodulin 1 (phosphorylase kinase, delta)	0.27	0.09	0.18	positive	t=120	2.29	0	t=120	0	4.12
Calcium signaling pathway		LOC511659		ITPR3	inositol 1,4,5-trisphosphate receptor, type 3	0.33	0.44	0.11	positive	t=30	-0.08	2.24		0.59	-0.25
Calcium signaling pathway		PLCB3	phospholipase C, beta 3 (phosphatidylinositol-specific)	PRKCB	protein kinase C, beta	-0.24	-0.09	0.15	negative	t=480	-2.35	-0.97	t=240	2.47	0
Calcium signaling pathway		F2R	coagulation factor II (thrombin) receptor	GNA11	guanine nucleotide binding protein (G protein), alpha 11 (Gq class)	0.24	0.05	0.19	positive	t=30	0.64	-2.4	t=30	0	-2.57
Calcium signaling pathway		GNAQ	guanine nucleotide binding protein (G protein), q polypeptide	PLCB4	phospholipase C, beta 4	-0.26	-0.12	0.14	negative	t=30	-1.7	2.02	t=30	-2.01	0
Calcium signaling pathway	noArc	PRKACB	protein kinase, cAMP-dependent, catalytic, beta	PRKACA...		0	0	0	positive	t=120	2.48	0		0	0
Calcium signaling pathway	noArc	VDAC1	voltage-dependent anion channel 1	VDAC1...		0	0	0	positive	t=30	-2.42	0		0	0
Calcium signaling pathway	noArc	PRKCB	protein kinase C, beta	PRKCA,..		0	0	0	positive	t=720	-2.23	0		0.35	0
Calcium signaling pathway	noArc	PLCB1	phospholipase C, beta 1 (phosphoinositide-specific)	PLCB4...		0	0	0	positive	t=30	-2.08	0		1.87	0
Calcium signaling pathway	noArc	PDE1A	phosphodiesterase 1A, calmodulin-dependent	PDE1A,..		0	0	0	positive	t=30	2.07	0		0.42	0
Calcium signaling pathway Unique MAA
Pathway	ArcStatus	Parent Gene	Parent Gene Description	Child Gene	Child Gene Description	MAA Norm. Arc Wt.	MAP Norm. Arc Wt.	Abs. Val. Difference	Correl. Direction	MAP 1st Mechanistic Time	MAA Parent Gene Score	MAA Child Gene Score	MAP 1st Mechistic Time	MAP Parent Gene Score	MAP Child Gene Score
Calcium signaling pathway		PPP3CA	protein phosphatase 3, catalytic subunit, alpha isozyme	CALM1	calmodulin 1 (phosphorylase kinase, delta)	-0.38	-0.5	0.12	negative	t=30	-2.76	0		0	0
Calcium signaling pathway		CALM	calmodulin-like	MYLK2	myosin light chain kinase 2	-0.4	-0.13	0.27	negative	t=30	-1.44	2.48	t=30	-2.81	-1.32
Calcium signaling pathway	noArc	CCKBR	cholecystokinin B receptor	HRH1...		0	0	0	positive	t=30	2.28	0		1	0
Calcium signaling pathway	noArc	ITPKB	inositol-trisphosphate 3-kinase B	ITPKB...		0	0	0	positive	t=240	3.01	0		0	0
Calcium signaling pathway	noArc	ITPR2	inositol 1,4,5-trisphosphate receptor, type 2	ITPR2...		0	0	0	positive	t=60	-2.51	0		0.68	0
Calcium signaling pathway	noArc	SLC25A6	Solute carrier family 25 (mitochondrial carrier; adenine nucleotide translocator), member 6	SLC25A4, ANT1; solute carrier family 25 (mitochondrial carrier.		0	0	0	positive	t=30	-2.14	0		0.33	0
Calcium signaling pathway	noArc	CD38	CD38 molecule	CD38...		0	0	0	positive	t=30	-2.98	0		-1.73	0
Gap junction MAP and MAA Common Intersection
Pathway	ArcStatus	Parent Gene	Parent Gene Description	Child Gene	Child Gene Description	MAP Norm. Arc Wt.	MAA Norm. Arc Wt.	Abs. Val. Difference	Correl. Direction	MAP 1st Mechanistic Time	MAP Parent Gene Score	MAP Child Gene Score	MAA 1st Mechistic Time	MAA Parent Gene Score	MAA Child Gene Score
Gap junction Unique MAP
Pathway	ArcStatus	Parent Gene	Parent Gene Description	Child Gene	Child Gene Description	MAP Norm. Arc Wt.	MAA Norm. Arc Wt.	Abs. Val. Difference	Correl. Direction	MAP 1st Mechanistic Time	MAP Parent Gene Score	MAP Child Gene Score	MAA 1st Mechistic Time	MAA Parent Gene Score	MAA Child Gene Score
Gap junction		ADCY2	adenylate cyclase 2	PRKACB	protein kinase, cAMP-dependent, catalytic, beta	-0.31	-0.18	0.13	negative	t=120	1.91	2.28	t=240	0	-2.13
Gap junction		PLCB4	phospholipase C, beta 4	PRKCG	protein kinase C, gamma	0.23	0.1	0.13	positive	t=30	2.08	0		1.27	0
Gap junction	noArc	GUCY1B3	guanylate cyclase 1, soluble, beta 3	GUCY1A3,..		0	0	0	positive	t=480	2.23	0		-0.3	0
Gap junction	noArc	PRKG1	protein kinase, cGMP-dependent, type I	PRKG1,..		0	0	0	positive	t=30	2.33	0		0	0
Gap junction	noArc	HTR2A	5-hydroxytryptamine (serotonin) receptor 2A	HTR2B,..		0	0	0	positive	t=120	3.55	0		1.22	0
Gap junction Unique MAA
Pathway	ArcStatus	Parent Gene	Parent Gene Description	Child Gene	Child Gene Description	MAA Norm. Arc Wt.	MAP Norm. Arc Wt.	Abs. Val. Difference	Correl. Direction	MAP 1st Mechanistic Time	MAA Parent Gene Score	MAA Child Gene Score	MAP 1st Mechistic Time	MAP Parent Gene Score	MAP Child Gene Score
Gap junction		ITPR2	inositol 1,4,5-trisphosphate receptor, type 2	PRKCA	protein kinase C, alpha	-0.26	-0.06	0.2	negative	t=240	1.19	3.7		0	0
Gap junction		LPAR1	lysophosphatidic acid receptor 1	GNAI1	guanine nucleotide binding protein (G protein), alpha inhibiting activity polypeptide 1	0.54	0.69	0.15	positive	t=30	-1.66	-2.05		0.61	-0.17
Gap junction		GNAQ	guanine nucleotide binding protein (G protein), q polypeptide	PLCB3	phospholipase C, beta 3 (phosphatidylinositol-specific)	0.4	0.51	0.11	positive	t=240	1.07	2.21		0	0.38
Gap junction	noArc	TUBA1A	tubulin, alpha 1a	LOC100141266...		0	0	0	positive	t=30	-3.25	0		-0.17	0
Gap junction	noArc	ADCY5	adenylate cyclase 5	ADCY1...		0	0	0	positive	t=240	1.96	0		-0.07	0
Gap junction	noArc	EGFR	epidermal growth factor receptor	PDGFRA...		0	0	0	positive	t=480	2.68	0		0	0
Gap junction	noArc	TUBB5	tubulin, beta class I	TUBB5...		0	0	0	positive	t=30	-1.97	0		-1.19	0
Gap junction	noArc	GNAI1	guanine nucleotide binding protein (G protein), alpha inhibiting activity polypeptide 1	GNAI1,..		0	0	0	positive	t=30	-2.05	0		-0.17	0
Gap junction	noArc	ADRB1	adrenergic, beta-1-, receptor	GNAS	GNAS complex locus	0	0	0	positive	t=120	2.09	0		-1.9	0
Gap junction	noArc	DRD1	dopamine receptor D1	GNAS	GNAS complex locus	0	0	0	positive	t=30	2.63	0		-0.2	0
Regulation of actin cytoskeleton MAP and MAA Common Intersection
Pathway	ArcStatus	Parent Gene	Parent Gene Description	Child Gene	Child Gene Description	MAP Norm. Arc Wt.	MAA Norm. Arc Wt.	Abs. Val. Difference	Correl. Direction	MAP 1st Mechanistic Time	MAP Parent Gene Score	MAP Child Gene Score	MAA 1st Mechistic Time	MAA Parent Gene Score	MAA Child Gene Score
Regulation of actin cytoskeleton		ACTG1	actin, gamma 1	PFN2	profilin 2	0.26	0.38	0.12	positive	t=240	-0.01	1.97	t=240	1.15	2.1
Regulation of actin cytoskeleton		NRAS	neuroblastoma RAS viral (v-ras) oncogene homolog	PIK3R1	phosphoinositide-3-kinase, regulatory subunit 1 (alpha)	0.32	0.43	0.11	positive	t=120	-3.92	-1.04	t=30	-3.36	-0.32
Regulation of actin cytoskeleton		GIT1	G protein-coupled receptor kinase interacting ArfGAP 1	PXN	paxillin	-0.49	-0.33	0.16	negative	t=30	-2.05	0	t=720	0	-3.71
Regulation of actin cytoskeleton		RAC1	ras-related C3 botulinum toxin substrate 1 (rho family, small GTP binding protein Rac1)	PAK1	p21 protein (Cdc42/Rac)-activated kinase 1	0.43	0.3	0.13	positive	t=240	-1.15	2.66	t=120	-2.38	0
Regulation of actin cytoskeleton	noArc	PFN2	profilin 2	PFN4,..		0	0	0	positive	t=240	1.97	0	t=240	2.1	0
Regulation of actin cytoskeleton	noArc	CD14	CD14 molecule	CD14...		0	0	0	positive	t=30	3.55	0	t=120	-2.64	0
Regulation of actin cytoskeleton	noArc	MAPK3	mitogen-activated protein kinase 3	MAPK1,..		0	0	0	positive	t=480	-2.2	0	t=60	-3.02	0
Regulation of actin cytoskeleton	noArc	GNA12	guanine nucleotide binding protein (G protein) alpha 12	GNA13...		0	0	0	positive	t=60	2.56	0	t=120	3.48	0
Regulation of actin cytoskeleton	noArc	APC	adenomatous polyposis coli	APC2...		0	0	0	positive	t=30	2.26	0	t=240	2.63	0
Regulation of actin cytoskeleton Unique MAP
Pathway	ArcStatus	Parent Gene	Parent Gene Description	Child Gene	Child Gene Description	MAP Norm. Arc Wt.	MAA Norm. Arc Wt.	Abs. Val. Difference	Correl. Direction	MAP 1st Mechanistic Time	MAP Parent Gene Score	MAP Child Gene Score	MAA 1st Mechistic Time	MAA Parent Gene Score	MAA Child Gene Score
Regulation of actin cytoskeleton		ARHGEF7	Rho guanine nucleotide exchange factor (GEF) 7	GIT1	G protein-coupled receptor kinase interacting ArfGAP 1	0.7	0.11	0.59	positive	t=30	0	-2.05		0	0
Regulation of actin cytoskeleton		ACTB	actin, beta	PFN2	profilin 2	0.28	0	0.28	positive	t=240	0	1.97	t=30	-3.45	0.12
Regulation of actin cytoskeleton		PAK2	p21 protein (Cdc42/Rac)-activated kinase 2	ARHGEF7	Rho guanine nucleotide exchange factor (GEF) 7	0.2	0.02	0.18	positive	t=30	-2.28	0		0.15	0
Regulation of actin cytoskeleton		PAK2	p21 protein (Cdc42/Rac)-activated kinase 2	MYLK2	myosin light chain kinase 2	0.24	0.34	0.1	positive	t=30	-2.28	-0.98		0.15	0
Regulation of actin cytoskeleton		ITGB7	integrin, beta 7	SRC	v-src sarcoma (Schmidt-Ruppin A-2) viral oncogene homolog (avian)	0.31	0.12	0.19	positive	t=30	0.55	-2.09		0	0
Regulation of actin cytoskeleton		FGFR2	fibroblast growth factor receptor 2	SOS1	son of sevenless homolog 1 (Drosophila)	0.33	0.1	0.23	positive	t=30	-2.29	0		0	0
Regulation of actin cytoskeleton		ACTG1	actin, gamma 1	ARPC4	actin related protein 2/3 complex, subunit 4, 20kDa	-0.25	-0.11	0.14	negative	t=720	0	-2.03		0	1.76
Regulation of actin cytoskeleton		ARHGEF6	Rac/Cdc42 guanine nucleotide exchange factor (GEF) 6	ARHGEF1	Rho guanine nucleotide exchange factor (GEF) 1	0.26	0.08	0.18	positive	t=60	-2.45	0	t=30	0	-2.25
Regulation of actin cytoskeleton		HRAS	v-Ha-ras Harvey rat sarcoma viral oncogene homolog	PIK3CA	phosphatidylinositol-4,5-bisphosphate 3-kinase, catalytic subunit alpha	-0.31	-0.12	0.19	negative	t=120	1.2	-2.53	t=60	-1.25	2.21
Regulation of actin cytoskeleton		ABI2	abl-interactor 2	WASF1	WAS protein family, member 1	0.24	0.11	0.13	positive	t=240	2.33	1.72	t=120	3.06	2.45
Regulation of actin cytoskeleton		RAC1	ras-related C3 botulinum toxin substrate 1 (rho family, small GTP binding protein Rac1)	IQGAP3	IQ motif containing GTPase activating protein 3	-0.29	-0.11	0.18	negative	t=480	-4.05	0	t=30	-0.11	2.37
Regulation of actin cytoskeleton		ROCK2	Rho-associated, coiled-coil containing protein kinase 2	PIP4K2A	phosphatidylinositol-5-phosphate 4-kinase, type II, alpha	0.2	0.04	0.16	positive	t=480	-0.68	-2.58	t=720	0	3.04
Regulation of actin cytoskeleton		PAK2	p21 protein (Cdc42/Rac)-activated kinase 2	LIMK2	LIM domain kinase 2	0.23	0.4	0.17	positive	t=30	-2.28	2.19		0.15	0
Regulation of actin cytoskeleton		PAK2	p21 protein (Cdc42/Rac)-activated kinase 2	ARHGEF6	Rac/Cdc42 guanine nucleotide exchange factor (GEF) 6	-0.28	-0.48	0.2	negative	t=30	-2.28	-0.5		0.15	1.59
Regulation of actin cytoskeleton		ARHGEF6	Rac/Cdc42 guanine nucleotide exchange factor (GEF) 6	ARHGEF12	Rho guanine nucleotide exchange factor (GEF) 12	-0.34	-0.08	0.26	negative	t=60	-2.45	0	t=240	-0.28	2.39
Regulation of actin cytoskeleton	noArc	SSH2	slingshot protein phosphatase 2	SSH2...		0	0	0	positive	t=720	2.35	0		1.64	0
Regulation of actin cytoskeleton	noArc	SRC	v-src sarcoma (Schmidt-Ruppin A-2) viral oncogene homolog (avian)	ARHGAP35	Rho GTPase activating protein 35	0	0	0	positive	t=30	-2.09	0		0	0
Regulation of actin cytoskeleton	noArc	FGD3	FYVE, RhoGEF and PH domain containing 3	FGD1,..		0	0	0	positive	t=30	2.43	0		0.56	0
Regulation of actin cytoskeleton	noArc	ARHGEF6	Rac/Cdc42 guanine nucleotide exchange factor (GEF) 6	ARHGEF7...		0	0	0	positive	t=60	-2.45	0		1.59	0
Regulation of actin cytoskeleton	noArc	RRAS2	related RAS viral (r-ras) oncogene homolog 2	HRAS...		0	0	0	positive	t=240	-2.45	0		-0.54	0
Regulation of actin cytoskeleton	noArc	SCIN	scinderin	SCIN...		0	0	0	positive	t=720	2.18	0		-1.74	0
Regulation of actin cytoskeleton	noArc	LIMK2	LIM domain kinase 2	LIMK2,..		0	0	0	positive	t=30	2.19	0		0	0
Regulation of actin cytoskeleton	noArc	GNG12	guanine nucleotide binding protein (G protein), gamma 12	GNG12...		0	0	0	positive	t=120	-2.39	0		0	0
Regulation of actin cytoskeleton Unique MAA
Pathway	ArcStatus	Parent Gene	Parent Gene Description	Child Gene	Child Gene Description	MAA Norm. Arc Wt.	MAP Norm. Arc Wt.	Abs. Val. Difference	Correl. Direction	MAP 1st Mechanistic Time	MAA Parent Gene Score	MAA Child Gene Score	MAP 1st Mechistic Time	MAP Parent Gene Score	MAP Child Gene Score
Regulation of actin cytoskeleton		CDC42	cell division cycle 42 (GTP binding protein, 25kDa)	DIAPH3	diaphanous-related formin 3	0.4	0.28	0.12	positive	t=240	2.57	0		-1.46	0
Regulation of actin cytoskeleton		ACTG1	actin, gamma 1	PFN1	profilin 1	1.08	1.31	0.23	positive	t=30	1.66	-2.66		0	0
Regulation of actin cytoskeleton		ARHGEF12	Rho guanine nucleotide exchange factor (GEF) 12	RHOA	ras homolog gene family, member A	-0.21	0.41	0.62	reverse	t=240	2.39	0		-0.77	-1.56
Regulation of actin cytoskeleton		RRAS2	related RAS viral (r-ras) oncogene homolog 2	PIK3CA	phosphatidylinositol-4,5-bisphosphate 3-kinase, catalytic subunit alpha	0.36	0.14	0.22	positive	t=60	-0.75	2.21	t=120	-0.57	-2.53
Regulation of actin cytoskeleton		ACTG1	actin, gamma 1	ARPC2	actin related protein 2/3 complex, subunit 2, 34kDa	-0.27	-0.09	0.18	negative	t=30	1.66	2.42	t=30	-0.12	2.32
Regulation of actin cytoskeleton		CD14	CD14 molecule	GNA12	guanine nucleotide binding protein (G protein) alpha 12	0.33	-0.03	0.36	reverse	t=120	-2.64	3.48	t=30	3.55	1.95
Regulation of actin cytoskeleton	noArc	EGFR	epidermal growth factor receptor	FGFR1,..		0	0	0	positive	t=480	2.47	0		0	0
Regulation of actin cytoskeleton	noArc	MYLK	myosin light chain kinase	MYLK,..		0	0	0	positive	t=120	-2.45	0		1.53	0
Regulation of actin cytoskeleton	noArc	ARPC5L	actin related protein 2/3 complex, subunit 5-like	ARPC1B...		0	0	0	positive	t=240	2.43	0		0.33	0
Regulation of actin cytoskeleton	noArc	ARHGEF12	Rho guanine nucleotide exchange factor (GEF) 12	ARHGEF12...		0	0	0	positive	t=240	2.39	0		-0.77	0
Melanogenesis MAP and MAA Common Intersection
Pathway	ArcStatus	Parent Gene	Parent Gene Description	Child Gene	Child Gene Description	MAP Norm. Arc Wt.	MAA Norm. Arc Wt.	Abs. Val. Difference	Correl. Direction	MAP 1st Mechanistic Time	MAP Parent Gene Score	MAP Child Gene Score	MAA 1st Mechistic Time	MAA Parent Gene Score	MAA Child Gene Score
Melanogenesis		EDNRB	endothelin receptor type B	GNAI1	guanine nucleotide binding protein (G protein), alpha inhibiting activity polypeptide 1	0.42	0.25	0.17	positive	t=30	2.34	0	t=30	0	-2.47
Melanogenesis		GNAQ	guanine nucleotide binding protein (G protein), q polypeptide	DVL3	dishevelled segment polarity protein 3	-0.52	-0.3	0.22	negative	t=30	-2.92	0		0.06	-1.96
Melanogenesis		CALM	calmodulin-like	CAMK2D	calcium/calmodulin-dependent protein kinase II delta	1.02	1.17	0.15	positive	t=30	-3.13	0	t=30	-3.21	0
Melanogenesis	noArc	CAMK2A	calcium/calmodulin-dependent protein kinase II alpha	CAMK2G...		0	0	0	positive	t=30	2	0	t=720	3.67	0
Melanogenesis	noArc	GNAO1	guanine nucleotide binding protein (G protein), alpha activating activity polypeptide O	GNAI1,..		0	0	0	positive	t=60	2.63	0	t=30	2.34	0
Melanogenesis	noArc	GNAO1	guanine nucleotide binding protein (G protein), alpha activating activity polypeptide O	GNAO1...		0	0	0	positive	t=60	2.63	0	t=30	2.34	0
Melanogenesis	noArc	CALM	calmodulin-like	CALM1...		0	0	0	positive	t=30	-3.13	0	t=30	-3.21	0
Melanogenesis	noArc	CREB3L3	cAMP responsive element binding protein 3-like 3	CREB1,..		0	0	0	positive	t=30	3.39	0	t=30	2.23	0
Melanogenesis	noArc	DVL3	dishevelled segment polarity protein 3	DVL1...		0	0	0	positive	t=720	-2.16	0		-1.96	0
Melanogenesis Unique MAP
Pathway	ArcStatus	Parent Gene	Parent Gene Description	Child Gene	Child Gene Description	MAP Norm. Arc Wt.	MAA Norm. Arc Wt.	Abs. Val. Difference	Correl. Direction	MAP 1st Mechanistic Time	MAP Parent Gene Score	MAP Child Gene Score	MAA 1st Mechistic Time	MAA Parent Gene Score	MAA Child Gene Score
Melanogenesis		GNAQ	guanine nucleotide binding protein (G protein), q polypeptide	DVL2	dishevelled, dsh homolog 2 (Drosophila)	0.57	0.46	0.11	positive	t=30	-2.92	0		0.06	0.9
Melanogenesis		POMC	proopiomelanocortin	MC1R	melanocortin 1 receptor (alpha melanocyte stimulating hormone receptor)	0.22	0.37	0.15	positive	t=720	0	-2.43		-1.03	0
Melanogenesis		PLCB1	phospholipase C, beta 1 (phosphoinositide-specific)	PRKCB	protein kinase C, beta	-0.25	-0.15	0.1	negative	t=120	-0.55	-2.6	t=720	2.12	0.12
Melanogenesis		TCF7L2	transcription factor 7-like 2 (T-cell specific, HMG-box)	MITF	microphthalmia-associated transcription factor	-0.21	0.01	0.22	reverse	t=720	2.52	0.36	t=60	-3.23	-1.8
Melanogenesis	noArc	MC1R	melanocortin 1 receptor (alpha melanocyte stimulating hormone receptor)	GNAS	GNAS complex locus	0	0	0	positive	t=720	-2.43	0		0	0
Melanogenesis Unique MAA
Pathway	ArcStatus	Parent Gene	Parent Gene Description	Child Gene	Child Gene Description	MAA Norm. Arc Wt.	MAP Norm. Arc Wt.	Abs. Val. Difference	Correl. Direction	MAP 1st Mechanistic Time	MAA Parent Gene Score	MAA Child Gene Score	MAP 1st Mechistic Time	MAP Parent Gene Score	MAP Child Gene Score
Melanogenesis		CALM1	calmodulin 1 (phosphorylase kinase, delta)	CAMK2G	calcium/calmodulin-dependent protein kinase II gamma	0.27	0.1	0.17	positive	t=120	3.38	-0.03	t=720	0	2.2
Melanogenesis		FZD5	frizzled family receptor 5	GNAO1	guanine nucleotide binding protein (G protein), alpha activating activity polypeptide O	-0.26	-0.15	0.11	negative	t=30	0	2.34	t=60	-0.18	2.63
Hematopoietic cell lineage MAP and MAA Common Intersection
Pathway	ArcStatus	Parent Gene	Parent Gene Description	Child Gene	Child Gene Description	MAP Norm. Arc Wt.	MAA Norm. Arc Wt.	Abs. Val. Difference	Correl. Direction	MAP 1st Mechanistic Time	MAP Parent Gene Score	MAP Child Gene Score	MAA 1st Mechistic Time	MAA Parent Gene Score	MAA Child Gene Score
Hematopoietic cell lineage	noArc	GP5	glycoprotein V (platelet)	LOC100298963...		0	0	0	positive	t=30	-2.69	0	t=30	-2.5	0
Hematopoietic cell lineage Unique MAP
Pathway	ArcStatus	Parent Gene	Parent Gene Description	Child Gene	Child Gene Description	MAP Norm. Arc Wt.	MAA Norm. Arc Wt.	Abs. Val. Difference	Correl. Direction	MAP 1st Mechanistic Time	MAP Parent Gene Score	MAP Child Gene Score	MAA 1st Mechistic Time	MAA Parent Gene Score	MAA Child Gene Score
Hematopoietic cell lineage	noArc	IL1R2	interleukin 1 receptor, type II	IL1R1...		0	0	0	positive	t=720	2.85	0		-1.44	0
Hematopoietic cell lineage	noArc	IL1A	interleukin 1, alpha	IL1A...		0	0	0	positive	t=720	-2.45	0		-0.89	0
Hematopoietic cell lineage	noArc	CD1E	CD1e molecule	CD1B,..		0	0	0	positive	t=720	2.33	0		0.9	0
Hematopoietic cell lineage Unique MAA
Pathway	ArcStatus	Parent Gene	Parent Gene Description	Child Gene	Child Gene Description	MAA Norm. Arc Wt.	MAP Norm. Arc Wt.	Abs. Val. Difference	Correl. Direction	MAP 1st Mechanistic Time	MAA Parent Gene Score	MAA Child Gene Score	MAP 1st Mechistic Time	MAP Parent Gene Score	MAP Child Gene Score
Hematopoietic cell lineage	noArc	IL5	interleukin 5 (colony-stimulating factor, eosinophil)	IL5...		0	0	0	positive	t=30	2.02	0		-0.42	0
Complement and coagulation cascades MAP and MAA Common Intersection
Pathway	ArcStatus	Parent Gene	Parent Gene Description	Child Gene	Child Gene Description	MAP Norm. Arc Wt.	MAA Norm. Arc Wt.	Abs. Val. Difference	Correl. Direction	MAP 1st Mechanistic Time	MAP Parent Gene Score	MAP Child Gene Score	MAA 1st Mechistic Time	MAA Parent Gene Score	MAA Child Gene Score
Complement and coagulation cascades		SERPINE1	serpin peptidase inhibitor, clade E (nexin, plasminogen activator inhibitor type 1), member 1	PLAU	plasminogen activator, urokinase	0.62	0.43	0.19	positive	t=240	2.8	0	t=240	2.05	0
Complement and coagulation cascades		SERPINA5	serpin peptidase inhibitor, clade A (alpha-1 antiproteinase, antitrypsin), member 5	F2	coagulation factor II (thrombin)	0.23	0.41	0.18	positive	t=30	-0.45	2.2	t=30	2.62	0
Complement and coagulation cascades	noArc	SERPING1	serpin peptidase inhibitor, clade G (C1 inhibitor), member 1	C1R...		0	0	0	positive	t=720	-2.63	0	t=120	2.81	0
Complement and coagulation cascades	noArc	A2M	alpha-2-macroglobulin	PLG	plasminogen	0	0	0	positive	t=30	-2.17	0	t=240	3.1	0
Complement and coagulation cascades	noArc	KNG1	kininogen 1	BDKRB1	bradykinin receptor B1	0	0	0	positive	t=30	3.25	0	t=30	2.58	0
Complement and coagulation cascades	noArc	TFPI	tissue factor pathway inhibitor (lipoprotein-associated coagulation inhibitor)	F7	coagulation factor VII (serum prothrombin conversion accelerator)	0	0	0	positive	t=30	2.07	0	t=720	-2.59	0
Complement and coagulation cascades	noArc	C3	complement component 3	C3AR1	complement component 3a receptor 1	0	0	0	positive	t=240	-2.2	0	t=60	2.28	0
Complement and coagulation cascades	noArc	C4A	complement component 4A	C4A,..		0	0	0	positive	t=30	-3.75	0	t=720	2.43	0
Complement and coagulation cascades	noArc	FGB	fibrinogen beta chain	FGG,..		0	0	0	positive	t=240	2.25	0	t=120	2.96	0
Complement and coagulation cascades Unique MAP
Pathway	ArcStatus	Parent Gene	Parent Gene Description	Child Gene	Child Gene Description	MAP Norm. Arc Wt.	MAA Norm. Arc Wt.	Abs. Val. Difference	Correl. Direction	MAP 1st Mechanistic Time	MAP Parent Gene Score	MAP Child Gene Score	MAA 1st Mechistic Time	MAA Parent Gene Score	MAA Child Gene Score
Complement and coagulation cascades		F2	coagulation factor II (thrombin)	FGB	fibrinogen beta chain	0.26	-0.02	0.28	reverse	t=30	2.2	0	t=120	0	2.96
Complement and coagulation cascades		A2M	alpha-2-macroglobulin	PROS1	protein S (alpha)	-0.36	0.09	0.45	reverse	t=30	-2.17	-1.41	t=120	0	2.14
Complement and coagulation cascades		F2	coagulation factor II (thrombin)	F9	coagulation factor IX	0.66	0.14	0.52	positive	t=30	2.2	3.2	t=60	0	2.02
Complement and coagulation cascades		F2	coagulation factor II (thrombin)	FGG	fibrinogen gamma chain	-0.21	0.15	0.36	reverse	t=30	2.2	2.53		0.73	0.1
Complement and coagulation cascades		CFD	complement factor D (adipsin)	C3	complement component 3	0.36	0.13	0.23	positive	t=30	3.05	1.87	t=60	0	2.28
Complement and coagulation cascades		F2	coagulation factor II (thrombin)	F2R	coagulation factor II (thrombin) receptor	0.45	0.18	0.27	positive	t=30	2.2	1.49		0.73	1.26
Complement and coagulation cascades	noArc	F2	coagulation factor II (thrombin)	THBD	thrombomodulin	0	0	0	positive	t=30	2.2	0		0.73	0
Complement and coagulation cascades Unique MAA
Pathway	ArcStatus	Parent Gene	Parent Gene Description	Child Gene	Child Gene Description	MAA Norm. Arc Wt.	MAP Norm. Arc Wt.	Abs. Val. Difference	Correl. Direction	MAP 1st Mechanistic Time	MAA Parent Gene Score	MAA Child Gene Score	MAP 1st Mechistic Time	MAP Parent Gene Score	MAP Child Gene Score
Complement and coagulation cascades		A2M	alpha-2-macroglobulin	F2	coagulation factor II (thrombin)	-0.49	-0.09	0.4	negative	t=240	3.1	0	t=30	-2.17	2.2
Complement and coagulation cascades	noArc	C4BPB	complement component 4 binding protein, beta	C4BPA,..		0	0	0	positive	t=120	3.17	0		0	0
Complement and coagulation cascades	noArc	F12	coagulation factor XII (Hageman factor)	F12,..		0	0	0	positive	t=720	-2.75	0		-1.31	0
Complement and coagulation cascades	noArc	SERPINA1	serpin peptidase inhibitor, clade A (alpha-1 antiproteinase, antitrypsin), member 1	PLG	plasminogen	0	0	0	positive	t=720	2.07	0		0	0
Chemokine signaling pathway MAP and MAA Common Intersection
Pathway	ArcStatus	Parent Gene	Parent Gene Description	Child Gene	Child Gene Description	MAP Norm. Arc Wt.	MAA Norm. Arc Wt.	Abs. Val. Difference	Correl. Direction	MAP 1st Mechanistic Time	MAP Parent Gene Score	MAP Child Gene Score	MAA 1st Mechistic Time	MAA Parent Gene Score	MAA Child Gene Score
Chemokine signaling pathway		CXCL12	chemokine (C-X-C motif) ligand 12 (stromal cell-derived factor 1)	CCR9	chemokine (C-C motif) receptor 9	0.48	0.28	0.2	positive	t=30	-2.16	-3.49	t=30	0.89	-2.87
Chemokine signaling pathway		SRC	v-src sarcoma (Schmidt-Ruppin A-2) viral oncogene homolog (avian)	PIK3R1	phosphoinositide-3-kinase, regulatory subunit 1 (alpha)	-0.31	-0.2	0.11	negative	t=720	-1.89	-2.32	t=480	-0.37	-2.94
Chemokine signaling pathway		CXCL13	chemokine (C-X-C motif) ligand 13	CXCR2	interleukin 8 receptor, beta	0.39	0.22	0.17	positive	t=240	1.06	2.57	t=120	-3.05	-1.17
Chemokine signaling pathway		RAP1B	RAP1B, member of RAS oncogene family	CDC42	cell division cycle 42 (GTP binding protein, 25kDa)	0.67	0.31	0.36	positive	t=30	3.14	0	t=30	2.63	0
Chemokine signaling pathway		CCL3	chemokine (C-C motif) ligand 3	CCR9	chemokine (C-C motif) receptor 9	0.39	0.2	0.19	positive	t=30	-1.59	-3.49	t=30	-0.04	-2.87
Chemokine signaling pathway	noArc	GSK3B	glycogen synthase kinase 3 beta	GSK3A,..		0	0	0	positive	t=240	2.42	0	t=120	3.12	0
Chemokine signaling pathway Unique MAP
Pathway	ArcStatus	Parent Gene	Parent Gene Description	Child Gene	Child Gene Description	MAP Norm. Arc Wt.	MAA Norm. Arc Wt.	Abs. Val. Difference	Correl. Direction	MAP 1st Mechanistic Time	MAP Parent Gene Score	MAP Child Gene Score	MAA 1st Mechistic Time	MAA Parent Gene Score	MAA Child Gene Score
Chemokine signaling pathway		CCL2	chemokine (C-C motif) ligand 2	CXCR2	interleukin 8 receptor, beta	0.22	0.07	0.15	positive	t=240	1.84	2.57	t=240	2.46	-0.83
Chemokine signaling pathway		CXCL13	chemokine (C-X-C motif) ligand 13	CCR3	chemokine (C-C motif) receptor 3	0.27	0.16	0.11	positive	t=30	0.39	2.06	t=120	-3.05	-1.31
Chemokine signaling pathway		PLCB4	phospholipase C, beta 4	PRKCB	protein kinase C, beta	-0.33	-0.21	0.12	negative	t=30	2.54	-1.01		1.13	1.52
Chemokine signaling pathway		AKT3	v-akt murine thymoma viral oncogene homolog 3 (protein kinase B, gamma)	IKBKG	inhibitor of kappa light polypeptide gene enhancer in B-cells, kinase gamma	-0.75	-0.58	0.17	negative	t=30	0	-2.72		0	0
Chemokine signaling pathway		RAC2	ras-related C3 botulinum toxin substrate 2 (rho family, small GTP binding protein Rac2)	PAK1	p21 protein (Cdc42/Rac)-activated kinase 1	0.37	0.06	0.31	positive	t=240	0	2.59	t=30	-2.76	-0.74
Chemokine signaling pathway		SRC	v-src sarcoma (Schmidt-Ruppin A-2) viral oncogene homolog (avian)	PTK2B	PTK2B protein tyrosine kinase 2 beta	0.24	0.11	0.13	positive	t=480	0	-1.96	t=720	-2.86	2.66
Chemokine signaling pathway		CXCL12	chemokine (C-X-C motif) ligand 12 (stromal cell-derived factor 1)	CXCR6	chemokine (C-X-C motif) receptor 6	0.46	0.25	0.21	positive	t=30	-2.16	0		0.29	0
Chemokine signaling pathway	noArc	ARRB1	arrestin, beta 1	ARRB1...		0	0	0	positive	t=30	-1.99	0		0	0
Chemokine signaling pathway Unique MAA
Pathway	ArcStatus	Parent Gene	Parent Gene Description	Child Gene	Child Gene Description	MAA Norm. Arc Wt.	MAP Norm. Arc Wt.	Abs. Val. Difference	Correl. Direction	MAP 1st Mechanistic Time	MAA Parent Gene Score	MAA Child Gene Score	MAP 1st Mechistic Time	MAP Parent Gene Score	MAP Child Gene Score
Chemokine signaling pathway		CXCL13	chemokine (C-X-C motif) ligand 13	CCR4	chemokine (C-C motif) receptor 4	0.24	0.13	0.11	positive	t=30	0	-3.61	t=30	0.39	3
Chemokine signaling pathway		PTK2	PTK2 protein tyrosine kinase 2	PXN	paxillin	0.46	0.28	0.18	positive	t=720	-2.5	-4.02		0	1.65
Chemokine signaling pathway	noArc	RAC2	ras-related C3 botulinum toxin substrate 2 (rho family, small GTP binding protein Rac2)	RAC1...		0	0	0	positive	t=30	-2.76	0		-0.46	0
Chemokine signaling pathway	noArc	SRC	v-src sarcoma (Schmidt-Ruppin A-2) viral oncogene homolog (avian)	HCK...		0	0	0	positive	t=720	-2.86	0		-1.89	0
Chemokine signaling pathway	noArc	JAK3	Janus kinase 3	JAK2...		0	0	0	positive	t=240	-1.99	0		0	0
Axon guidance MAP and MAA Common Intersection
Pathway	ArcStatus	Parent Gene	Parent Gene Description	Child Gene	Child Gene Description	MAP Norm. Arc Wt.	MAA Norm. Arc Wt.	Abs. Val. Difference	Correl. Direction	MAP 1st Mechanistic Time	MAP Parent Gene Score	MAP Child Gene Score	MAA 1st Mechistic Time	MAA Parent Gene Score	MAA Child Gene Score
Axon guidance		EFNA4	ephrin-A4	EPHA5	EPH receptor A5	0.59	0.73	0.14	positive	t=720	-2.97	1.94	t=30	1.33	-3.18
Axon guidance		PLXNB2	plexin B2	ARHGEF12	Rho guanine nucleotide exchange factor (GEF) 12	-0.74	-0.54	0.2	negative	t=720	-0.82	-2.76	t=120	-1.3	2.98
Axon guidance	noArc	RHOD	ras homolog gene family, member D	RND1	Rho family GTPase 1	0	0	0	positive	t=120	-2.01	0	t=30	-3.49	0
Axon guidance	noArc	SEMA3C	sema domain, immunoglobulin domain (Ig), short basic domain, secreted, (semaphorin) 3C	SEMA3G...		0	0	0	positive	t=30	-3.33	0	t=30	-3.22	0
Axon guidance	noArc	SEMA6D	sema domain, transmembrane domain (TM), and cytoplasmic domain, (semaphorin) 6D	SEMA6A...		0	0	0	positive	t=720	2.57	0	t=720	2.57	0
Axon guidance Unique MAP
Pathway	ArcStatus	Parent Gene	Parent Gene Description	Child Gene	Child Gene Description	MAP Norm. Arc Wt.	MAA Norm. Arc Wt.	Abs. Val. Difference	Correl. Direction	MAP 1st Mechanistic Time	MAP Parent Gene Score	MAP Child Gene Score	MAA 1st Mechistic Time	MAA Parent Gene Score	MAA Child Gene Score
Axon guidance		RAC1	ras-related C3 botulinum toxin substrate 1 (rho family, small GTP binding protein Rac1)	ABLIM3	actin binding LIM protein family, member 3	0.43	0.3	0.13	positive	t=480	-2.18	0		-1.26	0
Axon guidance		EFNA1	ephrin-A1	EPHA3	EPH receptor A3	0.24	0.1	0.14	positive	t=60	2	0.97		0.96	0
Axon guidance		CXCR4	chemokine (C-X-C motif) receptor 4	GNAI1	guanine nucleotide binding protein (G protein), alpha inhibiting activity polypeptide 1	-0.79	-0.69	0.1	negative	t=720	-2.05	-0.01		-0.92	0
Axon guidance		PLXNB2	plexin B2	RAC3	ras-related C3 botulinum toxin substrate 3 (rho family, small GTP binding protein Rac3)	0.22	0.12	0.1	positive	t=120	-0.62	1.99	t=720	0.03	2.58
Axon guidance		RAC1	ras-related C3 botulinum toxin substrate 1 (rho family, small GTP binding protein Rac1)	ABLIM2	actin binding LIM protein family, member 2	-0.45	-0.32	0.13	negative	t=480	-2.18	-0.76		-1.26	1.56
Axon guidance		ROBO1	roundabout, axon guidance receptor, homolog 1 (Drosophila)	SRGAP2	SLIT-ROBO Rho GTPase activating protein 2	-0.41	-0.12	0.29	negative	t=720	2.89	-1.48	t=30	3.05	0
Axon guidance		LIMK2	LIM domain kinase 2	CFL2	cofilin 2 (muscle)	-0.27	0.04	0.31	reverse	t=30	2.4	0	t=60	-0.55	2.96
Axon guidance		ROBO1	roundabout, axon guidance receptor, homolog 1 (Drosophila)	SRGAP3	SLIT-ROBO Rho GTPase activating protein 3	-0.27	0.01	0.28	reverse	t=30	0	-3.74	t=30	3.05	-2.86
Axon guidance	noArc	EFNA4	ephrin-A4	EFNA1,..		0	0	0	positive	t=720	-2.97	0		0.21	0
Axon guidance	noArc	HRAS	v-Ha-ras Harvey rat sarcoma viral oncogene homolog	KRAS...		0	0	0	positive	t=30	-2.84	0		0	0
Axon guidance	noArc	SLIT2	slit homolog 2 (Drosophila)	ROBO2	roundabout homolog 2-like	0	0	0	positive	t=30	2.91	0		0	0
Axon guidance Unique MAA
Pathway	ArcStatus	Parent Gene	Parent Gene Description	Child Gene	Child Gene Description	MAA Norm. Arc Wt.	MAP Norm. Arc Wt.	Abs. Val. Difference	Correl. Direction	MAP 1st Mechanistic Time	MAA Parent Gene Score	MAA Child Gene Score	MAP 1st Mechistic Time	MAP Parent Gene Score	MAP Child Gene Score
Axon guidance		RAC3	ras-related C3 botulinum toxin substrate 3 (rho family, small GTP binding protein Rac3)	PAK7	p21 protein (Cdc42/Rac)-activated kinase 7	0.21	0.04	0.17	positive	t=720	2.58	2.43	t=120	1.99	2.51
Axon guidance		EFNA5	ephrin-A5	FYN	FYN oncogene related to SRC, FGR, YES	0.23	0.72	0.49	positive	t=30	-1.02	3.64		0	1.32
Axon guidance		PPP3CA	protein phosphatase 3, catalytic subunit, alpha isozyme	NFAT5	nuclear factor of activated T-cells 5, tonicity-responsive	-0.31	-0.61	0.3	negative	t=60	-1.98	1.31		1.63	-0.22
Axon guidance	noArc	UNC5C	unc-5 homolog C (C. elegans)	UNC5A...		0	0	0	positive	t=30	-2.56	0		1.69	0
Axon guidance	noArc	EPHA5	EPH receptor A5	EPHA6...		0	0	0	positive	t=30	-3.18	0		1.94	0
Axon guidance	noArc	PLXNA2	plexin A2	PLXNA4,..		0	0	0	positive	t=720	-2.45	0		0	0
Cytokine-cytokine receptor interaction MAP and MAA Common Intersection
Pathway	ArcStatus	Parent Gene	Parent Gene Description	Child Gene	Child Gene Description	MAP Norm. Arc Wt.	MAA Norm. Arc Wt.	Abs. Val. Difference	Correl. Direction	MAP 1st Mechanistic Time	MAP Parent Gene Score	MAP Child Gene Score	MAA 1st Mechistic Time	MAA Parent Gene Score	MAA Child Gene Score
Cytokine-cytokine receptor interaction		VEGFC	vascular endothelial growth factor C	KDR	kinase insert domain receptor (a type III receptor tyrosine kinase)	0.38	0.27	0.11	positive	t=720	1.2	-4.03	t=720	0	-3.74
Cytokine-cytokine receptor interaction		CCL5	chemokine (C-C motif) ligand 5	CCR3	chemokine (C-C motif) receptor 3	0.41	0.27	0.14	positive	t=120	2.51	0	t=30	2.69	-2.75
Cytokine-cytokine receptor interaction	noArc	LOC616364	c-C motif chemokine 3-like	CCL3,..		0	0	0	positive	t=240	2.31	0	t=720	2.33	0
Cytokine-cytokine receptor interaction	noArc	IL12B	interleukin 12B (natural killer cell stimulatory factor 2, cytotoxic lymphocyte maturation factor 2, p40)	IL12A,..		0	0	0	positive	t=720	-2.72	0	t=720	2.1	0
Cytokine-cytokine receptor interaction	noArc	CXCR2	interleukin 8 receptor, beta	CXCR1,..		0	0	0	positive	t=240	2.41	0	t=720	-2.28	0
Cytokine-cytokine receptor interaction Unique MAP
Pathway	ArcStatus	Parent Gene	Parent Gene Description	Child Gene	Child Gene Description	MAP Norm. Arc Wt.	MAA Norm. Arc Wt.	Abs. Val. Difference	Correl. Direction	MAP 1st Mechanistic Time	MAP Parent Gene Score	MAP Child Gene Score	MAA 1st Mechistic Time	MAA Parent Gene Score	MAA Child Gene Score
Cytokine-cytokine receptor interaction		LOC616364	c-C motif chemokine 3-like	CCR5	chemokine (C-C motif) receptor 5	0.68	0.03	0.65	positive	t=240	2.31	-0.41	t=720	2.33	0
Cytokine-cytokine receptor interaction		CSF1	colony stimulating factor 1 (macrophage)	CSF1R	colony stimulating factor 1 receptor	-0.53	-0.32	0.21	negative	t=120	0	-2.16		1.87	0
Cytokine-cytokine receptor interaction		IL7	interleukin 7	IL2RG	interleukin 2 receptor, gamma	0.26	0.04	0.22	positive	t=720	2.33	-1.17	t=720	-2.26	0
Cytokine-cytokine receptor interaction	noArc	CCL20	chemokine (C-C motif) ligand 20	CCR6	chemokine (C-C motif) receptor 6	0	0	0	positive	t=720	2.34	0		0	0
Cytokine-cytokine receptor interaction	noArc	CCR1	chemokine (C-C motif) receptor 1	CCR1...		0	0	0	positive	t=120	-2.36	0		1.33	0
Cytokine-cytokine receptor interaction	noArc	CX3CL1	chemokine (C-X3-C motif) ligand 1	CX3CR1	chemokine (C-X3-C motif) receptor 1	0	0	0	positive	t=480	2.57	0		0	0
Cytokine-cytokine receptor interaction Unique MAA
Pathway	ArcStatus	Parent Gene	Parent Gene Description	Child Gene	Child Gene Description	MAA Norm. Arc Wt.	MAP Norm. Arc Wt.	Abs. Val. Difference	Correl. Direction	MAP 1st Mechanistic Time	MAA Parent Gene Score	MAA Child Gene Score	MAP 1st Mechistic Time	MAP Parent Gene Score	MAP Child Gene Score
Cytokine-cytokine receptor interaction		TGFB1	transforming growth factor, beta 1	TGFBR1	transforming growth factor, beta receptor 1	0.31	0.15	0.16	positive	t=240	0	2.53	t=720	0	3.14
Cytokine-cytokine receptor interaction	noArc	CCL2	chemokine (C-C motif) ligand 2	CCR2	chemokine (C-C motif) receptor 2	0	0	0	positive	t=240	2.04	0		0.75	0
Cytokine-cytokine receptor interaction	noArc	EDA	ectodysplasin A	EDAR	ectodysplasin A receptor	0	0	0	positive	t=720	-3.16	0		0.99	0
Cytokine-cytokine receptor interaction	noArc	EDA	ectodysplasin A	EDA2R	ectodysplasin A2 receptor	0	0	0	positive	t=720	-3.16	0		0.99	0
Tight junction MAP and MAA Common Intersection
Pathway	ArcStatus	Parent Gene	Parent Gene Description	Child Gene	Child Gene Description	MAP Norm. Arc Wt.	MAA Norm. Arc Wt.	Abs. Val. Difference	Correl. Direction	MAP 1st Mechanistic Time	MAP Parent Gene Score	MAP Child Gene Score	MAA 1st Mechistic Time	MAA Parent Gene Score	MAA Child Gene Score
Tight junction		CLDN4	claudin 4	CLDN5	claudin 5	0.44	0.29	0.15	positive	t=480	-2.2	0	t=720	-1.57	-2.35
Tight junction		PARD3	par-3 partitioning defective 3 homolog (C. elegans)	JAM3	junctional adhesion molecule 3	0.27	0.56	0.29	positive	t=30	0	2.62	t=720	-2.9	0
Tight junction		CLDN3	claudin 3	CLDN2	claudin 2	0.36	0.23	0.13	positive	t=30	1.96	0.96	t=480	0	2.89
Tight junction		ACTB	actin, beta	MYL12A	myosin, light chain 12A, regulatory, non-sarcomeric	0.2	0.38	0.18	positive	t=720	0	2.12	t=30	-3.72	0
Tight junction		CLDN7	claudin 7	MPDZ	multiple PDZ domain protein	-0.42	-0.2	0.22	negative	t=60	-3.17	0	t=480	2.4	0.81
Tight junction		TJP1	tight junction protein 1	ACTG1	actin, gamma 1	0.39	0.26	0.13	positive	t=60	0	2.04	t=60	0.74	2.57
Tight junction		CLDN1	claudin 1	CLDN3	claudin 3	0.21	0.5	0.29	positive	t=30	0	1.96	t=480	-3.2	0
Tight junction		ACTG1	actin, gamma 1	MYH9	myosin, heavy chain 9, non-muscle	0.56	0.45	0.11	positive	t=60	2.04	-1.37	t=60	2.57	-1.55
Tight junction		CDC42	cell division cycle 42 (GTP binding protein, 25kDa)	PARD6B	par-6 partitioning defective 6 homolog beta (C. elegans)	0.74	0.44	0.3	positive	t=720	-3.53	-0.81	t=240	2.53	0
Tight junction		CLDN7	claudin 7	TJP3	tight junction protein 3 (zona occludens 3)	0.6	0.23	0.37	positive	t=60	-3.17	-1.81	t=480	2.4	0
Tight junction		CDK4	cyclin-dependent kinase 4	CSDA	cold shock domain protein A	-0.36	-0.2	0.16	negative	t=30	-2.37	-0.11	t=240	0	-2.7
Tight junction		CLDN2	claudin 2	CLDN7	claudin 7	0.39	0.29	0.1	positive	t=60	-1.25	-3.17	t=480	2.89	2.4
Tight junction	noArc	MAGI3	membrane associated guanylate kinase, WW and PDZ domain containing 3	MAGI2...		0	0	0	positive	t=30	2.65	0	t=60	1.99	0
Tight junction	noArc	PRKCZ	protein kinase C, zeta	PRKCZ...		0	0	0	positive	t=240	2.72	0	t=30	-2.75	0
Tight junction	noArc	EPB41L1	erythrocyte membrane protein band 4.1-like 1	EPB41...		0	0	0	positive	t=30	2.03	0	t=240	-2.36	0
Tight junction	noArc	MYH14	myosin, heavy chain 14, non-muscle	MYL12A...		0	0	0	positive	t=30	2.75	0	t=480	2.31	0
Tight junction Unique MAP
Pathway	ArcStatus	Parent Gene	Parent Gene Description	Child Gene	Child Gene Description	MAP Norm. Arc Wt.	MAA Norm. Arc Wt.	Abs. Val. Difference	Correl. Direction	MAP 1st Mechanistic Time	MAP Parent Gene Score	MAP Child Gene Score	MAA 1st Mechistic Time	MAA Parent Gene Score	MAA Child Gene Score
Tight junction		ACTN1	actinin, alpha 1	MAGI3	membrane associated guanylate kinase, WW and PDZ domain containing 3	0.21	-0.03	0.24	reverse	t=30	0.71	2.65	t=60	0	1.99
Tight junction		CLDN7	claudin 7	TJP2	tight junction protein 2 (zona occludens 2)	-0.43	0.15	0.58	reverse	t=60	-3.17	0	t=30	-0.92	2.02
Tight junction		CLDN3	claudin 3	CLDN6	claudin 6	-0.36	-0.05	0.31	negative	t=30	1.96	0		-0.05	0.16
Tight junction		RRAS2	related RAS viral (r-ras) oncogene homolog 2	MLLT4	myeloid/lymphoid or mixed-lineage leukemia (trithorax homolog, Drosophila); translocated to, 4	-0.41	0.1	0.51	reverse	t=60	-0.41	2.17	t=480	-0.51	-3.1
Tight junction		ACTG1	actin, gamma 1	MYH14	myosin, heavy chain 14, non-muscle	0.3	0.1	0.2	positive	t=30	-0.98	2.75	t=60	2.57	-0.23
Tight junction		PRKCB	protein kinase C, beta	ACTB	actin, beta	0.27	0.1	0.17	positive	t=720	-2.69	0	t=30	0	-3.72
Tight junction		PARD3	par-3 partitioning defective 3 homolog (C. elegans)	F11R	F11 receptor	-0.46	-0.18	0.28	negative	t=30	0	1.99	t=720	-2.9	-1.05
Tight junction		TJP1	tight junction protein 1	CTNNB1	catenin (cadherin-associated protein), beta 1, 88kDa	0.48	0.3	0.18	positive	t=30	0	-4.29		0	-1.38
Tight junction		CLDN7	claudin 7	TJP1	tight junction protein 1	0.23	0.03	0.2	positive	t=60	-3.17	0	t=480	2.4	-0.69
Tight junction		CLDN7	claudin 7	INADL	InaD-like (Drosophila)	0.47	0.12	0.35	positive	t=60	-3.17	0	t=480	2.4	0
Tight junction		ACTG1	actin, gamma 1	MYL9	myosin, light chain 9, regulatory	0.3	0.13	0.17	positive	t=60	2.04	0	t=60	2.57	0
Tight junction		ACTN3	actinin, alpha 3	MAGI2	membrane-associated guanylate kinase, WW and PDZ domain-containing protein 2-like	0.21	0.07	0.14	positive	t=120	0	3.05	t=120	0	2.98
Tight junction		EPB41L3	erythrocyte membrane protein band 4.1-like 3	CASK	calcium/calmodulin-dependent serine protein kinase (MAGUK family)	0.21	0.04	0.17	positive	t=30	2.62	0	t=30	2.02	0.6
Tight junction		ACTG1	actin, gamma 1	MYL7	myosin, light chain 7, regulatory	0.38	0.17	0.21	positive	t=60	2.04	-0.62	t=60	2.57	-0.44
Tight junction		PARD3	par-3 partitioning defective 3 homolog (C. elegans)	IGSF5	immunoglobulin superfamily, member 5	0.23	0.11	0.12	positive	t=720	-2.71	0	t=720	-2.9	-0.53
Tight junction		JAM3	junctional adhesion molecule 3	TJP1	tight junction protein 1	0.29	0	0.29	positive	t=30	2.62	0		0	0
Tight junction		PRKCB	protein kinase C, beta	IGSF5	immunoglobulin superfamily, member 5	-0.24	-0.13	0.11	negative	t=720	-2.69	0		0.99	-0.53
Tight junction		ACTN3	actinin, alpha 3	MAGI3	membrane associated guanylate kinase, WW and PDZ domain containing 3	-0.21	0.04	0.25	reverse	t=30	0	2.65	t=60	0	1.99
Tight junction	noArc	PPP2R1A	protein phosphatase 2, regulatory subunit A, alpha	PPP2R1B...		0	0	0	positive	t=720	2.14	0		1.18	0
Tight junction Unique MAA
Pathway	ArcStatus	Parent Gene	Parent Gene Description	Child Gene	Child Gene Description	MAA Norm. Arc Wt.	MAP Norm. Arc Wt.	Abs. Val. Difference	Correl. Direction	MAP 1st Mechanistic Time	MAA Parent Gene Score	MAA Child Gene Score	MAP 1st Mechistic Time	MAP Parent Gene Score	MAP Child Gene Score
Tight junction		CLDN1	claudin 1	CLDN6	claudin 6	0.36	0.62	0.26	positive	t=480	-3.2	-0.14		0	1.03
Tight junction		ACTB	actin, beta	MYL7	myosin, light chain 7, regulatory	0.23	-0.01	0.24	reverse	t=30	-3.72	0	t=720	0	2.11
Tight junction		ACTG1	actin, gamma 1	TJP2	tight junction protein 2 (zona occludens 2)	-0.45	-0.17	0.28	negative	t=30	0.03	2.02	t=60	2.04	0
Tight junction		CLDN1	claudin 1	CLDN2	claudin 2	0.36	0.54	0.18	positive	t=480	-3.2	2.89		0	0
Tight junction		ACTB	actin, beta	MYH14	myosin, heavy chain 14, non-muscle	0.28	0.16	0.12	positive	t=30	-3.72	0	t=30	0	2.75
Tight junction		ACTB	actin, beta	MYH9	myosin, heavy chain 9, non-muscle	0.58	0.42	0.16	positive	t=30	-3.72	0		0	0
Tight junction		ACTB	actin, beta	MYH1	myosin, heavy chain 1, skeletal muscle, adult	-0.29	-0.44	0.15	negative	t=30	-3.72	0		0	0
NOD-like receptor signaling pathway MAP and MAA Common Intersection
Pathway	ArcStatus	Parent Gene	Parent Gene Description	Child Gene	Child Gene Description	MAP Norm. Arc Wt.	MAA Norm. Arc Wt.	Abs. Val. Difference	Correl. Direction	MAP 1st Mechanistic Time	MAP Parent Gene Score	MAP Child Gene Score	MAA 1st Mechistic Time	MAA Parent Gene Score	MAA Child Gene Score
NOD-like receptor signaling pathway	noArc	SUGT1	SGT1, suppressor of G2 allele of SKP1 (S. cerevisiae)	NOD1	nucleotide-binding oligomerization domain containing 1	0	0	0	positive	t=720	2.74	0	t=120	2.12	0
NOD-like receptor signaling pathway	noArc	SUGT1	SGT1, suppressor of G2 allele of SKP1 (S. cerevisiae)	NLRP3	NLR family, pyrin domain containing 3	0	0	0	positive	t=720	2.74	0	t=120	2.12	0
NOD-like receptor signaling pathway	noArc	RIPK2	receptor-interacting serine-threonine kinase 2	CARD9	caspase recruitment domain family, member 9	0	0	0	positive	t=30	2.53	0	t=720	-2.51	0
NOD-like receptor signaling pathway	noArc	RIPK2	receptor-interacting serine-threonine kinase 2	MAP3K7	mitogen-activated protein kinase kinase kinase 7	0	0	0	positive	t=30	2.53	0	t=720	-2.51	0
NOD-like receptor signaling pathway	noArc	RIPK2	receptor-interacting serine-threonine kinase 2	CASP8	caspase 8, apoptosis-related cysteine peptidase	0	0	0	positive	t=30	2.53	0	t=720	-2.51	0
NOD-like receptor signaling pathway Unique MAP
Pathway	ArcStatus	Parent Gene	Parent Gene Description	Child Gene	Child Gene Description	MAP Norm. Arc Wt.	MAA Norm. Arc Wt.	Abs. Val. Difference	Correl. Direction	MAP 1st Mechanistic Time	MAP Parent Gene Score	MAP Child Gene Score	MAA 1st Mechistic Time	MAA Parent Gene Score	MAA Child Gene Score
NOD-like receptor signaling pathway		TRIP6	thyroid hormone receptor interactor 6	RIPK2	receptor-interacting serine-threonine kinase 2	-0.28	-0.1	0.18	negative	t=30	2.12	2.53	t=720	0	-2.51
NOD-like receptor signaling pathway		TNFAIP3	tumor necrosis factor, alpha-induced protein 3	RIPK2	receptor-interacting serine-threonine kinase 2	-0.39	0.03	0.42	reverse	t=30	-0.69	2.53	t=720	-0.67	-2.51
NOD-like receptor signaling pathway	noArc	HSP90AB1	heat shock protein 90kDa alpha (cytosolic), class B member 1	HSP90AA1,..		0	0	0	positive	t=720	2.05	0		0	0
NOD-like receptor signaling pathway Unique MAA
Pathway	ArcStatus	Parent Gene	Parent Gene Description	Child Gene	Child Gene Description	MAA Norm. Arc Wt.	MAP Norm. Arc Wt.	Abs. Val. Difference	Correl. Direction	MAP 1st Mechanistic Time	MAA Parent Gene Score	MAA Child Gene Score	MAP 1st Mechistic Time	MAP Parent Gene Score	MAP Child Gene Score
NOD-like receptor signaling pathway		SUGT1	SGT1, suppressor of G2 allele of SKP1 (S. cerevisiae)	HSP90B1	heat shock protein 90kDa beta (Grp94), member 1	0.22	0.1	0.12	positive	t=30	-0.41	-2.5	t=30	-0.69	-2.98
NOD-like receptor signaling pathway	noArc	MAPK14	mitogen-activated protein kinase 14	MAPK12,..		0	0	0	positive	t=720	2.16	0		1.18	0
Cytosolic DNA-sensing pathway MAP and MAA Common Intersection
Pathway	ArcStatus	Parent Gene	Parent Gene Description	Child Gene	Child Gene Description	MAP Norm. Arc Wt.	MAA Norm. Arc Wt.	Abs. Val. Difference	Correl. Direction	MAP 1st Mechanistic Time	MAP Parent Gene Score	MAP Child Gene Score	MAA 1st Mechistic Time	MAA Parent Gene Score	MAA Child Gene Score
Cytosolic DNA-sensing pathway		RIPK1	receptor (TNFRSF)-interacting serine-threonine kinase 1	IKBKG	inhibitor of kappa light polypeptide gene enhancer in B-cells, kinase gamma	0.41	0.23	0.18	positive	t=30	3.35	-5.02	t=30	0	-2.73
Cytosolic DNA-sensing pathway Unique MAP
Pathway	ArcStatus	Parent Gene	Parent Gene Description	Child Gene	Child Gene Description	MAP Norm. Arc Wt.	MAA Norm. Arc Wt.	Abs. Val. Difference	Correl. Direction	MAP 1st Mechanistic Time	MAP Parent Gene Score	MAP Child Gene Score	MAA 1st Mechistic Time	MAA Parent Gene Score	MAA Child Gene Score
Cytosolic DNA-sensing pathway		RIPK1	receptor (TNFRSF)-interacting serine-threonine kinase 1	IKBKB	inhibitor of kappa light polypeptide gene enhancer in B-cells, kinase beta	-0.29	-0.02	0.27	negative	t=30	3.35	0	t=60	-2.17	1.96
Cytosolic DNA-sensing pathway		DDX58	DEAD (Asp-Glu-Ala-Asp) box polypeptide 58	MAVS	mitochondrial antiviral signaling protein	0.37	0.21	0.16	positive	t=30	0	2.6		0.26	0
Cytosolic DNA-sensing pathway	noArc	PYCARD	PYD and CARD domain containing	CASP1	caspase 1, apoptosis-related cysteine peptidase (interleukin 1, beta, convertase)	0	0	0	positive	t=720	-2.31	0		0.4	0
Cytosolic DNA-sensing pathway	noArc	MAVS	mitochondrial antiviral signaling protein	TMEM173	transmembrane protein 173	0	0	0	positive	t=30	2.6	0		0	0
Cytosolic DNA-sensing pathway Unique MAA
Pathway	ArcStatus	Parent Gene	Parent Gene Description	Child Gene	Child Gene Description	MAA Norm. Arc Wt.	MAP Norm. Arc Wt.	Abs. Val. Difference	Correl. Direction	MAP 1st Mechanistic Time	MAA Parent Gene Score	MAA Child Gene Score	MAP 1st Mechistic Time	MAP Parent Gene Score	MAP Child Gene Score
Cytosolic DNA-sensing pathway		IKBKG	inhibitor of kappa light polypeptide gene enhancer in B-cells, kinase gamma	NFKBIB	nuclear factor of kappa light polypeptide gene enhancer in B-cells inhibitor, beta	-0.22	-0.06	0.16	negative	t=30	-2.73	1.55	t=30	-5.02	2.51
Cytosolic DNA-sensing pathway	noArc	POLR3D	polymerase (RNA) III (DNA directed) polypeptide D, 44kDa	POLR3E...		0	0	0	positive	t=60	2.4	0		1.22	0
Jak-STAT signaling pathway MAP and MAA Common Intersection
Pathway	ArcStatus	Parent Gene	Parent Gene Description	Child Gene	Child Gene Description	MAP Norm. Arc Wt.	MAA Norm. Arc Wt.	Abs. Val. Difference	Correl. Direction	MAP 1st Mechanistic Time	MAP Parent Gene Score	MAP Child Gene Score	MAA 1st Mechistic Time	MAA Parent Gene Score	MAA Child Gene Score
Jak-STAT signaling pathway		CBLC	Cas-Br-M (murine) ecotropic retroviral transforming sequence c	IL4R	interleukin 4 receptor	0.32	0.44	0.12	positive	t=30	0	2.51	t=30	0	2.02
Jak-STAT signaling pathway		CBL	Cbl proto-oncogene, E3 ubiquitin protein ligase	IL21R	interleukin 21 receptor	0.41	0.24	0.17	positive	t=480	-2.34	0	t=720	0	2.09
Jak-STAT signaling pathway		SOCS3	suppressor of cytokine signaling 3	IL13RA1	interleukin 13 receptor, alpha 1	0.66	0.26	0.4	positive	t=480	2.31	0	t=60	-1.13	-2.11
Jak-STAT signaling pathway		CBL	Cbl proto-oncogene, E3 ubiquitin protein ligase	IL2RA	interleukin 2 receptor, alpha	0.29	0.48	0.19	positive	t=480	-2.34	0	t=720	0	2.35
Jak-STAT signaling pathway		SOCS3	suppressor of cytokine signaling 3	IFNAR2	interferon (alpha, beta and omega) receptor 2	0.34	0.2	0.14	positive	t=480	2.31	0	t=240	-3.12	1.18
Jak-STAT signaling pathway		PIK3CB	phosphoinositide-3-kinase, catalytic, beta polypeptide	AKT3	v-akt murine thymoma viral oncogene homolog 3 (protein kinase B, gamma)	0.34	0.23	0.11	positive	t=720	0	-2.38	t=720	0	-3.56
Jak-STAT signaling pathway		SOS1	son of sevenless homolog 1 (Drosophila)	GRB2	growth factor receptor-bound protein 2	0.73	0.84	0.11	positive	t=120	2.07	0	t=720	1.19	1.97
Jak-STAT signaling pathway		CBLC	Cas-Br-M (murine) ecotropic retroviral transforming sequence c	IL6R	interleukin 6 receptor	0.68	0.41	0.27	positive	t=720	0.26	2.13	t=240	-2.37	-0.59
Jak-STAT signaling pathway	noArc	SPRED2	sprouty-related, EVH1 domain containing 2	SPRED2...		0	0	0	positive	t=720	2.58	0	t=720	2.11	0
Jak-STAT signaling pathway Unique MAP
Pathway	ArcStatus	Parent Gene	Parent Gene Description	Child Gene	Child Gene Description	MAP Norm. Arc Wt.	MAA Norm. Arc Wt.	Abs. Val. Difference	Correl. Direction	MAP 1st Mechanistic Time	MAP Parent Gene Score	MAP Child Gene Score	MAA 1st Mechistic Time	MAA Parent Gene Score	MAA Child Gene Score
Jak-STAT signaling pathway		SOCS3	suppressor of cytokine signaling 3	IL10RA	interleukin 10 receptor, alpha	0.36	0.06	0.3	positive	t=480	2.31	-0.36	t=240	-3.12	0
Jak-STAT signaling pathway		STAT6	signal transducer and activator of transcription 6, interleukin-4 induced	PIM1	pim-1 oncogene	0.21	0.04	0.17	positive	t=480	0	-2.02	t=30	-1.07	-2.69
Jak-STAT signaling pathway		CBL	Cbl proto-oncogene, E3 ubiquitin protein ligase	IL10RB	interleukin 10 receptor, beta	0.27	0.4	0.13	positive	t=30	-0.24	-2.92		0	0
Jak-STAT signaling pathway		SOCS3	suppressor of cytokine signaling 3	IL2RG	interleukin 2 receptor, gamma	0.25	0.02	0.23	positive	t=480	2.31	-0.45	t=240	-3.12	1.28
Jak-STAT signaling pathway		SOCS1	suppressor of cytokine signaling 1	IFNGR2	interferon gamma receptor 2 (interferon gamma transducer 1)	0.35	0.11	0.24	positive	t=720	2.17	1.82	t=30	2.72	2.66
Jak-STAT signaling pathway		SOS1	son of sevenless homolog 1 (Drosophila)	BCL2L1	BCL2-like 1	-0.33	-0.59	0.26	negative	t=120	2.07	2.74		1.19	0
Jak-STAT signaling pathway		CBLB	Cas-Br-M (murine) ecotropic retroviral transforming sequence b	IFNAR1	interferon (alpha, beta and omega) receptor 1	0.37	0.16	0.21	positive	t=60	0	1.98		1.71	0
Jak-STAT signaling pathway		CBL	Cbl proto-oncogene, E3 ubiquitin protein ligase	GHR	growth hormone receptor	-0.23	0.16	0.39	reverse	t=480	-2.34	0.16	t=240	0	2.62
Jak-STAT signaling pathway		CBL	Cbl proto-oncogene, E3 ubiquitin protein ligase	IFNAR1	interferon (alpha, beta and omega) receptor 1	0.94	1.11	0.17	positive	t=60	0	1.98		0	0
Jak-STAT signaling pathway		CBL	Cbl proto-oncogene, E3 ubiquitin protein ligase	EPOR	erythropoietin receptor	0.21	0.41	0.2	positive	t=30	-0.24	-2.47		0	0.15
Jak-STAT signaling pathway		SOCS1	suppressor of cytokine signaling 1	IFNAR1	interferon (alpha, beta and omega) receptor 1	0.3	0.18	0.12	positive	t=60	-0.5	1.98	t=30	2.72	-0.87
Jak-STAT signaling pathway		SOCS1	suppressor of cytokine signaling 1	IL21R	interleukin 21 receptor	-0.23	-0.03	0.2	negative	t=720	2.17	0	t=30	2.72	-1.88
Jak-STAT signaling pathway		SOCS3	suppressor of cytokine signaling 3	IL4R	interleukin 4 receptor	0.25	0.01	0.24	positive	t=30	0	2.51	t=30	0	2.02
Jak-STAT signaling pathway		CBLC	Cas-Br-M (murine) ecotropic retroviral transforming sequence c	CNTFR	ciliary neurotrophic factor receptor	0.21	0.06	0.15	positive	t=30	0	2.2	t=240	-2.37	0
Jak-STAT signaling pathway		CBLB	Cas-Br-M (murine) ecotropic retroviral transforming sequence b	IL4R	interleukin 4 receptor	-0.21	-0.07	0.14	negative	t=30	0	2.51	t=30	0	2.02
Jak-STAT signaling pathway		CBL	Cbl proto-oncogene, E3 ubiquitin protein ligase	IL6R	interleukin 6 receptor	0.4	0.61	0.21	positive	t=480	-2.34	-0.01		0	0
Jak-STAT signaling pathway		CBL	Cbl proto-oncogene, E3 ubiquitin protein ligase	IL2RG	interleukin 2 receptor, gamma	0.26	0.14	0.12	positive	t=480	-2.34	-0.45		0	0.99
Jak-STAT signaling pathway		SOCS1	suppressor of cytokine signaling 1	IL28RA	interleukin 28 receptor, alpha (interferon, lambda receptor)	0.26	0.04	0.22	positive	t=720	2.17	0	t=30	2.72	-0.76
Jak-STAT signaling pathway		SOCS1	suppressor of cytokine signaling 1	PRLR	prolactin receptor	0.2	0.04	0.16	positive	t=720	2.17	0	t=30	2.72	0
Jak-STAT signaling pathway	noArc	CBLB	Cas-Br-M (murine) ecotropic retroviral transforming sequence b	CBLB...		0	0	0	positive	t=720	-2.28	0		1.71	0
Jak-STAT signaling pathway	noArc	SOCS5	suppressor of cytokine signaling 5	SOCS3,..		0	0	0	positive	t=720	2.13	0		0	0
Jak-STAT signaling pathway	noArc	PIAS1	protein inhibitor of activated STAT, 1	PIAS1...		0	0	0	positive	t=480	-2.55	0		0	0
Jak-STAT signaling pathway Unique MAA
Pathway	ArcStatus	Parent Gene	Parent Gene Description	Child Gene	Child Gene Description	MAA Norm. Arc Wt.	MAP Norm. Arc Wt.	Abs. Val. Difference	Correl. Direction	MAP 1st Mechanistic Time	MAA Parent Gene Score	MAA Child Gene Score	MAP 1st Mechistic Time	MAP Parent Gene Score	MAP Child Gene Score
Jak-STAT signaling pathway		CBLB	Cas-Br-M (murine) ecotropic retroviral transforming sequence b	IL2RA	interleukin 2 receptor, alpha	0.23	0.13	0.1	positive	t=720	1.71	2.35	t=720	-2.28	2.01
Jak-STAT signaling pathway		SOCS1	suppressor of cytokine signaling 1	IL22RA1	interleukin 22 receptor, alpha 1	0.32	0.12	0.2	positive	t=30	2.72	0	t=720	2.17	0
Jak-STAT signaling pathway		CBL	Cbl proto-oncogene, E3 ubiquitin protein ligase	CNTFR	ciliary neurotrophic factor receptor	-0.22	-0.1	0.12	negative	t=720	0	3.95	t=30	-0.24	2.2
Jak-STAT signaling pathway		CBLC	Cas-Br-M (murine) ecotropic retroviral transforming sequence c	IL15RA	interleukin 15 receptor, alpha	0.24	0.35	0.11	positive	t=240	-2.37	0.28		0.26	1.34
Jak-STAT signaling pathway		CBLC	Cas-Br-M (murine) ecotropic retroviral transforming sequence c	LEPR	leptin receptor	0.37	0.14	0.23	positive	t=240	-2.37	-1.66		0.26	-0.25
Jak-STAT signaling pathway		SOCS2	suppressor of cytokine signaling 2	IL15RA	interleukin 15 receptor, alpha	0.21	0.09	0.12	positive	t=120	2.83	0	t=240	2.26	1.46
Jak-STAT signaling pathway		CBLC	Cas-Br-M (murine) ecotropic retroviral transforming sequence c	IL12RB1	interleukin 12 receptor, beta 1	0.42	0.62	0.2	positive	t=240	-2.37	-0.57		0.26	0
Jak-STAT signaling pathway		CBL	Cbl proto-oncogene, E3 ubiquitin protein ligase	IFNGR2	interferon gamma receptor 2 (interferon gamma transducer 1)	0.25	0.08	0.17	positive	t=30	0	2.66	t=480	-2.34	-0.16
Jak-STAT signaling pathway		CBLC	Cas-Br-M (murine) ecotropic retroviral transforming sequence c	IL13RA1	interleukin 13 receptor, alpha 1	0.38	0.63	0.25	positive	t=60	-1.56	-2.11		0.26	0
Jak-STAT signaling pathway		PIK3R1	phosphoinositide-3-kinase, regulatory subunit 1 (alpha)	AKT3	v-akt murine thymoma viral oncogene homolog 3 (protein kinase B, gamma)	0.31	0.17	0.14	positive	t=480	-3	0.7	t=720	-2.78	-2.38
Jak-STAT signaling pathway		CBLC	Cas-Br-M (murine) ecotropic retroviral transforming sequence c	IL22RA1	interleukin 22 receptor, alpha 1	0.59	0.7	0.11	positive	t=240	-2.37	0		0.26	0
Jak-STAT signaling pathway	noArc	IL28RA	interleukin 28 receptor, alpha (interferon, lambda receptor)	IL12RB1...		0	0	0	positive	t=60	2.02	0		0	0
Gap junction MAP and MAA Common Intersection
Pathway	ArcStatus	Parent Gene	Parent Gene Description	Child Gene	Child Gene Description	MAP Norm. Arc Wt.	MAA Norm. Arc Wt.	Abs. Val. Difference	Correl. Direction	MAP 1st Mechanistic Time	MAP Parent Gene Score	MAP Child Gene Score	MAA 1st Mechistic Time	MAA Parent Gene Score	MAA Child Gene Score
Gap junction Unique MAP
Pathway	ArcStatus	Parent Gene	Parent Gene Description	Child Gene	Child Gene Description	MAP Norm. Arc Wt.	MAA Norm. Arc Wt.	Abs. Val. Difference	Correl. Direction	MAP 1st Mechanistic Time	MAP Parent Gene Score	MAP Child Gene Score	MAA 1st Mechistic Time	MAA Parent Gene Score	MAA Child Gene Score
Gap junction Unique MAA
Pathway	ArcStatus	Parent Gene	Parent Gene Description	Child Gene	Child Gene Description	MAA Norm. Arc Wt.	MAP Norm. Arc Wt.	Abs. Val. Difference	Correl. Direction	MAP 1st Mechanistic Time	MAA Parent Gene Score	MAA Child Gene Score	MAP 1st Mechistic Time	MAP Parent Gene Score	MAP Child Gene Score
B cell receptor signaling pathway MAP and MAA Common Intersection
Pathway	ArcStatus	Parent Gene	Parent Gene Description	Child Gene	Child Gene Description	MAP Norm. Arc Wt.	MAA Norm. Arc Wt.	Abs. Val. Difference	Correl. Direction	MAP 1st Mechanistic Time	MAP Parent Gene Score	MAP Child Gene Score	MAA 1st Mechistic Time	MAA Parent Gene Score	MAA Child Gene Score
B cell receptor signaling pathway Unique MAP
Pathway	ArcStatus	Parent Gene	Parent Gene Description	Child Gene	Child Gene Description	MAP Norm. Arc Wt.	MAA Norm. Arc Wt.	Abs. Val. Difference	Correl. Direction	MAP 1st Mechanistic Time	MAP Parent Gene Score	MAP Child Gene Score	MAA 1st Mechistic Time	MAA Parent Gene Score	MAA Child Gene Score
B cell receptor signaling pathway Unique MAA
Pathway	ArcStatus	Parent Gene	Parent Gene Description	Child Gene	Child Gene Description	MAA Norm. Arc Wt.	MAP Norm. Arc Wt.	Abs. Val. Difference	Correl. Direction	MAP 1st Mechanistic Time	MAA Parent Gene Score	MAA Child Gene Score	MAP 1st Mechistic Time	MAP Parent Gene Score	MAP Child Gene Score
Phosphatidylinositol signaling system MAP and MAA Common Intersection
Pathway	ArcStatus	Parent Gene	Parent Gene Description	Child Gene	Child Gene Description	MAP Norm. Arc Wt.	MAA Norm. Arc Wt.	Abs. Val. Difference	Correl. Direction	MAP 1st Mechanistic Time	MAP Parent Gene Score	MAP Child Gene Score	MAA 1st Mechistic Time	MAA Parent Gene Score	MAA Child Gene Score
Phosphatidylinositol signaling system		INPP4B	inositol polyphosphate-4-phosphatase, type II, 105kDa	PIK3R1	phosphoinositide-3-kinase, regulatory subunit 1 (alpha)	0.34	0.49	0.15	positive	t=720	2.3	-2.46	t=240	3.36	0.03
Phosphatidylinositol signaling system	noArc	PI4K2A	phosphatidylinositol 4-kinase type 2 alpha	PI4KA,..		0	0	0	positive	t=30	-2.34	0	t=120	2.53	0
Phosphatidylinositol signaling system	noArc	INPP4A	inositol polyphosphate-4-phosphatase, type I, 107kDa	INPP4B...		0	0	0	positive	t=30	3.76	0	t=30	-2.59	0
Phosphatidylinositol signaling system	noArc	DGKZ	diacylglycerol kinase, zeta	DGKA,..		0	0	0	positive	t=720	-2.57	0	t=60	2.26	0
Phosphatidylinositol signaling system Unique MAP
Pathway	ArcStatus	Parent Gene	Parent Gene Description	Child Gene	Child Gene Description	MAP Norm. Arc Wt.	MAA Norm. Arc Wt.	Abs. Val. Difference	Correl. Direction	MAP 1st Mechanistic Time	MAP Parent Gene Score	MAP Child Gene Score	MAA 1st Mechistic Time	MAA Parent Gene Score	MAA Child Gene Score
Phosphatidylinositol signaling system		PLCD1	phospholipase C, delta 1	PLCG1	phospholipase C, gamma 1	-0.23	-0.13	0.1	negative	t=120	2.18	0	t=120	-2.38	1.39
Phosphatidylinositol signaling system		PLCD1	phospholipase C, delta 1	PIK3C3	phosphatidylinositol 3-kinase, catalytic subunit type 3	0.27	0.09	0.18	positive	t=120	2.18	-1.56	t=30	0	2.67
Phosphatidylinositol signaling system		PLCE1	phospholipase C, epsilon 1	PLCD1	phospholipase C, delta 1	-0.24	0.1	0.34	reverse	t=120	-0.16	2.18	t=120	2.48	-2.38
Phosphatidylinositol signaling system		PLCE1	phospholipase C, epsilon 1	PIK3CB	phosphoinositide-3-kinase, catalytic, beta polypeptide	-0.27	-0.01	0.26	negative	t=30	-1.05	2.94	t=120	2.48	0
Phosphatidylinositol signaling system		INPP4B	inositol polyphosphate-4-phosphatase, type II, 105kDa	INPP1	inositol polyphosphate-1-phosphatase	0.21	-0.15	0.36	reverse	t=720	2.3	2.15	t=240	3.36	-2.48
Phosphatidylinositol signaling system	noArc	INPP5A	inositol polyphosphate-5-phosphatase, 40kDa	INPP5K,..		0	0	0	positive	t=480	2.36	0		0	0
Phosphatidylinositol signaling system Unique MAA
Pathway	ArcStatus	Parent Gene	Parent Gene Description	Child Gene	Child Gene Description	MAA Norm. Arc Wt.	MAP Norm. Arc Wt.	Abs. Val. Difference	Correl. Direction	MAP 1st Mechanistic Time	MAA Parent Gene Score	MAA Child Gene Score	MAP 1st Mechistic Time	MAP Parent Gene Score	MAP Child Gene Score
Phosphatidylinositol signaling system	noArc	PIK3R2	phosphoinositide-3-kinase, regulatory subunit 2 (beta)	PIK3R1...		0	0	0	positive	t=120	-1.98	0		0	0
Phosphatidylinositol signaling system	noArc	OCRL	oculocerebrorenal syndrome of Lowe	SYNJ1...		0	0	0	positive	t=720	2.04	0		1.35	0
Osteoclast differentiation MAP and MAA Common Intersection
Pathway	ArcStatus	Parent Gene	Parent Gene Description	Child Gene	Child Gene Description	MAP Norm. Arc Wt.	MAA Norm. Arc Wt.	Abs. Val. Difference	Correl. Direction	MAP 1st Mechanistic Time	MAP Parent Gene Score	MAP Child Gene Score	MAA 1st Mechistic Time	MAA Parent Gene Score	MAA Child Gene Score
Osteoclast differentiation		BTK	Bruton agammaglobulinemia tyrosine kinase	BLNK	B-cell linker	0.28	0.43	0.15	positive	t=30	-2.43	0	t=120	-2.24	0
Osteoclast differentiation		CSF1R	colony stimulating factor 1 receptor	GRB2	growth factor receptor-bound protein 2	0.36	0.25	0.11	positive	t=120	-2.13	0	t=720	0.53	2.6
Osteoclast differentiation		IFNAR1	interferon (alpha, beta and omega) receptor 1	TYK2	tyrosine kinase 2	0.67	0.28	0.39	positive	t=720	-2.96	0	t=120	0	2.03
Osteoclast differentiation		MAP2K6	mitogen-activated protein kinase kinase 6	MAPK14	mitogen-activated protein kinase 14	0.4	0.21	0.19	positive	t=120	2.34	0	t=720	0	2.9
Osteoclast differentiation		TRAF2	TNF receptor-associated factor 2	LCK	lymphocyte-specific protein tyrosine kinase	0.2	0.38	0.18	positive	t=480	0	-1.98	t=480	-0.2	2.51
Osteoclast differentiation		LCK	lymphocyte-specific protein tyrosine kinase	PIK3CA	phosphatidylinositol-4,5-bisphosphate 3-kinase, catalytic subunit alpha	0.23	0.46	0.23	positive	t=120	0	-2.3	t=60	0.18	2.38
Osteoclast differentiation		TNFRSF11A	tumor necrosis factor receptor superfamily, member 11a, NFKB activator	TRAF2	TNF receptor-associated factor 2	0.32	0.22	0.1	positive	t=30	2.24	0	t=720	0	-2.61
Osteoclast differentiation	noArc	TEC	tec protein tyrosine kinase	TEC...		0	0	0	positive	t=30	4.7	0	t=240	3.33	0
Osteoclast differentiation	noArc	JAK1	Janus kinase 1	TYK2...		0	0	0	positive	t=30	-2	0	t=30	-2.3	0
Osteoclast differentiation	noArc	SOCS1	suppressor of cytokine signaling 1	SOCS3,..		0	0	0	positive	t=720	2.41	0	t=720	-3.54	0
Osteoclast differentiation	noArc	PPP3CA	protein phosphatase 3, catalytic subunit, alpha isozyme	PPP3CA...		0	0	0	positive	t=720	2.6	0	t=720	2.55	0
Osteoclast differentiation	noArc	LCK	lymphocyte-specific protein tyrosine kinase	LCK,..		0	0	0	positive	t=480	-1.98	0	t=480	2.51	0
Osteoclast differentiation	noArc	FCGR1A	Fc fragment of IgG, high affinity Ia, receptor (CD64)	,..		0	0	0	positive	t=30	2.07	0	t=720	-2.24	0
Osteoclast differentiation Unique MAP
Pathway	ArcStatus	Parent Gene	Parent Gene Description	Child Gene	Child Gene Description	MAP Norm. Arc Wt.	MAA Norm. Arc Wt.	Abs. Val. Difference	Correl. Direction	MAP 1st Mechanistic Time	MAP Parent Gene Score	MAP Child Gene Score	MAA 1st Mechistic Time	MAA Parent Gene Score	MAA Child Gene Score
Osteoclast differentiation		TNFRSF11A	tumor necrosis factor receptor superfamily, member 11a, NFKB activator	TYROBP	TYRO protein tyrosine kinase binding protein	-0.28	-0.06	0.22	negative	t=30	2.24	0.95	t=480	0.92	2.09
Osteoclast differentiation		MAPK12	mitogen-activated protein kinase 12	JUN	jun proto-oncogene	0.41	0.12	0.29	positive	t=30	0	-2.45		0	0
Osteoclast differentiation		IFNAR1	interferon (alpha, beta and omega) receptor 1	JAK1	Janus kinase 1	-0.4	-0.19	0.21	negative	t=30	0	-2	t=30	-0.1	-2.3
Osteoclast differentiation		IFNB1	interferon, beta 1, fibroblast	IFNAR1	interferon (alpha, beta and omega) receptor 1	-0.23	-0.08	0.15	negative	t=720	0	-2.96	t=720	0	-2.32
Osteoclast differentiation		SOCS3	suppressor of cytokine signaling 3	JAK1	Janus kinase 1	0.56	0.15	0.41	positive	t=30	1.14	-2	t=30	0	-2.3
Osteoclast differentiation		TNFRSF11A	tumor necrosis factor receptor superfamily, member 11a, NFKB activator	FCGR3A	Fc fragment of IgG, low affinity IIIa, receptor (CD16a)	-0.45	-0.03	0.42	negative	t=30	2.24	1.38		0	0.1
Osteoclast differentiation	noArc	RELB	v-rel avian reticuloendotheliosis viral oncogene homolog B	RELB...		0	0	0	positive	t=60	-2.22	0		0	0
Osteoclast differentiation	noArc	JUN	jun proto-oncogene	FOS,..		0	0	0	positive	t=30	-2.45	0		0	0
Osteoclast differentiation Unique MAA
Pathway	ArcStatus	Parent Gene	Parent Gene Description	Child Gene	Child Gene Description	MAA Norm. Arc Wt.	MAP Norm. Arc Wt.	Abs. Val. Difference	Correl. Direction	MAP 1st Mechanistic Time	MAA Parent Gene Score	MAA Child Gene Score	MAP 1st Mechistic Time	MAP Parent Gene Score	MAP Child Gene Score
Osteoclast differentiation		TNFRSF11A	tumor necrosis factor receptor superfamily, member 11a, NFKB activator	BTK	Bruton agammaglobulinemia tyrosine kinase	-0.29	0.11	0.4	reverse	t=120	0	-2.24	t=30	2.24	-2.43
Osteoclast differentiation		IFNGR2	interferon gamma receptor 2 (interferon gamma transducer 1)	STAT1	signal transducer and activator of transcription 1, 91kDa	0.26	0.16	0.1	positive	t=30	2.21	0		0.55	0
Osteoclast differentiation		TNFRSF11A	tumor necrosis factor receptor superfamily, member 11a, NFKB activator	TEC	tec protein tyrosine kinase	0.25	-0.11	0.36	reverse	t=240	0.47	3.33	t=30	2.24	4.7
Osteoclast differentiation		RAC1	ras-related C3 botulinum toxin substrate 1 (rho family, small GTP binding protein Rac1)	NCF4	neutrophil cytosolic factor 4, 40kDa	-0.55	-0.68	0.13	negative	t=720	0	2		0	0.83
Osteoclast differentiation		TRAF2	TNF receptor-associated factor 2	FYN	FYN oncogene related to SRC, FGR, YES	-0.69	-0.85	0.16	negative	t=30	0	2.48		-1.59	0
Osteoclast differentiation	noArc	NCF4	neutrophil cytosolic factor 4, 40kDa	CYBA...		0	0	0	positive	t=720	2	0		0.83	0
Osteoclast differentiation	noArc	IFNGR2	interferon gamma receptor 2 (interferon gamma transducer 1)	IFNGR1,..		0	0	0	positive	t=30	2.21	0		0.55	0
Osteoclast differentiation	noArc	LCP2	lymphocyte cytosolic protein 2 (SH2 domain containing leukocyte protein of 76kDa)	BLNK,..		0	0	0	positive	t=30	-3.06	0		0	0
Osteoclast differentiation	noArc	SIRPA	signal-regulatory protein alpha	SIRPA,..		0	0	0	positive	t=30	2.11	0		0	0
ErbB signaling pathway MAP and MAA Common Intersection
Pathway	ArcStatus	Parent Gene	Parent Gene Description	Child Gene	Child Gene Description	MAP Norm. Arc Wt.	MAA Norm. Arc Wt.	Abs. Val. Difference	Correl. Direction	MAP 1st Mechanistic Time	MAP Parent Gene Score	MAP Child Gene Score	MAA 1st Mechistic Time	MAA Parent Gene Score	MAA Child Gene Score
ErbB signaling pathway Unique MAP
Pathway	ArcStatus	Parent Gene	Parent Gene Description	Child Gene	Child Gene Description	MAP Norm. Arc Wt.	MAA Norm. Arc Wt.	Abs. Val. Difference	Correl. Direction	MAP 1st Mechanistic Time	MAP Parent Gene Score	MAP Child Gene Score	MAA 1st Mechistic Time	MAA Parent Gene Score	MAA Child Gene Score
ErbB signaling pathway	noArc	STAT5B	signal transducer and activator of transcription 5B	STAT5A,..		0	0	0	positive	t=60	-2.01	0		0.03	0
ErbB signaling pathway Unique MAA
Pathway	ArcStatus	Parent Gene	Parent Gene Description	Child Gene	Child Gene Description	MAA Norm. Arc Wt.	MAP Norm. Arc Wt.	Abs. Val. Difference	Correl. Direction	MAP 1st Mechanistic Time	MAA Parent Gene Score	MAA Child Gene Score	MAP 1st Mechistic Time	MAP Parent Gene Score	MAP Child Gene Score
ErbB signaling pathway		ERBB3	v-erb-b2 erythroblastic leukemia viral oncogene homolog 3 (avian)	PIK3CB	phosphoinositide-3-kinase, catalytic, beta polypeptide	0.22	0.12	0.1	positive	t=480	2.05	-0.73		-0.97	0
ErbB signaling pathway		AKT3	v-akt murine thymoma viral oncogene homolog 3 (protein kinase B, gamma)	BAD	BCL2-associated agonist of cell death	0.32	-0.26	0.58	reverse	t=720	-2.21	0.93		0	0
ErbB signaling pathway		AKT3	v-akt murine thymoma viral oncogene homolog 3 (protein kinase B, gamma)	CDKN1A	cyclin-dependent kinase inhibitor 1A (p21, Cip1)	-0.22	0.13	0.35	reverse	t=720	-2.21	0		0	0
Toll-like receptor signaling pathway MAP and MAA Common Intersection
Pathway	ArcStatus	Parent Gene	Parent Gene Description	Child Gene	Child Gene Description	MAP Norm. Arc Wt.	MAA Norm. Arc Wt.	Abs. Val. Difference	Correl. Direction	MAP 1st Mechanistic Time	MAP Parent Gene Score	MAP Child Gene Score	MAA 1st Mechistic Time	MAA Parent Gene Score	MAA Child Gene Score
Toll-like receptor signaling pathway		FOS	FBJ murine osteosarcoma viral oncogene homolog	IL12A	interleukin 12A (natural killer cell stimulatory factor 1, cytotoxic lymphocyte maturation factor 1, p35)	-0.26	-0.37	0.11	negative	t=120	2.52	0	t=240	0.46	-2.07
Toll-like receptor signaling pathway		JUN	jun proto-oncogene	IL12A	interleukin 12A (natural killer cell stimulatory factor 1, cytotoxic lymphocyte maturation factor 1, p35)	-0.42	-0.23	0.19	negative	t=30	-2.65	0	t=240	0	-2.07
Toll-like receptor signaling pathway		MAP3K8	mitogen-activated protein kinase kinase kinase 8	NFKB1	nuclear factor of kappa light polypeptide gene enhancer in B-cells 1	-0.36	-0.21	0.15	negative	t=30	-2.63	-0.98	t=30	-3.15	0
Toll-like receptor signaling pathway	noArc	MAP2K2	mitogen-activated protein kinase kinase 2	MAP2K2,..		0	0	0	positive	t=720	-3.25	0	t=30	2.6	0
Toll-like receptor signaling pathway	noArc	TLR3	toll-like receptor 3	TICAM1	toll-like receptor adaptor molecule 1	0	0	0	positive	t=30	3.56	0	t=240	2.83	0
Toll-like receptor signaling pathway Unique MAP
Pathway	ArcStatus	Parent Gene	Parent Gene Description	Child Gene	Child Gene Description	MAP Norm. Arc Wt.	MAA Norm. Arc Wt.	Abs. Val. Difference	Correl. Direction	MAP 1st Mechanistic Time	MAP Parent Gene Score	MAP Child Gene Score	MAA 1st Mechistic Time	MAA Parent Gene Score	MAA Child Gene Score
Toll-like receptor signaling pathway		JUN	jun proto-oncogene	TNF	tumor necrosis factor	-0.23	-0.41	0.18	negative	t=30	-2.65	0		0	0.35
Toll-like receptor signaling pathway		STAT1	signal transducer and activator of transcription 1, 91kDa	CXCL10	chemokine (C-X-C motif) ligand 10	0.6	0.32	0.28	positive	t=30	-1.96	0.69		0	0
Toll-like receptor signaling pathway		STAT1	signal transducer and activator of transcription 1, 91kDa	CXCL9	chemokine (C-X-C motif) ligand 9	0.23	0.12	0.11	positive	t=30	-1.96	2.52	t=30	-1.88	-2.36
Toll-like receptor signaling pathway		JUN	jun proto-oncogene	IL8	interleukin 8	0.33	-0.17	0.5	reverse	t=30	-2.65	0		0	-0.8
Toll-like receptor signaling pathway		IRF3	interferon regulatory factor 3	IFNB1	interferon, beta 1, fibroblast	0.42	0.19	0.23	positive	t=30	-3.27	0	t=30	-3.2	0
Toll-like receptor signaling pathway		MAP2K4	mitogen-activated protein kinase kinase 4	MAPK9	mitogen-activated protein kinase 9	-0.26	-0.14	0.12	negative	t=240	0	2.45	t=60	-1.14	2.39
Toll-like receptor signaling pathway		IRF3	interferon regulatory factor 3	CXCL10	chemokine (C-X-C motif) ligand 10	0.27	0.11	0.16	positive	t=30	-3.27	0.69	t=30	-3.2	0
Toll-like receptor signaling pathway		JUN	jun proto-oncogene	IL12B	interleukin 12B (natural killer cell stimulatory factor 2, cytotoxic lymphocyte maturation factor 2, p40)	-0.46	-0.34	0.12	negative	t=30	-2.65	0		0	1.12
Toll-like receptor signaling pathway		JUN	jun proto-oncogene	IL1B	interleukin 1, beta	0.22	-0.08	0.3	reverse	t=30	-2.65	0	t=720	0	-2.97
Toll-like receptor signaling pathway	noArc	MAP2K4	mitogen-activated protein kinase kinase 4	MAP2K4,..		0	0	0	positive	t=720	-2.52	0		-1.48	0
Toll-like receptor signaling pathway	noArc	IRF7	interferon regulatory factor 7	LOC787343	interferon, alpha 14-like	0	0	0	positive	t=720	-2.12	0		-1.77	0
Toll-like receptor signaling pathway	noArc	MYD88	myeloid differentiation primary response gene (88)	IRAK1	interleukin-1 receptor-associated kinase 1	0	0	0	positive	t=720	2.54	0		0.09	0
Toll-like receptor signaling pathway Unique MAA
Pathway	ArcStatus	Parent Gene	Parent Gene Description	Child Gene	Child Gene Description	MAA Norm. Arc Wt.	MAP Norm. Arc Wt.	Abs. Val. Difference	Correl. Direction	MAP 1st Mechanistic Time	MAA Parent Gene Score	MAA Child Gene Score	MAP 1st Mechistic Time	MAP Parent Gene Score	MAP Child Gene Score
Toll-like receptor signaling pathway		RELA	v-rel reticuloendotheliosis viral oncogene homolog A (avian)	IL6	interleukin 6 (interferon, beta 2)	0.28	-0.16	0.44	reverse	t=60	-0.14	3.5	t=30	0	2.51
Toll-like receptor signaling pathway		CD14	CD14 molecule	TLR4	toll-like receptor 4	0.25	0.08	0.17	positive	t=30	2.29	0	t=30	3.48	0
Toll-like receptor signaling pathway		IRF3	interferon regulatory factor 3	CD86	CD86 molecule	-0.3	-0.11	0.19	negative	t=30	-3.2	1.16	t=30	-3.27	0
RIG-I-like receptor signaling pathway MAP and MAA Common Intersection
Pathway	ArcStatus	Parent Gene	Parent Gene Description	Child Gene	Child Gene Description	MAP Norm. Arc Wt.	MAA Norm. Arc Wt.	Abs. Val. Difference	Correl. Direction	MAP 1st Mechanistic Time	MAP Parent Gene Score	MAP Child Gene Score	MAA 1st Mechistic Time	MAA Parent Gene Score	MAA Child Gene Score
RIG-I-like receptor signaling pathway		ATG5	ATG5 autophagy related 5 homolog (S. cerevisiae)	DDX58	DEAD (Asp-Glu-Ala-Asp) box polypeptide 58	0.32	0.22	0.1	positive	t=720	3.39	0	t=720	2.02	1.02
RIG-I-like receptor signaling pathway	noArc	TRAF2	TNF receptor-associated factor 2	MAP3K7	mitogen-activated protein kinase kinase kinase 7	0	0	0	positive	t=60	-2.18	0	t=30	2.3	0
RIG-I-like receptor signaling pathway Unique MAP
Pathway	ArcStatus	Parent Gene	Parent Gene Description	Child Gene	Child Gene Description	MAP Norm. Arc Wt.	MAA Norm. Arc Wt.	Abs. Val. Difference	Correl. Direction	MAP 1st Mechanistic Time	MAP Parent Gene Score	MAP Child Gene Score	MAA 1st Mechistic Time	MAA Parent Gene Score	MAA Child Gene Score
RIG-I-like receptor signaling pathway	noArc	MAVS	mitochondrial antiviral signaling protein	TRADD	TNFRSF1A-associated via death domain	0	0	0	positive	t=30	2.65	0		0.33	0
RIG-I-like receptor signaling pathway Unique MAA
Pathway	ArcStatus	Parent Gene	Parent Gene Description	Child Gene	Child Gene Description	MAA Norm. Arc Wt.	MAP Norm. Arc Wt.	Abs. Val. Difference	Correl. Direction	MAP 1st Mechanistic Time	MAA Parent Gene Score	MAA Child Gene Score	MAP 1st Mechistic Time	MAP Parent Gene Score	MAP Child Gene Score
RIG-I-like receptor signaling pathway		MAP3K1	mitogen-activated protein kinase kinase kinase 1	MAPK8	mitogen-activated protein kinase 8	0.34	0.17	0.17	positive	t=120	-2.87	0	t=30	3.06	-2.6
RIG-I-like receptor signaling pathway		PIN1	peptidylprolyl cis/trans isomerase, NIMA-interacting 1	IRF3	interferon regulatory factor 3	0.32	0.16	0.16	positive	t=720	2.9	0		0	0.49
RIG-I-like receptor signaling pathway		MAVS	mitochondrial antiviral signaling protein	TRAF2	TNF receptor-associated factor 2	0.24	0.04	0.2	positive	t=30	0	2.3	t=30	2.65	0.89
RIG-I-like receptor signaling pathway	noArc	RELA	v-rel reticuloendotheliosis viral oncogene homolog A (avian)	RELA...		0	0	0	positive	t=720	-2.16	0		0.5	0
Fc gamma R-mediated phagocytosis MAP and MAA Common Intersection
Pathway	ArcStatus	Parent Gene	Parent Gene Description	Child Gene	Child Gene Description	MAP Norm. Arc Wt.	MAA Norm. Arc Wt.	Abs. Val. Difference	Correl. Direction	MAP 1st Mechanistic Time	MAP Parent Gene Score	MAP Child Gene Score	MAA 1st Mechistic Time	MAA Parent Gene Score	MAA Child Gene Score
Fc gamma R-mediated phagocytosis		AKT3	v-akt murine thymoma viral oncogene homolog 3 (protein kinase B, gamma)	RPS6KB1	ribosomal protein S6 kinase, 70kDa, polypeptide 1	0.76	0.57	0.19	positive	t=30	0.24	2.14	t=480	2.2	-2.14
Fc gamma R-mediated phagocytosis		PAK1	p21 protein (Cdc42/Rac)-activated kinase 1	LIMK1	LIM domain kinase 1	0.68	0.58	0.1	positive	t=240	2.67	0	t=120	2.91	-1.03
Fc gamma R-mediated phagocytosis	noArc	SYK	spleen tyrosine kinase	VAV3	vav 3 guanine nucleotide exchange factor	0	0	0	positive	t=30	2.27	0		1.96	0
Fc gamma R-mediated phagocytosis	noArc	PRKCD	protein kinase C, delta	PRKCD...		0	0	0	positive	t=480	-1.98	0	t=30	2.67	0
Fc gamma R-mediated phagocytosis	noArc	PLD1	phospholipase D1, phosphatidylcholine-specific	PLD1,..		0	0	0	positive	t=30	2.21	0	t=720	2.01	0
Fc gamma R-mediated phagocytosis Unique MAP
Pathway	ArcStatus	Parent Gene	Parent Gene Description	Child Gene	Child Gene Description	MAP Norm. Arc Wt.	MAA Norm. Arc Wt.	Abs. Val. Difference	Correl. Direction	MAP 1st Mechanistic Time	MAP Parent Gene Score	MAP Child Gene Score	MAA 1st Mechistic Time	MAA Parent Gene Score	MAA Child Gene Score
Fc gamma R-mediated phagocytosis		RAC1	ras-related C3 botulinum toxin substrate 1 (rho family, small GTP binding protein Rac1)	WASF1	WAS protein family, member 1	0.34	0.07	0.27	positive	t=240	-1.36	2.16	t=120	-0.18	2.54
Fc gamma R-mediated phagocytosis		WASF1	WAS protein family, member 1	ARPC2	actin related protein 2/3 complex, subunit 2, 34kDa	-0.22	-0.06	0.16	negative	t=30	0	2.43	t=30	0	2.96
Fc gamma R-mediated phagocytosis		AKT3	v-akt murine thymoma viral oncogene homolog 3 (protein kinase B, gamma)	RPS6KB2	ribosomal protein S6 kinase, 70kDa, polypeptide 2	-0.23	0.02	0.25	reverse	t=30	0.24	2.28	t=60	0	-2.23
Fc gamma R-mediated phagocytosis		ASAP3	ArfGAP with SH3 domain, ankyrin repeat and PH domain 3	ARF6	ADP-ribosylation factor 6	0.24	-0.08	0.32	reverse	t=30	-2.11	0.36		1.24	0
Fc gamma R-mediated phagocytosis	noArc	ASAP3	ArfGAP with SH3 domain, ankyrin repeat and PH domain 3	ASAP1,..		0	0	0	positive	t=30	-2.11	0		1.24	0
Fc gamma R-mediated phagocytosis	noArc	PPAP2A	phosphatidic acid phosphatase type 2A	PPAP2C,..		0	0	0	positive	t=720	2.1	0		0	0
Fc gamma R-mediated phagocytosis Unique MAA
Pathway	ArcStatus	Parent Gene	Parent Gene Description	Child Gene	Child Gene Description	MAA Norm. Arc Wt.	MAP Norm. Arc Wt.	Abs. Val. Difference	Correl. Direction	MAP 1st Mechanistic Time	MAA Parent Gene Score	MAA Child Gene Score	MAP 1st Mechistic Time	MAP Parent Gene Score	MAP Child Gene Score
Fc gamma R-mediated phagocytosis		PLD1	phospholipase D1, phosphatidylcholine-specific	PPAP2B	phosphatidic acid phosphatase type 2B	-0.29	-0.16	0.13	negative	t=720	2.01	-0.67	t=30	2.21	0
Fc gamma R-mediated phagocytosis		LAT	linker for activation of T cells	PIK3R5	phosphoinositide-3-kinase, regulatory subunit 5	0.85	1.01	0.16	positive	t=60	-2.46	-0.35		-1.29	0
Fc gamma R-mediated phagocytosis		LAT	linker for activation of T cells	PIK3CB	phosphoinositide-3-kinase, catalytic, beta polypeptide	-0.21	-0.31	0.1	negative	t=60	-2.46	-0.21		-1.29	0.45
Fc gamma R-mediated phagocytosis		ARF6	ADP-ribosylation factor 6	PIP5K1A	phosphatidylinositol-4-phosphate 5-kinase, type I, alpha	-0.22	-0.04	0.18	negative	t=60	0	1.99		1.47	0
Fc gamma R-mediated phagocytosis		RAC1	ras-related C3 botulinum toxin substrate 1 (rho family, small GTP binding protein Rac1)	PIP5K1A	phosphatidylinositol-4-phosphate 5-kinase, type I, alpha	0.38	0.23	0.15	positive	t=60	0.16	1.99		0.15	0
Fc gamma R-mediated phagocytosis		LAT	linker for activation of T cells	PIK3R3	phosphoinositide-3-kinase, regulatory subunit 3 (gamma)	0.33	0.05	0.28	positive	t=60	-2.46	0		-1.29	-0.11
Fc gamma R-mediated phagocytosis		LOC511659		PRKCD	protein kinase C, delta	0.38	0.19	0.19	positive	t=30	0	2.67	t=480	-0.7	-1.98
Fc gamma R-mediated phagocytosis		RAC1	ras-related C3 botulinum toxin substrate 1 (rho family, small GTP binding protein Rac1)	WASF2	WAS protein family, member 2	0.37	0.5	0.13	positive	t=240	0	2.39		0.15	1.37
Fc gamma R-mediated phagocytosis		PAK1	p21 protein (Cdc42/Rac)-activated kinase 1	LIMK2	LIM domain kinase 2	-0.4	-0.14	0.26	negative	t=120	2.91	0	t=240	2.67	0
Fc gamma R-mediated phagocytosis	noArc	MARCKSL1	MARCKS-like 1	MARCKSL1,..		0	0	0	positive	t=240	2.95	0		-1.57	0
Fc gamma R-mediated phagocytosis	noArc	WASF2	WAS protein family, member 2	WASF2,..		0	0	0	positive	t=240	2.39	0		1.37	0
Fc gamma R-mediated phagocytosis	noArc	PIP5K1A	phosphatidylinositol-4-phosphate 5-kinase, type I, alpha	PIP5K1A,..		0	0	0	positive	t=60	1.99	0		0	0
Fc gamma R-mediated phagocytosis	noArc	PLCG1	phospholipase C, gamma 1	PLCG1...		0	0	0	positive	t=120	2	0		0	0
Fc gamma R-mediated phagocytosis	noArc	MYO10	myosin X	MYO10...		0	0	0	positive	t=120	2.01	0		-0.53	0
Calcium signaling pathway MAP and MAA Common Intersection
Pathway	ArcStatus	Parent Gene	Parent Gene Description	Child Gene	Child Gene Description	MAP Norm. Arc Wt.	MAA Norm. Arc Wt.	Abs. Val. Difference	Correl. Direction	MAP 1st Mechanistic Time	MAP Parent Gene Score	MAP Child Gene Score	MAA 1st Mechistic Time	MAA Parent Gene Score	MAA Child Gene Score
Calcium signaling pathway Unique MAP
Pathway	ArcStatus	Parent Gene	Parent Gene Description	Child Gene	Child Gene Description	MAP Norm. Arc Wt.	MAA Norm. Arc Wt.	Abs. Val. Difference	Correl. Direction	MAP 1st Mechanistic Time	MAP Parent Gene Score	MAP Child Gene Score	MAA 1st Mechistic Time	MAA Parent Gene Score	MAA Child Gene Score
Calcium signaling pathway Unique MAA
Pathway	ArcStatus	Parent Gene	Parent Gene Description	Child Gene	Child Gene Description	MAA Norm. Arc Wt.	MAP Norm. Arc Wt.	Abs. Val. Difference	Correl. Direction	MAP 1st Mechanistic Time	MAA Parent Gene Score	MAA Child Gene Score	MAP 1st Mechistic Time	MAP Parent Gene Score	MAP Child Gene Score
Complement and coagulation cascades MAP and MAA Common Intersection
Pathway	ArcStatus	Parent Gene	Parent Gene Description	Child Gene	Child Gene Description	MAP Norm. Arc Wt.	MAA Norm. Arc Wt.	Abs. Val. Difference	Correl. Direction	MAP 1st Mechanistic Time	MAP Parent Gene Score	MAP Child Gene Score	MAA 1st Mechistic Time	MAA Parent Gene Score	MAA Child Gene Score
Complement and coagulation cascades Unique MAP
Pathway	ArcStatus	Parent Gene	Parent Gene Description	Child Gene	Child Gene Description	MAP Norm. Arc Wt.	MAA Norm. Arc Wt.	Abs. Val. Difference	Correl. Direction	MAP 1st Mechanistic Time	MAP Parent Gene Score	MAP Child Gene Score	MAA 1st Mechistic Time	MAA Parent Gene Score	MAA Child Gene Score
Complement and coagulation cascades Unique MAA
Pathway	ArcStatus	Parent Gene	Parent Gene Description	Child Gene	Child Gene Description	MAA Norm. Arc Wt.	MAP Norm. Arc Wt.	Abs. Val. Difference	Correl. Direction	MAP 1st Mechanistic Time	MAA Parent Gene Score	MAA Child Gene Score	MAP 1st Mechistic Time	MAP Parent Gene Score	MAP Child Gene Score
ABC transporters MAP and MAA Common Intersection
Pathway	ArcStatus	Parent Gene	Parent Gene Description	Child Gene	Child Gene Description	MAP Norm. Arc Wt.	MAA Norm. Arc Wt.	Abs. Val. Difference	Correl. Direction	MAP 1st Mechanistic Time	MAP Parent Gene Score	MAP Child Gene Score	MAA 1st Mechistic Time	MAA Parent Gene Score	MAA Child Gene Score
ABC transporters Unique MAP
Pathway	ArcStatus	Parent Gene	Parent Gene Description	Child Gene	Child Gene Description	MAP Norm. Arc Wt.	MAA Norm. Arc Wt.	Abs. Val. Difference	Correl. Direction	MAP 1st Mechanistic Time	MAP Parent Gene Score	MAP Child Gene Score	MAA 1st Mechistic Time	MAA Parent Gene Score	MAA Child Gene Score
ABC transporters	noArc	ABCC6	ATP-binding cassette, sub-family C (CFTR/MRP), member 6	ABCC6...		0	0	0	positive	t=30	2.51	0		0	0
ABC transporters Unique MAA
Pathway	ArcStatus	Parent Gene	Parent Gene Description	Child Gene	Child Gene Description	MAA Norm. Arc Wt.	MAP Norm. Arc Wt.	Abs. Val. Difference	Correl. Direction	MAP 1st Mechanistic Time	MAA Parent Gene Score	MAA Child Gene Score	MAP 1st Mechistic Time	MAP Parent Gene Score	MAP Child Gene Score
TGF-beta signaling pathway MAP and MAA Common Intersection
Pathway	ArcStatus	Parent Gene	Parent Gene Description	Child Gene	Child Gene Description	MAP Norm. Arc Wt.	MAA Norm. Arc Wt.	Abs. Val. Difference	Correl. Direction	MAP 1st Mechanistic Time	MAP Parent Gene Score	MAP Child Gene Score	MAA 1st Mechistic Time	MAA Parent Gene Score	MAA Child Gene Score
TGF-beta signaling pathway Unique MAP
Pathway	ArcStatus	Parent Gene	Parent Gene Description	Child Gene	Child Gene Description	MAP Norm. Arc Wt.	MAA Norm. Arc Wt.	Abs. Val. Difference	Correl. Direction	MAP 1st Mechanistic Time	MAP Parent Gene Score	MAP Child Gene Score	MAA 1st Mechistic Time	MAA Parent Gene Score	MAA Child Gene Score
TGF-beta signaling pathway Unique MAA
Pathway	ArcStatus	Parent Gene	Parent Gene Description	Child Gene	Child Gene Description	MAA Norm. Arc Wt.	MAP Norm. Arc Wt.	Abs. Val. Difference	Correl. Direction	MAP 1st Mechanistic Time	MAA Parent Gene Score	MAA Child Gene Score	MAP 1st Mechistic Time	MAP Parent Gene Score	MAP Child Gene Score
Cytosolic DNA-sensing pathway MAP and MAA Common Intersection
Pathway	ArcStatus	Parent Gene	Parent Gene Description	Child Gene	Child Gene Description	MAP Norm. Arc Wt.	MAA Norm. Arc Wt.	Abs. Val. Difference	Correl. Direction	MAP 1st Mechanistic Time	MAP Parent Gene Score	MAP Child Gene Score	MAA 1st Mechistic Time	MAA Parent Gene Score	MAA Child Gene Score
Cytosolic DNA-sensing pathway Unique MAP
Pathway	ArcStatus	Parent Gene	Parent Gene Description	Child Gene	Child Gene Description	MAP Norm. Arc Wt.	MAA Norm. Arc Wt.	Abs. Val. Difference	Correl. Direction	MAP 1st Mechanistic Time	MAP Parent Gene Score	MAP Child Gene Score	MAA 1st Mechistic Time	MAA Parent Gene Score	MAA Child Gene Score
Cytosolic DNA-sensing pathway Unique MAA
Pathway	ArcStatus	Parent Gene	Parent Gene Description	Child Gene	Child Gene Description	MAA Norm. Arc Wt.	MAP Norm. Arc Wt.	Abs. Val. Difference	Correl. Direction	MAP 1st Mechanistic Time	MAA Parent Gene Score	MAA Child Gene Score	MAP 1st Mechistic Time	MAP Parent Gene Score	MAP Child Gene Score
SNARE interactions in vesicular transport MAP and MAA Common Intersection
Pathway	ArcStatus	Parent Gene	Parent Gene Description	Child Gene	Child Gene Description	MAP Norm. Arc Wt.	MAA Norm. Arc Wt.	Abs. Val. Difference	Correl. Direction	MAP 1st Mechanistic Time	MAP Parent Gene Score	MAP Child Gene Score	MAA 1st Mechistic Time	MAA Parent Gene Score	MAA Child Gene Score
SNARE interactions in vesicular transport	noArc	VAMP4	vesicle-associated membrane protein 4	STX1B,..		0	0	0	positive	t=720	2.04	0	t=720	-3.05	0
SNARE interactions in vesicular transport	noArc	SNAP25	synaptosomal-associated protein, 25kDa	SNAP23...		0	0	0	positive	t=480	2.67	0	t=120	2.94	0
SNARE interactions in vesicular transport Unique MAP
Pathway	ArcStatus	Parent Gene	Parent Gene Description	Child Gene	Child Gene Description	MAP Norm. Arc Wt.	MAA Norm. Arc Wt.	Abs. Val. Difference	Correl. Direction	MAP 1st Mechanistic Time	MAP Parent Gene Score	MAP Child Gene Score	MAA 1st Mechistic Time	MAA Parent Gene Score	MAA Child Gene Score
SNARE interactions in vesicular transport	noArc	STX6	syntaxin 6	STX6,..		0	0	0	positive	t=720	-3.56	0		0.62	0
SNARE interactions in vesicular transport	noArc	VAMP2	vesicle-associated membrane protein 2 (synaptobrevin 2)	VAMP2...		0	0	0	positive	t=720	2.46	0		1.79	0
SNARE interactions in vesicular transport	noArc	VTI1B	vesicle transport through interaction with t-SNAREs homolog 1B (yeast)	VTI1B,..		0	0	0	positive	t=720	-2.49	0		0	0
SNARE interactions in vesicular transport Unique MAA
Pathway	ArcStatus	Parent Gene	Parent Gene Description	Child Gene	Child Gene Description	MAA Norm. Arc Wt.	MAP Norm. Arc Wt.	Abs. Val. Difference	Correl. Direction	MAP 1st Mechanistic Time	MAA Parent Gene Score	MAA Child Gene Score	MAP 1st Mechistic Time	MAP Parent Gene Score	MAP Child Gene Score
SNARE interactions in vesicular transport	noArc	STX2	syntaxin 2	STX1B,..		0	0	0	positive	t=720	-2.35	0		-0.95	0
Cytokine-cytokine receptor interaction MAP and MAA Common Intersection
Pathway	ArcStatus	Parent Gene	Parent Gene Description	Child Gene	Child Gene Description	MAP Norm. Arc Wt.	MAA Norm. Arc Wt.	Abs. Val. Difference	Correl. Direction	MAP 1st Mechanistic Time	MAP Parent Gene Score	MAP Child Gene Score	MAA 1st Mechistic Time	MAA Parent Gene Score	MAA Child Gene Score
Cytokine-cytokine receptor interaction Unique MAP
Pathway	ArcStatus	Parent Gene	Parent Gene Description	Child Gene	Child Gene Description	MAP Norm. Arc Wt.	MAA Norm. Arc Wt.	Abs. Val. Difference	Correl. Direction	MAP 1st Mechanistic Time	MAP Parent Gene Score	MAP Child Gene Score	MAA 1st Mechistic Time	MAA Parent Gene Score	MAA Child Gene Score
Cytokine-cytokine receptor interaction Unique MAA
Pathway	ArcStatus	Parent Gene	Parent Gene Description	Child Gene	Child Gene Description	MAA Norm. Arc Wt.	MAP Norm. Arc Wt.	Abs. Val. Difference	Correl. Direction	MAP 1st Mechanistic Time	MAA Parent Gene Score	MAA Child Gene Score	MAP 1st Mechistic Time	MAP Parent Gene Score	MAP Child Gene Score
Notch signaling pathway MAP and MAA Common Intersection
Pathway	ArcStatus	Parent Gene	Parent Gene Description	Child Gene	Child Gene Description	MAP Norm. Arc Wt.	MAA Norm. Arc Wt.	Abs. Val. Difference	Correl. Direction	MAP 1st Mechanistic Time	MAP Parent Gene Score	MAP Child Gene Score	MAA 1st Mechistic Time	MAA Parent Gene Score	MAA Child Gene Score
Notch signaling pathway	noArc	RFNG	RFNG O-fucosylpeptide 3-beta-N-acetylglucosaminyltransferase	MFNG...		0	0	0	positive	t=720	-2.24	0	t=720	-2.88	0
Notch signaling pathway Unique MAP
Pathway	ArcStatus	Parent Gene	Parent Gene Description	Child Gene	Child Gene Description	MAP Norm. Arc Wt.	MAA Norm. Arc Wt.	Abs. Val. Difference	Correl. Direction	MAP 1st Mechanistic Time	MAP Parent Gene Score	MAP Child Gene Score	MAA 1st Mechistic Time	MAA Parent Gene Score	MAA Child Gene Score
Notch signaling pathway		DVL3	dishevelled segment polarity protein 3	NOTCH2	Notch homolog 2 (Drosophila)	-0.31	-0.07	0.24	negative	t=720	-2.77	0		-1.95	0
Notch signaling pathway	noArc	JAG1	jagged 1	JAG2...		0	0	0	positive	t=480	2.13	0		0	0
Notch signaling pathway	noArc	CREBBP	CREB binding protein	GCN5-like...		0	0	0	positive	t=30	2.02	0		-0.3	0
Notch signaling pathway Unique MAA
Pathway	ArcStatus	Parent Gene	Parent Gene Description	Child Gene	Child Gene Description	MAA Norm. Arc Wt.	MAP Norm. Arc Wt.	Abs. Val. Difference	Correl. Direction	MAP 1st Mechanistic Time	MAA Parent Gene Score	MAA Child Gene Score	MAP 1st Mechistic Time	MAP Parent Gene Score	MAP Child Gene Score
Notch signaling pathway	noArc	DLL1	delta-like 1 (Drosophila)	DLL3...		0	0	0	positive	t=720	-4.31	0		0.69	0
Notch signaling pathway	noArc	NOTCH1	notch 1	NOTCH2...		0	0	0	positive	t=120	3.02	0		0	0
Notch signaling pathway	noArc	APH1A	anterior pharynx defective 1 homolog A (C. elegans)	APH1B...		0	0	0	positive	t=30	-2.44	0		0	0
Hematopoietic cell lineage MAP and MAA Common Intersection
Pathway	ArcStatus	Parent Gene	Parent Gene Description	Child Gene	Child Gene Description	MAP Norm. Arc Wt.	MAA Norm. Arc Wt.	Abs. Val. Difference	Correl. Direction	MAP 1st Mechanistic Time	MAP Parent Gene Score	MAP Child Gene Score	MAA 1st Mechistic Time	MAA Parent Gene Score	MAA Child Gene Score
Hematopoietic cell lineage Unique MAP
Pathway	ArcStatus	Parent Gene	Parent Gene Description	Child Gene	Child Gene Description	MAP Norm. Arc Wt.	MAA Norm. Arc Wt.	Abs. Val. Difference	Correl. Direction	MAP 1st Mechanistic Time	MAP Parent Gene Score	MAP Child Gene Score	MAA 1st Mechistic Time	MAA Parent Gene Score	MAA Child Gene Score
Hematopoietic cell lineage Unique MAA
Pathway	ArcStatus	Parent Gene	Parent Gene Description	Child Gene	Child Gene Description	MAA Norm. Arc Wt.	MAP Norm. Arc Wt.	Abs. Val. Difference	Correl. Direction	MAP 1st Mechanistic Time	MAA Parent Gene Score	MAA Child Gene Score	MAP 1st Mechistic Time	MAP Parent Gene Score	MAP Child Gene Score
Adipocytokine signaling pathway MAP and MAA Common Intersection
Pathway	ArcStatus	Parent Gene	Parent Gene Description	Child Gene	Child Gene Description	MAP Norm. Arc Wt.	MAA Norm. Arc Wt.	Abs. Val. Difference	Correl. Direction	MAP 1st Mechanistic Time	MAP Parent Gene Score	MAP Child Gene Score	MAA 1st Mechistic Time	MAA Parent Gene Score	MAA Child Gene Score
Adipocytokine signaling pathway		ADIPOR2	adiponectin receptor 2	PPARA	peroxisome proliferator-activated receptor alpha	2.16	1.78	0.38	positive	t=120	-1.02	2.16	t=120	3.27	3.72
Adipocytokine signaling pathway		CAMKK1	calcium/calmodulin-dependent protein kinase kinase 1, alpha	Prkab2	protein kinase, AMP-activated, beta 2 non-catalytic subunit	0.69	0.22	0.47	positive	t=720	3.49	-0.99	t=120	2.43	-0.1
Adipocytokine signaling pathway		PPARA	peroxisome proliferator-activated receptor alpha	CPT1B	carnitine palmitoyltransferase 1B (muscle)	0.3	0.41	0.11	positive	t=120	2.16	0	t=120	3.72	0
Adipocytokine signaling pathway		STAT3	signal transducer and activator of transcription 3 (acute-phase response factor)	PRKAG2	protein kinase, AMP-activated, gamma 2 non-catalytic subunit	0.57	0.42	0.15	positive	t=30	-2.41	0	t=480	2.27	0
Adipocytokine signaling pathway		PPARA	peroxisome proliferator-activated receptor alpha	CPT1A	carnitine palmitoyltransferase 1A (liver)	-0.61	-0.72	0.11	negative	t=120	2.16	3.27	t=120	3.72	0.42
Adipocytokine signaling pathway		TRAF2	TNF receptor-associated factor 2	CHUK	conserved helix-loop-helix ubiquitous kinase	-0.34	-0.23	0.11	negative	t=720	-2.28	-1.82	t=60	-2.15	0
Adipocytokine signaling pathway		LEPR	leptin receptor	PPARA	peroxisome proliferator-activated receptor alpha	0.38	0.2	0.18	positive	t=120	-1.16	2.16	t=120	0	3.72
Adipocytokine signaling pathway	noArc	TRAF2	TNF receptor-associated factor 2	MTOR	mechanistic target of rapamycin (serine/threonine kinase)	0	0	0	positive	t=720	-2.28	0	t=60	-2.15	0
Adipocytokine signaling pathway	noArc	RXRG	retinoid X receptor, gamma	RXRB...		0	0	0	positive	t=720	2.33	0	t=720	2.86	0
Adipocytokine signaling pathway	noArc	PCK1	phosphoenolpyruvate carboxykinase 1 (soluble)	PCK1,..		0	0	0	positive	t=30	2.19	0	t=120	2.46	0
Adipocytokine signaling pathway	noArc	STAT3	signal transducer and activator of transcription 3 (acute-phase response factor)	STAT3,..		0	0	0	positive	t=30	-2.41	0	t=480	2.27	0
Adipocytokine signaling pathway	noArc	ADIPOR1	adiponectin receptor 1	ADIPOR2,..		0	0	0	positive	t=120	2.39	0	t=240	2.56	0
Adipocytokine signaling pathway Unique MAP
Pathway	ArcStatus	Parent Gene	Parent Gene Description	Child Gene	Child Gene Description	MAP Norm. Arc Wt.	MAA Norm. Arc Wt.	Abs. Val. Difference	Correl. Direction	MAP 1st Mechanistic Time	MAP Parent Gene Score	MAP Child Gene Score	MAA 1st Mechistic Time	MAA Parent Gene Score	MAA Child Gene Score
Adipocytokine signaling pathway		LEPR	leptin receptor	CAMKK1	calcium/calmodulin-dependent protein kinase kinase 1, alpha	0.28	0.06	0.22	positive	t=720	-0.14	3.49	t=120	0	2.43
Adipocytokine signaling pathway		CAMKK1	calcium/calmodulin-dependent protein kinase kinase 1, alpha	PRKAA2	protein kinase, AMP-activated, alpha 2 catalytic subunit	0.24	0.11	0.13	positive	t=720	3.49	0.18	t=120	2.43	0.75
Adipocytokine signaling pathway		CPT1A	carnitine palmitoyltransferase 1A (liver)	ACSL3	acyl-CoA synthetase long-chain family member 3	0.3	0.19	0.11	positive	t=120	3.27	0		-0.15	0.01
Adipocytokine signaling pathway		Prkab2	protein kinase, AMP-activated, beta 2 non-catalytic subunit	SLC2A4	solute carrier family 2 (facilitated glucose transporter), member 4	0.45	0.29	0.16	positive	t=720	-0.99	-2.58		0	-1.28
Adipocytokine signaling pathway		CAMKK1	calcium/calmodulin-dependent protein kinase kinase 1, alpha	PRKAB1	protein kinase, AMP-activated, beta 1 non-catalytic subunit	0.29	0.12	0.17	positive	t=720	3.49	0	t=120	2.43	-2.27
Adipocytokine signaling pathway		TRAF2	TNF receptor-associated factor 2	IKBKB	inhibitor of kappa light polypeptide gene enhancer in B-cells, kinase beta	-0.44	0	0.44	reverse	t=720	-2.28	1.24	t=60	-2.15	1.95
Adipocytokine signaling pathway		CAMKK2	calcium/calmodulin-dependent protein kinase kinase 2, beta	PRKAB1	protein kinase, AMP-activated, beta 1 non-catalytic subunit	0.23	0.12	0.11	positive	t=120	3.26	0	t=120	0.49	-2.27
Adipocytokine signaling pathway	noArc	PRKAG2	protein kinase, AMP-activated, gamma 2 non-catalytic subunit	PRKAG1,..		0	0	0	positive	t=480	2.32	0		0	0
Adipocytokine signaling pathway	noArc	CPT1A	carnitine palmitoyltransferase 1A (liver)	CPT1A...		0	0	0	positive	t=120	3.27	0		-0.15	0
Adipocytokine signaling pathway Unique MAA
Pathway	ArcStatus	Parent Gene	Parent Gene Description	Child Gene	Child Gene Description	MAA Norm. Arc Wt.	MAP Norm. Arc Wt.	Abs. Val. Difference	Correl. Direction	MAP 1st Mechanistic Time	MAA Parent Gene Score	MAA Child Gene Score	MAP 1st Mechistic Time	MAP Parent Gene Score	MAP Child Gene Score
Adipocytokine signaling pathway		Prkab2	protein kinase, AMP-activated, beta 2 non-catalytic subunit	PCK2	phosphoenolpyruvate carboxykinase 2 (mitochondrial)	-0.24	-0.08	0.16	negative	t=30	-1.06	-4.04	t=30	0	-2.88
Adipocytokine signaling pathway		CPT1B	carnitine palmitoyltransferase 1B (muscle)	ACSL5	acyl-CoA synthetase long-chain family member 5	0.26	0.14	0.12	positive	t=720	0	-3.57		0.93	1.61
Adipocytokine signaling pathway	noArc	STK11	serine/threonine kinase 11	CAMKK2,..		0	0	0	positive	t=240	-3.45	0		0	0
Adipocytokine signaling pathway	noArc	ACSL5	acyl-CoA synthetase long-chain family member 5	ACSL3...		0	0	0	positive	t=720	-3.57	0		1.61	0
Adipocytokine signaling pathway	noArc	Irs1	insulin receptor substrate 1	IRS4...		0	0	0	positive	t=60	2.27	0		1.55	0
Adipocytokine signaling pathway	noArc	LEPR	leptin receptor	JAK2	Janus kinase 2	0	0	0	positive	t=720	3	0		-0.14	0
mTOR signaling pathway MAP and MAA Common Intersection
Pathway	ArcStatus	Parent Gene	Parent Gene Description	Child Gene	Child Gene Description	MAP Norm. Arc Wt.	MAA Norm. Arc Wt.	Abs. Val. Difference	Correl. Direction	MAP 1st Mechanistic Time	MAP Parent Gene Score	MAP Child Gene Score	MAA 1st Mechistic Time	MAA Parent Gene Score	MAA Child Gene Score
mTOR signaling pathway		RHEB	Ras homolog enriched in brain	BRAF	v-raf murine sarcoma viral oncogene homolog B	-0.37	-0.2	0.17	negative	t=720	-2.37	0	t=120	2.96	0
mTOR signaling pathway	noArc	RPS6KA2	ribosomal protein S6 kinase, 90kDa, polypeptide 2	RPS6KA3,..		0	0	0	positive	t=30	5.35	0	t=480	-3.25	0
mTOR signaling pathway	noArc	EIF4E2	eukaryotic translation initiation factor 4E family member 2	EIF4E,..		0	0	0	positive	t=720	3.18	0	t=60	2.17	0
mTOR signaling pathway	noArc	RHEB	Ras homolog enriched in brain	MTOR	mechanistic target of rapamycin (serine/threonine kinase)	0	0	0	positive	t=720	-2.37	0	t=120	2.96	0
mTOR signaling pathway Unique MAP
Pathway	ArcStatus	Parent Gene	Parent Gene Description	Child Gene	Child Gene Description	MAP Norm. Arc Wt.	MAA Norm. Arc Wt.	Abs. Val. Difference	Correl. Direction	MAP 1st Mechanistic Time	MAP Parent Gene Score	MAP Child Gene Score	MAA 1st Mechistic Time	MAA Parent Gene Score	MAA Child Gene Score
mTOR signaling pathway	noArc	PRKAA2	protein kinase, AMP-activated, alpha 2 catalytic subunit	PRKAA2...		0	0	0	positive	t=240	1.96	0		0	0
mTOR signaling pathway	noArc	IGF1	insulin-like growth factor 1 (somatomedin C)	INS,..		0	0	0	positive	t=720	-2.09	0		0	0
mTOR signaling pathway	noArc	ULK2	unc-51-like kinase 2 (C. elegans)	ULK3,..		0	0	0	positive	t=30	2.81	0		-1.12	0
mTOR signaling pathway Unique MAA
Pathway	ArcStatus	Parent Gene	Parent Gene Description	Child Gene	Child Gene Description	MAA Norm. Arc Wt.	MAP Norm. Arc Wt.	Abs. Val. Difference	Correl. Direction	MAP 1st Mechanistic Time	MAA Parent Gene Score	MAA Child Gene Score	MAP 1st Mechistic Time	MAP Parent Gene Score	MAP Child Gene Score
ErbB signaling pathway MAP and MAA Common Intersection
Pathway	ArcStatus	Parent Gene	Parent Gene Description	Child Gene	Child Gene Description	MAP Norm. Arc Wt.	MAA Norm. Arc Wt.	Abs. Val. Difference	Correl. Direction	MAP 1st Mechanistic Time	MAP Parent Gene Score	MAP Child Gene Score	MAA 1st Mechistic Time	MAA Parent Gene Score	MAA Child Gene Score
ErbB signaling pathway Unique MAP
Pathway	ArcStatus	Parent Gene	Parent Gene Description	Child Gene	Child Gene Description	MAP Norm. Arc Wt.	MAA Norm. Arc Wt.	Abs. Val. Difference	Correl. Direction	MAP 1st Mechanistic Time	MAP Parent Gene Score	MAP Child Gene Score	MAA 1st Mechistic Time	MAA Parent Gene Score	MAA Child Gene Score
ErbB signaling pathway Unique MAA
Pathway	ArcStatus	Parent Gene	Parent Gene Description	Child Gene	Child Gene Description	MAA Norm. Arc Wt.	MAP Norm. Arc Wt.	Abs. Val. Difference	Correl. Direction	MAP 1st Mechanistic Time	MAA Parent Gene Score	MAA Child Gene Score	MAP 1st Mechistic Time	MAP Parent Gene Score	MAP Child Gene Score
Toll-like receptor signaling pathway MAP and MAA Common Intersection
Pathway	ArcStatus	Parent Gene	Parent Gene Description	Child Gene	Child Gene Description	MAP Norm. Arc Wt.	MAA Norm. Arc Wt.	Abs. Val. Difference	Correl. Direction	MAP 1st Mechanistic Time	MAP Parent Gene Score	MAP Child Gene Score	MAA 1st Mechistic Time	MAA Parent Gene Score	MAA Child Gene Score
Toll-like receptor signaling pathway Unique MAP
Pathway	ArcStatus	Parent Gene	Parent Gene Description	Child Gene	Child Gene Description	MAP Norm. Arc Wt.	MAA Norm. Arc Wt.	Abs. Val. Difference	Correl. Direction	MAP 1st Mechanistic Time	MAP Parent Gene Score	MAP Child Gene Score	MAA 1st Mechistic Time	MAA Parent Gene Score	MAA Child Gene Score
Toll-like receptor signaling pathway Unique MAA
Pathway	ArcStatus	Parent Gene	Parent Gene Description	Child Gene	Child Gene Description	MAA Norm. Arc Wt.	MAP Norm. Arc Wt.	Abs. Val. Difference	Correl. Direction	MAP 1st Mechanistic Time	MAA Parent Gene Score	MAA Child Gene Score	MAP 1st Mechistic Time	MAP Parent Gene Score	MAP Child Gene Score
Aldosterone-regulated sodium reabsorption MAP and MAA Common Intersection
Pathway	ArcStatus	Parent Gene	Parent Gene Description	Child Gene	Child Gene Description	MAP Norm. Arc Wt.	MAA Norm. Arc Wt.	Abs. Val. Difference	Correl. Direction	MAP 1st Mechanistic Time	MAP Parent Gene Score	MAP Child Gene Score	MAA 1st Mechistic Time	MAA Parent Gene Score	MAA Child Gene Score
Aldosterone-regulated sodium reabsorption		NR3C2	nuclear receptor subfamily 3, group C, member 2	ATP1A2	ATPase, Na+/K+ transporting, alpha 2 polypeptide	-0.47	-0.22	0.25	negative	t=30	-2.34	0	t=720	2.68	-1.01
Aldosterone-regulated sodium reabsorption		NR3C2	nuclear receptor subfamily 3, group C, member 2	SCNN1A	sodium channel, non-voltage-gated 1 alpha subunit	0.69	0.46	0.23	positive	t=30	-2.34	0	t=720	2.68	0.02
Aldosterone-regulated sodium reabsorption		NR3C2	nuclear receptor subfamily 3, group C, member 2	ATP1B3	ATPase, Na+/K+ transporting, beta 3 polypeptide	0.49	0.27	0.22	positive	t=30	-2.34	-0.5	t=720	2.68	0.1
Aldosterone-regulated sodium reabsorption	noArc	NR3C2	nuclear receptor subfamily 3, group C, member 2	FXYD4	FXYD domain containing ion transport regulator 4	0	0	0	positive	t=30	-2.34	0	t=720	2.68	0
Aldosterone-regulated sodium reabsorption	noArc	NR3C2	nuclear receptor subfamily 3, group C, member 2	KRAS	v-Ki-ras2 Kirsten rat sarcoma viral oncogene homolog	0	0	0	positive	t=30	-2.34	0	t=720	2.68	0
Aldosterone-regulated sodium reabsorption Unique MAP
Pathway	ArcStatus	Parent Gene	Parent Gene Description	Child Gene	Child Gene Description	MAP Norm. Arc Wt.	MAA Norm. Arc Wt.	Abs. Val. Difference	Correl. Direction	MAP 1st Mechanistic Time	MAP Parent Gene Score	MAP Child Gene Score	MAA 1st Mechistic Time	MAA Parent Gene Score	MAA Child Gene Score
Aldosterone-regulated sodium reabsorption		SFN	stratifin	NEDD4L	neural precursor cell expressed, developmentally down-regulated 4-like, E3 ubiquitin protein ligase	0.57	0.2	0.37	positive	t=480	2.1	0.64		1.15	1.89
Aldosterone-regulated sodium reabsorption		Irs1	insulin receptor substrate 1	PIK3CA	phosphatidylinositol-4,5-bisphosphate 3-kinase, catalytic subunit alpha	-0.27	-0.08	0.19	negative	t=120	0	-2.22	t=60	1.88	2.61
Aldosterone-regulated sodium reabsorption Unique MAA
Pathway	ArcStatus	Parent Gene	Parent Gene Description	Child Gene	Child Gene Description	MAA Norm. Arc Wt.	MAP Norm. Arc Wt.	Abs. Val. Difference	Correl. Direction	MAP 1st Mechanistic Time	MAA Parent Gene Score	MAA Child Gene Score	MAP 1st Mechistic Time	MAP Parent Gene Score	MAP Child Gene Score
Aldosterone-regulated sodium reabsorption		Irs1	insulin receptor substrate 1	PIK3R1	phosphoinositide-3-kinase, regulatory subunit 1 (alpha)	-0.83	-0.55	0.28	negative	t=240	2.2	0		0	-1.94
Aldosterone-regulated sodium reabsorption		NR3C2	nuclear receptor subfamily 3, group C, member 2	ATP1B4	ATPase, Na+/K+ transporting, beta 4 polypeptide	0.21	0.07	0.14	positive	t=720	2.68	2.04	t=30	-2.34	2.55
Proteasome MAP and MAA Common Intersection
Pathway	ArcStatus	Parent Gene	Parent Gene Description	Child Gene	Child Gene Description	MAP Norm. Arc Wt.	MAA Norm. Arc Wt.	Abs. Val. Difference	Correl. Direction	MAP 1st Mechanistic Time	MAP Parent Gene Score	MAP Child Gene Score	MAA 1st Mechistic Time	MAA Parent Gene Score	MAA Child Gene Score
Proteasome	noArc	PSMA7	proteasome (prosome, macropain) subunit, alpha type, 7	PSMA7,..		0	0	0	positive	t=30	-2.3	0	t=30	-2	0
Proteasome Unique MAP
Pathway	ArcStatus	Parent Gene	Parent Gene Description	Child Gene	Child Gene Description	MAP Norm. Arc Wt.	MAA Norm. Arc Wt.	Abs. Val. Difference	Correl. Direction	MAP 1st Mechanistic Time	MAP Parent Gene Score	MAP Child Gene Score	MAA 1st Mechistic Time	MAA Parent Gene Score	MAA Child Gene Score
Proteasome Unique MAA
Pathway	ArcStatus	Parent Gene	Parent Gene Description	Child Gene	Child Gene Description	MAA Norm. Arc Wt.	MAP Norm. Arc Wt.	Abs. Val. Difference	Correl. Direction	MAP 1st Mechanistic Time	MAA Parent Gene Score	MAA Child Gene Score	MAP 1st Mechistic Time	MAP Parent Gene Score	MAP Child Gene Score
Proteasome	noArc	PSMD1	proteasome (prosome, macropain) 26S subunit, non-ATPase, 1	PSMD1...		0	0	0	positive	t=720	-4.48	0		0.94	0
Leukocyte transendothelial migration MAP and MAA Common Intersection
Pathway	ArcStatus	Parent Gene	Parent Gene Description	Child Gene	Child Gene Description	MAP Norm. Arc Wt.	MAA Norm. Arc Wt.	Abs. Val. Difference	Correl. Direction	MAP 1st Mechanistic Time	MAP Parent Gene Score	MAP Child Gene Score	MAA 1st Mechistic Time	MAA Parent Gene Score	MAA Child Gene Score
Leukocyte transendothelial migration		RAP1B	RAP1B, member of RAS oncogene family	RHOA	ras homolog gene family, member A	-0.48	-0.25	0.23	negative	t=240	3.75	0	t=720	0.61	-2.82
Leukocyte transendothelial migration		RAP1B	RAP1B, member of RAS oncogene family	MLLT4	myeloid/lymphoid or mixed-lineage leukemia (trithorax homolog, Drosophila); translocated to, 4	1.2	0.66	0.54	positive	t=240	3.75	-2.78	t=480	1.25	-2.67
Leukocyte transendothelial migration		VCAM1	vascular cell adhesion molecule 1	EZR	ezrin	-1.22	-0.87	0.35	negative	t=30	-3.38	0.24	t=30	-2.5	-3.3
Leukocyte transendothelial migration		RAP1B	RAP1B, member of RAS oncogene family	SIPA1	signal-induced proliferation-associated 1	-0.64	-0.36	0.28	negative	t=240	3.75	-1.22	t=30	0	-2.37
Leukocyte transendothelial migration	noArc	VCAM1	vascular cell adhesion molecule 1	VCAM1...		0	0	0	positive	t=30	-3.38	0	t=30	-2.5	0
Leukocyte transendothelial migration	noArc	RAPGEF3	Rap guanine nucleotide exchange factor (GEF) 3	RAPGEF3...		0	0	0	positive	t=60	2.15	0	t=240	-2.88	0
Leukocyte transendothelial migration Unique MAP
Pathway	ArcStatus	Parent Gene	Parent Gene Description	Child Gene	Child Gene Description	MAP Norm. Arc Wt.	MAA Norm. Arc Wt.	Abs. Val. Difference	Correl. Direction	MAP 1st Mechanistic Time	MAP Parent Gene Score	MAP Child Gene Score	MAA 1st Mechistic Time	MAA Parent Gene Score	MAA Child Gene Score
Leukocyte transendothelial migration		ROCK2	Rho-associated, coiled-coil containing protein kinase 2	MYL7	myosin, light chain 7, regulatory	-0.21	-0.05	0.16	negative	t=60	2.71	-0.28		1.64	1.48
Leukocyte transendothelial migration		F11R	F11 receptor	ITGB2	integrin, beta 2 (complement component 3 receptor 3 and 4 subunit)	0.21	0.1	0.11	positive	t=480	-0.4	2.31	t=720	0	3.3
Leukocyte transendothelial migration		MYL2	myosin, light chain 2, regulatory, cardiac, slow	ACTB	actin, beta	0.23	0.12	0.11	positive	t=30	-2.63	0	t=30	0	-2.79
Leukocyte transendothelial migration		ROCK2	Rho-associated, coiled-coil containing protein kinase 2	MYL12A	myosin, light chain 12A, regulatory, non-sarcomeric	-0.28	-0.15	0.13	negative	t=60	2.71	-1.18		1.64	0.46
Leukocyte transendothelial migration		CLDN6	claudin 6	CLDN1	claudin 1	0.23	0.11	0.12	positive	t=240	2.14	-1.24	t=480	0	-3.17
Leukocyte transendothelial migration		GNAI1	guanine nucleotide binding protein (G protein), alpha inhibiting activity polypeptide 1	PIK3R1	phosphoinositide-3-kinase, regulatory subunit 1 (alpha)	0.28	0.15	0.13	positive	t=720	0	-2.66	t=30	0	-2.73
Leukocyte transendothelial migration		GNAI3	guanine nucleotide binding protein (G protein), alpha inhibiting activity polypeptide 3	PIK3R5	phosphoinositide-3-kinase, regulatory subunit 5	0.21	0.08	0.13	positive	t=30	-3.04	-0.42	t=60	-2.27	0
Leukocyte transendothelial migration		GNAI3	guanine nucleotide binding protein (G protein), alpha inhibiting activity polypeptide 3	PIK3R1	phosphoinositide-3-kinase, regulatory subunit 1 (alpha)	-0.23	-0.07	0.16	negative	t=30	-3.04	-0.01	t=30	1.93	-2.73
Leukocyte transendothelial migration		GNAI1	guanine nucleotide binding protein (G protein), alpha inhibiting activity polypeptide 1	RAPGEF3	Rap guanine nucleotide exchange factor (GEF) 3	0.2	-0.03	0.23	reverse	t=60	0	2.15	t=240	0	-2.88
Leukocyte transendothelial migration Unique MAA
Pathway	ArcStatus	Parent Gene	Parent Gene Description	Child Gene	Child Gene Description	MAA Norm. Arc Wt.	MAP Norm. Arc Wt.	Abs. Val. Difference	Correl. Direction	MAP 1st Mechanistic Time	MAA Parent Gene Score	MAA Child Gene Score	MAP 1st Mechistic Time	MAP Parent Gene Score	MAP Child Gene Score
Leukocyte transendothelial migration		CLDN2	claudin 2	CLDN1	claudin 1	0.55	0.74	0.19	positive	t=480	2.73	-3.17		0	0
Leukocyte transendothelial migration		GNAI1	guanine nucleotide binding protein (G protein), alpha inhibiting activity polypeptide 1	PIK3CB	phosphoinositide-3-kinase, catalytic, beta polypeptide	-0.27	-0.13	0.14	negative	t=30	0	1.99	t=30	0	3.7
Leukocyte transendothelial migration		CLDN2	claudin 2	OCLN	occludin	0.27	0.39	0.12	positive	t=480	2.73	0.01		0	0
Leukocyte transendothelial migration		CLDN7	claudin 7	CLDN1	claudin 1	0.37	0.18	0.19	positive	t=480	2.83	-3.17	t=60	-3.31	0
Leukocyte transendothelial migration		CLDN7	claudin 7	ESAM	endothelial cell adhesion molecule	-0.3	-0.14	0.16	negative	t=30	-0.72	3.27	t=60	-3.31	-0.11
Protein processing in endoplasmic reticulum MAP and MAA Common Intersection
Pathway	ArcStatus	Parent Gene	Parent Gene Description	Child Gene	Child Gene Description	MAP Norm. Arc Wt.	MAA Norm. Arc Wt.	Abs. Val. Difference	Correl. Direction	MAP 1st Mechanistic Time	MAP Parent Gene Score	MAP Child Gene Score	MAA 1st Mechistic Time	MAA Parent Gene Score	MAA Child Gene Score
Protein processing in endoplasmic reticulum		SEC31A	SEC31 homolog A (S. cerevisiae)	SEC23A	Sec23 homolog A (S. cerevisiae)	0.44	0.24	0.2	positive	t=30	2.53	0.25	t=60	-3.02	-2.55
Protein processing in endoplasmic reticulum		SSR3	signal sequence receptor, gamma (translocon-associated protein gamma)	SEC61A1	Sec61 alpha 1 subunit (S. cerevisiae)	0.94	1.2	0.26	positive	t=30	-1.91	2.39	t=30	-2.1	0
Protein processing in endoplasmic reticulum		TRAF2	TNF receptor-associated factor 2	MAP3K5	mitogen-activated protein kinase kinase kinase 5	-0.55	-0.33	0.22	negative	t=60	-2.79	0	t=30	2.6	0
Protein processing in endoplasmic reticulum		SEC31A	SEC31 homolog A (S. cerevisiae)	SEC24A	SEC24 family, member A (S. cerevisiae)	0.25	0.45	0.2	positive	t=30	2.53	3.08	t=60	-3.02	-0.85
Protein processing in endoplasmic reticulum		SSR2	signal sequence receptor, beta (translocon-associated protein beta)	SEC61B	Sec61 beta subunit	0.65	0.37	0.28	positive	t=120	-2.4	-2.35	t=30	-2.69	-0.37
Protein processing in endoplasmic reticulum		SSR2	signal sequence receptor, beta (translocon-associated protein beta)	SEC61A1	Sec61 alpha 1 subunit (S. cerevisiae)	0.39	0.77	0.38	positive	t=30	0	2.39	t=30	-2.69	0
Protein processing in endoplasmic reticulum		SEC31A	SEC31 homolog A (S. cerevisiae)	SAR1A	SAR1 homolog A (S. cerevisiae)	0.44	0.27	0.17	positive	t=30	2.53	-0.43	t=60	-3.02	0
Protein processing in endoplasmic reticulum	noArc	BAX	BCL2-associated X protein	BAX...		0	0	0	positive	t=30	-4.28	0	t=30	-2.67	0
Protein processing in endoplasmic reticulum	noArc	SEC23A	Sec23 homolog A (S. cerevisiae)	SEC24D...		0	0	0	positive	t=720	-2.11	0	t=60	-2.55	0
Protein processing in endoplasmic reticulum	noArc	SEC63	SEC63 homolog (S. cerevisiae)	SEC62,..		0	0	0	positive	t=30	-2.94	0	t=30	-1.98	0
Protein processing in endoplasmic reticulum	noArc	DNAJC10	DnaJ (Hsp40) homolog, subfamily C, member 10	DNAJC3...		0	0	0	positive	t=30	2.16	0	t=240	-2.96	0
Protein processing in endoplasmic reticulum	noArc	TXNDC5	thioredoxin domain containing 5 (endoplasmic reticulum)	P4HB,..		0	0	0	positive	t=60	3.41	0	t=60	2.57	0
Protein processing in endoplasmic reticulum	noArc	SEC61A2	Sec61 alpha 2 subunit (S. cerevisiae)	SEC61A1...		0	0	0	positive	t=120	3.18	0	t=60	2.7	0
Protein processing in endoplasmic reticulum Unique MAP
Pathway	ArcStatus	Parent Gene	Parent Gene Description	Child Gene	Child Gene Description	MAP Norm. Arc Wt.	MAA Norm. Arc Wt.	Abs. Val. Difference	Correl. Direction	MAP 1st Mechanistic Time	MAP Parent Gene Score	MAP Child Gene Score	MAA 1st Mechistic Time	MAA Parent Gene Score	MAA Child Gene Score
Protein processing in endoplasmic reticulum		SYVN1	synovial apoptosis inhibitor 1, synoviolin	NPLOC4	nuclear protein localization 4 homolog (S. cerevisiae)	-0.24	0.01	0.25	reverse	t=30	-2.37	0		0.46	0.77
Protein processing in endoplasmic reticulum		Tusc3	tumor suppressor candidate 3	CKAP4	cytoskeleton-associated protein 4	0.45	0.07	0.38	positive	t=30	2.32	0.46	t=240	2.34	0
Protein processing in endoplasmic reticulum		SSR3	signal sequence receptor, gamma (translocon-associated protein gamma)	SEC61G	Sec61 gamma subunit	-0.31	-0.03	0.28	negative	t=30	-1.91	-2.89	t=30	-2.1	-0.8
Protein processing in endoplasmic reticulum		SSR1	signal sequence receptor, alpha	SEC61A2	Sec61 alpha 2 subunit (S. cerevisiae)	0.26	0.07	0.19	positive	t=60	-1.96	0.06	t=60	0	2.7
Protein processing in endoplasmic reticulum		HYOU1	hypoxia up-regulated 1	DNAJC10	DnaJ (Hsp40) homolog, subfamily C, member 10	-0.26	-0.13	0.13	negative	t=30	0.09	2.16	t=240	0	-2.96
Protein processing in endoplasmic reticulum		SEC61G	Sec61 gamma subunit	SEC63	SEC63 homolog (S. cerevisiae)	-0.27	-0.14	0.13	negative	t=30	-2.89	-2.94	t=30	-0.8	-1.98
Protein processing in endoplasmic reticulum		UBXN6	UBX domain protein 6	VCP	valosin containing protein	0.34	0.08	0.26	positive	t=30	2.75	-1.66	t=30	-0.28	2.08
Protein processing in endoplasmic reticulum		SEC13	SEC13 homolog (S. cerevisiae)	SEC23A	Sec23 homolog A (S. cerevisiae)	0.3	0.08	0.22	positive	t=720	-1.59	-2.11	t=60	-0.36	-2.55
Protein processing in endoplasmic reticulum		SEC31A	SEC31 homolog A (S. cerevisiae)	SEC24C	SEC24 family, member C (S. cerevisiae)	-0.28	-0.16	0.12	negative	t=30	2.53	0	t=60	-3.02	0.7
Protein processing in endoplasmic reticulum	noArc	CRYAB	crystallin, alpha B	CRYAA...		0	0	0	positive	t=480	2.62	0		1.26	0
Protein processing in endoplasmic reticulum	noArc	SAR1B	SAR1 homolog B (S. cerevisiae)	SAR1B,..		0	0	0	positive	t=720	-2.03	0		0	0
Protein processing in endoplasmic reticulum	noArc	SIL1	SIL1 homolog, endoplasmic reticulum chaperone (S. cerevisiae)	ORP150,..		0	0	0	positive	t=30	2.23	0		0	0
Protein processing in endoplasmic reticulum Unique MAA
Pathway	ArcStatus	Parent Gene	Parent Gene Description	Child Gene	Child Gene Description	MAA Norm. Arc Wt.	MAP Norm. Arc Wt.	Abs. Val. Difference	Correl. Direction	MAP 1st Mechanistic Time	MAA Parent Gene Score	MAA Child Gene Score	MAP 1st Mechistic Time	MAP Parent Gene Score	MAP Child Gene Score
Protein processing in endoplasmic reticulum		SSR3	signal sequence receptor, gamma (translocon-associated protein gamma)	BCAP31	B-cell receptor-associated protein 31	1.16	1.04	0.12	positive	t=30	-2.1	0		-0.09	-0.43
Protein processing in endoplasmic reticulum		XBP1	X-box binding protein 1	DDIT3	DNA-damage-inducible transcript 3	0.3	0.06	0.24	positive	t=30	-3.02	1.09	t=30	-3.24	0
Protein processing in endoplasmic reticulum		AMFR	autocrine motility factor receptor	RNF5	ring finger protein 5, E3 ubiquitin protein ligase	0.28	0.12	0.16	positive	t=30	-2.61	2.8		-1.39	-1.02
Protein processing in endoplasmic reticulum		SEC61A1	Sec61 alpha 1 subunit (S. cerevisiae)	SEC62	SEC62 homolog (S. cerevisiae)	-0.25	-0.07	0.18	negative	t=60	-2.03	0.1	t=30	2.39	0
Protein processing in endoplasmic reticulum		HSPA8	heat shock 70kDa protein 8	DNAJA1	DnaJ (Hsp40) homolog, subfamily A, member 1	-0.28	-0.07	0.21	negative	t=120	2	0	t=720	0	2.49
Protein processing in endoplasmic reticulum	noArc	MAN1C1	mannosidase, alpha, class 1C, member 1	MAN1B1...		0	0	0	positive	t=30	2.28	0		1.8	0
Protein processing in endoplasmic reticulum	noArc	CAPN1	calpain 1, (mu/I) large subunit	CAPN1...		0	0	0	positive	t=480	2	0		-0.72	0
Protein processing in endoplasmic reticulum	noArc	VIMP	VCP-interacting membrane protein	SEL1L	sel-1 suppressor of lin-12-like (C. elegans)	0	0	0	positive	t=120	3.07	0		1.57	0
Protein processing in endoplasmic reticulum	noArc	UBQLN4	ubiquilin 4	UBQLN1,..		0	0	0	positive	t=30	2.08	0		0.67	0
Protein processing in endoplasmic reticulum	noArc	RAD23A	RAD23 homolog A (S. cerevisiae)	RAD23B,..		0	0	0	positive	t=240	2.55	0		0	0
Protein processing in endoplasmic reticulum	noArc	RPN2	ribophorin II	STT3B,..		0	0	0	positive	t=30	-2.34	0		0.29	0
Protein processing in endoplasmic reticulum	noArc	MAN1C1	mannosidase, alpha, class 1C, member 1	MAN1A1...		0	0	0	positive	t=30	2.28	0		1.8	0
Protein processing in endoplasmic reticulum	noArc	SSR3	signal sequence receptor, gamma (translocon-associated protein gamma)	SSR4,..		0	0	0	positive	t=30	-2.1	0		-0.09	0
Protein processing in endoplasmic reticulum	noArc	PRKCSH	protein kinase C substrate 80K-H	PRKCSH,..		0	0	0	positive	t=30	-2.75	0		0	0
Vasopressin-regulated water reabsorption MAP and MAA Common Intersection
Pathway	ArcStatus	Parent Gene	Parent Gene Description	Child Gene	Child Gene Description	MAP Norm. Arc Wt.	MAA Norm. Arc Wt.	Abs. Val. Difference	Correl. Direction	MAP 1st Mechanistic Time	MAP Parent Gene Score	MAP Child Gene Score	MAA 1st Mechistic Time	MAA Parent Gene Score	MAA Child Gene Score
Vasopressin-regulated water reabsorption	noArc	DYNC1LI2	dynein, cytoplasmic 1, light intermediate chain 2	DYNLL1,..		0	0	0	positive	t=480	3.01	0	t=240	2.08	0
Vasopressin-regulated water reabsorption	noArc	RAB5A	RAB5A, member RAS oncogene family	RAB5B...		0	0	0	positive	t=30	-3.03	0	t=30	-3.47	0
Vasopressin-regulated water reabsorption	noArc	DCTN2	dynactin 2 (p50)	DCTN5,..		0	0	0	positive	t=30	-2.82	0	t=30	-2.45	0
Vasopressin-regulated water reabsorption Unique MAP
Pathway	ArcStatus	Parent Gene	Parent Gene Description	Child Gene	Child Gene Description	MAP Norm. Arc Wt.	MAA Norm. Arc Wt.	Abs. Val. Difference	Correl. Direction	MAP 1st Mechanistic Time	MAP Parent Gene Score	MAP Child Gene Score	MAA 1st Mechistic Time	MAA Parent Gene Score	MAA Child Gene Score
Vasopressin-regulated water reabsorption		PRKX	protein kinase, X-linked	CREB3L3	cAMP responsive element binding protein 3-like 3	0.21	0.08	0.13	positive	t=30	1.17	3.29	t=30	-1.85	2.07
Vasopressin-regulated water reabsorption	noArc	VAMP2	vesicle-associated membrane protein 2 (synaptobrevin 2)	STX4	syntaxin 4	0	0	0	positive	t=720	2.46	0		1.79	0
Vasopressin-regulated water reabsorption Unique MAA
Pathway	ArcStatus	Parent Gene	Parent Gene Description	Child Gene	Child Gene Description	MAA Norm. Arc Wt.	MAP Norm. Arc Wt.	Abs. Val. Difference	Correl. Direction	MAP 1st Mechanistic Time	MAA Parent Gene Score	MAA Child Gene Score	MAP 1st Mechistic Time	MAP Parent Gene Score	MAP Child Gene Score
Vasopressin-regulated water reabsorption		PRKACB	protein kinase, cAMP-dependent, catalytic, beta	CREB3L3	cAMP responsive element binding protein 3-like 3	-0.26	-0.07	0.19	negative	t=30	0	2.07	t=30	0.22	3.29
Vasopressin-regulated water reabsorption	noArc	RAB11B	RAB11B, member RAS oncogene family	RAB11B,..		0	0	0	positive	t=240	-1.96	0		-1.24	0
Phosphatidylinositol signaling system MAP and MAA Common Intersection
Pathway	ArcStatus	Parent Gene	Parent Gene Description	Child Gene	Child Gene Description	MAP Norm. Arc Wt.	MAA Norm. Arc Wt.	Abs. Val. Difference	Correl. Direction	MAP 1st Mechanistic Time	MAP Parent Gene Score	MAP Child Gene Score	MAA 1st Mechistic Time	MAA Parent Gene Score	MAA Child Gene Score
Phosphatidylinositol signaling system Unique MAP
Pathway	ArcStatus	Parent Gene	Parent Gene Description	Child Gene	Child Gene Description	MAP Norm. Arc Wt.	MAA Norm. Arc Wt.	Abs. Val. Difference	Correl. Direction	MAP 1st Mechanistic Time	MAP Parent Gene Score	MAP Child Gene Score	MAA 1st Mechistic Time	MAA Parent Gene Score	MAA Child Gene Score
Phosphatidylinositol signaling system Unique MAA
Pathway	ArcStatus	Parent Gene	Parent Gene Description	Child Gene	Child Gene Description	MAA Norm. Arc Wt.	MAP Norm. Arc Wt.	Abs. Val. Difference	Correl. Direction	MAP 1st Mechanistic Time	MAA Parent Gene Score	MAA Child Gene Score	MAP 1st Mechistic Time	MAP Parent Gene Score	MAP Child Gene Score
Tight junction MAP and MAA Common Intersection
Pathway	ArcStatus	Parent Gene	Parent Gene Description	Child Gene	Child Gene Description	MAP Norm. Arc Wt.	MAA Norm. Arc Wt.	Abs. Val. Difference	Correl. Direction	MAP 1st Mechanistic Time	MAP Parent Gene Score	MAP Child Gene Score	MAA 1st Mechistic Time	MAA Parent Gene Score	MAA Child Gene Score
Tight junction Unique MAP
Pathway	ArcStatus	Parent Gene	Parent Gene Description	Child Gene	Child Gene Description	MAP Norm. Arc Wt.	MAA Norm. Arc Wt.	Abs. Val. Difference	Correl. Direction	MAP 1st Mechanistic Time	MAP Parent Gene Score	MAP Child Gene Score	MAA 1st Mechistic Time	MAA Parent Gene Score	MAA Child Gene Score
Tight junction Unique MAA
Pathway	ArcStatus	Parent Gene	Parent Gene Description	Child Gene	Child Gene Description	MAA Norm. Arc Wt.	MAP Norm. Arc Wt.	Abs. Val. Difference	Correl. Direction	MAP 1st Mechanistic Time	MAA Parent Gene Score	MAA Child Gene Score	MAP 1st Mechistic Time	MAP Parent Gene Score	MAP Child Gene Score
ECM-receptor interaction MAP and MAA Common Intersection
Pathway	ArcStatus	Parent Gene	Parent Gene Description	Child Gene	Child Gene Description	MAP Norm. Arc Wt.	MAA Norm. Arc Wt.	Abs. Val. Difference	Correl. Direction	MAP 1st Mechanistic Time	MAP Parent Gene Score	MAP Child Gene Score	MAA 1st Mechistic Time	MAA Parent Gene Score	MAA Child Gene Score
ECM-receptor interaction	noArc	VWF	von Willebrand factor	GP9	glycoprotein IX (platelet)	0	0	0	positive	t=480	-2.28	0	t=60	2.02	0
ECM-receptor interaction	noArc	SV2A	synaptic vesicle glycoprotein 2A	SV2A,..		0	0	0	positive	t=30	2.43	0	t=240	2.41	0
ECM-receptor interaction Unique MAP
Pathway	ArcStatus	Parent Gene	Parent Gene Description	Child Gene	Child Gene Description	MAP Norm. Arc Wt.	MAA Norm. Arc Wt.	Abs. Val. Difference	Correl. Direction	MAP 1st Mechanistic Time	MAP Parent Gene Score	MAP Child Gene Score	MAA 1st Mechistic Time	MAA Parent Gene Score	MAA Child Gene Score
ECM-receptor interaction		Lama3	laminin, alpha 3, transcript variant 1	CD44	CD44 molecule (Indian blood group)	-0.23	0.02	0.25	reverse	t=60	0	2.23	t=120	2.11	0
ECM-receptor interaction		Lama3	laminin, alpha 3, transcript variant 1	ITGB1	integrin, beta 1 (fibronectin receptor, beta polypeptide, antigen CD29 includes MDF2, MSK12)	-0.32	0.07	0.39	reverse	t=30	0.72	-3.15	t=120	2.11	0
ECM-receptor interaction		THBS3	thrombospondin 3	ITGB1	integrin, beta 1 (fibronectin receptor, beta polypeptide, antigen CD29 includes MDF2, MSK12)	0.68	0.02	0.66	positive	t=30	-3.02	-3.15		1.04	-0.7
ECM-receptor interaction		COL6A6	collagen, type VI, alpha 6	CD44	CD44 molecule (Indian blood group)	-0.2	0.05	0.25	reverse	t=30	-3.36	0.67	t=30	-2.47	-0.49
ECM-receptor interaction		THBS1	thrombospondin 1	SDC1	syndecan 1	0.22	0.44	0.22	positive	t=60	1.7	2.37		-1.11	0
ECM-receptor interaction		Lama3	laminin, alpha 3, transcript variant 1	DAG1	dystroglycan 1 (dystrophin-associated glycoprotein 1)	0.26	-0.05	0.31	reverse	t=30	0.72	2.17	t=120	2.11	0
ECM-receptor interaction	noArc	SDC1	syndecan 1	SDC4...		0	0	0	positive	t=60	2.37	0		0	0
ECM-receptor interaction	noArc	LAMA5	laminin, alpha 5	LAMA2...		0	0	0	positive	t=30	-3.05	0		0	0
ECM-receptor interaction	noArc	LAMA5	laminin, alpha 5	LAMC2...		0	0	0	positive	t=30	-3.05	0		0	0
ECM-receptor interaction	noArc	LAMA5	laminin, alpha 5	LAMA5...		0	0	0	positive	t=30	-3.05	0		0	0
ECM-receptor interaction	noArc	LAMA5	laminin, alpha 5	Lama3...		0	0	0	positive	t=30	-3.05	0		0	0
ECM-receptor interaction Unique MAA
Pathway	ArcStatus	Parent Gene	Parent Gene Description	Child Gene	Child Gene Description	MAA Norm. Arc Wt.	MAP Norm. Arc Wt.	Abs. Val. Difference	Correl. Direction	MAP 1st Mechanistic Time	MAA Parent Gene Score	MAA Child Gene Score	MAP 1st Mechistic Time	MAP Parent Gene Score	MAP Child Gene Score
ECM-receptor interaction		AGRN	agrin	DAG1	dystroglycan 1 (dystrophin-associated glycoprotein 1)	0.21	0.03	0.18	positive	t=60	4.09	0	t=30	-1.22	2.17
ECM-receptor interaction		LAMA5	laminin, alpha 5	SV2A	synaptic vesicle glycoprotein 2A	0.25	0.14	0.11	positive	t=240	0.86	2.41	t=30	-3.05	2.43
ECM-receptor interaction	noArc	COL6A1	collagen, type VI, alpha 1	COL1A1,..		0	0	0	positive	t=720	-2.05	0		0	0
Vasopressin-regulated water reabsorption MAP and MAA Common Intersection
Pathway	ArcStatus	Parent Gene	Parent Gene Description	Child Gene	Child Gene Description	MAP Norm. Arc Wt.	MAA Norm. Arc Wt.	Abs. Val. Difference	Correl. Direction	MAP 1st Mechanistic Time	MAP Parent Gene Score	MAP Child Gene Score	MAA 1st Mechistic Time	MAA Parent Gene Score	MAA Child Gene Score
Vasopressin-regulated water reabsorption Unique MAP
Pathway	ArcStatus	Parent Gene	Parent Gene Description	Child Gene	Child Gene Description	MAP Norm. Arc Wt.	MAA Norm. Arc Wt.	Abs. Val. Difference	Correl. Direction	MAP 1st Mechanistic Time	MAP Parent Gene Score	MAP Child Gene Score	MAA 1st Mechistic Time	MAA Parent Gene Score	MAA Child Gene Score
Vasopressin-regulated water reabsorption Unique MAA
Pathway	ArcStatus	Parent Gene	Parent Gene Description	Child Gene	Child Gene Description	MAA Norm. Arc Wt.	MAP Norm. Arc Wt.	Abs. Val. Difference	Correl. Direction	MAP 1st Mechanistic Time	MAA Parent Gene Score	MAA Child Gene Score	MAP 1st Mechistic Time	MAP Parent Gene Score	MAP Child Gene Score
Progesterone-mediated oocyte maturation MAP and MAA Common Intersection
Pathway	ArcStatus	Parent Gene	Parent Gene Description	Child Gene	Child Gene Description	MAP Norm. Arc Wt.	MAA Norm. Arc Wt.	Abs. Val. Difference	Correl. Direction	MAP 1st Mechanistic Time	MAP Parent Gene Score	MAP Child Gene Score	MAA 1st Mechistic Time	MAA Parent Gene Score	MAA Child Gene Score
Progesterone-mediated oocyte maturation Unique MAP
Pathway	ArcStatus	Parent Gene	Parent Gene Description	Child Gene	Child Gene Description	MAP Norm. Arc Wt.	MAA Norm. Arc Wt.	Abs. Val. Difference	Correl. Direction	MAP 1st Mechanistic Time	MAP Parent Gene Score	MAP Child Gene Score	MAA 1st Mechistic Time	MAA Parent Gene Score	MAA Child Gene Score
Progesterone-mediated oocyte maturation		PGR	progesterone receptor-like	MAPK9	mitogen-activated protein kinase 9	-0.39	-0.09	0.3	negative	t=240	0	2.11	t=240	-0.62	2.46
Progesterone-mediated oocyte maturation	noArc	CDC25C	cell division cycle 25 homolog C (S. pombe)	CDC25B...		0	0	0	positive	t=720	2.13	0		0.51	0
Progesterone-mediated oocyte maturation Unique MAA
Pathway	ArcStatus	Parent Gene	Parent Gene Description	Child Gene	Child Gene Description	MAA Norm. Arc Wt.	MAP Norm. Arc Wt.	Abs. Val. Difference	Correl. Direction	MAP 1st Mechanistic Time	MAA Parent Gene Score	MAA Child Gene Score	MAP 1st Mechistic Time	MAP Parent Gene Score	MAP Child Gene Score
Progesterone-mediated oocyte maturation		GNAI1	guanine nucleotide binding protein (G protein), alpha inhibiting activity polypeptide 1	ADCY4	adenylate cyclase 4	-0.43	-0.56	0.13	negative	t=120	-2.06	1		0	1.84
Progesterone-mediated oocyte maturation		PGR	progesterone receptor-like	MAPK8	mitogen-activated protein kinase 8	-0.41	-0.72	0.31	negative	t=720	-0.74	2.39		0.11	0
Progesterone-mediated oocyte maturation	noArc	LOC780876	Transcribed locus	MAD2L1,..		0	0	0	positive	t=120	2.57	0		-1.64	0
Proximal tubule bicarbonate reclamation MAP and MAA Common Intersection
Pathway	ArcStatus	Parent Gene	Parent Gene Description	Child Gene	Child Gene Description	MAP Norm. Arc Wt.	MAA Norm. Arc Wt.	Abs. Val. Difference	Correl. Direction	MAP 1st Mechanistic Time	MAP Parent Gene Score	MAP Child Gene Score	MAA 1st Mechistic Time	MAA Parent Gene Score	MAA Child Gene Score
Proximal tubule bicarbonate reclamation	noArc	GLS	glutaminase	GLS,..		0	0	0	positive	t=720	-2.36	0	t=120	2.19	0
Proximal tubule bicarbonate reclamation Unique MAP
Pathway	ArcStatus	Parent Gene	Parent Gene Description	Child Gene	Child Gene Description	MAP Norm. Arc Wt.	MAA Norm. Arc Wt.	Abs. Val. Difference	Correl. Direction	MAP 1st Mechanistic Time	MAP Parent Gene Score	MAP Child Gene Score	MAA 1st Mechistic Time	MAA Parent Gene Score	MAA Child Gene Score
Proximal tubule bicarbonate reclamation Unique MAA
Pathway	ArcStatus	Parent Gene	Parent Gene Description	Child Gene	Child Gene Description	MAA Norm. Arc Wt.	MAP Norm. Arc Wt.	Abs. Val. Difference	Correl. Direction	MAP 1st Mechanistic Time	MAA Parent Gene Score	MAA Child Gene Score	MAP 1st Mechistic Time	MAP Parent Gene Score	MAP Child Gene Score
Cell adhesion molecules (CAMs) MAP and MAA Common Intersection
Pathway	ArcStatus	Parent Gene	Parent Gene Description	Child Gene	Child Gene Description	MAP Norm. Arc Wt.	MAA Norm. Arc Wt.	Abs. Val. Difference	Correl. Direction	MAP 1st Mechanistic Time	MAP Parent Gene Score	MAP Child Gene Score	MAA 1st Mechistic Time	MAA Parent Gene Score	MAA Child Gene Score
Cell adhesion molecules (CAMs)		ITGB1	integrin, beta 1 (fibronectin receptor, beta polypeptide, antigen CD29 includes MDF2, MSK12)	VCAM1	vascular cell adhesion molecule 1	-0.58	-0.39	0.19	negative	t=30	-3.2	-1.09	t=480	0	-2.25
Cell adhesion molecules (CAMs)		CD58	CD58 molecule	CD2	CD2 molecule	1.14	0.86	0.28	positive	t=720	2.84	0	t=720	2.79	1.74
Cell adhesion molecules (CAMs)		ITGA9	integrin, alpha 9	VCAM1	vascular cell adhesion molecule 1	0.71	0.46	0.25	positive	t=30	-2.31	-1.09	t=480	0	-2.25
Cell adhesion molecules (CAMs)	noArc	NEO1	neogenin 1	NEO1...		0	0	0	positive	t=480	2.05	0	t=720	2.35	0
Cell adhesion molecules (CAMs)	noArc	ITGB2	integrin, beta 2 (complement component 3 receptor 3 and 4 subunit)	CD226	CD226 molecule	0	0	0	positive	t=480	2.24	0	t=480	3.62	0
Cell adhesion molecules (CAMs)	noArc	CNTN1	contactin 1	NRCAM	neuronal cell adhesion molecule	0	0	0	positive	t=60	2.23	0	t=60	2.77	0
Cell adhesion molecules (CAMs) Unique MAP
Pathway	ArcStatus	Parent Gene	Parent Gene Description	Child Gene	Child Gene Description	MAP Norm. Arc Wt.	MAA Norm. Arc Wt.	Abs. Val. Difference	Correl. Direction	MAP 1st Mechanistic Time	MAP Parent Gene Score	MAP Child Gene Score	MAA 1st Mechistic Time	MAA Parent Gene Score	MAA Child Gene Score
Cell adhesion molecules (CAMs)		CNTN2	contactin 2 (axonal)	CNTNAP2	contactin associated protein-like 2	-0.37	-0.07	0.3	negative	t=30	-0.06	2.1	t=720	-2.04	0
Cell adhesion molecules (CAMs)	noArc	SPN	sialophorin	SIGLEC1	sialic acid binding Ig-like lectin 1, sialoadhesin	0	0	0	positive	t=30	2.47	0		0	0
Cell adhesion molecules (CAMs)	noArc	CNTNAP2	contactin associated protein-like 2	CNTNAP2...		0	0	0	positive	t=30	2.1	0		0	0
Cell adhesion molecules (CAMs)	noArc	PVR	poliovirus receptor	CD226	CD226 molecule	0	0	0	positive	t=720	2.01	0		0	0
Cell adhesion molecules (CAMs)	noArc	NRXN3	neurexin 3	NRXN1...		0	0	0	positive	t=60	2.4	0		0.5	0
Cell adhesion molecules (CAMs)	noArc	JAM3	junctional adhesion molecule 3	JAM2	junctional adhesion molecule 2	0	0	0	positive	t=30	2.71	0		0.31	0
Cell adhesion molecules (CAMs)	noArc	SELP	selectin P (granule membrane protein 140kDa, antigen CD62)	SELPLG	selectin P ligand	0	0	0	positive	t=720	2.61	0		0.44	0
Cell adhesion molecules (CAMs) Unique MAA
Pathway	ArcStatus	Parent Gene	Parent Gene Description	Child Gene	Child Gene Description	MAA Norm. Arc Wt.	MAP Norm. Arc Wt.	Abs. Val. Difference	Correl. Direction	MAP 1st Mechanistic Time	MAA Parent Gene Score	MAA Child Gene Score	MAP 1st Mechistic Time	MAP Parent Gene Score	MAP Child Gene Score
Cell adhesion molecules (CAMs)		PVRL2	poliovirus receptor-related 2 (herpesvirus entry mediator B)	PVRL3	poliovirus receptor-related 3-like	0.28	0.17	0.11	positive	t=240	-2.04	-1.91		-1.5	0
Cell adhesion molecules (CAMs)		PVRL3	poliovirus receptor-related 3-like	PVRL1	poliovirus receptor-related 1 (herpesvirus entry mediator C)	-0.21	-0.03	0.18	negative	t=720	-0.55	-4.35	t=720	0	2.77
Cell adhesion molecules (CAMs)		VCAM1	vascular cell adhesion molecule 1	ITGB7	integrin, beta 7	0.42	0.16	0.26	positive	t=480	-2.25	1.41		0	0.13
Cell adhesion molecules (CAMs)		CLDN1	claudin 1	CLDN7	claudin 7	0.26	0.13	0.13	positive	t=480	-3.26	2.91	t=60	0	-3.21
Cell adhesion molecules (CAMs)	noArc	CNTN2	contactin 2 (axonal)	L1CAM	L1 cell adhesion molecule	0	0	0	positive	t=720	-2.04	0		-0.98	0
Cell adhesion molecules (CAMs)	noArc	SELL	selectin L	MADCAM1	mucosal vascular addressin cell adhesion molecule 1	0	0	0	positive	t=60	-2.15	0		1.65	0
Cell adhesion molecules (CAMs)	noArc	PVRL2	poliovirus receptor-related 2 (herpesvirus entry mediator B)	CD226	CD226 molecule	0	0	0	positive	t=240	-2.04	0		-1.5	0
ABC transporters MAP and MAA Common Intersection
Pathway	ArcStatus	Parent Gene	Parent Gene Description	Child Gene	Child Gene Description	MAP Norm. Arc Wt.	MAA Norm. Arc Wt.	Abs. Val. Difference	Correl. Direction	MAP 1st Mechanistic Time	MAP Parent Gene Score	MAP Child Gene Score	MAA 1st Mechistic Time	MAA Parent Gene Score	MAA Child Gene Score
ABC transporters Unique MAP
Pathway	ArcStatus	Parent Gene	Parent Gene Description	Child Gene	Child Gene Description	MAP Norm. Arc Wt.	MAA Norm. Arc Wt.	Abs. Val. Difference	Correl. Direction	MAP 1st Mechanistic Time	MAP Parent Gene Score	MAP Child Gene Score	MAA 1st Mechistic Time	MAA Parent Gene Score	MAA Child Gene Score
ABC transporters Unique MAA
Pathway	ArcStatus	Parent Gene	Parent Gene Description	Child Gene	Child Gene Description	MAA Norm. Arc Wt.	MAP Norm. Arc Wt.	Abs. Val. Difference	Correl. Direction	MAP 1st Mechanistic Time	MAA Parent Gene Score	MAA Child Gene Score	MAP 1st Mechistic Time	MAP Parent Gene Score	MAP Child Gene Score
Renin-angiotensin system MAP and MAA Common Intersection
Pathway	ArcStatus	Parent Gene	Parent Gene Description	Child Gene	Child Gene Description	MAP Norm. Arc Wt.	MAA Norm. Arc Wt.	Abs. Val. Difference	Correl. Direction	MAP 1st Mechanistic Time	MAP Parent Gene Score	MAP Child Gene Score	MAA 1st Mechistic Time	MAA Parent Gene Score	MAA Child Gene Score
Renin-angiotensin system Unique MAP
Pathway	ArcStatus	Parent Gene	Parent Gene Description	Child Gene	Child Gene Description	MAP Norm. Arc Wt.	MAA Norm. Arc Wt.	Abs. Val. Difference	Correl. Direction	MAP 1st Mechanistic Time	MAP Parent Gene Score	MAP Child Gene Score	MAA 1st Mechistic Time	MAA Parent Gene Score	MAA Child Gene Score
Renin-angiotensin system Unique MAA
Pathway	ArcStatus	Parent Gene	Parent Gene Description	Child Gene	Child Gene Description	MAA Norm. Arc Wt.	MAP Norm. Arc Wt.	Abs. Val. Difference	Correl. Direction	MAP 1st Mechanistic Time	MAA Parent Gene Score	MAA Child Gene Score	MAP 1st Mechistic Time	MAP Parent Gene Score	MAP Child Gene Score
mTOR signaling pathway MAP and MAA Common Intersection
Pathway	ArcStatus	Parent Gene	Parent Gene Description	Child Gene	Child Gene Description	MAP Norm. Arc Wt.	MAA Norm. Arc Wt.	Abs. Val. Difference	Correl. Direction	MAP 1st Mechanistic Time	MAP Parent Gene Score	MAP Child Gene Score	MAA 1st Mechistic Time	MAA Parent Gene Score	MAA Child Gene Score
mTOR signaling pathway Unique MAP
Pathway	ArcStatus	Parent Gene	Parent Gene Description	Child Gene	Child Gene Description	MAP Norm. Arc Wt.	MAA Norm. Arc Wt.	Abs. Val. Difference	Correl. Direction	MAP 1st Mechanistic Time	MAP Parent Gene Score	MAP Child Gene Score	MAA 1st Mechistic Time	MAA Parent Gene Score	MAA Child Gene Score
mTOR signaling pathway Unique MAA
Pathway	ArcStatus	Parent Gene	Parent Gene Description	Child Gene	Child Gene Description	MAA Norm. Arc Wt.	MAP Norm. Arc Wt.	Abs. Val. Difference	Correl. Direction	MAP 1st Mechanistic Time	MAA Parent Gene Score	MAA Child Gene Score	MAP 1st Mechistic Time	MAP Parent Gene Score	MAP Child Gene Score
Regulation of actin cytoskeleton MAP and MAA Common Intersection
Pathway	ArcStatus	Parent Gene	Parent Gene Description	Child Gene	Child Gene Description	MAP Norm. Arc Wt.	MAA Norm. Arc Wt.	Abs. Val. Difference	Correl. Direction	MAP 1st Mechanistic Time	MAP Parent Gene Score	MAP Child Gene Score	MAA 1st Mechistic Time	MAA Parent Gene Score	MAA Child Gene Score
Regulation of actin cytoskeleton Unique MAP
Pathway	ArcStatus	Parent Gene	Parent Gene Description	Child Gene	Child Gene Description	MAP Norm. Arc Wt.	MAA Norm. Arc Wt.	Abs. Val. Difference	Correl. Direction	MAP 1st Mechanistic Time	MAP Parent Gene Score	MAP Child Gene Score	MAA 1st Mechistic Time	MAA Parent Gene Score	MAA Child Gene Score
Regulation of actin cytoskeleton Unique MAA
Pathway	ArcStatus	Parent Gene	Parent Gene Description	Child Gene	Child Gene Description	MAA Norm. Arc Wt.	MAP Norm. Arc Wt.	Abs. Val. Difference	Correl. Direction	MAP 1st Mechanistic Time	MAA Parent Gene Score	MAA Child Gene Score	MAP 1st Mechistic Time	MAP Parent Gene Score	MAP Child Gene Score
Neuroactive ligand-receptor interaction MAP and MAA Common Intersection
Pathway	ArcStatus	Parent Gene	Parent Gene Description	Child Gene	Child Gene Description	MAP Norm. Arc Wt.	MAA Norm. Arc Wt.	Abs. Val. Difference	Correl. Direction	MAP 1st Mechanistic Time	MAP Parent Gene Score	MAP Child Gene Score	MAA 1st Mechistic Time	MAA Parent Gene Score	MAA Child Gene Score
Neuroactive ligand-receptor interaction		PRSS2	protease, serine, 2 (trypsin 2)	F2R	coagulation factor II (thrombin) receptor	-0.46	-0.3	0.16	negative	t=60	2.67	-1.68	t=720	2.87	1.1
Neuroactive ligand-receptor interaction	noArc	PRSS2	protease, serine, 2 (trypsin 2)	F2...		0	0	0	positive	t=60	2.67	0	t=720	2.87	0
Neuroactive ligand-receptor interaction	noArc	HTR6	5-hydroxytryptamine (serotonin) receptor 6	HTR1B...		0	0	0	positive	t=30	2.92	0	t=120	2.55	0
Neuroactive ligand-receptor interaction	noArc	NPY2R	neuropeptide Y receptor Y2	NPY2R...		0	0	0	positive	t=120	2.06	0	t=120	2.69	0
Neuroactive ligand-receptor interaction	noArc	CNR1	cannabinoid receptor 1 (brain)	CNR1...		0	0	0	positive	t=720	2.84	0	t=720	-2.54	0
Neuroactive ligand-receptor interaction	noArc	CHRNB1	cholinergic receptor, nicotinic, beta 1 (muscle)	CHRND...		0	0	0	positive	t=720	-2.69	0	t=30	2.24	0
Neuroactive ligand-receptor interaction Unique MAP
Pathway	ArcStatus	Parent Gene	Parent Gene Description	Child Gene	Child Gene Description	MAP Norm. Arc Wt.	MAA Norm. Arc Wt.	Abs. Val. Difference	Correl. Direction	MAP 1st Mechanistic Time	MAP Parent Gene Score	MAP Child Gene Score	MAA 1st Mechistic Time	MAA Parent Gene Score	MAA Child Gene Score
Neuroactive ligand-receptor interaction		PRSS2	protease, serine, 2 (trypsin 2)	PARD3	par-3 partitioning defective 3 homolog (C. elegans)	-0.25	-0.05	0.2	negative	t=60	2.67	0.18	t=720	2.87	-2.28
Neuroactive ligand-receptor interaction	noArc	NPBWR2	neuropeptides B/W receptor 2	NPBWR1,..		0	0	0	positive	t=240	2.57	0		-0.66	0
Neuroactive ligand-receptor interaction	noArc	DRD5	dopamine receptor D5	DRD1...		0	0	0	positive	t=30	2.35	0		-1.13	0
Neuroactive ligand-receptor interaction	noArc	ADORA1	adenosine A1 receptor	ADORA1...		0	0	0	positive	t=30	-3.16	0		-0.04	0
Neuroactive ligand-receptor interaction	noArc	LTB4R	leukotriene B4 receptor	LTB4R2...		0	0	0	positive	t=30	2.63	0		-1.27	0
Neuroactive ligand-receptor interaction	noArc	P2RX1	purinergic receptor P2X, ligand-gated ion channel, 1	P2RX7...		0	0	0	positive	t=240	3.24	0		0	0
Neuroactive ligand-receptor interaction	noArc	GLP1R	glucagon-like peptide 1 receptor	GLP2R...		0	0	0	positive	t=30	2.3	0		0	0
Neuroactive ligand-receptor interaction Unique MAA
Pathway	ArcStatus	Parent Gene	Parent Gene Description	Child Gene	Child Gene Description	MAA Norm. Arc Wt.	MAP Norm. Arc Wt.	Abs. Val. Difference	Correl. Direction	MAP 1st Mechanistic Time	MAA Parent Gene Score	MAA Child Gene Score	MAP 1st Mechistic Time	MAP Parent Gene Score	MAP Child Gene Score
Neuroactive ligand-receptor interaction		LHB	luteinizing hormone beta polypeptide	LHCGR	luteinizing hormone/choriogonadotropin receptor	0.29	0.08	0.21	positive	t=120	0	2.31	t=480	0	2.47
Neuroactive ligand-receptor interaction		FSHB	follicle stimulating hormone, beta polypeptide	FSHR	follicle stimulating hormone receptor	1.09	1.42	0.33	positive	t=30	-1.74	2.54		0	0.06
Neuroactive ligand-receptor interaction	noArc	S1PR1	sphingosine-1-phosphate receptor 1	S1PR1,..		0	0	0	positive	t=60	-2.19	0		1	0
Neuroactive ligand-receptor interaction	noArc	CCKBR	cholecystokinin B receptor	CCKBR,..		0	0	0	positive	t=30	2.28	0		1	0
Neuroactive ligand-receptor interaction	noArc	GLRA1	glycine receptor, alpha 1	GLRB...		0	0	0	positive	t=30	-2.2	0		-0.83	0
Neuroactive ligand-receptor interaction	noArc	LPAR4	lysophosphatidic acid receptor 4	P2RY1...		0	0	0	positive	t=120	2.45	0		0	0
Neuroactive ligand-receptor interaction	noArc	AGTR2	angiotensin II receptor, type 2	AGTR1...		0	0	0	positive	t=30	3.14	0		-0.98	0
Neuroactive ligand-receptor interaction	noArc	OPRD1	opioid receptor, delta 1	OPRM1...		0	0	0	positive	t=30	2.2	0		1.52	0
Neuroactive ligand-receptor interaction	noArc	HRH1	histamine receptor H1	HRH1...		0	0	0	positive	t=720	1.99	0		1.32	0
Neuroactive ligand-receptor interaction	noArc	MC4R	melanocortin 4 receptor	MC1R,..		0	0	0	positive	t=720	2.51	0		0	0
VEGF signaling pathway MAP and MAA Common Intersection
Pathway	ArcStatus	Parent Gene	Parent Gene Description	Child Gene	Child Gene Description	MAP Norm. Arc Wt.	MAA Norm. Arc Wt.	Abs. Val. Difference	Correl. Direction	MAP 1st Mechanistic Time	MAP Parent Gene Score	MAP Child Gene Score	MAA 1st Mechistic Time	MAA Parent Gene Score	MAA Child Gene Score
VEGF signaling pathway		NFATC4	nuclear factor of activated T-cells, cytoplasmic, calcineurin-dependent 4	PTGS2	prostaglandin-endoperoxide synthase 2 (prostaglandin G/H synthase and cyclooxygenase)	-0.24	-0.45	0.21	negative	t=30	2.44	-0.64	t=120	0	2.45
VEGF signaling pathway		LOC511659		PLA2G2D4	calcium-dependent phospholipase A2 PLA2G2D4	0.21	0.36	0.15	positive	t=240	0	-2.69	t=120	-0.14	2.23
VEGF signaling pathway		KDR	kinase insert domain receptor (a type III receptor tyrosine kinase)	CDC42	cell division cycle 42 (GTP binding protein, 25kDa)	0.74	0.38	0.36	positive	t=720	-0.78	-2.85	t=240	-0.95	2.38
VEGF signaling pathway		KDR	kinase insert domain receptor (a type III receptor tyrosine kinase)	PIK3R1	phosphoinositide-3-kinase, regulatory subunit 1 (alpha)	0.52	0.69	0.17	positive	t=720	-0.78	-2.09	t=480	0	-2.41
VEGF signaling pathway	noArc	MAPKAPK3	mitogen-activated protein kinase-activated protein kinase 3	MAPKAPK3,..		0	0	0	positive	t=30	-2.22	0	t=120	2.25	0
VEGF signaling pathway Unique MAP
Pathway	ArcStatus	Parent Gene	Parent Gene Description	Child Gene	Child Gene Description	MAP Norm. Arc Wt.	MAA Norm. Arc Wt.	Abs. Val. Difference	Correl. Direction	MAP 1st Mechanistic Time	MAP Parent Gene Score	MAP Child Gene Score	MAA 1st Mechistic Time	MAA Parent Gene Score	MAA Child Gene Score
VEGF signaling pathway		CDC42	cell division cycle 42 (GTP binding protein, 25kDa)	MAPK12	mitogen-activated protein kinase 12	-0.25	0.02	0.27	reverse	t=720	-2.85	0	t=240	2.38	0
VEGF signaling pathway		KDR	kinase insert domain receptor (a type III receptor tyrosine kinase)	PLCG1	phospholipase C, gamma 1	-0.65	-0.3	0.35	negative	t=30	0	2.16		-1.84	-1.43
VEGF signaling pathway	noArc	PLA2G12A	phospholipase A2, group XIIA	PLA2G5...		0	0	0	positive	t=120	2.3	0		0	0
VEGF signaling pathway Unique MAA
Pathway	ArcStatus	Parent Gene	Parent Gene Description	Child Gene	Child Gene Description	MAA Norm. Arc Wt.	MAP Norm. Arc Wt.	Abs. Val. Difference	Correl. Direction	MAP 1st Mechanistic Time	MAA Parent Gene Score	MAA Child Gene Score	MAP 1st Mechistic Time	MAP Parent Gene Score	MAP Child Gene Score
VEGF signaling pathway		KDR	kinase insert domain receptor (a type III receptor tyrosine kinase)	PTK2	PTK2 protein tyrosine kinase 2	0.57	0.82	0.25	positive	t=720	-1.84	-2.04		-0.78	0
VEGF signaling pathway		KDR	kinase insert domain receptor (a type III receptor tyrosine kinase)	PXN	paxillin	0.81	1.34	0.53	positive	t=720	-1.84	-3.27		-0.78	0
VEGF signaling pathway		SRC	v-src sarcoma (Schmidt-Ruppin A-2) viral oncogene homolog (avian)	PIK3R3	phosphoinositide-3-kinase, regulatory subunit 3 (gamma)	0.38	0.14	0.24	positive	t=720	-2.44	0		-1	0
VEGF signaling pathway		AKT3	v-akt murine thymoma viral oncogene homolog 3 (protein kinase B, gamma)	CASP9	caspase 9, apoptosis-related cysteine peptidase	-0.3	-0.19	0.11	negative	t=720	-2.7	2.5	t=720	-2.01	0.04
VEGF signaling pathway		MAPK12	mitogen-activated protein kinase 12	MAPKAPK3	mitogen-activated protein kinase-activated protein kinase 3	0.21	0.09	0.12	positive	t=120	0	2.25	t=30	0.07	-2.22
VEGF signaling pathway		KDR	kinase insert domain receptor (a type III receptor tyrosine kinase)	SRC	v-src sarcoma (Schmidt-Ruppin A-2) viral oncogene homolog (avian)	-0.29	-0.48	0.19	negative	t=720	-1.84	-2.44		-0.78	-1
VEGF signaling pathway		SRC	v-src sarcoma (Schmidt-Ruppin A-2) viral oncogene homolog (avian)	PIK3R5	phosphoinositide-3-kinase, regulatory subunit 5	0.52	0.68	0.16	positive	t=720	-2.44	0		-1	0
VEGF signaling pathway		LOC511659		PRKCG	protein kinase C, gamma	0.36	0.18	0.18	positive	t=30	0	-2.29		0	0
Fc epsilon RI signaling pathway MAP and MAA Common Intersection
Pathway	ArcStatus	Parent Gene	Parent Gene Description	Child Gene	Child Gene Description	MAP Norm. Arc Wt.	MAA Norm. Arc Wt.	Abs. Val. Difference	Correl. Direction	MAP 1st Mechanistic Time	MAP Parent Gene Score	MAP Child Gene Score	MAA 1st Mechistic Time	MAA Parent Gene Score	MAA Child Gene Score
Fc epsilon RI signaling pathway		PIK3CB	phosphoinositide-3-kinase, catalytic, beta polypeptide	RAC1	ras-related C3 botulinum toxin substrate 1 (rho family, small GTP binding protein Rac1)	-0.38	-0.27	0.11	negative	t=30	2.11	0	t=30	1.98	-1.37
Fc epsilon RI signaling pathway Unique MAP
Pathway	ArcStatus	Parent Gene	Parent Gene Description	Child Gene	Child Gene Description	MAP Norm. Arc Wt.	MAA Norm. Arc Wt.	Abs. Val. Difference	Correl. Direction	MAP 1st Mechanistic Time	MAP Parent Gene Score	MAP Child Gene Score	MAA 1st Mechistic Time	MAA Parent Gene Score	MAA Child Gene Score
Fc epsilon RI signaling pathway		PIK3R5	phosphoinositide-3-kinase, regulatory subunit 5	PDK1	pyruvate dehydrogenase kinase, isozyme 1 (EC:2.7.1.99)	0.6	-0.11	0.71	reverse	t=120	0	3.28		0	0
Fc epsilon RI signaling pathway		RAC3	ras-related C3 botulinum toxin substrate 3 (rho family, small GTP binding protein Rac3)	MAP2K7	mitogen-activated protein kinase kinase 7	-0.73	-0.42	0.31	negative	t=120	2.81	-0.17		1.15	0.65
Fc epsilon RI signaling pathway		SYK	spleen tyrosine kinase	PIK3CB	phosphoinositide-3-kinase, catalytic, beta polypeptide	0.33	0.18	0.15	positive	t=30	0	2.11	t=30	-0.94	1.98
Fc epsilon RI signaling pathway		MAPK3	mitogen-activated protein kinase 3	PLA2G10	phospholipase A2, group X	-0.32	-0.17	0.15	negative	t=720	0	-2.03	t=30	0	2.7
Fc epsilon RI signaling pathway		RAC1	ras-related C3 botulinum toxin substrate 1 (rho family, small GTP binding protein Rac1)	MAP2K7	mitogen-activated protein kinase kinase 7	-0.51	-0.31	0.2	negative	t=480	-1.96	-0.01		0	0.65
Fc epsilon RI signaling pathway	noArc	PLA2G12A	phospholipase A2, group XIIA	PLA2G2A...		0	0	0	positive	t=120	2.14	0		0	0
Fc epsilon RI signaling pathway Unique MAA
Pathway	ArcStatus	Parent Gene	Parent Gene Description	Child Gene	Child Gene Description	MAA Norm. Arc Wt.	MAP Norm. Arc Wt.	Abs. Val. Difference	Correl. Direction	MAP 1st Mechanistic Time	MAA Parent Gene Score	MAA Child Gene Score	MAP 1st Mechistic Time	MAP Parent Gene Score	MAP Child Gene Score
Fc epsilon RI signaling pathway	noArc	LCP2	lymphocyte cytosolic protein 2 (SH2 domain containing leukocyte protein of 76kDa)	VAV3	vav 3 guanine nucleotide exchange factor	0	0	0	positive	t=30	-3.01	0		0	0
Antigen processing and presentation MAP and MAA Common Intersection
Pathway	ArcStatus	Parent Gene	Parent Gene Description	Child Gene	Child Gene Description	MAP Norm. Arc Wt.	MAA Norm. Arc Wt.	Abs. Val. Difference	Correl. Direction	MAP 1st Mechanistic Time	MAP Parent Gene Score	MAP Child Gene Score	MAA 1st Mechistic Time	MAA Parent Gene Score	MAA Child Gene Score
Antigen processing and presentation	noArc	PSME2	proteasome (prosome, macropain) activator subunit 2 (PA28 beta)	PSME1...		0	0	0	positive	t=480	-2.71	0	t=240	1.98	0
Antigen processing and presentation Unique MAP
Pathway	ArcStatus	Parent Gene	Parent Gene Description	Child Gene	Child Gene Description	MAP Norm. Arc Wt.	MAA Norm. Arc Wt.	Abs. Val. Difference	Correl. Direction	MAP 1st Mechanistic Time	MAP Parent Gene Score	MAP Child Gene Score	MAA 1st Mechistic Time	MAA Parent Gene Score	MAA Child Gene Score
Antigen processing and presentation		BOLA-DQA5	major histocompatibility complex, class II, DQ alpha 5	BOLA-DOB	major histocompatibility complex, class II, DO beta	-0.25	-0.38	0.13	negative	t=30	-2.2	0.65		1.91	0.73
Antigen processing and presentation		BOLA-DQA5	major histocompatibility complex, class II, DQ alpha 5	BOLA-DQB	MHC cell surface glycoprotein	0.3	0.18	0.12	positive	t=30	-2.2	0.1		1.91	0.15
Antigen processing and presentation		LOC512672	major histocompatibility complex, class I	Klre1	killer cell lectin-like receptor family E member 1	0.94	0.82	0.12	positive	t=240	0.94	2.24		0.67	0
Antigen processing and presentation		BOLA-DMA	major histocompatibility complex, class II, DM alpha	BOLA-DQB	MHC cell surface glycoprotein	-0.5	-0.18	0.32	negative	t=720	-3.97	0		0.44	0.15
Antigen processing and presentation		BOLA-DMA	major histocompatibility complex, class II, DM alpha	BOLA-DOB	major histocompatibility complex, class II, DO beta	0.26	0.1	0.16	positive	t=720	-3.97	1.43		0.44	0.73
Antigen processing and presentation	noArc	RFX5	regulatory factor X, 5 (influences HLA class II expression)	RFXANK,..		0	0	0	positive	t=30	2.04	0		0	0
Antigen processing and presentation	noArc	Klre1	killer cell lectin-like receptor family E member 1	KIR2DL5A,..		0	0	0	positive	t=240	2.24	0		0	0
Antigen processing and presentation Unique MAA
Pathway	ArcStatus	Parent Gene	Parent Gene Description	Child Gene	Child Gene Description	MAA Norm. Arc Wt.	MAP Norm. Arc Wt.	Abs. Val. Difference	Correl. Direction	MAP 1st Mechanistic Time	MAA Parent Gene Score	MAA Child Gene Score	MAP 1st Mechistic Time	MAP Parent Gene Score	MAP Child Gene Score
Antigen processing and presentation		CD4	CD4 molecule	HLA-DMB		0.23	0.44	0.21	positive	t=30	-2	-1.68		0.29	0
Antigen processing and presentation		TNF	tumor necrosis factor	PSME2	proteasome (prosome, macropain) activator subunit 2 (PA28 beta)	-0.25	-0.04	0.21	negative	t=240	0	1.98	t=480	0	-2.71
Antigen processing and presentation		LOC512672	major histocompatibility complex, class I	KIR2DL5A	killer cell immunoglobulin-like receptor, two domains, long cytoplasmic tail, 5A	0.75	0.91	0.16	positive	t=720	0.67	2.77		0	0.12
Antigen processing and presentation	noArc	NFYA	nuclear transcription factor Y, alpha	NFYC,..		0	0	0	positive	t=720	2.28	0		-0.51	0
Antigen processing and presentation	noArc	TAP1	transporter 1, ATP-binding cassette, sub-family B (MDR/TAP)	TAP2,..		0	0	0	positive	t=60	-3.04	0		-0.04	0
Fc epsilon RI signaling pathway MAP and MAA Common Intersection
Pathway	ArcStatus	Parent Gene	Parent Gene Description	Child Gene	Child Gene Description	MAP Norm. Arc Wt.	MAA Norm. Arc Wt.	Abs. Val. Difference	Correl. Direction	MAP 1st Mechanistic Time	MAP Parent Gene Score	MAP Child Gene Score	MAA 1st Mechistic Time	MAA Parent Gene Score	MAA Child Gene Score
Fc epsilon RI signaling pathway Unique MAP
Pathway	ArcStatus	Parent Gene	Parent Gene Description	Child Gene	Child Gene Description	MAP Norm. Arc Wt.	MAA Norm. Arc Wt.	Abs. Val. Difference	Correl. Direction	MAP 1st Mechanistic Time	MAP Parent Gene Score	MAP Child Gene Score	MAA 1st Mechistic Time	MAA Parent Gene Score	MAA Child Gene Score
Fc epsilon RI signaling pathway Unique MAA
Pathway	ArcStatus	Parent Gene	Parent Gene Description	Child Gene	Child Gene Description	MAA Norm. Arc Wt.	MAP Norm. Arc Wt.	Abs. Val. Difference	Correl. Direction	MAP 1st Mechanistic Time	MAA Parent Gene Score	MAA Child Gene Score	MAP 1st Mechistic Time	MAP Parent Gene Score	MAP Child Gene Score
p53 signaling pathway MAP and MAA Common Intersection
Pathway	ArcStatus	Parent Gene	Parent Gene Description	Child Gene	Child Gene Description	MAP Norm. Arc Wt.	MAA Norm. Arc Wt.	Abs. Val. Difference	Correl. Direction	MAP 1st Mechanistic Time	MAP Parent Gene Score	MAP Child Gene Score	MAA 1st Mechistic Time	MAA Parent Gene Score	MAA Child Gene Score
p53 signaling pathway		IGFBP3	insulin-like growth factor binding protein 3	IGF1	insulin-like growth factor 1 (somatomedin C)	0.57	0.21	0.36	positive	t=480	-2.06	0	t=720	2.01	-1.04
p53 signaling pathway	noArc	CDK4	cyclin-dependent kinase 4	CDK4,..		0	0	0	positive	t=480	2.37	0	t=720	3.65	0
p53 signaling pathway Unique MAP
Pathway	ArcStatus	Parent Gene	Parent Gene Description	Child Gene	Child Gene Description	MAP Norm. Arc Wt.	MAA Norm. Arc Wt.	Abs. Val. Difference	Correl. Direction	MAP 1st Mechanistic Time	MAP Parent Gene Score	MAP Child Gene Score	MAA 1st Mechistic Time	MAA Parent Gene Score	MAA Child Gene Score
p53 signaling pathway		MDM4	Mdm4 p53 binding protein homolog (mouse)	TP53	tumor protein p53	-0.23	0.02	0.25	reverse	t=30	-2.68	1.15	t=720	3.02	1.45
p53 signaling pathway Unique MAA
Pathway	ArcStatus	Parent Gene	Parent Gene Description	Child Gene	Child Gene Description	MAA Norm. Arc Wt.	MAP Norm. Arc Wt.	Abs. Val. Difference	Correl. Direction	MAP 1st Mechanistic Time	MAA Parent Gene Score	MAA Child Gene Score	MAP 1st Mechistic Time	MAP Parent Gene Score	MAP Child Gene Score
p53 signaling pathway		TP53	tumor protein p53	IGFBP3	insulin-like growth factor binding protein 3	0.22	0.08	0.14	positive	t=720	1.45	2.01	t=480	0	-2.06
p53 signaling pathway		TP53	tumor protein p53	SESN2	sestrin 2	0.2	0.36	0.16	positive	t=30	0.88	2.44		0	0
p53 signaling pathway		TP53	tumor protein p53	SIAH1	seven in absentia homolog 1 (Drosophila)	0.3	0.17	0.13	positive	t=60	0	-2.03	t=720	0	2.93
p53 signaling pathway		TP53	tumor protein p53	SESN1	sestrin 1	0.94	1.18	0.24	positive	t=720	1.45	2		0	0.9
p53 signaling pathway	noArc	SESN1	sestrin 1	SESN2,..		0	0	0	positive	t=720	2	0		0.9	0
Phagosome MAP and MAA Common Intersection
Pathway	ArcStatus	Parent Gene	Parent Gene Description	Child Gene	Child Gene Description	MAP Norm. Arc Wt.	MAA Norm. Arc Wt.	Abs. Val. Difference	Correl. Direction	MAP 1st Mechanistic Time	MAP Parent Gene Score	MAP Child Gene Score	MAA 1st Mechistic Time	MAA Parent Gene Score	MAA Child Gene Score
Phagosome		RAB5C	RAB5C, member RAS oncogene family	PIK3C3	phosphatidylinositol 3-kinase, catalytic subunit type 3	-0.69	-0.43	0.26	negative	t=720	0	-2.34	t=30	-0.94	2.35
Phagosome		DYNC1LI1	dynein, cytoplasmic 1, light intermediate chain 1	TUBA4A	tubulin, alpha 4a	-0.51	-0.34	0.17	negative	t=240	1.14	2.31	t=720	3.25	0
Phagosome	noArc	TUBA1A	tubulin, alpha 1a	LOC100141266...		0	0	0	positive	t=240	2.33	0	t=30	-2.01	0
Phagosome	noArc	FCGR1A	Fc fragment of IgG, high affinity Ia, receptor (CD64)	,..		0	0	0	positive	t=30	2.07	0	t=720	-2.24	0
Phagosome	noArc	RAB5A	RAB5A, member RAS oncogene family	RAB5B...		0	0	0	positive	t=30	-3.03	0	t=30	-3.68	0
Phagosome	noArc	SEC61A2	Sec61 alpha 2 subunit (S. cerevisiae)	SEC61A1...		0	0	0	positive	t=120	1.96	0	t=120	2.72	0
Phagosome	noArc	ITGA2	integrin, alpha 2 (CD49B, alpha 2 subunit of VLA-2 receptor)	ITGA2...		0	0	0	positive	t=720	2.77	0	t=720	-2.11	0
Phagosome Unique MAP
Pathway	ArcStatus	Parent Gene	Parent Gene Description	Child Gene	Child Gene Description	MAP Norm. Arc Wt.	MAA Norm. Arc Wt.	Abs. Val. Difference	Correl. Direction	MAP 1st Mechanistic Time	MAP Parent Gene Score	MAP Child Gene Score	MAA 1st Mechistic Time	MAA Parent Gene Score	MAA Child Gene Score
Phagosome	noArc	DYNC1LI2	dynein, cytoplasmic 1, light intermediate chain 2	DYNC1LI1,..		0	0	0	positive	t=480	3.03	0		1.69	0
Phagosome	noArc	COMP	cartilage oligomeric matrix protein	COMP...		0	0	0	positive	t=720	1.98	0		-1	0
Phagosome	noArc	ITGB1	integrin, beta 1 (fibronectin receptor, beta polypeptide, antigen CD29 includes MDF2, MSK12)	ITGA5...		0	0	0	positive	t=30	-2.98	0		-0.46	0
Phagosome Unique MAA
Pathway	ArcStatus	Parent Gene	Parent Gene Description	Child Gene	Child Gene Description	MAA Norm. Arc Wt.	MAP Norm. Arc Wt.	Abs. Val. Difference	Correl. Direction	MAP 1st Mechanistic Time	MAA Parent Gene Score	MAA Child Gene Score	MAP 1st Mechistic Time	MAP Parent Gene Score	MAP Child Gene Score
Phagosome		TUBA1A	tubulin, alpha 1a	TUBB	tubulin, beta	0.23	0.11	0.12	positive	t=30	-2.01	0	t=240	2.33	0
Phagosome		CYBA	cytochrome b-245, alpha polypeptide	NCF1	neutrophil cytosolic factor 1	0.28	0.17	0.11	positive	t=30	-2.01	0		0.19	1.05
Phagosome		RAB7B	RAB7B, member RAS oncogene family	DYNC1LI1	dynein, cytoplasmic 1, light intermediate chain 1	-0.73	-1.18	0.45	negative	t=720	-0.61	3.25		-0.51	1.48
Phagosome		DYNC1I2	dynein, cytoplasmic 1, intermediate chain 2	TUBA1A	tubulin, alpha 1a	0.28	0.07	0.21	positive	t=30	0.89	-2.01	t=240	0	2.33
Phagosome	noArc	TAP1	transporter 1, ATP-binding cassette, sub-family B (MDR/TAP)	TAP2,..		0	0	0	positive	t=60	-2.45	0		-0.82	0
Phagosome	noArc	MRC1	mannose receptor, C type 1	PLA2R1...		0	0	0	positive	t=30	2.18	0		0	0
