# Supplementary material for: Systems Analysis of Early Host Gene Expression Provides Clues for Transient Mycobacterium avium ssp avium vs. Persistent Mycobacterium avium ssp paratuberculosis Intestinal Infections
Source: PLoS One. 2016 Sep 21;11(9):e0161946. doi: 10.1371/journal.pone.0161946 (PMC5031438; doi:10.1371/journal.pone.0161946)
Supplement: S13 Table — (A) Interrogation results found in common between the MAP and MAA conditions. (B) Interrogation results found unique to the MAP condition. (C) Interrogation results found unique to the MAA condition. (XLSX) [file pone.0161946.s015.xlsx]

## Sheet: arcFileMAP_MAA_TLR
	S13 Table
	(A) Toll-like Receptor Signaling Pathway - Common MAP and MAA Arcs and Mechanistic Genes
	Pathway	Parent Gene	Parent Gene Description	Child Gene	Child Gene Description	MAP Norm. Arc Wt.	MAA Norm. Arc Wt.	Abs. Val. Difference	Correl. Direction	MAP 1st Mechanistic Time	MAP Parent Gene Score	MAP Child Gene Score	MAA 1st Mechanistic Time	MAA Parent Gene Score	MAA Child Gene Score
	Toll-like receptor signaling pathway	FOS	FBJ murine osteosarcoma viral oncogene homolog	IL12A	interleukin 12A (natural killer cell stimulatory factor 1, cytotoxic lymphocyte maturation factor 1, p35)	-0.26	-0.37	0.11	negative	t=120	2.52	0	t=240	0.46	-2.07
	Toll-like receptor signaling pathway	MAP3K8	mitogen-activated protein kinase kinase kinase 8	MAP2K2	mitogen-activated protein kinase kinase 2	0.46	0.37	0.09	positive	t=30	-2.63	1.73	t=30	-3.15	2.6
	Toll-like receptor signaling pathway	FOS	FBJ murine osteosarcoma viral oncogene homolog	IL12B	interleukin 12B (natural killer cell stimulatory factor 2, cytotoxic lymphocyte maturation factor 2, p40)	-0.44	-0.34	0.1	negative	t=120	2.52	-0.67	t=480	3.39	0
	Toll-like receptor signaling pathway	TLR9	toll-like receptor 9	MYD88	myeloid differentiation primary response gene (88)	0.29	0.33	0.04	positive	t=720	-2.02	2.54	t=30	2.08	-1.11
	Toll-like receptor signaling pathway	JUN	jun proto-oncogene	IL12A	interleukin 12A (natural killer cell stimulatory factor 1, cytotoxic lymphocyte maturation factor 1, p35)	-0.42	-0.23	0.19	negative	t=30	-2.65	0	t=240	0	-2.07
	Toll-like receptor signaling pathway	MAP3K8	mitogen-activated protein kinase kinase kinase 8	NFKB1	nuclear factor of kappa light polypeptide gene enhancer in B-cells 1	-0.36	-0.21	0.15	negative	t=30	-2.63	-0.98	t=30	-3.15	0
	Toll-like receptor signaling pathway	MAP3K8	mitogen-activated protein kinase kinase kinase 8	MAP2K1	mitogen-activated protein kinase kinase 1	-0.31	-0.4	0.09	negative	t=30	-2.63	-3.9	t=30	-3.15	-1.91
	(B) Toll-like Receptor Signaling Pathway - Unique MAP Arcs and Mechanistic Genes
	Pathway	Parent Gene	Parent Gene Description	Child Gene	Child Gene Description	MAP Norm. Arc Wt.	MAA Norm. Arc Wt.	Abs. Val. Difference	Correl. Direction	MAP 1st Mechanistic Time	MAP Parent Gene Score	MAP Child Gene Score	MAA 1st Mechanistic Time	MAA Parent Gene Score	MAA Child Gene Score
	Toll-like receptor signaling pathway	NFKB1	nuclear factor of kappa light polypeptide gene enhancer in B-cells 1	IL12B	interleukin 12B (natural killer cell stimulatory factor 2, cytotoxic lymphocyte maturation factor 2, p40)	-0.29	-0.22	0.07	negative	t=240	-2.31	0		0.76	1.12
	Toll-like receptor signaling pathway	JUN	jun proto-oncogene	TNF	tumor necrosis factor	-0.23	-0.41	0.18	negative	t=30	-2.65	0		0	0.35
	Toll-like receptor signaling pathway	MAP2K6	mitogen-activated protein kinase kinase 6	MAPK14	mitogen-activated protein kinase 14	0.37	0.19	0.18	positive	t=120	2.45	0	t=720	0	2.65
	Toll-like receptor signaling pathway	MYD88	myeloid differentiation primary response gene (88)	FADD	Fas (TNFRSF6)-associated via death domain	0.32	0.31	0.01	positive	t=720	2.54	0		0.09	0
	Toll-like receptor signaling pathway	STAT1	signal transducer and activator of transcription 1, 91kDa	CXCL11	chemokine (C-X-C motif) ligand 11	0.37	0.33	0.04	positive	t=30	-1.96	0.39		0	-0.08
	Toll-like receptor signaling pathway	STAT1	signal transducer and activator of transcription 1, 91kDa	CXCL10	chemokine (C-X-C motif) ligand 10	0.6	0.32	0.28	positive	t=30	-1.96	0.69		0	0
	Toll-like receptor signaling pathway	MAPK12	mitogen-activated protein kinase 12	JUN	jun proto-oncogene	0.36	0.13	0.23	positive	t=30	0	-2.65		0	0
	Toll-like receptor signaling pathway	STAT1	signal transducer and activator of transcription 1, 91kDa	CXCL9	chemokine (C-X-C motif) ligand 9	0.23	0.12	0.11	positive	t=30	-1.96	2.52	t=30	-1.88	-2.36
	Toll-like receptor signaling pathway	IFNAR2	interferon (alpha, beta and omega) receptor 2	STAT1	signal transducer and activator of transcription 1, 91kDa	0.2	0.23	0.03	positive	t=30	1.17	-1.96		0	0
	Toll-like receptor signaling pathway	JUN	jun proto-oncogene	IL8	interleukin 8	0.33	-0.17	0.5	reverse	t=30	-2.65	0		0	-0.8
	Toll-like receptor signaling pathway	IRF3	interferon regulatory factor 3	IFNB1	interferon, beta 1, fibroblast	0.42	0.19	0.23	positive	t=30	-3.27	0	t=30	-3.2	0
	Toll-like receptor signaling pathway	MAP2K4	mitogen-activated protein kinase kinase 4	MAPK9	mitogen-activated protein kinase 9	-0.26	-0.14	0.12	negative	t=240	0	2.45	t=60	-1.14	2.39
	Toll-like receptor signaling pathway	NFKBIA	nuclear factor of kappa light polypeptide gene enhancer in B-cells inhibitor, alpha	NFKB1	nuclear factor of kappa light polypeptide gene enhancer in B-cells 1	0.26	0.43	0.17	positive	t=240	-1.43	-2.31		0.44	0.76
	Toll-like receptor signaling pathway	IRF3	interferon regulatory factor 3	CXCL10	chemokine (C-X-C motif) ligand 10	0.27	0.11	0.16	positive	t=30	-3.27	0.69	t=30	-3.2	0
	Toll-like receptor signaling pathway	JUN	jun proto-oncogene	IL12B	interleukin 12B (natural killer cell stimulatory factor 2, cytotoxic lymphocyte maturation factor 2, p40)	-0.46	-0.34	0.12	negative	t=30	-2.65	0		0	1.12
	Toll-like receptor signaling pathway	MAP2K7	mitogen-activated protein kinase kinase 7	MAPK8	mitogen-activated protein kinase 8	-0.5	-0.46	0.04	negative	t=720	-2.67	0		1.26	0.56
	Toll-like receptor signaling pathway	JUN	jun proto-oncogene	IL1B	interleukin 1, beta	0.22	-0.08	0.3	reverse	t=30	-2.65	0	t=720	0	-2.97
	Toll-like receptor signaling pathway	MAP2K2	mitogen-activated protein kinase kinase 2	no child node		0	0	0	positive	t=720	-3.25	0	t=30	2.6	0
	Toll-like receptor signaling pathway	TLR3	toll-like receptor 3	TICAM1	toll-like receptor adaptor molecule 1 (not on microarray)	0	0	0	positive	t=30	3.56	0	t=240	2.83	0
	Toll-like receptor signaling pathway	MAPK10	mitogen-activated protein kinase 10	no child node		0	0	0	positive	t=120	2.78	0		0	0
	Toll-like receptor signaling pathway	IRF7	interferon regulatory factor 7	no child node		0	0	0	positive	t=720	-2.12	0		-1.77	0
	(C) Toll-like Receptor Signaling Pathway - Unique MAA Arcs and Mechanistic Genes
	Pathway	Parent Gene	Parent Gene Description	Child Gene	Child Gene Description	MAA Norm. Arc Wt.	MAP Norm. Arc Wt.	Abs. Val. Difference	Correl. Direction	MAA 1st Mechanistic Time	MAA Parent Gene Score	MAA Child Gene Score	MAP 1st Mechanistic Time	MAP Parent Gene Score	MAP Child Gene Score
	Toll-like receptor signaling pathway	MAPK3	mitogen-activated protein kinase 3	FOS	FBJ murine osteosarcoma viral oncogene homolog	0.22	0.19	0.03	positive	t=480	0	3.39	t=120	0	2.52
	Toll-like receptor signaling pathway	RELA	v-rel reticuloendotheliosis viral oncogene homolog A (avian)	IL6	interleukin 6 (interferon, beta 2)	0.28	-0.16	0.44	reverse	t=60	-0.14	3.5	t=30	0	2.51
	Toll-like receptor signaling pathway	CD14	CD14 molecule	TLR4	toll-like receptor 4	0.25	0.08	0.17	positive	t=30	2.29	0	t=30	3.48	0
	Toll-like receptor signaling pathway	IRF3	interferon regulatory factor 3	CD86	CD86 molecule	-0.3	-0.11	0.19	negative	t=30	-3.2	1.16	t=30	-3.27	0
